# Supplementary material for: Stage-Specific lncRNA–mRNA Co-Expression Networks in Chicken Granulosa Cells Across Hierarchical Follicle Development
Source: Animals (Basel). 2026 Apr 28;16(9):1351. doi: 10.3390/ani16091351 (PMC13162649; doi:10.3390/ani16091351)
Supplement: Supplementary file 1 [file animals-16-01351-s001.zip]

Archive with 36 entries (36 files):
- .DS_Store
- Figure S1_DEL_cis_trans_pathway.pdf
- Figure S10_DEL_up_vs_down_function.pdf
- Figure S11_DEL_KOBAS_dotplot.pdf
- Figure S12_F1vsSYF_enrichment.pdf
- Figure S13_Mfuzz_WGCNA_cross_tabulation.pdf
- Figure S2_DEL_stage_specific_shared.pdf
- Figure S3_DEL_cis_vs_trans_function.pdf
- Figure S4_DEL_cis_trans_distribution.pdf
- Figure S5_mfuzz_enrichment.pdf
- Figure S6_DEL_KOBAS_enrichment.pdf
- Figure S7_DEL_target_network.pdf
- Figure S8_DEL_hub_network.pdf
- Figure S9_DEL_cis_chromosome.pdf
- Table_S1_qPCR_primers_and_data.xlsx
- Table_S10a_WGCNA_blue_KOBAS.xlsx
- Table_S10b_WGCNA_red_KOBAS.xlsx
- Table_S10c_WGCNA_pink_KOBAS.xlsx
- Table_S10d_WGCNA_tan_KOBAS.xlsx
- Table_S11_F1vsSYF_DEGs_DELs.xlsx
- Table_S2a_DEGs_F5vsSYF.xlsx
- Table_S2b_DEGs_F2vsF5.xlsx
- Table_S2c_DEGs_F1vsF2.xlsx
- Table_S3_DEG_KOBAS_enrichment.xlsx
- Table_S4a_DELs_F5vsSYF.xlsx
- Table_S4b_DELs_F2vsF5.xlsx
- Table_S4c_DELs_F1vsF2.xlsx
- Table_S5a_DEL_cis_targets.xlsx
- Table_S5b_DEL_cis_trans_enrichment.xlsx
- Table_S5c_top_lncRNA_candidates.xlsx
- Table_S6a_DEL_F5vsSYF_KOBAS.xlsx
- Table_S6b_DEL_F2vsF5_KOBAS.xlsx
- Table_S6c_DEL_F1vsF2_KOBAS.xlsx
- Table_S7_Mfuzz_cluster_genes.xlsx
- Table_S8_Mfuzz_cluster_enrichment.xlsx
- Table_S9_WGCNA_module_assignments.xlsx
