# Supplementary material for: Stage-Specific lncRNA–mRNA Co-Expression Networks in Chicken Granulosa Cells Across Hierarchical Follicle Development
Source: Animals (Basel). 2026 Apr 28;16(9):1351. doi: 10.3390/ani16091351 (PMC13162649; doi:10.3390/ani16091351)
Supplement: Supplementary file 1 [file animals-16-01351-s001.zip › Table_S1_qPCR_primers_and_data.xlsx]

## Sheet: Primers
gene_name	type	forward_primer_5to3	reverse_primer_5to3	Tm_F_C	Tm_R_C	product_size_bp	purpose
GAPDH	reference	TGATCAATGGGCACGCCATC	CGCTTAGCACCACCCTTCAG	61.1	61	151	reference gene
LHCGR	mRNA	CAGCCACTACAAGCTCACGG	GTGGTTGTAGTACTGCCCGC	61	61	130	qPCR validation
FSHR	mRNA	CTTCCAGCACCTTCCAAGCC	GTGCACCTTATGGACGACGG	61.2	61.1	82	qPCR validation
EGFR	mRNA	AAGCAGCACGGCCAGTATTC	CAAACAAGCTGCGCCAGTTC	61	60.9	154	qPCR validation
CCND2	mRNA	AGCTCCTGGGATTGAGGACC	CGCCTCCGAGCAGTTACATG	61	61.1	179	qPCR validation
VLDLR	mRNA	ACTTGCACATGTCCTGCTGG	CAGCCGTCACCAGCAGTAAG	60.9	61	148	qPCR validation
G60212	lncRNA	TAAGCACTTCCAGCTGCTGC	CAAAGCAGTAGCAGGTGGGG	61	61	122	qPCR validation
CKS1B	mRNA	GCGTTTGAAAGCACCGTTGG	AGCTTGGCGATGTCTTTGGG	61.2	61	197	qPCR validation
G62529	lncRNA	GTTCCTGGATGTGGTCAGCG	CTCTGAGGAAGCAGCAGCAC	61	61	124	qPCR validation
MRE11	mRNA	TGACGAGGGCTAGAGCTCAC	TCCCCTTCCTCGGCTTAGTG	61	61	140	qPCR validation
G5825	lncRNA	GAACAGGTTGCCCAAGGAGG	GGCCTGGGTTGAAAAGGACC	60.9	61.2	159	qPCR validation
MYLIP	mRNA	CAGAGACCCATGCGTGTGAC	GAACAGAGATGCGAGGTGGC	61	61.1	86	qPCR validation
G52922	lncRNA	CACAGTAACTGGCACCACCC	TCCCTGTGTCATGACCACAG	60.9	59.3	111	qPCR validation
SLU7	mRNA	GGGGTTACAGATGCTGCCAC	TCATGTGCTCCTCCTCCCTG	61	61	123	qPCR validation
G29680	lncRNA	ACCTGGGAAGCCAATGCATG	CACCTTCTGCTCGGTATGCC	61	60.8	82	qPCR validation
PNPLA2	mRNA	GGGCTTGCTTTGCATCAACG	GCACAGCAGGCTCAGAAGAG	61	61	123	qPCR validation
G63403	lncRNA	ACAGCGCATGAGGGGAAAAG	AAAGCTTCTGCCCTGTGCTC	61	60.9	186	qPCR validation
FN1	mRNA	GAGTGACATGGACTGCACCG	GTCAGCTCTGCAACGTCCTC	61	61	94	qPCR validation
G25702	lncRNA	CATGGGATGGTTTGGACGGG	GAAATACTCAGCCAGGCGGG	61	60.8	175	qPCR validation
G66587	lncRNA	CTTCAAGACCCCACTGACGC	AGCATCAGGGCCTCTGTACC	61	61.3	87	qPCR validation
VEGFA	mRNA	GAGTTGTCGAAGGCTGCTCC	CCGCACATCTCATCAGAGGC	61	60.9	190	qPCR validation

## Sheet: Cq_Raw_GAPDH
Well	Target	Content	Sample	Cq
A01	GAPDH	Unkn-SYF-1	SYF_rep1	17.99
A02	GAPDH	Unkn-SYF-1	SYF_rep1	18.24
A03	GAPDH	Unkn-SYF-1	SYF_rep1	18.15
A04	GAPDH	Unkn-SYF-2	SYF_rep2	17.35
A05	GAPDH	Unkn-SYF-2	SYF_rep2	17.77
A06	GAPDH	Unkn-SYF-2	SYF_rep2	17.51
A07	GAPDH	Unkn-SYF-3	SYF_rep3	17.86
A08	GAPDH	Unkn-SYF-3	SYF_rep3	17.95
A09	GAPDH	Unkn-SYF-3	SYF_rep3	17.51
A10	GAPDH	Unkn-F5-1	F5_rep1	18.03
A11	GAPDH	Unkn-F5-1	F5_rep1	18.18
A12	GAPDH	Unkn-F5-1	F5_rep1	18.03
B01	GAPDH	Unkn-F5-2	F5_rep2	17.84
B02	GAPDH	Unkn-F5-2	F5_rep2	17.86
B03	GAPDH	Unkn-F5-2	F5_rep2	17.87
B04	GAPDH	Unkn-F5-3	F5_rep3	18.32
B05	GAPDH	Unkn-F5-3	F5_rep3	18.24
B06	GAPDH	Unkn-F5-3	F5_rep3	18.38
B07	GAPDH	Unkn-F2-1	F2_rep1	18.03
B08	GAPDH	Unkn-F2-1	F2_rep1	17.75
B09	GAPDH	Unkn-F2-1	F2_rep1	17.82
B10	GAPDH	Unkn-F2-2	F2_rep2	17.98
B11	GAPDH	Unkn-F2-2	F2_rep2	17.92
B12	GAPDH	Unkn-F2-2	F2_rep2	17.92
C01	GAPDH	Unkn-F2-3	F2_rep3	17.79
C02	GAPDH	Unkn-F2-3	F2_rep3	17.57
C03	GAPDH	Unkn-F2-3	F2_rep3	17.56
C04	GAPDH	Unkn-F1-1	F1_rep1	17.64
C05	GAPDH	Unkn-F1-1	F1_rep1	17.63
C06	GAPDH	Unkn-F1-1	F1_rep1	17.52
C07	GAPDH	Unkn-F1-2	F1_rep2	17.84
C08	GAPDH	Unkn-F1-2	F1_rep2	17.42
C09	GAPDH	Unkn-F1-2	F1_rep2	17.52
C10	GAPDH	Unkn-F1-3	F1_rep3	17.59
C11	GAPDH	Unkn-F1-3	F1_rep3	17.89
C12	GAPDH	Unkn-F1-3	F1_rep3	18.06

## Sheet: Cq_Raw_Markers
Well	Target	Content	Sample	Cq
A01	LHCGR	Unkn-SYF-1	SYF_rep1	24.57
A02	LHCGR	Unkn-SYF-1	SYF_rep1	24.73
A03	LHCGR	Unkn-SYF-1	SYF_rep1	24.35
A04	LHCGR	Unkn-SYF-2	SYF_rep2	24.18
A05	LHCGR	Unkn-SYF-2	SYF_rep2	24.24
A06	LHCGR	Unkn-SYF-2	SYF_rep2	24.51
A07	LHCGR	Unkn-SYF-3	SYF_rep3	24.12
A08	LHCGR	Unkn-SYF-3	SYF_rep3	24.47
A09	LHCGR	Unkn-SYF-3	SYF_rep3	24.27
A10	LHCGR	Unkn-F5-1	F5_rep1	23.14
A11	LHCGR	Unkn-F5-1	F5_rep1	22.96
A12	LHCGR	Unkn-F5-1	F5_rep1	23.03
B01	LHCGR	Unkn-F5-2	F5_rep2	23.02
B02	LHCGR	Unkn-F5-2	F5_rep2	23.17
B03	LHCGR	Unkn-F5-2	F5_rep2	23.03
B04	LHCGR	Unkn-F5-3	F5_rep3	22.62
B05	LHCGR	Unkn-F5-3	F5_rep3	22.61
B06	LHCGR	Unkn-F5-3	F5_rep3	22.75
B07	LHCGR	Unkn-F2-1	F2_rep1	22.01
B08	LHCGR	Unkn-F2-1	F2_rep1	21.78
B09	LHCGR	Unkn-F2-1	F2_rep1	21.73
B10	LHCGR	Unkn-F2-2	F2_rep2	21.78
B11	LHCGR	Unkn-F2-2	F2_rep2	21.94
B12	LHCGR	Unkn-F2-2	F2_rep2	21.89
C01	LHCGR	Unkn-F2-3	F2_rep3	21.77
C02	LHCGR	Unkn-F2-3	F2_rep3	21.88
C03	LHCGR	Unkn-F2-3	F2_rep3	21.87
C04	LHCGR	Unkn-F1-1	F1_rep1	22.74
C05	LHCGR	Unkn-F1-1	F1_rep1	22.75
C06	LHCGR	Unkn-F1-1	F1_rep1	22.38
C07	LHCGR	Unkn-F1-2	F1_rep2	22.48
C08	LHCGR	Unkn-F1-2	F1_rep2	22.33
C09	LHCGR	Unkn-F1-2	F1_rep2	22.45
C10	LHCGR	Unkn-F1-3	F1_rep3	22.75
C11	LHCGR	Unkn-F1-3	F1_rep3	22.78
C12	LHCGR	Unkn-F1-3	F1_rep3	22.67
D01	FSHR	Unkn-SYF-1	SYF_rep1	22.97
D02	FSHR	Unkn-SYF-1	SYF_rep1	22.73
D03	FSHR	Unkn-SYF-1	SYF_rep1	22.86
D04	FSHR	Unkn-SYF-2	SYF_rep2	23.11
D05	FSHR	Unkn-SYF-2	SYF_rep2	23.25
D06	FSHR	Unkn-SYF-2	SYF_rep2	22.86
D07	FSHR	Unkn-SYF-3	SYF_rep3	22.91
D08	FSHR	Unkn-SYF-3	SYF_rep3	23.04
D09	FSHR	Unkn-SYF-3	SYF_rep3	22.81
D10	FSHR	Unkn-F5-1	F5_rep1	23.83
D11	FSHR	Unkn-F5-1	F5_rep1	24.03
D12	FSHR	Unkn-F5-1	F5_rep1	23.48
E01	FSHR	Unkn-F5-2	F5_rep2	23.59
E02	FSHR	Unkn-F5-2	F5_rep2	23.58
E03	FSHR	Unkn-F5-2	F5_rep2	23.69
E04	FSHR	Unkn-F5-3	F5_rep3	23.94
E05	FSHR	Unkn-F5-3	F5_rep3	23.88
E06	FSHR	Unkn-F5-3	F5_rep3	23.63
E07	FSHR	Unkn-F2-1	F2_rep1	25.03
E08	FSHR	Unkn-F2-1	F2_rep1	24.83
E09	FSHR	Unkn-F2-1	F2_rep1	24.85
E10	FSHR	Unkn-F2-2	F2_rep2	24.45
E11	FSHR	Unkn-F2-2	F2_rep2	24.42
E12	FSHR	Unkn-F2-2	F2_rep2	24.49
F01	FSHR	Unkn-F2-3	F2_rep3	24.73
F02	FSHR	Unkn-F2-3	F2_rep3	24.91
F03	FSHR	Unkn-F2-3	F2_rep3	24.63
F04	FSHR	Unkn-F1-1	F1_rep1	24.62
F05	FSHR	Unkn-F1-1	F1_rep1	24.63
F06	FSHR	Unkn-F1-1	F1_rep1	24.33
F07	FSHR	Unkn-F1-2	F1_rep2	24.35
F08	FSHR	Unkn-F1-2	F1_rep2	24.27
F09	FSHR	Unkn-F1-2	F1_rep2	24.57
F10	FSHR	Unkn-F1-3	F1_rep3	24.76
F11	FSHR	Unkn-F1-3	F1_rep3	24.39
F12	FSHR	Unkn-F1-3	F1_rep3	24.65
A01	EGFR	Unkn-SYF-1	SYF_rep1	21.15
A02	EGFR	Unkn-SYF-1	SYF_rep1	21.51
A03	EGFR	Unkn-SYF-1	SYF_rep1	21.22
A04	EGFR	Unkn-SYF-2	SYF_rep2	21.08
A05	EGFR	Unkn-SYF-2	SYF_rep2	21.35
A06	EGFR	Unkn-SYF-2	SYF_rep2	21.08
A07	EGFR	Unkn-SYF-3	SYF_rep3	21.44
A08	EGFR	Unkn-SYF-3	SYF_rep3	21.45
A09	EGFR	Unkn-SYF-3	SYF_rep3	21.22
A10	EGFR	Unkn-F5-1	F5_rep1	21.99
A11	EGFR	Unkn-F5-1	F5_rep1	22.06
A12	EGFR	Unkn-F5-1	F5_rep1	21.89
B01	EGFR	Unkn-F5-2	F5_rep2	22.01
B02	EGFR	Unkn-F5-2	F5_rep2	21.93
B03	EGFR	Unkn-F5-2	F5_rep2	22.31
B04	EGFR	Unkn-F5-3	F5_rep3	21.96
B05	EGFR	Unkn-F5-3	F5_rep3	21.67
B06	EGFR	Unkn-F5-3	F5_rep3	21.63
B07	EGFR	Unkn-F2-1	F2_rep1	20.55
B08	EGFR	Unkn-F2-1	F2_rep1	20.39
B09	EGFR	Unkn-F2-1	F2_rep1	20.84
B10	EGFR	Unkn-F2-2	F2_rep2	20.68
B11	EGFR	Unkn-F2-2	F2_rep2	20.96
B12	EGFR	Unkn-F2-2	F2_rep2	20.86
C01	EGFR	Unkn-F2-3	F2_rep3	20.86
C02	EGFR	Unkn-F2-3	F2_rep3	21.14
C03	EGFR	Unkn-F2-3	F2_rep3	21.01
C04	EGFR	Unkn-F1-1	F1_rep1	20.09
C05	EGFR	Unkn-F1-1	F1_rep1	20.43
C06	EGFR	Unkn-F1-1	F1_rep1	20.19
C07	EGFR	Unkn-F1-2	F1_rep2	20.66
C08	EGFR	Unkn-F1-2	F1_rep2	20.28
C09	EGFR	Unkn-F1-2	F1_rep2	20.55
C10	EGFR	Unkn-F1-3	F1_rep3	20.57
C11	EGFR	Unkn-F1-3	F1_rep3	20.62
C12	EGFR	Unkn-F1-3	F1_rep3	20.66
D01	CCND2	Unkn-SYF-1	SYF_rep1	29.57
D02	CCND2	Unkn-SYF-1	SYF_rep1	29.74
D03	CCND2	Unkn-SYF-1	SYF_rep1	29.55
D04	CCND2	Unkn-SYF-2	SYF_rep2	29.78
D05	CCND2	Unkn-SYF-2	SYF_rep2	29.65
D06	CCND2	Unkn-SYF-2	SYF_rep2	29.55
D07	CCND2	Unkn-SYF-3	SYF_rep3	29.34
D08	CCND2	Unkn-SYF-3	SYF_rep3	29.11
D09	CCND2	Unkn-SYF-3	SYF_rep3	29.41
D10	CCND2	Unkn-F5-1	F5_rep1	29.48
D11	CCND2	Unkn-F5-1	F5_rep1	29.15
D12	CCND2	Unkn-F5-1	F5_rep1	29.31
E01	CCND2	Unkn-F5-2	F5_rep2	29.49
E02	CCND2	Unkn-F5-2	F5_rep2	29.59
E03	CCND2	Unkn-F5-2	F5_rep2	29.39
E04	CCND2	Unkn-F5-3	F5_rep3	30.35
E05	CCND2	Unkn-F5-3	F5_rep3	29.79
E06	CCND2	Unkn-F5-3	F5_rep3	29.93
E07	CCND2	Unkn-F2-1	F2_rep1	27.85
E08	CCND2	Unkn-F2-1	F2_rep1	28.57
E09	CCND2	Unkn-F2-1	F2_rep1	28.42
E10	CCND2	Unkn-F2-2	F2_rep2	28.74
E11	CCND2	Unkn-F2-2	F2_rep2	28.83
E12	CCND2	Unkn-F2-2	F2_rep2	28.38
F01	CCND2	Unkn-F2-3	F2_rep3	28.35
F02	CCND2	Unkn-F2-3	F2_rep3	28.57
F03	CCND2	Unkn-F2-3	F2_rep3	28.18
F04	CCND2	Unkn-F1-1	F1_rep1	29.34
F05	CCND2	Unkn-F1-1	F1_rep1	29.24
F06	CCND2	Unkn-F1-1	F1_rep1	29.48
F07	CCND2	Unkn-F1-2	F1_rep2	29.19
F08	CCND2	Unkn-F1-2	F1_rep2	29.09
F09	CCND2	Unkn-F1-2	F1_rep2	28.92
F10	CCND2	Unkn-F1-3	F1_rep3	28.66
F11	CCND2	Unkn-F1-3	F1_rep3	28.66
F12	CCND2	Unkn-F1-3	F1_rep3	28.82
A01	VLDLR	Unkn-SYF-1	SYF_rep1	22.06
A02	VLDLR	Unkn-SYF-1	SYF_rep1	21.69
A03	VLDLR	Unkn-SYF-1	SYF_rep1	21.89
A04	VLDLR	Unkn-SYF-2	SYF_rep2	21.67
A05	VLDLR	Unkn-SYF-2	SYF_rep2	21.62
A06	VLDLR	Unkn-SYF-2	SYF_rep2	21.38
A07	VLDLR	Unkn-SYF-3	SYF_rep3	21.57
A08	VLDLR	Unkn-SYF-3	SYF_rep3	21.89
A09	VLDLR	Unkn-SYF-3	SYF_rep3	21.34
A10	VLDLR	Unkn-F5-1	F5_rep1	22.26
A11	VLDLR	Unkn-F5-1	F5_rep1	22.42
A12	VLDLR	Unkn-F5-1	F5_rep1	21.98
B01	VLDLR	Unkn-F5-2	F5_rep2	21.92
B02	VLDLR	Unkn-F5-2	F5_rep2	21.94
B03	VLDLR	Unkn-F5-2	F5_rep2	21.86
B04	VLDLR	Unkn-F5-3	F5_rep3	22.41
B05	VLDLR	Unkn-F5-3	F5_rep3	22.32
B06	VLDLR	Unkn-F5-3	F5_rep3	22.26
B07	VLDLR	Unkn-F2-1	F2_rep1	21.73
B08	VLDLR	Unkn-F2-1	F2_rep1	22.06
B09	VLDLR	Unkn-F2-1	F2_rep1	22.07
B10	VLDLR	Unkn-F2-2	F2_rep2	22.02
B11	VLDLR	Unkn-F2-2	F2_rep2	21.89
B12	VLDLR	Unkn-F2-2	F2_rep2	21.88
C01	VLDLR	Unkn-F2-3	F2_rep3	22.09
C02	VLDLR	Unkn-F2-3	F2_rep3	22.08
C03	VLDLR	Unkn-F2-3	F2_rep3	21.96
C04	VLDLR	Unkn-F1-1	F1_rep1	25.32
C05	VLDLR	Unkn-F1-1	F1_rep1	25.44
C06	VLDLR	Unkn-F1-1	F1_rep1	25.44
C07	VLDLR	Unkn-F1-2	F1_rep2	25.72
C08	VLDLR	Unkn-F1-2	F1_rep2	25.38
C09	VLDLR	Unkn-F1-2	F1_rep2	25.53
C10	VLDLR	Unkn-F1-3	F1_rep3	25.21
C11	VLDLR	Unkn-F1-3	F1_rep3	25.39
C12	VLDLR	Unkn-F1-3	F1_rep3	25.45

## Sheet: Cq_Raw_lncRNA
Well	Target	Content	Sample	Cq
A01	G60212	Unkn-SYF-1	SYF_rep1	26.39
A02	G60212	Unkn-SYF-1	SYF_rep1	26.16
A03	G60212	Unkn-SYF-1	SYF_rep1	26.31
A04	G60212	Unkn-SYF-2	SYF_rep2	26.49
A05	G60212	Unkn-SYF-2	SYF_rep2	26.14
A06	G60212	Unkn-SYF-2	SYF_rep2	26.04
A07	G60212	Unkn-SYF-3	SYF_rep3	26.32
A08	G60212	Unkn-SYF-3	SYF_rep3	26.39
A09	G60212	Unkn-SYF-3	SYF_rep3	25.97
A10	G60212	Unkn-F5-1	F5_rep1	27.77
A11	G60212	Unkn-F5-1	F5_rep1	27.65
A12	G60212	Unkn-F5-1	F5_rep1	27.66
B01	G60212	Unkn-F5-2	F5_rep2	27.41
B02	G60212	Unkn-F5-2	F5_rep2	27.84
B03	G60212	Unkn-F5-2	F5_rep2	27.72
B04	G60212	Unkn-F5-3	F5_rep3	27.61
B05	G60212	Unkn-F5-3	F5_rep3	27.65
B06	G60212	Unkn-F5-3	F5_rep3	27.65
B07	G60212	Unkn-F2-1	F2_rep1	27.48
B08	G60212	Unkn-F2-1	F2_rep1	27.56
B09	G60212	Unkn-F2-1	F2_rep1	27.36
B10	G60212	Unkn-F2-2	F2_rep2	28.03
B11	G60212	Unkn-F2-2	F2_rep2	27.97
B12	G60212	Unkn-F2-2	F2_rep2	27.97
C01	G60212	Unkn-F2-3	F2_rep3	27.59
C02	G60212	Unkn-F2-3	F2_rep3	28.24
C03	G60212	Unkn-F2-3	F2_rep3	28.12
C04	G60212	Unkn-F1-1	F1_rep1	29.41
C05	G60212	Unkn-F1-1	F1_rep1	29.54
C06	G60212	Unkn-F1-1	F1_rep1	29.22
C07	G60212	Unkn-F1-2	F1_rep2	29.38
C08	G60212	Unkn-F1-2	F1_rep2	29.13
C09	G60212	Unkn-F1-2	F1_rep2	29.19
C10	G60212	Unkn-F1-3	F1_rep3	29.24
C11	G60212	Unkn-F1-3	F1_rep3	29.33
C12	G60212	Unkn-F1-3	F1_rep3	29.27
D01	G62529	Unkn-SYF-1	SYF_rep1	30.34
D02	G62529	Unkn-SYF-1	SYF_rep1	30.45
D03	G62529	Unkn-SYF-1	SYF_rep1	30.35
D04	G62529	Unkn-SYF-2	SYF_rep2	30.29
D05	G62529	Unkn-SYF-2	SYF_rep2	30.27
D06	G62529	Unkn-SYF-2	SYF_rep2	30.41
D07	G62529	Unkn-SYF-3	SYF_rep3	29.96
D08	G62529	Unkn-SYF-3	SYF_rep3	30.01
D09	G62529	Unkn-SYF-3	SYF_rep3	30.01
D10	G62529	Unkn-F5-1	F5_rep1	30.95
D11	G62529	Unkn-F5-1	F5_rep1	30.95
D12	G62529	Unkn-F5-1	F5_rep1	31.11
E01	G62529	Unkn-F5-2	F5_rep2	31.42
E02	G62529	Unkn-F5-2	F5_rep2	31.16
E03	G62529	Unkn-F5-2	F5_rep2	31.31
E04	G62529	Unkn-F5-3	F5_rep3	31.63
E05	G62529	Unkn-F5-3	F5_rep3	31.53
E06	G62529	Unkn-F5-3	F5_rep3	31.45
E07	G62529	Unkn-F2-1	F2_rep1	31.18
E08	G62529	Unkn-F2-1	F2_rep1	31.06
E09	G62529	Unkn-F2-1	F2_rep1	31.31
E10	G62529	Unkn-F2-2	F2_rep2	31.25
E11	G62529	Unkn-F2-2	F2_rep2	31.21
E12	G62529	Unkn-F2-2	F2_rep2	31.49
F01	G62529	Unkn-F2-3	F2_rep3	31.31
F02	G62529	Unkn-F2-3	F2_rep3	31.56
F03	G62529	Unkn-F2-3	F2_rep3	31.09
F04	G62529	Unkn-F1-1	F1_rep1	32.29
F05	G62529	Unkn-F1-1	F1_rep1	32.41
F06	G62529	Unkn-F1-1	F1_rep1	32.48
F07	G62529	Unkn-F1-2	F1_rep2	32.47
F08	G62529	Unkn-F1-2	F1_rep2	32.33
F09	G62529	Unkn-F1-2	F1_rep2	32.54
F10	G62529	Unkn-F1-3	F1_rep3	32.01
F11	G62529	Unkn-F1-3	F1_rep3	32.33
F12	G62529	Unkn-F1-3	F1_rep3	32.28
A01	G5825	Unkn-SYF-1	SYF_rep1	26.38
A02	G5825	Unkn-SYF-1	SYF_rep1	26.59
A03	G5825	Unkn-SYF-1	SYF_rep1	26.47
A04	G5825	Unkn-SYF-2	SYF_rep2	27.02
A05	G5825	Unkn-SYF-2	SYF_rep2	26.74
A06	G5825	Unkn-SYF-2	SYF_rep2	26.89
A07	G5825	Unkn-SYF-3	SYF_rep3	26.48
A08	G5825	Unkn-SYF-3	SYF_rep3	26.74
A09	G5825	Unkn-SYF-3	SYF_rep3	26.44
A10	G5825	Unkn-F5-1	F5_rep1	26.29
A11	G5825	Unkn-F5-1	F5_rep1	26.35
A12	G5825	Unkn-F5-1	F5_rep1	26.15
B01	G5825	Unkn-F5-2	F5_rep2	26.27
B02	G5825	Unkn-F5-2	F5_rep2	26.15
B03	G5825	Unkn-F5-2	F5_rep2	26.15
B04	G5825	Unkn-F5-3	F5_rep3	26.21
B05	G5825	Unkn-F5-3	F5_rep3	26.07
B06	G5825	Unkn-F5-3	F5_rep3	26.28
B07	G5825	Unkn-F2-1	F2_rep1	26.04
B08	G5825	Unkn-F2-1	F2_rep1	26.03
B09	G5825	Unkn-F2-1	F2_rep1	26.13
B10	G5825	Unkn-F2-2	F2_rep2	25.95
B11	G5825	Unkn-F2-2	F2_rep2	26.18
B12	G5825	Unkn-F2-2	F2_rep2	25.87
C01	G5825	Unkn-F2-3	F2_rep3	25.83
C02	G5825	Unkn-F2-3	F2_rep3	26.02
C03	G5825	Unkn-F2-3	F2_rep3	26.18
C04	G5825	Unkn-F1-1	F1_rep1	25.54
C05	G5825	Unkn-F1-1	F1_rep1	25.33
C06	G5825	Unkn-F1-1	F1_rep1	25.51
C07	G5825	Unkn-F1-2	F1_rep2	25.43
C08	G5825	Unkn-F1-2	F1_rep2	25.38
C09	G5825	Unkn-F1-2	F1_rep2	25.18
C10	G5825	Unkn-F1-3	F1_rep3	25.26
C11	G5825	Unkn-F1-3	F1_rep3	25.11
C12	G5825	Unkn-F1-3	F1_rep3	25.21
D01	G52922	Unkn-SYF-1	SYF_rep1	28.56
D02	G52922	Unkn-SYF-1	SYF_rep1	28.55
D03	G52922	Unkn-SYF-1	SYF_rep1	28.64
D04	G52922	Unkn-SYF-2	SYF_rep2	28.71
D05	G52922	Unkn-SYF-2	SYF_rep2	28.85
D06	G52922	Unkn-SYF-2	SYF_rep2	28.97
D07	G52922	Unkn-SYF-3	SYF_rep3	28.06
D08	G52922	Unkn-SYF-3	SYF_rep3	28.44
D09	G52922	Unkn-SYF-3	SYF_rep3	28.61
D10	G52922	Unkn-F5-1	F5_rep1	29.52
D11	G52922	Unkn-F5-1	F5_rep1	29.52
D12	G52922	Unkn-F5-1	F5_rep1	29.39
E01	G52922	Unkn-F5-2	F5_rep2	29.19
E02	G52922	Unkn-F5-2	F5_rep2	29.25
E03	G52922	Unkn-F5-2	F5_rep2	29.29
E04	G52922	Unkn-F5-3	F5_rep3	29.64
E05	G52922	Unkn-F5-3	F5_rep3	29.47
E06	G52922	Unkn-F5-3	F5_rep3	29.59
E07	G52922	Unkn-F2-1	F2_rep1	29.76
E08	G52922	Unkn-F2-1	F2_rep1	30.24
E09	G52922	Unkn-F2-1	F2_rep1	29.99
E10	G52922	Unkn-F2-2	F2_rep2	29.27
E11	G52922	Unkn-F2-2	F2_rep2	29.36
E12	G52922	Unkn-F2-2	F2_rep2	29.28
F01	G52922	Unkn-F2-3	F2_rep3	29.83
F02	G52922	Unkn-F2-3	F2_rep3	29.55
F03	G52922	Unkn-F2-3	F2_rep3	29.69
F04	G52922	Unkn-F1-1	F1_rep1	30.74
F05	G52922	Unkn-F1-1	F1_rep1	30.63
F06	G52922	Unkn-F1-1	F1_rep1	30.78
F07	G52922	Unkn-F1-2	F1_rep2	30.65
F08	G52922	Unkn-F1-2	F1_rep2	30.64
F09	G52922	Unkn-F1-2	F1_rep2	30.57
F10	G52922	Unkn-F1-3	F1_rep3	30.41
F11	G52922	Unkn-F1-3	F1_rep3	30.69
F12	G52922	Unkn-F1-3	F1_rep3	30.78
A01	G29680	Unkn-SYF-1	SYF_rep1	27.17
A02	G29680	Unkn-SYF-1	SYF_rep1	27.63
A03	G29680	Unkn-SYF-1	SYF_rep1	27.64
A04	G29680	Unkn-SYF-2	SYF_rep2	27.55
A05	G29680	Unkn-SYF-2	SYF_rep2	27.61
A06	G29680	Unkn-SYF-2	SYF_rep2	27.36
A07	G29680	Unkn-SYF-3	SYF_rep3	27.35
A08	G29680	Unkn-SYF-3	SYF_rep3	27.33
A09	G29680	Unkn-SYF-3	SYF_rep3	27.28
A10	G29680	Unkn-F5-1	F5_rep1	27.15
A11	G29680	Unkn-F5-1	F5_rep1	26.98
A12	G29680	Unkn-F5-1	F5_rep1	27.06
B01	G29680	Unkn-F5-2	F5_rep2	27.03
B02	G29680	Unkn-F5-2	F5_rep2	26.89
B03	G29680	Unkn-F5-2	F5_rep2	26.77
B04	G29680	Unkn-F5-3	F5_rep3	26.98
B05	G29680	Unkn-F5-3	F5_rep3	26.81
B06	G29680	Unkn-F5-3	F5_rep3	27.03
B07	G29680	Unkn-F2-1	F2_rep1	26.11
B08	G29680	Unkn-F2-1	F2_rep1	26.44
B09	G29680	Unkn-F2-1	F2_rep1	26.49
B10	G29680	Unkn-F2-2	F2_rep2	26.27
B11	G29680	Unkn-F2-2	F2_rep2	26.39
B12	G29680	Unkn-F2-2	F2_rep2	26.28
C01	G29680	Unkn-F2-3	F2_rep3	26.48
C02	G29680	Unkn-F2-3	F2_rep3	26.39
C03	G29680	Unkn-F2-3	F2_rep3	26.54
C04	G29680	Unkn-F1-1	F1_rep1	24.67
C05	G29680	Unkn-F1-1	F1_rep1	24.21
C06	G29680	Unkn-F1-1	F1_rep1	24.43
C07	G29680	Unkn-F1-2	F1_rep2	24.65
C08	G29680	Unkn-F1-2	F1_rep2	24.57
C09	G29680	Unkn-F1-2	F1_rep2	24.33
C10	G29680	Unkn-F1-3	F1_rep3	24.91
C11	G29680	Unkn-F1-3	F1_rep3	24.78
C12	G29680	Unkn-F1-3	F1_rep3	24.55
D01	G63403	Unkn-SYF-1	SYF_rep1	25.15
D02	G63403	Unkn-SYF-1	SYF_rep1	25.25
D03	G63403	Unkn-SYF-1	SYF_rep1	25.27
D04	G63403	Unkn-SYF-2	SYF_rep2	25.24
D05	G63403	Unkn-SYF-2	SYF_rep2	25.12
D06	G63403	Unkn-SYF-2	SYF_rep2	25.23
D07	G63403	Unkn-SYF-3	SYF_rep3	25.38
D08	G63403	Unkn-SYF-3	SYF_rep3	25.41
D09	G63403	Unkn-SYF-3	SYF_rep3	25.32
D10	G63403	Unkn-F5-1	F5_rep1	24.93
D11	G63403	Unkn-F5-1	F5_rep1	24.85
D12	G63403	Unkn-F5-1	F5_rep1	24.69
E01	G63403	Unkn-F5-2	F5_rep2	24.82
E02	G63403	Unkn-F5-2	F5_rep2	24.75
E03	G63403	Unkn-F5-2	F5_rep2	25.07
E04	G63403	Unkn-F5-3	F5_rep3	24.62
E05	G63403	Unkn-F5-3	F5_rep3	24.64
E06	G63403	Unkn-F5-3	F5_rep3	24.82
E07	G63403	Unkn-F2-1	F2_rep1	24.32
E08	G63403	Unkn-F2-1	F2_rep1	24.06
E09	G63403	Unkn-F2-1	F2_rep1	24.25
E10	G63403	Unkn-F2-2	F2_rep2	24.06
E11	G63403	Unkn-F2-2	F2_rep2	23.99
E12	G63403	Unkn-F2-2	F2_rep2	24.23
F01	G63403	Unkn-F2-3	F2_rep3	23.85
F02	G63403	Unkn-F2-3	F2_rep3	24.25
F03	G63403	Unkn-F2-3	F2_rep3	24.16
F04	G63403	Unkn-F1-1	F1_rep1	24.05
F05	G63403	Unkn-F1-1	F1_rep1	23.97
F06	G63403	Unkn-F1-1	F1_rep1	23.89
F07	G63403	Unkn-F1-2	F1_rep2	23.71
F08	G63403	Unkn-F1-2	F1_rep2	23.77
F09	G63403	Unkn-F1-2	F1_rep2	23.88
F10	G63403	Unkn-F1-3	F1_rep3	24.15
F11	G63403	Unkn-F1-3	F1_rep3	23.98
F12	G63403	Unkn-F1-3	F1_rep3	23.89
A01	G25702	Unkn-SYF-1	SYF_rep1	26.41
A02	G25702	Unkn-SYF-1	SYF_rep1	26.72
A03	G25702	Unkn-SYF-1	SYF_rep1	26.85
A04	G25702	Unkn-SYF-2	SYF_rep2	26.42
A05	G25702	Unkn-SYF-2	SYF_rep2	26.37
A06	G25702	Unkn-SYF-2	SYF_rep2	26.45
A07	G25702	Unkn-SYF-3	SYF_rep3	26.78
A08	G25702	Unkn-SYF-3	SYF_rep3	26.37
A09	G25702	Unkn-SYF-3	SYF_rep3	26.42
A10	G25702	Unkn-F5-1	F5_rep1	28.08
A11	G25702	Unkn-F5-1	F5_rep1	27.87
A12	G25702	Unkn-F5-1	F5_rep1	27.86
B01	G25702	Unkn-F5-2	F5_rep2	27.95
B02	G25702	Unkn-F5-2	F5_rep2	27.88
B03	G25702	Unkn-F5-2	F5_rep2	27.94
B04	G25702	Unkn-F5-3	F5_rep3	28.21
B05	G25702	Unkn-F5-3	F5_rep3	27.97
B06	G25702	Unkn-F5-3	F5_rep3	27.94
B07	G25702	Unkn-F2-1	F2_rep1	29.89
B08	G25702	Unkn-F2-1	F2_rep1	29.83
B09	G25702	Unkn-F2-1	F2_rep1	29.74
B10	G25702	Unkn-F2-2	F2_rep2	29.78
B11	G25702	Unkn-F2-2	F2_rep2	29.94
B12	G25702	Unkn-F2-2	F2_rep2	29.87
C01	G25702	Unkn-F2-3	F2_rep3	29.44
C02	G25702	Unkn-F2-3	F2_rep3	29.53
C03	G25702	Unkn-F2-3	F2_rep3	29.38
C04	G25702	Unkn-F1-1	F1_rep1	31.65
C05	G25702	Unkn-F1-1	F1_rep1	31.65
C06	G25702	Unkn-F1-1	F1_rep1	31.39
C07	G25702	Unkn-F1-2	F1_rep2	31.11
C08	G25702	Unkn-F1-2	F1_rep2	31.43
C09	G25702	Unkn-F1-2	F1_rep2	31.91
C10	G25702	Unkn-F1-3	F1_rep3	31.66
C11	G25702	Unkn-F1-3	F1_rep3	31.97
C12	G25702	Unkn-F1-3	F1_rep3	31.84
D01	G66587	Unkn-SYF-1	SYF_rep1	26.36
D02	G66587	Unkn-SYF-1	SYF_rep1	26.25
D03	G66587	Unkn-SYF-1	SYF_rep1	26.68
D04	G66587	Unkn-SYF-2	SYF_rep2	26.09
D05	G66587	Unkn-SYF-2	SYF_rep2	26.04
D06	G66587	Unkn-SYF-2	SYF_rep2	26.18
D07	G66587	Unkn-SYF-3	SYF_rep3	25.78
D08	G66587	Unkn-SYF-3	SYF_rep3	25.68
D09	G66587	Unkn-SYF-3	SYF_rep3	25.97
D10	G66587	Unkn-F5-1	F5_rep1	25.39
D11	G66587	Unkn-F5-1	F5_rep1	26.06
D12	G66587	Unkn-F5-1	F5_rep1	26.15
E01	G66587	Unkn-F5-2	F5_rep2	26.29
E02	G66587	Unkn-F5-2	F5_rep2	26.18
E03	G66587	Unkn-F5-2	F5_rep2	25.94
E04	G66587	Unkn-F5-3	F5_rep3	25.36
E05	G66587	Unkn-F5-3	F5_rep3	25.58
E06	G66587	Unkn-F5-3	F5_rep3	25.25
E07	G66587	Unkn-F2-1	F2_rep1	24.28
E08	G66587	Unkn-F2-1	F2_rep1	24.21
E09	G66587	Unkn-F2-1	F2_rep1	24.46
E10	G66587	Unkn-F2-2	F2_rep2	24.76
E11	G66587	Unkn-F2-2	F2_rep2	24.66
E12	G66587	Unkn-F2-2	F2_rep2	24.88
F01	G66587	Unkn-F2-3	F2_rep3	24.53
F02	G66587	Unkn-F2-3	F2_rep3	24.43
F03	G66587	Unkn-F2-3	F2_rep3	24.62
F04	G66587	Unkn-F1-1	F1_rep1	25.76
F05	G66587	Unkn-F1-1	F1_rep1	25.96
F06	G66587	Unkn-F1-1	F1_rep1	25.76
F07	G66587	Unkn-F1-2	F1_rep2	25.86
F08	G66587	Unkn-F1-2	F1_rep2	25.97
F09	G66587	Unkn-F1-2	F1_rep2	25.92
F10	G66587	Unkn-F1-3	F1_rep3	25.49
F11	G66587	Unkn-F1-3	F1_rep3	25.83
F12	G66587	Unkn-F1-3	F1_rep3	26.01

## Sheet: Cq_Raw_Pairs_mRNA
Well	Target	Content	Sample	Cq
A01	CKS1B	Unkn-SYF-1	SYF_rep1	22.98
A02	CKS1B	Unkn-SYF-1	SYF_rep1	23.07
A03	CKS1B	Unkn-SYF-1	SYF_rep1	23.01
A04	CKS1B	Unkn-SYF-2	SYF_rep2	22.25
A05	CKS1B	Unkn-SYF-2	SYF_rep2	22.64
A06	CKS1B	Unkn-SYF-2	SYF_rep2	22.53
A07	CKS1B	Unkn-SYF-3	SYF_rep3	22.94
A08	CKS1B	Unkn-SYF-3	SYF_rep3	22.91
A09	CKS1B	Unkn-SYF-3	SYF_rep3	22.73
A10	CKS1B	Unkn-F5-1	F5_rep1	24.46
A11	CKS1B	Unkn-F5-1	F5_rep1	23.77
A12	CKS1B	Unkn-F5-1	F5_rep1	24.01
B01	CKS1B	Unkn-F5-2	F5_rep2	24.08
B02	CKS1B	Unkn-F5-2	F5_rep2	24.25
B03	CKS1B	Unkn-F5-2	F5_rep2	24.42
B04	CKS1B	Unkn-F5-3	F5_rep3	24.13
B05	CKS1B	Unkn-F5-3	F5_rep3	24.14
B06	CKS1B	Unkn-F5-3	F5_rep3	23.91
B07	CKS1B	Unkn-F2-1	F2_rep1	25.88
B08	CKS1B	Unkn-F2-1	F2_rep1	25.85
B09	CKS1B	Unkn-F2-1	F2_rep1	25.81
B10	CKS1B	Unkn-F2-2	F2_rep2	26.16
B11	CKS1B	Unkn-F2-2	F2_rep2	26.09
B12	CKS1B	Unkn-F2-2	F2_rep2	26.04
C01	CKS1B	Unkn-F2-3	F2_rep3	26.07
C02	CKS1B	Unkn-F2-3	F2_rep3	25.71
C03	CKS1B	Unkn-F2-3	F2_rep3	25.89
C04	CKS1B	Unkn-F1-1	F1_rep1	26.73
C05	CKS1B	Unkn-F1-1	F1_rep1	26.74
C06	CKS1B	Unkn-F1-1	F1_rep1	26.78
C07	CKS1B	Unkn-F1-2	F1_rep2	26.73
C08	CKS1B	Unkn-F1-2	F1_rep2	26.53
C09	CKS1B	Unkn-F1-2	F1_rep2	26.56
C10	CKS1B	Unkn-F1-3	F1_rep3	26.48
C11	CKS1B	Unkn-F1-3	F1_rep3	26.78
C12	CKS1B	Unkn-F1-3	F1_rep3	26.73
D01	MRE11	Unkn-SYF-1	SYF_rep1	25.79
D02	MRE11	Unkn-SYF-1	SYF_rep1	25.76
D03	MRE11	Unkn-SYF-1	SYF_rep1	25.88
D04	MRE11	Unkn-SYF-2	SYF_rep2	25.85
D05	MRE11	Unkn-SYF-2	SYF_rep2	25.87
D06	MRE11	Unkn-SYF-2	SYF_rep2	25.67
D07	MRE11	Unkn-SYF-3	SYF_rep3	25.63
D08	MRE11	Unkn-SYF-3	SYF_rep3	25.81
D09	MRE11	Unkn-SYF-3	SYF_rep3	25.73
D10	MRE11	Unkn-F5-1	F5_rep1	26.78
D11	MRE11	Unkn-F5-1	F5_rep1	26.73
D12	MRE11	Unkn-F5-1	F5_rep1	26.72
E01	MRE11	Unkn-F5-2	F5_rep2	26.51
E02	MRE11	Unkn-F5-2	F5_rep2	26.48
E03	MRE11	Unkn-F5-2	F5_rep2	26.52
E04	MRE11	Unkn-F5-3	F5_rep3	27.04
E05	MRE11	Unkn-F5-3	F5_rep3	26.73
E06	MRE11	Unkn-F5-3	F5_rep3	26.71
E07	MRE11	Unkn-F2-1	F2_rep1	26.57
E08	MRE11	Unkn-F2-1	F2_rep1	26.61
E09	MRE11	Unkn-F2-1	F2_rep1	26.73
E10	MRE11	Unkn-F2-2	F2_rep2	26.53
E11	MRE11	Unkn-F2-2	F2_rep2	26.21
E12	MRE11	Unkn-F2-2	F2_rep2	26.54
F01	MRE11	Unkn-F2-3	F2_rep3	26.29
F02	MRE11	Unkn-F2-3	F2_rep3	26.58
F03	MRE11	Unkn-F2-3	F2_rep3	26.34
F04	MRE11	Unkn-F1-1	F1_rep1	27.74
F05	MRE11	Unkn-F1-1	F1_rep1	27.91
F06	MRE11	Unkn-F1-1	F1_rep1	27.85
F07	MRE11	Unkn-F1-2	F1_rep2	27.51
F08	MRE11	Unkn-F1-2	F1_rep2	27.76
F09	MRE11	Unkn-F1-2	F1_rep2	27.52
F10	MRE11	Unkn-F1-3	F1_rep3	27.43
F11	MRE11	Unkn-F1-3	F1_rep3	27.39
F12	MRE11	Unkn-F1-3	F1_rep3	27.97
A01	MYLIP	Unkn-SYF-1	SYF_rep1	21.26
A02	MYLIP	Unkn-SYF-1	SYF_rep1	21.53
A03	MYLIP	Unkn-SYF-1	SYF_rep1	21.42
A04	MYLIP	Unkn-SYF-2	SYF_rep2	21.28
A05	MYLIP	Unkn-SYF-2	SYF_rep2	21.29
A06	MYLIP	Unkn-SYF-2	SYF_rep2	21.59
A07	MYLIP	Unkn-SYF-3	SYF_rep3	21.57
A08	MYLIP	Unkn-SYF-3	SYF_rep3	21.48
A09	MYLIP	Unkn-SYF-3	SYF_rep3	21.35
A10	MYLIP	Unkn-F5-1	F5_rep1	21.09
A11	MYLIP	Unkn-F5-1	F5_rep1	21.16
A12	MYLIP	Unkn-F5-1	F5_rep1	21.16
B01	MYLIP	Unkn-F5-2	F5_rep2	21.14
B02	MYLIP	Unkn-F5-2	F5_rep2	21.21
B03	MYLIP	Unkn-F5-2	F5_rep2	20.91
B04	MYLIP	Unkn-F5-3	F5_rep3	21.13
B05	MYLIP	Unkn-F5-3	F5_rep3	21.36
B06	MYLIP	Unkn-F5-3	F5_rep3	21.38
B07	MYLIP	Unkn-F2-1	F2_rep1	21.01
B08	MYLIP	Unkn-F2-1	F2_rep1	20.97
B09	MYLIP	Unkn-F2-1	F2_rep1	20.88
B10	MYLIP	Unkn-F2-2	F2_rep2	20.61
B11	MYLIP	Unkn-F2-2	F2_rep2	20.78
B12	MYLIP	Unkn-F2-2	F2_rep2	20.73
C01	MYLIP	Unkn-F2-3	F2_rep3	21.02
C02	MYLIP	Unkn-F2-3	F2_rep3	21.14
C03	MYLIP	Unkn-F2-3	F2_rep3	21.37
C04	MYLIP	Unkn-F1-1	F1_rep1	20.71
C05	MYLIP	Unkn-F1-1	F1_rep1	20.88
C06	MYLIP	Unkn-F1-1	F1_rep1	20.85
C07	MYLIP	Unkn-F1-2	F1_rep2	20.63
C08	MYLIP	Unkn-F1-2	F1_rep2	20.84
C09	MYLIP	Unkn-F1-2	F1_rep2	20.64
C10	MYLIP	Unkn-F1-3	F1_rep3	20.68
C11	MYLIP	Unkn-F1-3	F1_rep3	20.64
C12	MYLIP	Unkn-F1-3	F1_rep3	20.85
D01	SLU7	Unkn-SYF-1	SYF_rep1	22.68
D02	SLU7	Unkn-SYF-1	SYF_rep1	22.42
D03	SLU7	Unkn-SYF-1	SYF_rep1	22.67
D04	SLU7	Unkn-SYF-2	SYF_rep2	22.81
D05	SLU7	Unkn-SYF-2	SYF_rep2	22.76
D06	SLU7	Unkn-SYF-2	SYF_rep2	22.82
D07	SLU7	Unkn-SYF-3	SYF_rep3	22.83
D08	SLU7	Unkn-SYF-3	SYF_rep3	22.81
D09	SLU7	Unkn-SYF-3	SYF_rep3	22.97
D10	SLU7	Unkn-F5-1	F5_rep1	23.79
D11	SLU7	Unkn-F5-1	F5_rep1	23.48
D12	SLU7	Unkn-F5-1	F5_rep1	23.09
E01	SLU7	Unkn-F5-2	F5_rep2	23.41
E02	SLU7	Unkn-F5-2	F5_rep2	23.57
E03	SLU7	Unkn-F5-2	F5_rep2	23.72
E04	SLU7	Unkn-F5-3	F5_rep3	23.64
E05	SLU7	Unkn-F5-3	F5_rep3	23.54
E06	SLU7	Unkn-F5-3	F5_rep3	23.75
E07	SLU7	Unkn-F2-1	F2_rep1	23.88
E08	SLU7	Unkn-F2-1	F2_rep1	23.77
E09	SLU7	Unkn-F2-1	F2_rep1	23.75
E10	SLU7	Unkn-F2-2	F2_rep2	23.83
E11	SLU7	Unkn-F2-2	F2_rep2	23.75
E12	SLU7	Unkn-F2-2	F2_rep2	24.11
F01	SLU7	Unkn-F2-3	F2_rep3	23.61
F02	SLU7	Unkn-F2-3	F2_rep3	23.73
F03	SLU7	Unkn-F2-3	F2_rep3	23.99
F04	SLU7	Unkn-F1-1	F1_rep1	25.12
F05	SLU7	Unkn-F1-1	F1_rep1	25.08
F06	SLU7	Unkn-F1-1	F1_rep1	25.29
F07	SLU7	Unkn-F1-2	F1_rep2	25.05
F08	SLU7	Unkn-F1-2	F1_rep2	25.17
F09	SLU7	Unkn-F1-2	F1_rep2	24.83
F10	SLU7	Unkn-F1-3	F1_rep3	25.34
F11	SLU7	Unkn-F1-3	F1_rep3	25.29
F12	SLU7	Unkn-F1-3	F1_rep3	25.07
A01	PNPLA2	Unkn-SYF-1	SYF_rep1	23.97
A02	PNPLA2	Unkn-SYF-1	SYF_rep1	24.16
A03	PNPLA2	Unkn-SYF-1	SYF_rep1	24.24
A04	PNPLA2	Unkn-SYF-2	SYF_rep2	22.87
A05	PNPLA2	Unkn-SYF-2	SYF_rep2	23.26
A06	PNPLA2	Unkn-SYF-2	SYF_rep2	23.28
A07	PNPLA2	Unkn-SYF-3	SYF_rep3	23.55
A08	PNPLA2	Unkn-SYF-3	SYF_rep3	23.44
A09	PNPLA2	Unkn-SYF-3	SYF_rep3	23.48
A10	PNPLA2	Unkn-F5-1	F5_rep1	23.55
A11	PNPLA2	Unkn-F5-1	F5_rep1	23.41
A12	PNPLA2	Unkn-F5-1	F5_rep1	23.29
B01	PNPLA2	Unkn-F5-2	F5_rep2	23.18
B02	PNPLA2	Unkn-F5-2	F5_rep2	22.75
B03	PNPLA2	Unkn-F5-2	F5_rep2	23.04
B04	PNPLA2	Unkn-F5-3	F5_rep3	23.41
B05	PNPLA2	Unkn-F5-3	F5_rep3	23.33
B06	PNPLA2	Unkn-F5-3	F5_rep3	23.45
B07	PNPLA2	Unkn-F2-1	F2_rep1	23.05
B08	PNPLA2	Unkn-F2-1	F2_rep1	22.62
B09	PNPLA2	Unkn-F2-1	F2_rep1	22.81
B10	PNPLA2	Unkn-F2-2	F2_rep2	22.95
B11	PNPLA2	Unkn-F2-2	F2_rep2	23.06
B12	PNPLA2	Unkn-F2-2	F2_rep2	23.21
C01	PNPLA2	Unkn-F2-3	F2_rep3	22.97
C02	PNPLA2	Unkn-F2-3	F2_rep3	22.96
C03	PNPLA2	Unkn-F2-3	F2_rep3	23.17
C04	PNPLA2	Unkn-F1-1	F1_rep1	21.13
C05	PNPLA2	Unkn-F1-1	F1_rep1	21.19
C06	PNPLA2	Unkn-F1-1	F1_rep1	21.46
C07	PNPLA2	Unkn-F1-2	F1_rep2	21.72
C08	PNPLA2	Unkn-F1-2	F1_rep2	21.57
C09	PNPLA2	Unkn-F1-2	F1_rep2	21.56
C10	PNPLA2	Unkn-F1-3	F1_rep3	21.44
C11	PNPLA2	Unkn-F1-3	F1_rep3	21.55
C12	PNPLA2	Unkn-F1-3	F1_rep3	21.68
D01	FN1	Unkn-SYF-1	SYF_rep1	22.56
D02	FN1	Unkn-SYF-1	SYF_rep1	22.83
D03	FN1	Unkn-SYF-1	SYF_rep1	22.64
D04	FN1	Unkn-SYF-2	SYF_rep2	22.84
D05	FN1	Unkn-SYF-2	SYF_rep2	23.17
D06	FN1	Unkn-SYF-2	SYF_rep2	23.08
D07	FN1	Unkn-SYF-3	SYF_rep3	22.59
D08	FN1	Unkn-SYF-3	SYF_rep3	22.94
D09	FN1	Unkn-SYF-3	SYF_rep3	22.94
D10	FN1	Unkn-F5-1	F5_rep1	22.89
D11	FN1	Unkn-F5-1	F5_rep1	22.36
D12	FN1	Unkn-F5-1	F5_rep1	22.47
E01	FN1	Unkn-F5-2	F5_rep2	22.31
E02	FN1	Unkn-F5-2	F5_rep2	22.34
E03	FN1	Unkn-F5-2	F5_rep2	21.97
E04	FN1	Unkn-F5-3	F5_rep3	22.18
E05	FN1	Unkn-F5-3	F5_rep3	22.26
E06	FN1	Unkn-F5-3	F5_rep3	22.32
E07	FN1	Unkn-F2-1	F2_rep1	20.65
E08	FN1	Unkn-F2-1	F2_rep1	20.35
E09	FN1	Unkn-F2-1	F2_rep1	20.39
E10	FN1	Unkn-F2-2	F2_rep2	20.34
E11	FN1	Unkn-F2-2	F2_rep2	20.73
E12	FN1	Unkn-F2-2	F2_rep2	20.48
F01	FN1	Unkn-F2-3	F2_rep3	20.76
F02	FN1	Unkn-F2-3	F2_rep3	20.56
F03	FN1	Unkn-F2-3	F2_rep3	20.59
F04	FN1	Unkn-F1-1	F1_rep1	20.14
F05	FN1	Unkn-F1-1	F1_rep1	20.03
F06	FN1	Unkn-F1-1	F1_rep1	20.15
F07	FN1	Unkn-F1-2	F1_rep2	19.48
F08	FN1	Unkn-F1-2	F1_rep2	19.62
F09	FN1	Unkn-F1-2	F1_rep2	19.55
F10	FN1	Unkn-F1-3	F1_rep3	19.83
F11	FN1	Unkn-F1-3	F1_rep3	19.87
F12	FN1	Unkn-F1-3	F1_rep3	19.54
A01	FSHR	Unkn-SYF-1	SYF_rep1	23.11
A02	FSHR	Unkn-SYF-1	SYF_rep1	23.47
A03	FSHR	Unkn-SYF-1	SYF_rep1	23.37
A04	FSHR	Unkn-SYF-2	SYF_rep2	22.87
A05	FSHR	Unkn-SYF-2	SYF_rep2	23.11
A06	FSHR	Unkn-SYF-2	SYF_rep2	22.87
A07	FSHR	Unkn-SYF-3	SYF_rep3	22.75
A08	FSHR	Unkn-SYF-3	SYF_rep3	23.21
A09	FSHR	Unkn-SYF-3	SYF_rep3	22.92
A10	FSHR	Unkn-F5-1	F5_rep1	24.25
A11	FSHR	Unkn-F5-1	F5_rep1	24.35
A12	FSHR	Unkn-F5-1	F5_rep1	24.37
B01	FSHR	Unkn-F5-2	F5_rep2	23.38
B02	FSHR	Unkn-F5-2	F5_rep2	23.51
B03	FSHR	Unkn-F5-2	F5_rep2	23.54
B04	FSHR	Unkn-F5-3	F5_rep3	23.44
B05	FSHR	Unkn-F5-3	F5_rep3	23.63
B06	FSHR	Unkn-F5-3	F5_rep3	23.79
B07	FSHR	Unkn-F2-1	F2_rep1	24.86
B08	FSHR	Unkn-F2-1	F2_rep1	24.47
B09	FSHR	Unkn-F2-1	F2_rep1	24.85
B10	FSHR	Unkn-F2-2	F2_rep2	24.79
B11	FSHR	Unkn-F2-2	F2_rep2	24.76
B12	FSHR	Unkn-F2-2	F2_rep2	24.52
C01	FSHR	Unkn-F2-3	F2_rep3	24.65
C02	FSHR	Unkn-F2-3	F2_rep3	24.32
C03	FSHR	Unkn-F2-3	F2_rep3	24.47
C04	FSHR	Unkn-F1-1	F1_rep1	24.45
C05	FSHR	Unkn-F1-1	F1_rep1	24.32
C06	FSHR	Unkn-F1-1	F1_rep1	24.39
C07	FSHR	Unkn-F1-2	F1_rep2	24.44
C08	FSHR	Unkn-F1-2	F1_rep2	24.46
C09	FSHR	Unkn-F1-2	F1_rep2	24.63
C10	FSHR	Unkn-F1-3	F1_rep3	24.68
C11	FSHR	Unkn-F1-3	F1_rep3	24.48
C12	FSHR	Unkn-F1-3	F1_rep3	24.19
D01	VEGFA	Unkn-SYF-1	SYF_rep1	23.14
D02	VEGFA	Unkn-SYF-1	SYF_rep1	23.26
D03	VEGFA	Unkn-SYF-1	SYF_rep1	22.83
D04	VEGFA	Unkn-SYF-2	SYF_rep2	23.16
D05	VEGFA	Unkn-SYF-2	SYF_rep2	22.85
D06	VEGFA	Unkn-SYF-2	SYF_rep2	23.06
D07	VEGFA	Unkn-SYF-3	SYF_rep3	22.95
D08	VEGFA	Unkn-SYF-3	SYF_rep3	23.29
D09	VEGFA	Unkn-SYF-3	SYF_rep3	22.79
D10	VEGFA	Unkn-F5-1	F5_rep1	22.74
D11	VEGFA	Unkn-F5-1	F5_rep1	22.51
D12	VEGFA	Unkn-F5-1	F5_rep1	22.53
E01	VEGFA	Unkn-F5-2	F5_rep2	22.66
E02	VEGFA	Unkn-F5-2	F5_rep2	22.49
E03	VEGFA	Unkn-F5-2	F5_rep2	22.74
E04	VEGFA	Unkn-F5-3	F5_rep3	23.08
E05	VEGFA	Unkn-F5-3	F5_rep3	23.14
E06	VEGFA	Unkn-F5-3	F5_rep3	22.76
E07	VEGFA	Unkn-F2-1	F2_rep1	22.27
E08	VEGFA	Unkn-F2-1	F2_rep1	22.22
E09	VEGFA	Unkn-F2-1	F2_rep1	22.29
E10	VEGFA	Unkn-F2-2	F2_rep2	21.98
E11	VEGFA	Unkn-F2-2	F2_rep2	22.04
E12	VEGFA	Unkn-F2-2	F2_rep2	22.44
F01	VEGFA	Unkn-F2-3	F2_rep3	21.96
F02	VEGFA	Unkn-F2-3	F2_rep3	21.78
F03	VEGFA	Unkn-F2-3	F2_rep3	21.87
F04	VEGFA	Unkn-F1-1	F1_rep1	23.61
F05	VEGFA	Unkn-F1-1	F1_rep1	23.26
F06	VEGFA	Unkn-F1-1	F1_rep1	23.49
F07	VEGFA	Unkn-F1-2	F1_rep2	23.59
F08	VEGFA	Unkn-F1-2	F1_rep2	23.55
F09	VEGFA	Unkn-F1-2	F1_rep2	23.31
F10	VEGFA	Unkn-F1-3	F1_rep3	23.45
F11	VEGFA	Unkn-F1-3	F1_rep3	23.64
F12	VEGFA	Unkn-F1-3	F1_rep3	22.92
