# Supplementary material for: Stage-Specific lncRNA–mRNA Co-Expression Networks in Chicken Granulosa Cells Across Hierarchical Follicle Development
Source: Animals (Basel). 2026 Apr 28;16(9):1351. doi: 10.3390/ani16091351 (PMC13162649; doi:10.3390/ani16091351)
Supplement: Supplementary file 1 [file animals-16-01351-s001.zip › Table_S10a_WGCNA_blue_KOBAS.xlsx]

## Sheet: S10a_WGCNA_blue_KOBAS
term	database	n_input	n_bg	pval	padj
Nucleotide excision repair	KEGG PATHWAY	9	36	0.00215589	0.66676
Nucleotide Excision Repair	Reactome	10	45	0.00263555	0.66676
DNA Double-Strand Break Repair	Reactome	9	39	0.00342498	0.66676
DNA Repair	Reactome	15	91	0.00357551	0.66676
DNA repair	Reactome	7	37	0.0226122	0.68883
Transport of the SLBP independent Mature mRNA	Reactome	5	13	0.00488583	0.66676
DNA replication	KEGG PATHWAY	7	27	0.00557392	0.66676
DNA Replication	Reactome	6	27	0.0183837	0.68883
Transport of Mature mRNAs Derived from Intronless Transcripts	Reactome	5	14	0.00628024	0.66676
Transport of the SLBP Dependant Mature mRNA	Reactome	5	14	0.00628024	0.66676
Transport of Mature mRNA derived from an Intron-Containing Transcript	Reactome	5	14	0.00628024	0.66676
SUMOylation of SUMOylation proteins	Reactome	5	14	0.00628024	0.66676
HDR through Homologous Recombination (HRR) or Single Strand Annealing (SSA)	Reactome	6	21	0.0068467	0.66676
Homologous recombination	KEGG PATHWAY	8	37	0.00789957	0.66676
Processing of Capped Intron-Containing Pre-mRNA	Reactome	12	72	0.00804646	0.66676
RNA transport	KEGG PATHWAY	17	122	0.00896485	0.66676
Homology Directed Repair	Reactome	6	23	0.00983321	0.66676
Transport of Mature Transcript to Cytoplasm	Reactome	5	16	0.00986225	0.66676
G1/S Transition	Reactome	5	16	0.00986225	0.66676
Fatty acid degradation	KEGG PATHWAY	7	31	0.0104301	0.66676
Cell cycle	KEGG PATHWAY	15	104	0.0104344	0.66676
Cell Cycle	Reactome	19	151	0.0149798	0.680007
Cell Cycle Checkpoints	Reactome	12	75	0.010575	0.66676
Dual incision in TC-NER	Reactome	6	24	0.0116297	0.66676
Telomere Maintenance	Reactome	3	5	0.0120704	0.66676
Telomere maintenance	Reactome	1	6	0.376259	0.780755
Telomere C-strand (Lagging Strand) Synthesis	Reactome	3	5	0.0120704	0.66676
Extension of Telomeres	Reactome	3	5	0.0120704	0.66676
Chromosome Maintenance	Reactome	3	5	0.0120704	0.66676
Non-homologous end-joining	KEGG PATHWAY	4	11	0.0137247	0.680007
Processing of DNA double-strand break ends	Reactome	4	11	0.0137247	0.680007
S Phase	Reactome	7	33	0.0137672	0.680007
Mitotic G1-G1/S phases	Reactome	5	18	0.0146404	0.680007
Post-translational protein modification	Reactome	36	344	0.01534	0.680007
Synthesis of DNA	Reactome	6	26	0.0158929	0.680007
DNA replication and repair	Reactome	8	43	0.0165658	0.680007
Chk1-controlled and DNA-damage induced centrosome duplication	Reactome	3	6	0.0172382	0.680007
Selenocompound metabolism	KEGG PATHWAY	4	12	0.0173737	0.680007
Transport of Mature mRNA Derived from an Intronless Transcript	Reactome	4	12	0.0173737	0.680007
Nuclear Pore Complex (NPC) Disassembly	Reactome	4	12	0.0173737	0.680007
Lysine degradation	KEGG PATHWAY	8	44	0.0184952	0.68883
Gene expression (Transcription)	Reactome	26	233	0.0187432	0.68883
HDR through Homologous Recombination (HRR)	Reactome	5	20	0.0207614	0.68883
Transcription-Coupled Nucleotide Excision Repair (TC-NER)	Reactome	6	28	0.0211286	0.68883
mRNA surveillance pathway	KEGG PATHWAY	10	65	0.023231	0.68883
Cyclin A:Cdk2-associated events at S phase entry	Reactome	3	7	0.0234504	0.68883
PCNA-Dependent Long Patch Base Excision Repair	Reactome	3	7	0.0234504	0.68883
Cell Cycle, Mitotic	Reactome	17	138	0.0242895	0.689879
Metabolism of proteins	Reactome	44	454	0.0243091	0.689879
Nuclear Envelope Breakdown	Reactome	4	14	0.0263408	0.719905
Metabolism of RNA	Reactome	18	151	0.027153	0.735707
Cortocotropin releasing factor receptor signaling pathway	PANTHER	3	8	0.0307108	0.766065
Homologous recombination repair	Reactome	4	15	0.0316903	0.767348
Dual Incision in GG-NER	Reactome	4	15	0.0316903	0.767348
Global Genome Nucleotide Excision Repair (GG-NER)	Reactome	6	32	0.0348397	0.769625
Nucleotide salvage	Reactome	3	9	0.0390076	0.769625
Resolution of AP sites via the multiple-nucleotide patch replacement pathway	Reactome	3	9	0.0390076	0.769625
Transcriptional regulation by the AP-2 (TFAP2) family of transcription factors	Reactome	3	9	0.0390076	0.769625
SUMOylation of DNA damage response and repair proteins	Reactome	4	17	0.0441634	0.769625
Double strand break repair	Reactome	4	17	0.0441634	0.769625
RNA Polymerase II Transcription	Reactome	23	219	0.0443286	0.769625
Valine, leucine and isoleucine degradation	KEGG PATHWAY	7	44	0.046281	0.769625
Fanconi anemia pathway	KEGG PATHWAY	7	44	0.046281	0.769625
Fanconi Anemia Pathway	Reactome	2	11	0.206283	0.780755
Orc1 removal from chromatin	Reactome	3	10	0.0483162	0.769625
Regulation of APC/C activators between G1/S and early anaphase	Reactome	3	10	0.0483162	0.769625
snRNP Assembly	Reactome	4	18	0.0512904	0.769625
Metabolism of non-coding RNA	Reactome	4	18	0.0512904	0.769625
Amplification of signal from the kinetochores	Reactome	6	36	0.0532623	0.769625
Amplification of signal from unattached kinetochores via a MAD2 inhibitory signal	Reactome	6	36	0.0532623	0.769625
Resolution of Sister Chromatid Cohesion	Reactome	7	46	0.055172	0.769625
Cellular senescence	KEGG PATHWAY	15	132	0.0561855	0.769625
Cellular Senescence	Reactome	3	49	0.667912	0.825825
Regulation of mitotic cell cycle	Reactome	3	11	0.0586017	0.769625
APC/C:Cdc20 mediated degradation of mitotic proteins	Reactome	3	11	0.0586017	0.769625
Cdc20:Phospho-APC/C mediated degradation of Cyclin A	Reactome	3	11	0.0586017	0.769625
APC/C-mediated degradation of cell cycle proteins	Reactome	3	11	0.0586017	0.769625
Recognition of DNA damage by PCNA-containing replication complex	Reactome	3	11	0.0586017	0.769625
Activation of the pre-replicative complex	Reactome	3	11	0.0586017	0.769625
APC:Cdc20 mediated degradation of cell cycle proteins prior to satisfation of the cell cycle checkpoint	Reactome	3	11	0.0586017	0.769625
Termination of translesion DNA synthesis	Reactome	3	11	0.0586017	0.769625
Activation of APC/C and APC/C:Cdc20 mediated degradation of mitotic proteins	Reactome	3	11	0.0586017	0.769625
RNA polymerase II transcribes snRNA genes	Reactome	5	28	0.0606196	0.769625
SUMO E3 ligases SUMOylate target proteins	Reactome	8	58	0.0641335	0.769625
DNA Replication Pre-Initiation	Reactome	3	12	0.0698209	0.769625
Homologous recombination repair (HRR) of replication-independent double-strand breaks	Reactome	3	12	0.0698209	0.769625
NRAGE signals death through JNK	Reactome	3	12	0.0698209	0.769625
Presynaptic phase of homologous DNA pairing and strand exchange	Reactome	3	12	0.0698209	0.769625
Histamine H2 receptor mediated signaling pathway	PANTHER	2	5	0.0716174	0.769625
Cyclin E associated events during G1/S transition	Reactome	2	5	0.0716174	0.769625
SCF(Skp2)-mediated degradation of p27/p21	Reactome	2	5	0.0716174	0.769625
Synthesis of PIPs at the Golgi membrane	Reactome	2	5	0.0716174	0.769625
Interleukin-20 family signaling	Reactome	2	5	0.0716174	0.769625
Processing and activation of SUMO	Reactome	2	5	0.0716174	0.769625
Glycerophospholipid metabolism	KEGG PATHWAY	10	81	0.0718541	0.769625
SUMOylation	Reactome	8	60	0.0738306	0.769625
Rho GTPase cycle	Reactome	5	30	0.0746435	0.769625
Signaling by Rho GTPases	Reactome	14	127	0.0759337	0.769625
RNA polymerase	KEGG PATHWAY	4	21	0.0761674	0.769625
Transport of bile salts and organic acids, metal ions and amine compounds	Reactome	4	21	0.0761674	0.769625
Glutathione metabolism	KEGG PATHWAY	6	40	0.0766397	0.769625
Tight junction	KEGG PATHWAY	15	139	0.077386	0.769625
Resolution of Abasic Sites (AP sites)	Reactome	3	13	0.0819241	0.769625
Drug metabolism - cytochrome P450	KEGG PATHWAY	5	31	0.0822601	0.769625
Ub-specific processing proteases	Reactome	5	31	0.0822601	0.769625
Mitotic Prometaphase	Reactome	8	63	0.0899489	0.769625
Phospholipid metabolism	Reactome	6	42	0.0901899	0.769625
Propanoate metabolism	KEGG PATHWAY	5	32	0.0902717	0.769625
5HT4 type receptor mediated signaling pathway	PANTHER	2	6	0.0914664	0.769625
Beta3 adrenergic receptor signaling pathway	PANTHER	2	6	0.0914664	0.769625
Methylation	Reactome	2	6	0.0914664	0.769625
Import of palmitoyl-CoA into the mitochondrial matrix	Reactome	2	6	0.0914664	0.769625
Citric acid cycle (TCA cycle)	Reactome	2	6	0.0914664	0.769625
Cyclin A/B1/B2 associated events during G2/M transition	Reactome	2	6	0.0914664	0.769625
G1/S DNA Damage Checkpoints	Reactome	2	6	0.0914664	0.769625
Separation of Sister Chromatids	Reactome	7	53	0.0941562	0.769625
p75 NTR receptor-mediated signalling	Reactome	3	14	0.0948565	0.769625
Homologous DNA Pairing and Strand Exchange	Reactome	3	14	0.0948565	0.769625
Cell death signalling via NRAGE, NRIF and NADE	Reactome	3	14	0.0948565	0.769625
Mitotic Spindle Checkpoint	Reactome	6	43	0.0974214	0.769625
Mitotic Metaphase and Anaphase	Reactome	7	54	0.100721	0.769625
Mitotic Anaphase	Reactome	7	54	0.100721	0.769625
O-linked glycosylation	Reactome	4	24	0.106012	0.769625
COPI-mediated anterograde transport	Reactome	4	24	0.106012	0.769625
Glycerolipid metabolism	KEGG PATHWAY	7	55	0.107529	0.769625
Transport to the Golgi and subsequent modification	Reactome	7	55	0.107529	0.769625
Base Excision Repair	Reactome	3	15	0.10856	0.769625
Base excision repair	KEGG PATHWAY	3	24	0.256371	0.780755
Pyruvate metabolism and Citric Acid (TCA) cycle	Reactome	3	15	0.10856	0.769625
C-type lectin receptors (CLRs)	Reactome	3	15	0.10856	0.769625
Beta2 adrenergic receptor signaling pathway	PANTHER	2	7	0.112675	0.769625
Enkephalin release	PANTHER	2	7	0.112675	0.769625
Beta1 adrenergic receptor signaling pathway	PANTHER	2	7	0.112675	0.769625
SUMOylation of transcription factors	Reactome	2	7	0.112675	0.769625
ATM mediated response to DNA double-strand break	Reactome	2	7	0.112675	0.769625
SUMOylation of intracellular receptors	Reactome	2	7	0.112675	0.769625
Processing of Intronless Pre-mRNAs	Reactome	2	7	0.112675	0.769625
Homologous recombination repair of replication-dependent double-strand breaks	Reactome	2	7	0.112675	0.769625
Mitochondrial Fatty Acid Beta-Oxidation	Reactome	2	7	0.112675	0.769625
RHO GTPases Activate Formins	Reactome	6	45	0.112774	0.769625
ER to Golgi Anterograde Transport	Reactome	6	46	0.120883	0.780285
Glycolysis	Reactome	3	16	0.122973	0.780285
Translesion synthesis by Y family DNA polymerases bypasses lesions on DNA template	Reactome	3	16	0.122973	0.780285
Metabolism of lipids	Reactome	15	151	0.124554	0.780285
Metabolism of nucleotides	Reactome	5	36	0.12609	0.780285
Nicotinate and nicotinamide metabolism	KEGG PATHWAY	4	26	0.128411	0.780285
5HT2 type receptor mediated signaling pathway	PANTHER	2	8	0.134981	0.780285
Thyrotropin-releasing hormone receptor signaling pathway	PANTHER	2	8	0.134981	0.780285
Histamine H1 receptor mediated signaling pathway	PANTHER	2	8	0.134981	0.780285
Oxytocin receptor mediated signaling pathway	PANTHER	2	8	0.134981	0.780285
Ephrin signaling	Reactome	2	8	0.134981	0.780285
Synthesis of bile acids and bile salts	Reactome	2	8	0.134981	0.780285
Resolution of D-loop Structures through Holliday Junction Intermediates	Reactome	2	8	0.134981	0.780285
Class I peroxisomal membrane protein import	Reactome	2	8	0.134981	0.780285
Resolution of D-Loop Structures	Reactome	2	8	0.134981	0.780285
Nicotinate metabolism	Reactome	2	8	0.134981	0.780285
Switching of origins to a post-replicative state	Reactome	3	17	0.138033	0.780285
Recruitment and ATM-mediated phosphorylation of repair and signaling proteins at DNA double strand breaks	Reactome	3	17	0.138033	0.780285
DNA Double Strand Break Response	Reactome	3	17	0.138033	0.780285
Nonhomologous End-Joining (NHEJ)	Reactome	3	17	0.138033	0.780285
Signaling by the B Cell Receptor (BCR)	Reactome	3	17	0.138033	0.780285
O-linked glycosylation of mucins	Reactome	3	17	0.138033	0.780285
G2/M Checkpoints	Reactome	4	27	0.14029	0.780755
Metabolism	Reactome	41	489	0.143539	0.780755
Fatty acid metabolism	KEGG PATHWAY	6	49	0.146856	0.780755
Fatty acid metabolism	Reactome	5	40	0.167368	0.780755
Glycosphingolipid biosynthesis - lacto and neolacto series	KEGG PATHWAY	3	18	0.153678	0.780755
Glycolysis / Gluconeogenesis	KEGG PATHWAY	6	50	0.156033	0.780755
Inhibition of the proteolytic activity of APC/C required for the onset of anaphase by mitotic spindle checkpoint components	Reactome	2	9	0.158152	0.780755
Inactivation of APC/C via direct inhibition of the APC/C complex	Reactome	2	9	0.158152	0.780755
Activation of NF-kappaB in B cells	Reactome	2	9	0.158152	0.780755
mRNA Splicing - Major Pathway	Reactome	6	51	0.165455	0.780755
Carbon metabolism	KEGG PATHWAY	10	98	0.165991	0.780755
TP53 Regulates Metabolic Genes	Reactome	3	19	0.169845	0.780755
PI Metabolism	Reactome	3	19	0.169845	0.780755
rRNA processing	Reactome	3	19	0.169845	0.780755
mRNA 3'-end processing	Reactome	3	19	0.169845	0.780755
Major pathway of rRNA processing in the nucleolus and cytosol	Reactome	3	19	0.169845	0.780755
rRNA processing in the nucleus and cytosol	Reactome	3	19	0.169845	0.780755
Muscarinic acetylcholine receptor 1 and 3 signaling pathway	PANTHER	2	10	0.18198	0.780755
Muscarinic acetylcholine receptor 2 and 4 signaling pathway	PANTHER	1	10	0.52377	0.783163
HDR through Single Strand Annealing (SSA)	Reactome	2	10	0.18198	0.780755
APC-Cdc20 mediated degradation of Nek2A	Reactome	2	10	0.18198	0.780755
Glucose metabolism	Reactome	2	10	0.18198	0.780755
Energy dependent regulation of mTOR by LKB1-AMPK	Reactome	2	10	0.18198	0.780755
CLEC7A (Dectin-1) signaling	Reactome	2	10	0.18198	0.780755
Inositol phosphate metabolism	Reactome	2	10	0.18198	0.780755
Inositol phosphate metabolism	KEGG PATHWAY	4	63	0.64365	0.815394
FCERI mediated MAPK activation	Reactome	2	10	0.18198	0.780755
G beta:gamma signalling through CDC42	Reactome	2	10	0.18198	0.780755
Mismatch repair	KEGG PATHWAY	3	20	0.18647	0.780755
DNA Damage Bypass	Reactome	3	20	0.18647	0.780755
DNA damage bypass	Reactome	1	6	0.376259	0.780755
Retinol metabolism	KEGG PATHWAY	4	31	0.191693	0.780755
RNA Polymerase II Pre-transcription Events	Reactome	4	31	0.191693	0.780755
Spliceosome	KEGG PATHWAY	10	102	0.194187	0.780755
mRNA Splicing	Reactome	6	54	0.195085	0.780755
Gap-filling DNA repair synthesis and ligation in TC-NER	Reactome	3	21	0.203494	0.780755
Peroxisomal protein import	Reactome	3	21	0.203494	0.780755
Ribosome biogenesis in eukaryotes	KEGG PATHWAY	6	55	0.205379	0.780755
Asparagine N-linked glycosylation	Reactome	8	79	0.20574	0.780755
Nuclear Receptor transcription pathway	Reactome	2	11	0.206283	0.780755
Iron uptake and transport	Reactome	2	11	0.206283	0.780755
Thromboxane signalling through TP receptor	Reactome	2	11	0.206283	0.780755
Downstream signaling events of B Cell Receptor (BCR)	Reactome	2	11	0.206283	0.780755
WNT ligand biogenesis and trafficking	Reactome	2	11	0.206283	0.780755
Deubiquitination	Reactome	6	56	0.215863	0.780755
M Phase	Reactome	10	105	0.216615	0.780755
Metabolism of xenobiotics by cytochrome P450	KEGG PATHWAY	4	33	0.219324	0.780755
Ferroptosis	KEGG PATHWAY	4	33	0.219324	0.780755
B-WICH complex positively regulates rRNA expression	Reactome	4	33	0.219324	0.780755
Positive epigenetic regulation of rRNA expression	Reactome	4	33	0.219324	0.780755
Death Receptor Signalling	Reactome	3	22	0.220857	0.780755
Generic Transcription Pathway	Reactome	15	170	0.226187	0.780755
Glycosaminoglycan biosynthesis - keratan sulfate	KEGG PATHWAY	2	12	0.230897	0.780755
Activation of GABAB receptors	Reactome	2	12	0.230897	0.780755
Activation of ATR in response to replication stress	Reactome	2	12	0.230897	0.780755
G-protein beta:gamma signalling	Reactome	2	12	0.230897	0.780755
GABA B receptor activation	Reactome	2	12	0.230897	0.780755
Collagen biosynthesis and modifying enzymes	Reactome	2	12	0.230897	0.780755
Bile acid and bile salt metabolism	Reactome	2	12	0.230897	0.780755
Basal transcription factors	KEGG PATHWAY	4	34	0.233518	0.780755
Wnt signaling pathway	KEGG PATHWAY	11	120	0.234712	0.780755
Wnt signaling pathway	PANTHER	3	47	0.641537	0.815394
COPI-dependent Golgi-to-ER retrograde traffic	Reactome	3	23	0.238501	0.780755
Glycerophospholipid biosynthesis	Reactome	3	23	0.238501	0.780755
Apelin signaling pathway	KEGG PATHWAY	10	108	0.240024	0.780755
Protein localization	Reactome	4	35	0.247926	0.780755
Mitotic Prophase	Reactome	4	35	0.247926	0.780755
Signaling by WNT	Reactome	6	59	0.248333	0.780755
Glycosaminoglycan biosynthesis - chondroitin sulfate / dermatan sulfate	KEGG PATHWAY	2	13	0.255677	0.780755
mRNA Capping	Reactome	2	13	0.255677	0.780755
G-protein activation	Reactome	2	13	0.255677	0.780755
Cargo concentration in the ER	Reactome	2	13	0.255677	0.780755
TP53 Regulates Transcription of Cell Cycle Genes	Reactome	2	13	0.255677	0.780755
Formation of Incision Complex in GG-NER	Reactome	2	13	0.255677	0.780755
Collagen formation	Reactome	2	13	0.255677	0.780755
ADP signalling through P2Y purinoceptor 1	Reactome	2	13	0.255677	0.780755
mTOR signalling	Reactome	2	13	0.255677	0.780755
Processing of Capped Intronless Pre-mRNA	Reactome	2	13	0.255677	0.780755
Opioid Signalling	Reactome	3	24	0.256371	0.780755
Fc epsilon receptor (FCERI) signaling	Reactome	3	24	0.256371	0.780755
Ether lipid metabolism	KEGG PATHWAY	4	36	0.262519	0.780755
Mitochondrial translation termination	Reactome	4	36	0.262519	0.780755
Mitochondrial translation	Reactome	4	36	0.262519	0.780755
Endocytosis	KEGG PATHWAY	17	203	0.268006	0.780755
Metabolism of carbohydrates	Reactome	6	61	0.270705	0.780755
COPII-mediated vesicle transport	Reactome	3	25	0.274414	0.780755
RNA Polymerase II Transcription Termination	Reactome	3	25	0.274414	0.780755
Hedgehog signaling pathway	KEGG PATHWAY	4	37	0.277268	0.780755
Aminoacyl-tRNA biosynthesis	KEGG PATHWAY	4	37	0.277268	0.780755
Epigenetic regulation of gene expression	Reactome	4	37	0.277268	0.780755
Glycosaminoglycan metabolism	Reactome	4	37	0.277268	0.780755
Thrombin signalling through proteinase activated receptors (PARs)	Reactome	2	14	0.280499	0.780755
Chondroitin sulfate/dermatan sulfate metabolism	Reactome	2	14	0.280499	0.780755
Transcriptional Regulation by TP53	Reactome	6	62	0.282071	0.780755
Citrate cycle (TCA cycle)	KEGG PATHWAY	3	26	0.29258	0.780755
Metabolism of water-soluble vitamins and cofactors	Reactome	3	26	0.29258	0.780755
RHO GTPase Effectors	Reactome	9	102	0.298207	0.780755
Primary bile acid biosynthesis	KEGG PATHWAY	2	15	0.305252	0.780755
Protein ubiquitination	Reactome	2	15	0.305252	0.780755
G2/M DNA damage checkpoint	Reactome	2	15	0.305252	0.780755
SUMOylation of chromatin organization proteins	Reactome	2	15	0.305252	0.780755
Signal amplification	Reactome	2	15	0.305252	0.780755
G-protein mediated events	Reactome	2	15	0.305252	0.780755
Metabolism of vitamins and cofactors	Reactome	4	39	0.307124	0.780755
Calcium signaling pathway	KEGG PATHWAY	13	156	0.308804	0.780755
Necroptosis	KEGG PATHWAY	10	117	0.314946	0.780755
Cysteine and methionine metabolism	KEGG PATHWAY	4	40	0.322178	0.780755
Mitotic G2-G2/M phases	Reactome	4	40	0.322178	0.780755
G2/M Transition	Reactome	4	40	0.322178	0.780755
Fcgamma receptor (FCGR) dependent phagocytosis	Reactome	3	28	0.329092	0.780755
Golgi-to-ER retrograde transport	Reactome	3	28	0.329092	0.780755
Endothelin signaling pathway	PANTHER	2	16	0.329838	0.780755
SUMOylation of transcription cofactors	Reactome	2	16	0.329838	0.780755
Signaling by PDGF	Reactome	2	16	0.329838	0.780755
Formation of the Early Elongation Complex	Reactome	2	16	0.329838	0.780755
Activation of the TFAP2 (AP-2) family of transcription factors	Reactome	1	5	0.332738	0.780755
FBXL7 down-regulates AURKA during mitotic entry and in early mitosis	Reactome	1	5	0.332738	0.780755
Synthesis of PIPs at the early endosome membrane	Reactome	1	5	0.332738	0.780755
p53-Dependent G1/S DNA damage checkpoint	Reactome	1	5	0.332738	0.780755
Nicotinamide salvaging	Reactome	1	5	0.332738	0.780755
Regulation of KIT signaling	Reactome	1	5	0.332738	0.780755
Tandem pore domain potassium channels	Reactome	1	5	0.332738	0.780755
O-glycosylation of TSR domain-containing proteins	Reactome	1	5	0.332738	0.780755
p53-Dependent G1 DNA Damage Response	Reactome	1	5	0.332738	0.780755
Role of phospholipids in phagocytosis	Reactome	1	5	0.332738	0.780755
Purine catabolism	Reactome	1	5	0.332738	0.780755
Adenylate cyclase inhibitory pathway	Reactome	1	5	0.332738	0.780755
Interleukin-6 signaling	Reactome	1	5	0.332738	0.780755
Phase 4 - resting membrane potential	Reactome	1	5	0.332738	0.780755
CD209 (DC-SIGN) signaling	Reactome	1	5	0.332738	0.780755
alpha-linolenic (omega3) and linoleic (omega6) acid metabolism	Reactome	1	5	0.332738	0.780755
TNFs bind their physiological receptors	Reactome	1	5	0.332738	0.780755
Caspase-8 and -10 mediated induction of NF-kB	Reactome	1	5	0.332738	0.780755
beta-Alanine metabolism	KEGG PATHWAY	3	29	0.347352	0.780755
HSP90 chaperone cycle for steroid hormone receptors (SHR)	Reactome	2	17	0.354175	0.780755
Fructose and mannose metabolism	KEGG PATHWAY	3	30	0.36556	0.780755
Transport of small molecules	Reactome	13	164	0.369284	0.780755
Neutrophil degranulation	Reactome	12	151	0.374378	0.780755
5HT1 type receptor mediated signaling pathway	PANTHER	1	6	0.376259	0.780755
Metabotropic glutamate receptor group I pathway	PANTHER	1	6	0.376259	0.780755
Circadian clock system	PANTHER	1	6	0.376259	0.780755
Opioid proenkephalin pathway	PANTHER	1	6	0.376259	0.780755
Opioid proopiomelanocortin pathway	PANTHER	1	6	0.376259	0.780755
Heterotrimeric G-protein signaling pathway-rod outer segment phototransduction	PANTHER	1	6	0.376259	0.780755
Sulfur relay system	KEGG PATHWAY	1	6	0.376259	0.780755
SLBP independent Processing of Histone Pre-mRNAs	Reactome	1	6	0.376259	0.780755
MAP3K8 (TPL2)-dependent MAPK1/3 activation	Reactome	1	6	0.376259	0.780755
N-Glycan antennae elongation	Reactome	1	6	0.376259	0.780755
Assembly of the pre-replicative complex	Reactome	1	6	0.376259	0.780755
Hedgehog 'on' state	Reactome	1	6	0.376259	0.780755
Gap-filling DNA repair synthesis and ligation in GG-NER	Reactome	1	6	0.376259	0.780755
Formation of annular gap junctions	Reactome	1	6	0.376259	0.780755
Antigen activates B Cell Receptor (BCR) leading to generation of second messengers	Reactome	1	6	0.376259	0.780755
Signaling by Hippo	Reactome	1	6	0.376259	0.780755
Notch-HLH transcription pathway	Reactome	1	6	0.376259	0.780755
Regulation of RUNX2 expression and activity	Reactome	1	6	0.376259	0.780755
Pyrimidine salvage	Reactome	1	6	0.376259	0.780755
Interleukin-6 family signaling	Reactome	1	6	0.376259	0.780755
Gap junction degradation	Reactome	1	6	0.376259	0.780755
ATM mediated phosphorylation of repair proteins	Reactome	1	6	0.376259	0.780755
GABA receptor activation	Reactome	2	18	0.378191	0.780755
ABC-family proteins mediated transport	Reactome	2	18	0.378191	0.780755
Protein folding	Reactome	2	18	0.378191	0.780755
Chaperonin-mediated protein folding	Reactome	2	18	0.378191	0.780755
Cooperation of PDCL (PhLP1) and TRiC/CCT in G-protein beta folding	Reactome	2	18	0.378191	0.780755
N-Glycan biosynthesis	KEGG PATHWAY	4	44	0.382649	0.780755
Pyruvate metabolism	KEGG PATHWAY	3	31	0.38368	0.780755
Pyruvate metabolism	Reactome	1	10	0.52377	0.783163
Biosynthesis of amino acids	KEGG PATHWAY	5	58	0.392767	0.780755
PPAR signaling pathway	KEGG PATHWAY	5	58	0.392767	0.780755
Phosphatidylinositol signaling system	KEGG PATHWAY	7	85	0.393244	0.780755
Peroxisome	KEGG PATHWAY	6	72	0.399432	0.780755
Ca2+ pathway	Reactome	2	19	0.401824	0.780755
Visual phototransduction	Reactome	2	19	0.401824	0.780755
Antigen processing: Ubiquitination & Proteasome degradation	Reactome	7	86	0.40411	0.780755
Opioid prodynorphin pathway	PANTHER	1	7	0.416943	0.780755
PI3 kinase pathway	PANTHER	1	7	0.416943	0.780755
GABA-B receptor II signaling	PANTHER	1	7	0.416943	0.780755
Vitamin B6 metabolism	KEGG PATHWAY	1	7	0.416943	0.780755
Endogenous sterols	Reactome	1	7	0.416943	0.780755
Translesion synthesis by REV1	Reactome	1	7	0.416943	0.780755
Intrinsic Pathway of Fibrin Clot Formation	Reactome	1	7	0.416943	0.780755
Platelet calcium homeostasis	Reactome	1	7	0.416943	0.780755
Regulation of FZD by ubiquitination	Reactome	1	7	0.416943	0.780755
L1CAM interactions	Reactome	1	7	0.416943	0.780755
FCERI mediated NF-kB activation	Reactome	1	7	0.416943	0.780755
Translesion synthesis by POLI	Reactome	1	7	0.416943	0.780755
G protein gated Potassium channels	Reactome	1	7	0.416943	0.780755
Activation of G protein gated Potassium channels	Reactome	1	7	0.416943	0.780755
SLBP Dependent Processing of Replication-Dependent Histone Pre-mRNAs	Reactome	1	7	0.416943	0.780755
The canonical retinoid cycle in rods (twilight vision)	Reactome	1	7	0.416943	0.780755
FCERI mediated Ca+2 mobilization	Reactome	1	7	0.416943	0.780755
SMAD2/SMAD3:SMAD4 heterotrimer regulates transcription	Reactome	1	7	0.416943	0.780755
Lagging Strand Synthesis	Reactome	1	7	0.416943	0.780755
Inhibition of voltage gated Ca2+ channels via Gbeta/gamma subunits	Reactome	1	7	0.416943	0.780755
DNA strand elongation	Reactome	1	7	0.416943	0.780755
Adherens junction	KEGG PATHWAY	5	60	0.419071	0.780755
Tyrosine metabolism	KEGG PATHWAY	3	33	0.419525	0.780755
Potassium Channels	Reactome	3	33	0.419525	0.780755
Metabolism of steroids	Reactome	3	33	0.419525	0.780755
EPH-Ephrin signaling	Reactome	3	33	0.419525	0.780755
Formation of TC-NER Pre-Incision Complex	Reactome	2	20	0.425022	0.780755
Peptide hormone metabolism	Reactome	2	20	0.425022	0.780755
Class I MHC mediated antigen processing & presentation	Reactome	8	102	0.427683	0.780755
RNA degradation	KEGG PATHWAY	5	61	0.432155	0.780755
SLC-mediated transmembrane transport	Reactome	5	61	0.432155	0.780755
Post-translational protein phosphorylation	Reactome	3	34	0.43719	0.780755
Mitochondrial translation elongation	Reactome	3	34	0.43719	0.780755
Stimuli-sensing channels	Reactome	3	34	0.43719	0.780755
The citric acid (TCA) cycle and respiratory electron transport	Reactome	4	48	0.442463	0.780755
Hemostasis	Reactome	12	160	0.447129	0.780755
Parkinson disease	PANTHER	2	21	0.447741	0.780755
Glycosaminoglycan biosynthesis - heparan sulfate / heparin	KEGG PATHWAY	2	21	0.447741	0.780755
Glycosylphosphatidylinositol (GPI)-anchor biosynthesis	KEGG PATHWAY	2	21	0.447741	0.780755
RNA Polymerase II Transcription Pre-Initiation And Promoter Opening	Reactome	2	21	0.447741	0.780755
RNA Polymerase II Transcription Elongation	Reactome	2	21	0.447741	0.780755
RNA Polymerase II Transcription Initiation	Reactome	2	21	0.447741	0.780755
RNA Polymerase II Promoter Escape	Reactome	2	21	0.447741	0.780755
RNA Polymerase II Transcription Initiation And Promoter Clearance	Reactome	2	21	0.447741	0.780755
Steroid hormone biosynthesis	KEGG PATHWAY	3	35	0.454648	0.780755
Regulation of Insulin-like Growth Factor (IGF) transport and uptake by Insulin-like Growth Factor Binding Proteins (IGFBPs)	Reactome	3	35	0.454648	0.780755
Angiotensin II-stimulated signaling through G proteins and beta-arrestin	PANTHER	1	8	0.454977	0.780755
Ubiquinone and other terpenoid-quinone biosynthesis	KEGG PATHWAY	1	8	0.454977	0.780755
N-glycan antennae elongation in the medial/trans-Golgi	Reactome	1	8	0.454977	0.780755
Translesion synthesis by POLK	Reactome	1	8	0.454977	0.780755
TAK1 activates NFkB by phosphorylation and activation of IKKs complex	Reactome	1	8	0.454977	0.780755
Regulation of TP53 Expression and Degradation	Reactome	1	8	0.454977	0.780755
RNA Polymerase III Transcription Initiation From Type 1 Promoter	Reactome	1	8	0.454977	0.780755
RNA Polymerase III Transcription Initiation From Type 2 Promoter	Reactome	1	8	0.454977	0.780755
RNA Polymerase III Transcription Initiation From Type 3 Promoter	Reactome	1	12	0.583888	0.797328
Synthesis of active ubiquitin: roles of E1 and E2 enzymes	Reactome	1	8	0.454977	0.780755
G beta:gamma signalling through PLC beta	Reactome	1	8	0.454977	0.780755
TNFR2 non-canonical NF-kB pathway	Reactome	1	8	0.454977	0.780755
Regulation of TP53 Degradation	Reactome	1	8	0.454977	0.780755
Activation of kainate receptors upon glutamate binding	Reactome	1	8	0.454977	0.780755
Transcriptional regulation by RUNX2	Reactome	1	8	0.454977	0.780755
Keratan sulfate biosynthesis	Reactome	1	8	0.454977	0.780755
TP53 regulates transcription of additional cell cycle genes whose exact role in the p53 pathway remain uncertain	Reactome	1	8	0.454977	0.780755
Retinoid metabolism and transport	Reactome	1	8	0.454977	0.780755
Common Pathway of Fibrin Clot Formation	Reactome	1	8	0.454977	0.780755
ABC transporters in lipid homeostasis	Reactome	1	8	0.454977	0.780755
Presynaptic function of Kainate receptors	Reactome	1	8	0.454977	0.780755
Conversion from APC/C:Cdc20 to APC/C:Cdh1 in late anaphase	Reactome	1	8	0.454977	0.780755
Inwardly rectifying K+ channels	Reactome	1	8	0.454977	0.780755
p53 signaling pathway	KEGG PATHWAY	5	63	0.458119	0.780755
Heterotrimeric G-protein signaling pathway-Gq alpha and Go alpha mediated pathway	PANTHER	2	22	0.469945	0.780755
Heterotrimeric G-protein signaling pathway-Gi alpha and Gs alpha mediated pathway	PANTHER	2	22	0.469945	0.780755
Integration of energy metabolism	Reactome	2	22	0.469945	0.780755
Signal Transduction	Reactome	42	590	0.471799	0.780755
ABC transporters	KEGG PATHWAY	3	36	0.471874	0.780755
Tryptophan metabolism	KEGG PATHWAY	3	36	0.471874	0.780755
Metabolic pathways	KEGG PATHWAY	81	1148	0.47609	0.780755
Drug metabolism - other enzymes	KEGG PATHWAY	4	51	0.486161	0.780755
Inflammation mediated by chemokine and cytokine signaling pathway	PANTHER	3	37	0.488849	0.780755
Arginine and proline metabolism	KEGG PATHWAY	3	37	0.488849	0.780755
Signaling by Interleukins	Reactome	7	94	0.490135	0.780755
Metabotropic glutamate receptor group III pathway	PANTHER	1	9	0.490532	0.780755
Ascorbate and aldarate metabolism	KEGG PATHWAY	1	9	0.490532	0.780755
Metabolism of fat-soluble vitamins	Reactome	1	9	0.490532	0.780755
APC/C:Cdc20 mediated degradation of Cyclin B	Reactome	1	9	0.490532	0.780755
Translesion Synthesis by POLH	Reactome	1	9	0.490532	0.780755
ADP signalling through P2Y purinoceptor 12	Reactome	1	9	0.490532	0.780755
VEGFR2 mediated vascular permeability	Reactome	1	9	0.490532	0.780755
APC/C:Cdc20 mediated degradation of Securin	Reactome	1	9	0.490532	0.780755
APC/C:Cdh1 mediated degradation of Cdc20 and other APC/C:Cdh1 targeted proteins in late mitosis/early G1	Reactome	1	9	0.490532	0.780755
Na+/Cl- dependent neurotransmitter transporters	Reactome	1	9	0.490532	0.780755
HS-GAG biosynthesis	Reactome	1	9	0.490532	0.780755
FGFR2 alternative splicing	Reactome	1	9	0.490532	0.780755
NFkB activation mediated by RIP1 complexed with activated TLR3	Reactome	1	9	0.490532	0.780755
Peroxisomal lipid metabolism	Reactome	1	9	0.490532	0.780755
CDK-mediated phosphorylation and removal of Cdc6	Reactome	1	9	0.490532	0.780755
TRAF6 mediated NF-kB activation	Reactome	1	9	0.490532	0.780755
Fatty acid elongation	KEGG PATHWAY	2	23	0.491605	0.780755
Beta-catenin independent WNT signaling	Reactome	2	23	0.491605	0.780755
Butanoate metabolism	KEGG PATHWAY	2	24	0.512697	0.783163
Phase II - Conjugation of compounds	Reactome	2	24	0.512697	0.783163
Regulation of actin dynamics for phagocytic cup formation	Reactome	2	24	0.512697	0.783163
Cytosolic DNA-sensing pathway	KEGG PATHWAY	3	39	0.521969	0.783163
Ubiquitin proteasome pathway	PANTHER	1	10	0.52377	0.783163
Metabotropic glutamate receptor group II pathway	PANTHER	1	10	0.52377	0.783163
Thiamine metabolism	KEGG PATHWAY	1	10	0.52377	0.783163
ISG15 antiviral mechanism	Reactome	1	10	0.52377	0.783163
Platelet homeostasis	Reactome	1	10	0.52377	0.783163
Intrinsic Pathway for Apoptosis	Reactome	1	10	0.52377	0.783163
RHO GTPases activate PAKs	Reactome	1	10	0.52377	0.783163
Keratan sulfate/keratin metabolism	Reactome	1	10	0.52377	0.783163
Mitochondrial biogenesis	Reactome	1	10	0.52377	0.783163
Downstream signal transduction	Reactome	1	10	0.52377	0.783163
MAPK6/MAPK4 signaling	Reactome	1	10	0.52377	0.783163
Formation of Fibrin Clot (Clotting Cascade)	Reactome	1	10	0.52377	0.783163
G beta:gamma signalling through PI3Kgamma	Reactome	1	10	0.52377	0.783163
Downstream TCR signaling	Reactome	1	10	0.52377	0.783163
E3 ubiquitin ligases ubiquitinate target proteins	Reactome	1	10	0.52377	0.783163
Axon guidance	Reactome	4	54	0.528408	0.786927
Developmental Biology	Reactome	5	70	0.545718	0.786927
Adaptive Immune System	Reactome	12	173	0.55022	0.786927
SNARE interactions in vesicular transport	KEGG PATHWAY	2	26	0.55311	0.786927
Mucin type O-glycan biosynthesis	KEGG PATHWAY	2	26	0.55311	0.786927
p53 pathway	PANTHER	1	11	0.554842	0.786927
Apoptotic cleavage of cellular proteins	Reactome	1	11	0.554842	0.786927
TCR signaling	Reactome	1	11	0.554842	0.786927
Deadenylation of mRNA	Reactome	1	11	0.554842	0.786927
Antigen Presentation: Folding, assembly and peptide loading of class I MHC	Reactome	1	11	0.554842	0.786927
Nucleobase catabolism	Reactome	1	11	0.554842	0.786927
Signaling by ERBB4	Reactome	1	11	0.554842	0.786927
Gamma carboxylation, hypusine formation and arylsulfatase activation	Reactome	1	11	0.554842	0.786927
Antiviral mechanism by IFN-stimulated genes	Reactome	1	11	0.554842	0.786927
Cholesterol biosynthesis	Reactome	1	11	0.554842	0.786927
Signaling by SCF-KIT	Reactome	1	11	0.554842	0.786927
FoxO signaling pathway	KEGG PATHWAY	8	115	0.555081	0.786927
Ubiquitin mediated proteolysis	KEGG PATHWAY	8	116	0.564428	0.797328
Regulation of PLK1 Activity at G2/M Transition	Reactome	2	27	0.572409	0.797328
Toll Like Receptor 4 (TLR4) Cascade	Reactome	2	27	0.572409	0.797328
Regulation of IFNA signaling	Reactome	1	12	0.583888	0.797328
Cytochrome P450 - arranged by substrate type	Reactome	1	12	0.583888	0.797328
Regulation of insulin secretion	Reactome	1	12	0.583888	0.797328
Signaling by NOTCH	Reactome	1	12	0.583888	0.797328
Interleukin-7 signaling	Reactome	1	12	0.583888	0.797328
Interleukin-2 family signaling	Reactome	1	12	0.583888	0.797328
Interleukin-1 signaling	Reactome	1	12	0.583888	0.797328
Adherens junctions interactions	Reactome	1	12	0.583888	0.797328
Transcriptional activity of SMAD2/SMAD3:SMAD4 heterotrimer	Reactome	1	12	0.583888	0.797328
Degradation of beta-catenin by the destruction complex	Reactome	1	12	0.583888	0.797328
RNA Polymerase III Transcription Initiation	Reactome	1	12	0.583888	0.797328
Synthesis of PIPs at the plasma membrane	Reactome	1	12	0.583888	0.797328
Cell-cell junction organization	Reactome	1	12	0.583888	0.797328
RNA Polymerase III Transcription	Reactome	1	12	0.583888	0.797328
Ion channel transport	Reactome	3	43	0.584487	0.797328
Extracellular matrix organization	Reactome	3	44	0.599279	0.803049
Oocyte meiosis	KEGG PATHWAY	6	90	0.602094	0.803049
Biosynthesis of unsaturated fatty acids	KEGG PATHWAY	2	29	0.609162	0.803049
Apoptosis	Reactome	2	29	0.609162	0.803049
Apoptosis	KEGG PATHWAY	6	114	0.802461	0.88002
Interleukin signaling pathway	PANTHER	1	13	0.611041	0.803049
2-Oxocarboxylic acid metabolism	KEGG PATHWAY	1	13	0.611041	0.803049
Pantothenate and CoA biosynthesis	KEGG PATHWAY	1	13	0.611041	0.803049
Metalloprotease DUBs	Reactome	1	13	0.611041	0.803049
Regulation of TP53 Activity	Reactome	1	13	0.611041	0.803049
RNA Polymerase I Transcription Initiation	Reactome	1	13	0.611041	0.803049
RLR (RIG-like receptor) mediated induction of IFN alpha/beta	Reactome	1	13	0.611041	0.803049
RNA Polymerase I Transcription Termination	Reactome	1	13	0.611041	0.803049
RET signaling	Reactome	1	13	0.611041	0.803049
GPVI-mediated activation cascade	Reactome	1	13	0.611041	0.803049
Senescence-Associated Secretory Phenotype (SASP)	Reactome	1	13	0.611041	0.803049
Immune System	Reactome	32	477	0.61233	0.803049
Biological oxidations	Reactome	3	45	0.613721	0.803049
Factors involved in megakaryocyte development and platelet production	Reactome	3	45	0.613721	0.803049
C-type lectin receptor signaling pathway	KEGG PATHWAY	5	77	0.62599	0.811145
Programmed Cell Death	Reactome	2	30	0.626617	0.811145
Translation	Reactome	4	62	0.631801	0.811145
G alpha (12/13) signalling events	Reactome	1	14	0.636425	0.811145
DAP12 interactions	Reactome	1	14	0.636425	0.811145
Voltage gated Potassium channels	Reactome	1	14	0.636425	0.811145
PLC beta mediated events	Reactome	1	14	0.636425	0.811145
CD28 co-stimulation	Reactome	1	14	0.636425	0.811145
Interferon alpha/beta signaling	Reactome	1	14	0.636425	0.811145
Interconversion of nucleotide di- and triphosphates	Reactome	1	14	0.636425	0.811145
Kinesins	Reactome	1	14	0.636425	0.811145
DAP12 signaling	Reactome	1	14	0.636425	0.811145
Heparan sulfate/heparin (HS-GAG) metabolism	Reactome	1	14	0.636425	0.811145
Amino acid transport across the plasma membrane	Reactome	1	14	0.636425	0.811145
Huntington disease	PANTHER	2	31	0.643459	0.815394
Transport of inorganic cations/anions and amino acids/oligopeptides	Reactome	2	31	0.643459	0.815394
Cytokine Signaling in Immune system	Reactome	8	125	0.644256	0.815832
Intra-Golgi and retrograde Golgi-to-ER traffic	Reactome	3	48	0.654906	0.818163
Melanogenesis	KEGG PATHWAY	5	80	0.65765	0.818163
Protein processing in endoplasmic reticulum	KEGG PATHWAY	9	142	0.657781	0.818163
Negative regulation of the PI3K/AKT network	Reactome	2	32	0.659695	0.818163
Macroautophagy	Reactome	2	32	0.659695	0.818163
Other glycan degradation	KEGG PATHWAY	1	15	0.660153	0.818163
G alpha (z) signalling events	Reactome	1	15	0.660153	0.818163
Interleukin-1 family signaling	Reactome	1	15	0.660153	0.818163
Gap junction trafficking and regulation	Reactome	1	15	0.660153	0.818163
Immunoregulatory interactions between a Lymphoid and a non-Lymphoid cell	Reactome	1	15	0.660153	0.818163
Apoptotic execution phase	Reactome	1	15	0.660153	0.818163
Gluconeogenesis	Reactome	1	15	0.660153	0.818163
Gap junction trafficking	Reactome	1	15	0.660153	0.818163
ECM-receptor interaction	KEGG PATHWAY	4	65	0.666586	0.82581
Neurotransmitter receptors and postsynaptic signal transmission	Reactome	2	33	0.675332	0.828982
AGE-RAGE signaling pathway in diabetic complications	KEGG PATHWAY	5	82	0.677774	0.828982
MAPK family signaling cascades	Reactome	3	50	0.680557	0.828982
T cell activation	PANTHER	1	16	0.682334	0.828982
Arginine biosynthesis	KEGG PATHWAY	1	16	0.682334	0.828982
HATs acetylate histones	Reactome	1	16	0.682334	0.828982
EPH-ephrin mediated repulsion of cells	Reactome	1	16	0.682334	0.828982
Signaling by Hedgehog	Reactome	1	16	0.682334	0.828982
Degradation of the extracellular matrix	Reactome	1	16	0.682334	0.828982
MyD88 cascade initiated on plasma membrane	Reactome	2	34	0.69038	0.836171
Toll-like Receptor Cascades	Reactome	2	34	0.69038	0.836171
Other interleukin signaling	Reactome	3	51	0.69284	0.83786
One carbon pool by folate	KEGG PATHWAY	1	17	0.703069	0.839779
Terpenoid backbone biosynthesis	KEGG PATHWAY	1	17	0.703069	0.839779
Glycosaminoglycan degradation	KEGG PATHWAY	1	17	0.703069	0.839779
TP53 Regulates Transcription of DNA Repair Genes	Reactome	1	17	0.703069	0.839779
Cell junction organization	Reactome	1	17	0.703069	0.839779
Glycine, serine and threonine metabolism	KEGG PATHWAY	2	35	0.704848	0.839779
RNA Polymerase I Transcription	Reactome	2	35	0.704848	0.839779
RNA Polymerase I Promoter Clearance	Reactome	2	35	0.704848	0.839779
RNA Polymerase I Promoter Escape	Reactome	2	35	0.704848	0.839779
Cellular responses to external stimuli	Reactome	7	117	0.706302	0.840874
G alpha (i) signalling events	Reactome	7	118	0.714169	0.843801
Transmission across Chemical Synapses	Reactome	3	53	0.716331	0.843801
Angiogenesis	PANTHER	2	36	0.718748	0.843801
Nicotinic acetylcholine receptor signaling pathway	PANTHER	1	18	0.722452	0.843801
Phototransduction	KEGG PATHWAY	1	18	0.722452	0.843801
alpha-Linolenic acid metabolism	KEGG PATHWAY	1	18	0.722452	0.843801
RHO GTPases Activate WASPs and WAVEs	Reactome	1	18	0.722452	0.843801
Signaling by TGF-beta Receptor Complex	Reactome	1	18	0.722452	0.843801
Deadenylation-dependent mRNA decay	Reactome	1	18	0.722452	0.843801
Platelet activation, signaling and aggregation	Reactome	5	87	0.724547	0.845619
Cellular responses to stress	Reactome	5	87	0.724547	0.845619
Neddylation	Reactome	3	55	0.738405	0.855741
Histidine metabolism	KEGG PATHWAY	1	19	0.740571	0.855741
mRNA Splicing - Minor Pathway	Reactome	1	19	0.740571	0.855741
TRAF6 mediated induction of proinflammatory cytokines	Reactome	1	19	0.740571	0.855741
Amino sugar and nucleotide sugar metabolism	KEGG PATHWAY	2	38	0.744895	0.858892
Innate Immune System	Reactome	18	296	0.748494	0.858892
Neuronal System	Reactome	5	90	0.750169	0.858892
G alpha (s) signalling events	Reactome	2	39	0.757169	0.858892
Ras Pathway	PANTHER	1	20	0.757509	0.858892
PDGF signaling pathway	PANTHER	1	20	0.757509	0.858892
Porphyrin and chlorophyll metabolism	KEGG PATHWAY	1	20	0.757509	0.858892
TLR5 cascade	Reactome	1	20	0.757509	0.858892
MAP kinase activation	Reactome	1	20	0.757509	0.858892
Phase I - Functionalization of compounds	Reactome	1	20	0.757509	0.858892
Chromatin organization	Reactome	1	20	0.757509	0.858892
NFkB and MAPK activation mediated by TRAF6 upon TLR7 or TLR21 stimulation	Reactome	1	20	0.757509	0.858892
Toll Like Receptor 3 (TLR3) Cascade	Reactome	1	20	0.757509	0.858892
Chromatin modifying enzymes	Reactome	1	20	0.757509	0.858892
MyD88:TIRAP-dependent cascade initiated on plasma membrane	Reactome	1	20	0.757509	0.858892
Toll Like Receptor 10 (TLR10) Cascade	Reactome	1	20	0.757509	0.858892
TLR3 cascade	Reactome	1	20	0.757509	0.858892
Toll Like Receptor 5 (TLR5) Cascade	Reactome	1	20	0.757509	0.858892
TLR2 subfamily cascade	Reactome	1	20	0.757509	0.858892
Interleukin-17 signaling	Reactome	1	20	0.757509	0.858892
MyD88-dependent cascade initiated on endosome membrane	Reactome	1	20	0.757509	0.858892
NFkB and MAPK activation mediated by TRAF6	Reactome	1	20	0.757509	0.858892
Loss of Nlp from mitotic centrosomes	Reactome	1	20	0.757509	0.858892
TLR7 cascade	Reactome	1	20	0.757509	0.858892
TLR21 cascade	Reactome	1	20	0.757509	0.858892
TLR15 cascade	Reactome	1	20	0.757509	0.858892
Loss of proteins required for interphase microtubule organization from the centrosome	Reactome	1	20	0.757509	0.858892
Cell adhesion molecules (CAMs)	KEGG PATHWAY	5	91	0.758305	0.859485
RAF/MAP kinase cascade	Reactome	2	40	0.768929	0.864371
MAPK1/MAPK3 signaling	Reactome	2	40	0.768929	0.864371
Protein export	KEGG PATHWAY	1	21	0.773341	0.864371
MyD88 dependent cascade initiated on endosome	Reactome	1	21	0.773341	0.864371
TRAF6 mediated induction of NFkB and MAP kinases upon TLR7/8 or 9 activation	Reactome	1	21	0.773341	0.864371
Toll Like Receptor TLR6:TLR2 Cascade	Reactome	1	21	0.773341	0.864371
TLR4 cascade	Reactome	1	21	0.773341	0.864371
Toll Like Receptor 7/8 (TLR7/8) Cascade	Reactome	1	21	0.773341	0.864371
MyD88:MAL(TIRAP) cascade initiated on plasma membrane	Reactome	1	21	0.773341	0.864371
AURKA Activation by TPX2	Reactome	1	21	0.773341	0.864371
TRIF(TICAM1)-mediated TLR4 signaling	Reactome	1	21	0.773341	0.864371
Cell surface interactions at the vascular wall	Reactome	1	21	0.773341	0.864371
Toll Like Receptor TLR1:TLR2 Cascade	Reactome	1	21	0.773341	0.864371
Toll Like Receptor 9 (TLR9) Cascade	Reactome	1	21	0.773341	0.864371
Cell-Cell communication	Reactome	1	21	0.773341	0.864371
Toll Like Receptor 2 (TLR2) Cascade	Reactome	1	21	0.773341	0.864371
MyD88-independent TLR4 cascade	Reactome	1	21	0.773341	0.864371
Adipocytokine signaling pathway	KEGG PATHWAY	3	59	0.778442	0.869072
Notch signaling pathway	KEGG PATHWAY	2	41	0.780189	0.869551
Estrogen-dependent gene expression	Reactome	2	41	0.780189	0.869551
Platelet degranulation	Reactome	2	41	0.780189	0.869551
Mannose type O-glycan biosynthesis	KEGG PATHWAY	1	22	0.788141	0.872843
EPHB-mediated forward signaling	Reactome	1	22	0.788141	0.872843
RNA Polymerase I Promoter Opening	Reactome	1	22	0.788141	0.872843
Carbohydrate metabolism	Reactome	1	22	0.788141	0.872843
Recruitment of NuMA to mitotic centrosomes	Reactome	1	22	0.788141	0.872843
Signaling by TGF-beta family members	Reactome	1	22	0.788141	0.872843
Response to elevated platelet cytosolic Ca2+	Reactome	2	42	0.790966	0.874123
Autophagy	Reactome	2	42	0.790966	0.874123
Clathrin-mediated endocytosis	Reactome	2	43	0.801274	0.879794
TGF-beta signaling pathway	PANTHER	1	23	0.801976	0.879794
TGF-beta signaling pathway	KEGG PATHWAY	3	77	0.900856	0.932776
Post-translational modification: synthesis of GPI-anchored proteins	Reactome	1	23	0.801976	0.879794
Recruitment of mitotic centrosome proteins and complexes	Reactome	1	23	0.801976	0.879794
Costimulation by the CD28 family	Reactome	1	23	0.801976	0.879794
RAB GEFs exchange GTP for GDP on RABs	Reactome	1	23	0.801976	0.879794
Centrosome maturation	Reactome	1	23	0.801976	0.879794
Biosynthesis of the N-glycan precursor (dolichol lipid-linked oligosaccharide, LLO) and transfer to a nascent protein	Reactome	1	23	0.801976	0.879794
NOD-like receptor signaling pathway	KEGG PATHWAY	6	116	0.814889	0.882583
Cytoskeletal regulation by Rho GTPase	PANTHER	1	24	0.814908	0.882583
Pentose phosphate pathway	KEGG PATHWAY	1	24	0.814908	0.882583
Respiratory electron transport	Reactome	1	24	0.814908	0.882583
Activated PKN1 stimulates transcription of AR (androgen receptor) regulated genes KLK2 and KLK3	Reactome	1	24	0.814908	0.882583
VEGFA-VEGFR2 Pathway	Reactome	1	24	0.814908	0.882583
Complex I biogenesis	Reactome	1	24	0.814908	0.882583
Signaling by FGFR2	Reactome	1	24	0.814908	0.882583
FLT3 Signaling	Reactome	2	45	0.820543	0.88838
EGF receptor signaling pathway	PANTHER	1	25	0.826997	0.891681
Extra-nuclear estrogen signaling	Reactome	1	25	0.826997	0.891681
Signaling by VEGF	Reactome	1	25	0.826997	0.891681
PRC2 methylates histones and DNA	Reactome	1	25	0.826997	0.891681
Interferon Signaling	Reactome	1	25	0.826997	0.891681
Membrane Trafficking	Reactome	9	170	0.832774	0.89668
Influenza A	KEGG PATHWAY	6	120	0.837891	0.897705
Cadherin signaling pathway	PANTHER	1	26	0.838296	0.897705
ESR-mediated signaling	Reactome	3	67	0.84339	0.902238
Peptide ligand-binding receptors	Reactome	2	48	0.84631	0.902864
TCF dependent signaling in response to WNT	Reactome	1	27	0.848859	0.902864
Toll-like receptors (TLR) cascades	Reactome	1	27	0.848859	0.902864
mTOR signaling pathway	KEGG PATHWAY	6	124	0.858532	0.909671
FGF signaling pathway	PANTHER	1	28	0.858732	0.909671
Starch and sucrose metabolism	KEGG PATHWAY	1	28	0.858732	0.909671
RHO GTPases activate PKNs	Reactome	1	28	0.858732	0.909671
Cardiac conduction	Reactome	1	28	0.858732	0.909671
Rab regulation of trafficking	Reactome	1	28	0.858732	0.909671
ErbB signaling pathway	KEGG PATHWAY	3	70	0.863115	0.912791
Signaling by Receptor Tyrosine Kinases	Reactome	6	125	0.86334	0.912791
Vesicle-mediated transport	Reactome	9	178	0.867377	0.912791
RUNX1 regulates genes involved in megakaryocyte differentiation and platelet function	Reactome	1	29	0.867961	0.912791
Cargo recognition for clathrin-mediated endocytosis	Reactome	1	29	0.867961	0.912791
Herpes simplex virus 1 infection	KEGG PATHWAY	6	126	0.868012	0.912791
Focal adhesion	KEGG PATHWAY	8	161	0.868066	0.912791
RIG-I-like receptor signaling pathway	KEGG PATHWAY	2	51	0.86867	0.91312
Progesterone-mediated oocyte maturation	KEGG PATHWAY	3	72	0.875021	0.915625
PIP3 activates AKT signaling	Reactome	2	52	0.875433	0.915625
Glyoxylate and dicarboxylate metabolism	KEGG PATHWAY	1	30	0.876588	0.915625
Anchoring of the basal body to the plasma membrane	Reactome	1	30	0.876588	0.915625
PI5P, PP2A and IER3 Regulate PI3K/AKT Signaling	Reactome	1	30	0.876588	0.915625
Purine metabolism	KEGG PATHWAY	5	110	0.877241	0.916003
Gene Silencing by RNA	Reactome	1	31	0.884651	0.921597
Transcriptional regulation by small RNAs	Reactome	1	31	0.884651	0.921597
GnRH signaling pathway	KEGG PATHWAY	3	74	0.886	0.922391
GPCR downstream signalling	Reactome	11	219	0.891304	0.926991
Galactose metabolism	KEGG PATHWAY	1	32	0.892188	0.926991
Pyrimidine metabolism	KEGG PATHWAY	2	55	0.893839	0.928093
Respiratory electron transport, ATP synthesis by chemiosmotic coupling, and heat production by uncoupling proteins.	Reactome	1	33	0.899234	0.931702
Oxidative Stress Induced Senescence	Reactome	1	33	0.899234	0.931702
Regulation of actin cytoskeleton	KEGG PATHWAY	8	170	0.901021	0.932776
Signaling by GPCR	Reactome	11	223	0.903097	0.934617
Toll-like receptor signaling pathway	KEGG PATHWAY	3	78	0.905406	0.936202
Intracellular signaling by second messengers	Reactome	2	58	0.90969	0.938551
Muscle contraction	Reactome	1	35	0.911974	0.938551
Nonsense-Mediated Decay (NMD)	Reactome	1	35	0.911974	0.938551
Nonsense Mediated Decay (NMD) enhanced by the Exon Junction Complex (EJC)	Reactome	1	35	0.911974	0.938551
Signaling by FGFR	Reactome	1	36	0.917728	0.940384
Vascular smooth muscle contraction	KEGG PATHWAY	4	101	0.917796	0.940384
Signaling by Nuclear Receptors	Reactome	3	81	0.917944	0.940384
Phagosome	KEGG PATHWAY	5	121	0.920062	0.94194
Arachidonic acid metabolism	KEGG PATHWAY	1	39	0.932831	0.951294
Autophagy - animal	KEGG PATHWAY	4	106	0.933931	0.952106
Salmonella infection	KEGG PATHWAY	2	65	0.938463	0.955487
Insulin signaling pathway	KEGG PATHWAY	4	108	0.939539	0.956273
Organelle biogenesis and maintenance	Reactome	2	66	0.941783	0.957317
G alpha (q) signalling events	Reactome	3	89	0.944317	0.959202
Adrenergic signaling in cardiomyocytes	KEGG PATHWAY	4	112	0.949475	0.962645
VEGF signaling pathway	KEGG PATHWAY	1	49	0.965848	0.976096
Transcriptional regulation by RUNX1	Reactome	1	49	0.965848	0.976096
Class A/1 (Rhodopsin-like receptors)	Reactome	3	100	0.967905	0.977861
Gap junction	KEGG PATHWAY	2	78	0.970401	0.980068
MAPK signaling pathway	KEGG PATHWAY	9	225	0.972224	0.980455
Mitophagy - animal	KEGG PATHWAY	1	53	0.973947	0.981756
Cardiac muscle contraction	KEGG PATHWAY	1	55	0.977246	0.983819
Metabolism of amino acids and derivatives	Reactome	1	55	0.977246	0.983819
Cilium Assembly	Reactome	1	56	0.978735	0.985003
Ribosome	KEGG PATHWAY	3	112	0.982752	0.988096
Oxidative phosphorylation	KEGG PATHWAY	2	90	0.985206	0.989298
Cytokine-cytokine receptor interaction	KEGG PATHWAY	5	166	0.988788	0.991944
Lysosome	KEGG PATHWAY	2	98	0.990754	0.992786
GPCR ligand binding	Reactome	3	124	0.990891	0.992786
Neuroactive ligand-receptor interaction	KEGG PATHWAY	10	287	0.994497	0.996081
nucleoplasm	Gene Ontology	132	1356	0.000116218	0.365272
DNA binding	Gene Ontology	45	358	0.0002785	0.437663
protein C-terminus binding	Gene Ontology	17	98	0.00122907	0.66676
fatty acid beta-oxidation	Gene Ontology	8	26	0.00125429	0.66676
site of double-strand break	Gene Ontology	9	33	0.00129286	0.66676
lateral plasma membrane	Gene Ontology	8	27	0.00153443	0.66676
protein peptidyl-prolyl isomerization	Gene Ontology	8	28	0.00186192	0.66676
peptidyl-prolyl cis-trans isomerase activity	Gene Ontology	8	28	0.00186192	0.66676
nucleic acid binding	Gene Ontology	18	114	0.00227713	0.66676
chromatin	Gene Ontology	12	66	0.00441665	0.66676
condensed chromosome kinetochore	Gene Ontology	5	13	0.00488583	0.66676
nuclear chromosome, telomeric region	Gene Ontology	10	50	0.00506426	0.66676
DNA duplex unwinding	Gene Ontology	9	42	0.00521779	0.66676
regulation of transcription, DNA-templated	Gene Ontology	24	187	0.00550789	0.66676
cation transmembrane transport	Gene Ontology	7	27	0.00557392	0.66676
nuclear pore outer ring	Gene Ontology	4	8	0.00582064	0.66676
cell population proliferation	Gene Ontology	13	78	0.00594332	0.66676
cyclin-dependent protein kinase holoenzyme complex	Gene Ontology	6	21	0.0068467	0.66676
regulation of apoptotic process	Gene Ontology	9	45	0.00766335	0.66676
cytoplasm	Gene Ontology	170	2028	0.00772533	0.66676
ion channel activity	Gene Ontology	4	9	0.00797898	0.66676
H4 histone acetyltransferase activity	Gene Ontology	4	9	0.00797898	0.66676
intracellular protein transport	Gene Ontology	23	184	0.00855143	0.66676
nuclear chromatin	Gene Ontology	18	132	0.00884242	0.66676
cell division	Gene Ontology	12	75	0.010575	0.66676
tRNA methylation	Gene Ontology	6	24	0.0116297	0.66676
nucleolus	Gene Ontology	40	384	0.0117836	0.66676
regulation of DNA-templated transcription, elongation	Gene Ontology	3	5	0.0120704	0.66676
retinoid metabolic process	Gene Ontology	3	5	0.0120704	0.66676
acetyl-CoA C-acyltransferase activity	Gene Ontology	3	5	0.0120704	0.66676
telomere capping	Gene Ontology	3	5	0.0120704	0.66676
mitotic cell cycle phase transition	Gene Ontology	5	17	0.012092	0.66676
mitotic spindle assembly	Gene Ontology	6	25	0.0136455	0.680007
DNA-dependent DNA replication	Gene Ontology	4	11	0.0137247	0.680007
transcription factor binding	Gene Ontology	18	141	0.0155745	0.680007
chromatin organization	Gene Ontology	7	34	0.0156945	0.680007
histone H4 acetylation	Gene Ontology	6	26	0.0158929	0.680007
mRNA binding	Gene Ontology	17	131	0.0161325	0.680007
pre-mRNA cleavage required for polyadenylation	Gene Ontology	3	6	0.0172382	0.680007
transferrin receptor binding	Gene Ontology	3	6	0.0172382	0.680007
single-stranded DNA endodeoxyribonuclease activity	Gene Ontology	3	6	0.0172382	0.680007
response to gamma radiation	Gene Ontology	4	12	0.0173737	0.680007
lysine-acetylated histone binding	Gene Ontology	4	12	0.0173737	0.680007
behavioral fear response	Gene Ontology	5	19	0.0175248	0.680007
mitotic spindle	Gene Ontology	9	54	0.0202914	0.68883
centrosome cycle	Gene Ontology	5	20	0.0207614	0.68883
regulation of RNA splicing	Gene Ontology	5	20	0.0207614	0.68883
regulation of mitotic cell cycle	Gene Ontology	6	28	0.0211286	0.68883
GTPase activator activity	Gene Ontology	18	148	0.0231554	0.68883
centriole	Gene Ontology	10	65	0.023231	0.68883
enoyl-CoA hydratase activity	Gene Ontology	3	7	0.0234504	0.68883
regulation of proteasomal ubiquitin-dependent protein catabolic process	Gene Ontology	3	7	0.0234504	0.68883
sensory perception of taste	Gene Ontology	3	7	0.0234504	0.68883
nucleosome disassembly	Gene Ontology	3	7	0.0234504	0.68883
dolichol-linked oligosaccharide biosynthetic process	Gene Ontology	3	7	0.0234504	0.68883
DNA binding, bending	Gene Ontology	3	7	0.0234504	0.68883
bile acid metabolic process	Gene Ontology	3	7	0.0234504	0.68883
negative regulation of hippo signaling	Gene Ontology	3	7	0.0234504	0.68883
Ctf18 RFC-like complex	Gene Ontology	3	7	0.0234504	0.68883
piRNA metabolic process	Gene Ontology	3	7	0.0234504	0.68883
regulation of DNA damage checkpoint	Gene Ontology	3	7	0.0234504	0.68883
centrosome	Gene Ontology	30	285	0.0236979	0.689654
nucleosome	Gene Ontology	5	21	0.0243642	0.689879
cellular response to calcium ion	Gene Ontology	7	38	0.0253224	0.710609
integrator complex	Gene Ontology	4	14	0.0263408	0.719905
regulation of Rho protein signal transduction	Gene Ontology	4	14	0.0263408	0.719905
basolateral plasma membrane	Gene Ontology	11	77	0.0274831	0.738286
histone H3 acetylation	Gene Ontology	5	22	0.0283454	0.742414
Rho guanyl-nucleotide exchange factor activity	Gene Ontology	5	22	0.0283454	0.742414
response to UV	Gene Ontology	5	22	0.0283454	0.742414
bicellular tight junction	Gene Ontology	8	49	0.03059	0.766065
calcium activated cation channel activity	Gene Ontology	3	8	0.0307108	0.766065
apical protein localization	Gene Ontology	3	8	0.0307108	0.766065
intra-S DNA damage checkpoint	Gene Ontology	3	8	0.0307108	0.766065
regulation of Golgi organization	Gene Ontology	3	8	0.0307108	0.766065
iron-sulfur cluster assembly	Gene Ontology	4	15	0.0316903	0.767348
mRNA export from nucleus	Gene Ontology	5	23	0.0327155	0.767348
heterotrimeric G-protein complex	Gene Ontology	5	23	0.0327155	0.767348
COPII-coated ER to Golgi transport vesicle	Gene Ontology	5	23	0.0327155	0.767348
cyclin-dependent protein serine/threonine kinase regulator activity	Gene Ontology	5	23	0.0327155	0.767348
telomere maintenance	Gene Ontology	5	23	0.0327155	0.767348
transcription, DNA-templated	Gene Ontology	9	60	0.0344616	0.769625
nucleosome assembly	Gene Ontology	5	24	0.0374826	0.769625
transferase activity, transferring glycosyl groups	Gene Ontology	5	24	0.0374826	0.769625
nuclear pore	Gene Ontology	4	16	0.0376299	0.769625
structural constituent of nuclear pore	Gene Ontology	4	16	0.0376299	0.769625
DNA repair	Gene Ontology	12	92	0.0379363	0.769625
damaged DNA binding	Gene Ontology	6	33	0.0389896	0.769625
hematopoietic stem cell differentiation	Gene Ontology	3	9	0.0390076	0.769625
snRNA 3'-end processing	Gene Ontology	3	9	0.0390076	0.769625
mitotic sister chromatid cohesion	Gene Ontology	3	9	0.0390076	0.769625
kinetochore assembly	Gene Ontology	3	9	0.0390076	0.769625
positive regulation of DNA-directed DNA polymerase activity	Gene Ontology	3	9	0.0390076	0.769625
gene silencing by RNA	Gene Ontology	3	9	0.0390076	0.769625
DNA clamp loader activity	Gene Ontology	3	9	0.0390076	0.769625
regulation of cyclin-dependent protein serine/threonine kinase activity	Gene Ontology	5	25	0.0426532	0.769625
double-strand break repair	Gene Ontology	6	34	0.0434406	0.769625
PML body	Gene Ontology	8	53	0.0435129	0.769625
double-strand break repair via nonhomologous end joining	Gene Ontology	4	17	0.0441634	0.769625
RNA binding	Gene Ontology	32	328	0.0458781	0.769625
chromosome, telomeric region	Gene Ontology	5	26	0.0482316	0.769625
intracellular calcium activated chloride channel activity	Gene Ontology	3	10	0.0483162	0.769625
transcription factor TFTC complex	Gene Ontology	3	10	0.0483162	0.769625
alternative mRNA splicing, via spliceosome	Gene Ontology	3	10	0.0483162	0.769625
epithelial cell-cell adhesion	Gene Ontology	3	10	0.0483162	0.769625
digestive tract morphogenesis	Gene Ontology	3	10	0.0483162	0.769625
response to X-ray	Gene Ontology	3	10	0.0483162	0.769625
cyclosporin A binding	Gene Ontology	3	10	0.0483162	0.769625
cellular response to prostaglandin E stimulus	Gene Ontology	3	10	0.0483162	0.769625
cell cycle	Gene Ontology	7	45	0.0506032	0.769625
DNA recombination	Gene Ontology	4	18	0.0512904	0.769625
replication fork processing	Gene Ontology	4	18	0.0512904	0.769625
phosphoprotein binding	Gene Ontology	5	27	0.0542202	0.769625
chromatin remodeling	Gene Ontology	7	46	0.055172	0.769625
serine-type peptidase activity	Gene Ontology	3	11	0.0586017	0.769625
glutathione peroxidase activity	Gene Ontology	3	11	0.0586017	0.769625
B cell homeostasis	Gene Ontology	3	11	0.0586017	0.769625
cellular zinc ion homeostasis	Gene Ontology	3	11	0.0586017	0.769625
posttranscriptional regulation of gene expression	Gene Ontology	3	11	0.0586017	0.769625
positive regulation of Ras protein signal transduction	Gene Ontology	3	11	0.0586017	0.769625
transcription elongation factor complex	Gene Ontology	3	11	0.0586017	0.769625
replication fork	Gene Ontology	4	19	0.0590062	0.769625
polyubiquitin modification-dependent protein binding	Gene Ontology	4	19	0.0590062	0.769625
negative regulation of G1/S transition of mitotic cell cycle	Gene Ontology	4	19	0.0590062	0.769625
microfilament motor activity	Gene Ontology	4	19	0.0590062	0.769625
DNA-directed 5'-3' RNA polymerase activity	Gene Ontology	4	19	0.0590062	0.769625
positive regulation of GTPase activity	Gene Ontology	17	156	0.0591178	0.769625
actin cytoskeleton	Gene Ontology	14	122	0.0598611	0.769625
neural tube closure	Gene Ontology	7	47	0.0599894	0.769625
promoter-specific chromatin binding	Gene Ontology	5	28	0.0606196	0.769625
positive regulation of cell growth	Gene Ontology	6	38	0.0643268	0.769625
stem cell population maintenance	Gene Ontology	6	38	0.0643268	0.769625
cytoplasmic ribonucleoprotein granule	Gene Ontology	6	38	0.0643268	0.769625
p53 binding	Gene Ontology	6	38	0.0643268	0.769625
Golgi organization	Gene Ontology	9	69	0.0665271	0.769625
adherens junction organization	Gene Ontology	4	20	0.0673025	0.769625
protein localization to plasma membrane	Gene Ontology	10	80	0.0677087	0.769625
establishment or maintenance of epithelial cell apical/basal polarity	Gene Ontology	3	12	0.0698209	0.769625
receptor signaling pathway via JAK-STAT	Gene Ontology	3	12	0.0698209	0.769625
cysteine-type endopeptidase inhibitor activity	Gene Ontology	3	12	0.0698209	0.769625
integral component of nuclear inner membrane	Gene Ontology	3	12	0.0698209	0.769625
COPII vesicle coat	Gene Ontology	3	12	0.0698209	0.769625
maturation of SSU-rRNA	Gene Ontology	3	12	0.0698209	0.769625
snoRNA binding	Gene Ontology	3	12	0.0698209	0.769625
response to lipopolysaccharide	Gene Ontology	6	39	0.0703275	0.769625
ATPase binding	Gene Ontology	6	39	0.0703275	0.769625
Golgi membrane	Gene Ontology	18	172	0.0707528	0.769625
adherens junction	Gene Ontology	9	70	0.0709607	0.769625
cellular response to DNA damage stimulus	Gene Ontology	12	103	0.0713903	0.769625
potassium channel activity	Gene Ontology	2	5	0.0716174	0.769625
negative regulation of ryanodine-sensitive calcium-release channel activity	Gene Ontology	2	5	0.0716174	0.769625
regulation of G2/M transition of mitotic cell cycle	Gene Ontology	2	5	0.0716174	0.769625
negative regulation of programmed cell death	Gene Ontology	2	5	0.0716174	0.769625
positive regulation of non-motile cilium assembly	Gene Ontology	2	5	0.0716174	0.769625
mitotic G1 DNA damage checkpoint	Gene Ontology	2	5	0.0716174	0.769625
negative regulation of tubulin deacetylation	Gene Ontology	2	5	0.0716174	0.769625
myelin assembly	Gene Ontology	2	5	0.0716174	0.769625
retina homeostasis	Gene Ontology	2	5	0.0716174	0.769625
paraxial mesoderm development	Gene Ontology	2	5	0.0716174	0.769625
nuclear pericentric heterochromatin	Gene Ontology	2	5	0.0716174	0.769625
store-operated calcium entry	Gene Ontology	2	5	0.0716174	0.769625
positive regulation of telomere maintenance	Gene Ontology	2	5	0.0716174	0.769625
syndecan binding	Gene Ontology	2	5	0.0716174	0.769625
tRNA methyltransferase activity	Gene Ontology	2	5	0.0716174	0.769625
phagosome maturation	Gene Ontology	2	5	0.0716174	0.769625
cellular response to fluid shear stress	Gene Ontology	2	5	0.0716174	0.769625
paraspeckles	Gene Ontology	2	5	0.0716174	0.769625
transcription by RNA polymerase III	Gene Ontology	2	5	0.0716174	0.769625
ossification involved in bone maturation	Gene Ontology	2	5	0.0716174	0.769625
peroxisome proliferator activated receptor signaling pathway	Gene Ontology	2	5	0.0716174	0.769625
male germ cell nucleus	Gene Ontology	2	5	0.0716174	0.769625
positive regulation of mRNA 3'-end processing	Gene Ontology	2	5	0.0716174	0.769625
macrophage derived foam cell differentiation	Gene Ontology	2	5	0.0716174	0.769625
positive regulation of vascular endothelial growth factor signaling pathway	Gene Ontology	2	5	0.0716174	0.769625
transcription factor TFIIIC complex	Gene Ontology	2	5	0.0716174	0.769625
regulation of neurotransmitter receptor activity	Gene Ontology	2	5	0.0716174	0.769625
positive regulation of establishment of protein localization	Gene Ontology	2	5	0.0716174	0.769625
endosomal vesicle fusion	Gene Ontology	2	5	0.0716174	0.769625
centriolar subdistal appendage	Gene Ontology	2	5	0.0716174	0.769625
nuclear export	Gene Ontology	2	5	0.0716174	0.769625
DNA replication factor C complex	Gene Ontology	2	5	0.0716174	0.769625
positive regulation of dendritic spine morphogenesis	Gene Ontology	2	5	0.0716174	0.769625
negative regulation of circadian rhythm	Gene Ontology	2	5	0.0716174	0.769625
single-stranded telomeric DNA binding	Gene Ontology	2	5	0.0716174	0.769625
nucleus	Gene Ontology	167	2144	0.073458	0.769625
double-strand break repair via homologous recombination	Gene Ontology	8	60	0.0738306	0.769625
protein N-linked glycosylation	Gene Ontology	5	30	0.0746435	0.769625
negative regulation of neuron apoptotic process	Gene Ontology	9	71	0.0755736	0.769625
protein N-terminus binding	Gene Ontology	7	50	0.0759456	0.769625
RNA polymerase II complex binding	Gene Ontology	4	21	0.0761674	0.769625
positive regulation of smoothened signaling pathway	Gene Ontology	4	21	0.0761674	0.769625
neuromuscular junction development	Gene Ontology	4	21	0.0761674	0.769625
zinc ion transmembrane transporter activity	Gene Ontology	3	13	0.0819241	0.769625
sodium channel regulator activity	Gene Ontology	3	13	0.0819241	0.769625
histone H3 deacetylation	Gene Ontology	3	13	0.0819241	0.769625
mitochondria-associated endoplasmic reticulum membrane	Gene Ontology	3	13	0.0819241	0.769625
DNA replication initiation	Gene Ontology	3	13	0.0819241	0.769625
Ada2/Gcn5/Ada3 transcription activator complex	Gene Ontology	3	13	0.0819241	0.769625
mRNA catabolic process	Gene Ontology	3	13	0.0819241	0.769625
ciliary transition zone	Gene Ontology	3	13	0.0819241	0.769625
mannosyltransferase activity	Gene Ontology	3	13	0.0819241	0.769625
regulation of dendrite morphogenesis	Gene Ontology	3	13	0.0819241	0.769625
positive regulation of synapse assembly	Gene Ontology	5	31	0.0822601	0.769625
cellular response to leukemia inhibitory factor	Gene Ontology	9	73	0.0853389	0.769625
DNA helicase activity	Gene Ontology	4	22	0.0855862	0.769625
response to ionizing radiation	Gene Ontology	4	22	0.0855862	0.769625
catenin complex	Gene Ontology	4	22	0.0855862	0.769625
positive regulation of cyclin-dependent protein serine/threonine kinase activity	Gene Ontology	4	22	0.0855862	0.769625
small-subunit processome	Gene Ontology	4	22	0.0855862	0.769625
regulation of microtubule cytoskeleton organization	Gene Ontology	4	22	0.0855862	0.769625
spermatogenesis	Gene Ontology	12	108	0.0914515	0.769625
transferase activity, transferring hexosyl groups	Gene Ontology	2	6	0.0914664	0.769625
regulation of clathrin-dependent endocytosis	Gene Ontology	2	6	0.0914664	0.769625
wound healing, spreading of epidermal cells	Gene Ontology	2	6	0.0914664	0.769625
cell projection membrane	Gene Ontology	2	6	0.0914664	0.769625
DNA damage induced protein phosphorylation	Gene Ontology	2	6	0.0914664	0.769625
nuclear inclusion body	Gene Ontology	2	6	0.0914664	0.769625
cilium-dependent cell motility	Gene Ontology	2	6	0.0914664	0.769625
mRNA cap binding complex	Gene Ontology	2	6	0.0914664	0.769625
dopamine metabolic process	Gene Ontology	2	6	0.0914664	0.769625
error-prone translesion synthesis	Gene Ontology	2	6	0.0914664	0.769625
BRCA1-A complex	Gene Ontology	2	6	0.0914664	0.769625
skeletal muscle acetylcholine-gated channel clustering	Gene Ontology	2	6	0.0914664	0.769625
peptidyl-lysine hydroxylation	Gene Ontology	2	6	0.0914664	0.769625
negative regulation of membrane protein ectodomain proteolysis	Gene Ontology	2	6	0.0914664	0.769625
Golgi to lysosome transport	Gene Ontology	2	6	0.0914664	0.769625
purinergic nucleotide receptor activity	Gene Ontology	2	6	0.0914664	0.769625
positive regulation of synaptic transmission	Gene Ontology	2	6	0.0914664	0.769625
replication fork protection	Gene Ontology	2	6	0.0914664	0.769625
nuclear pore organization	Gene Ontology	2	6	0.0914664	0.769625
7-methylguanosine mRNA capping	Gene Ontology	2	6	0.0914664	0.769625
regulation of cell-cell adhesion	Gene Ontology	2	6	0.0914664	0.769625
positive regulation of protein localization to early endosome	Gene Ontology	2	6	0.0914664	0.769625
nucleosome positioning	Gene Ontology	2	6	0.0914664	0.769625
extracellularly ATP-gated cation channel activity	Gene Ontology	2	6	0.0914664	0.769625
response to UV-C	Gene Ontology	2	6	0.0914664	0.769625
UDP-N-acetylglucosamine biosynthetic process	Gene Ontology	2	6	0.0914664	0.769625
ribosome disassembly	Gene Ontology	2	6	0.0914664	0.769625
intrinsic component of endoplasmic reticulum membrane	Gene Ontology	2	6	0.0914664	0.769625
cation transmembrane transporter activity	Gene Ontology	2	6	0.0914664	0.769625
THO complex part of transcription export complex	Gene Ontology	2	6	0.0914664	0.769625
condensed chromosome outer kinetochore	Gene Ontology	2	6	0.0914664	0.769625
alpha-N-acetylneuraminate alpha-2,8-sialyltransferase activity	Gene Ontology	2	6	0.0914664	0.769625
G-protein beta/gamma-subunit complex binding	Gene Ontology	3	14	0.0948565	0.769625
transferase activity, transferring acyl groups	Gene Ontology	3	14	0.0948565	0.769625
RNA methylation	Gene Ontology	3	14	0.0948565	0.769625
mRNA methylation	Gene Ontology	3	14	0.0948565	0.769625
regulation of DNA replication	Gene Ontology	3	14	0.0948565	0.769625
condensed chromosome	Gene Ontology	3	14	0.0948565	0.769625
single-stranded DNA helicase activity	Gene Ontology	3	14	0.0948565	0.769625
positive regulation of protein targeting to membrane	Gene Ontology	3	14	0.0948565	0.769625
negative regulation of transcription, DNA-templated	Gene Ontology	19	192	0.0952847	0.769625
histone acetyltransferase activity	Gene Ontology	4	23	0.0955411	0.769625
frizzled binding	Gene Ontology	4	23	0.0955411	0.769625
activation of GTPase activity	Gene Ontology	8	64	0.0957394	0.769625
fat cell differentiation	Gene Ontology	6	43	0.0974214	0.769625
cytosol	Gene Ontology	144	1855	0.0997578	0.769625
peroxisome	Gene Ontology	7	54	0.100721	0.769625
signal transduction	Gene Ontology	27	293	0.101293	0.769625
Golgi apparatus	Gene Ontology	42	485	0.101807	0.769625
intracellular membrane-bounded organelle	Gene Ontology	20	207	0.104601	0.769625
negative regulation of angiogenesis	Gene Ontology	6	44	0.104951	0.769625
protein domain specific binding	Gene Ontology	12	111	0.104993	0.769625
chemorepellent activity	Gene Ontology	4	24	0.106012	0.769625
transcription factor TFIID complex	Gene Ontology	4	24	0.106012	0.769625
protein K63-linked ubiquitination	Gene Ontology	4	24	0.106012	0.769625
endosomal transport	Gene Ontology	5	34	0.107447	0.769625
substrate adhesion-dependent cell spreading	Gene Ontology	5	34	0.107447	0.769625
positive regulation of filopodium assembly	Gene Ontology	3	15	0.10856	0.769625
plasma membrane organization	Gene Ontology	3	15	0.10856	0.769625
actin monomer binding	Gene Ontology	3	15	0.10856	0.769625
female gonad development	Gene Ontology	3	15	0.10856	0.769625
positive regulation of DNA repair	Gene Ontology	3	15	0.10856	0.769625
plasminogen activation	Gene Ontology	2	7	0.112675	0.769625
fructose metabolic process	Gene Ontology	2	7	0.112675	0.769625
early endosome to Golgi transport	Gene Ontology	2	7	0.112675	0.769625
positive regulation of toll-like receptor 4 signaling pathway	Gene Ontology	2	7	0.112675	0.769625
3'-5' exonuclease activity	Gene Ontology	2	7	0.112675	0.769625
UTP biosynthetic process	Gene Ontology	2	7	0.112675	0.769625
clathrin coat of coated pit	Gene Ontology	2	7	0.112675	0.769625
rRNA catabolic process	Gene Ontology	2	7	0.112675	0.769625
negative regulation of epithelial cell differentiation	Gene Ontology	2	7	0.112675	0.769625
regulation of cell division	Gene Ontology	2	7	0.112675	0.769625
carbohydrate biosynthetic process	Gene Ontology	2	7	0.112675	0.769625
negative regulation of blood vessel endothelial cell migration	Gene Ontology	2	7	0.112675	0.769625
purinergic nucleotide receptor signaling pathway	Gene Ontology	2	7	0.112675	0.769625
peroxisomal matrix	Gene Ontology	2	7	0.112675	0.769625
negative regulation of cytokine production involved in inflammatory response	Gene Ontology	2	7	0.112675	0.769625
clathrin light chain binding	Gene Ontology	2	7	0.112675	0.769625
double-stranded telomeric DNA binding	Gene Ontology	2	7	0.112675	0.769625
O-methyltransferase activity	Gene Ontology	2	7	0.112675	0.769625
response to UV-B	Gene Ontology	2	7	0.112675	0.769625
regulation of microtubule polymerization	Gene Ontology	2	7	0.112675	0.769625
cellular response to low-density lipoprotein particle stimulus	Gene Ontology	2	7	0.112675	0.769625
heparan sulfate proteoglycan biosynthetic process	Gene Ontology	2	7	0.112675	0.769625
anchored component of external side of plasma membrane	Gene Ontology	2	7	0.112675	0.769625
O-acyltransferase activity	Gene Ontology	2	7	0.112675	0.769625
G protein-coupled acetylcholine receptor signaling pathway	Gene Ontology	2	7	0.112675	0.769625
G-rich strand telomeric DNA binding	Gene Ontology	2	7	0.112675	0.769625
specific granule	Gene Ontology	2	7	0.112675	0.769625
divalent metal ion transport	Gene Ontology	2	7	0.112675	0.769625
protein import into peroxisome matrix	Gene Ontology	2	7	0.112675	0.769625
ganglioside biosynthetic process	Gene Ontology	2	7	0.112675	0.769625
response to peptide hormone	Gene Ontology	2	7	0.112675	0.769625
virus receptor activity	Gene Ontology	2	7	0.112675	0.769625
acetylgalactosaminyltransferase activity	Gene Ontology	2	7	0.112675	0.769625
receptor recycling	Gene Ontology	2	7	0.112675	0.769625
glomerulus development	Gene Ontology	2	7	0.112675	0.769625
histone-lysine N-methyltransferase activity	Gene Ontology	2	7	0.112675	0.769625
cellular response to X-ray	Gene Ontology	2	7	0.112675	0.769625
regulation of DNA-binding transcription factor activity	Gene Ontology	2	7	0.112675	0.769625
npBAF complex	Gene Ontology	2	7	0.112675	0.769625
phosphatidylcholine metabolic process	Gene Ontology	2	7	0.112675	0.769625
positive regulation of double-strand break repair via homologous recombination	Gene Ontology	2	7	0.112675	0.769625
RNA methyltransferase activity	Gene Ontology	2	7	0.112675	0.769625
AMP-activated protein kinase activity	Gene Ontology	2	7	0.112675	0.769625
transcription-coupled nucleotide-excision repair	Gene Ontology	2	7	0.112675	0.769625
negative regulation of glycolytic process	Gene Ontology	2	7	0.112675	0.769625
isomerase activity	Gene Ontology	2	7	0.112675	0.769625
dynactin binding	Gene Ontology	2	7	0.112675	0.769625
metaphase/anaphase transition of mitotic cell cycle	Gene Ontology	2	7	0.112675	0.769625
MOZ/MORF histone acetyltransferase complex	Gene Ontology	2	7	0.112675	0.769625
histone lysine methylation	Gene Ontology	2	7	0.112675	0.769625
response to steroid hormone	Gene Ontology	2	7	0.112675	0.769625
calmodulin binding	Gene Ontology	9	78	0.112885	0.769625
positive regulation of kinase activity	Gene Ontology	7	56	0.114577	0.779468
chromosome segregation	Gene Ontology	5	35	0.116591	0.780285
positive regulation of peptidyl-tyrosine phosphorylation	Gene Ontology	5	35	0.116591	0.780285
cell-cell adhesion via plasma-membrane adhesion molecules	Gene Ontology	4	25	0.116977	0.780285
protein monoubiquitination	Gene Ontology	4	25	0.116977	0.780285
drug binding	Gene Ontology	4	25	0.116977	0.780285
regulation of phosphoprotein phosphatase activity	Gene Ontology	4	25	0.116977	0.780285
zinc ion binding	Gene Ontology	39	453	0.117894	0.780285
innervation	Gene Ontology	3	16	0.122973	0.780285
tumor necrosis factor receptor binding	Gene Ontology	3	16	0.122973	0.780285
mitotic G2 DNA damage checkpoint	Gene Ontology	3	16	0.122973	0.780285
telomeric DNA binding	Gene Ontology	3	16	0.122973	0.780285
clathrin-dependent endocytosis	Gene Ontology	3	16	0.122973	0.780285
peptidase activity	Gene Ontology	3	16	0.122973	0.780285
ATP-dependent chromatin remodeling	Gene Ontology	3	16	0.122973	0.780285
spindle midzone	Gene Ontology	3	16	0.122973	0.780285
cellular response to glucose stimulus	Gene Ontology	3	16	0.122973	0.780285
vesicle transport along actin filament	Gene Ontology	3	16	0.122973	0.780285
mitochondrion	Gene Ontology	45	534	0.124162	0.780285
heart looping	Gene Ontology	5	36	0.12609	0.780285
GTPase activity	Gene Ontology	19	202	0.13196	0.780285
metal ion binding	Gene Ontology	52	630	0.132443	0.780285
protein polyubiquitination	Gene Ontology	10	93	0.133789	0.780285
central nervous system projection neuron axonogenesis	Gene Ontology	2	8	0.134981	0.780285
homocysteine metabolic process	Gene Ontology	2	8	0.134981	0.780285
male sex determination	Gene Ontology	2	8	0.134981	0.780285
nuclear receptor binding	Gene Ontology	2	8	0.134981	0.780285
protein serine/threonine/tyrosine kinase activity	Gene Ontology	2	8	0.134981	0.780285
triglyceride biosynthetic process	Gene Ontology	2	8	0.134981	0.780285
nuclear replication fork	Gene Ontology	2	8	0.134981	0.780285
microvillus assembly	Gene Ontology	2	8	0.134981	0.780285
dopamine receptor signaling pathway	Gene Ontology	2	8	0.134981	0.780285
coronary artery morphogenesis	Gene Ontology	2	8	0.134981	0.780285
exonucleolytic catabolism of deadenylated mRNA	Gene Ontology	2	8	0.134981	0.780285
positive regulation of DNA-templated transcription, elongation	Gene Ontology	2	8	0.134981	0.780285
planar cell polarity pathway involved in neural tube closure	Gene Ontology	2	8	0.134981	0.780285
regulation of short-term neuronal synaptic plasticity	Gene Ontology	2	8	0.134981	0.780285
regulation of mRNA splicing, via spliceosome	Gene Ontology	2	8	0.134981	0.780285
nucleosomal DNA binding	Gene Ontology	2	8	0.134981	0.780285
collagen metabolic process	Gene Ontology	2	8	0.134981	0.780285
condensed nuclear chromosome kinetochore	Gene Ontology	2	8	0.134981	0.780285
positive regulation of cilium assembly	Gene Ontology	2	8	0.134981	0.780285
protein heterotetramerization	Gene Ontology	2	8	0.134981	0.780285
astral microtubule organization	Gene Ontology	2	8	0.134981	0.780285
regulation of transforming growth factor beta receptor signaling pathway	Gene Ontology	2	8	0.134981	0.780285
RNA stem-loop binding	Gene Ontology	2	8	0.134981	0.780285
carboxylic ester hydrolase activity	Gene Ontology	2	8	0.134981	0.780285
oxalate transmembrane transporter activity	Gene Ontology	2	8	0.134981	0.780285
HOPS complex	Gene Ontology	2	8	0.134981	0.780285
glucuronosyltransferase activity	Gene Ontology	2	8	0.134981	0.780285
fructose 1,6-bisphosphate metabolic process	Gene Ontology	2	8	0.134981	0.780285
negative regulation of peptidyl-tyrosine phosphorylation	Gene Ontology	2	8	0.134981	0.780285
nuclear origin of replication recognition complex	Gene Ontology	2	8	0.134981	0.780285
peroxisome organization	Gene Ontology	2	8	0.134981	0.780285
GTP biosynthetic process	Gene Ontology	2	8	0.134981	0.780285
N-acetyltransferase activity	Gene Ontology	2	8	0.134981	0.780285
NLS-bearing protein import into nucleus	Gene Ontology	2	8	0.134981	0.780285
nuclear pore complex assembly	Gene Ontology	2	8	0.134981	0.780285
telomere maintenance via recombination	Gene Ontology	2	8	0.134981	0.780285
transforming growth factor beta receptor binding	Gene Ontology	2	8	0.134981	0.780285
regulation of insulin secretion involved in cellular response to glucose stimulus	Gene Ontology	2	8	0.134981	0.780285
regulation of BMP signaling pathway	Gene Ontology	2	8	0.134981	0.780285
oxalate transport	Gene Ontology	2	8	0.134981	0.780285
cytoplasmic exosome (RNase complex)	Gene Ontology	2	8	0.134981	0.780285
signal transduction involved in G2 DNA damage checkpoint	Gene Ontology	2	8	0.134981	0.780285
extracellular matrix binding	Gene Ontology	3	17	0.138033	0.780285
RNA polymerase II general transcription initiation factor activity	Gene Ontology	3	17	0.138033	0.780285
meiotic cell cycle	Gene Ontology	3	17	0.138033	0.780285
acetylglucosaminyltransferase activity	Gene Ontology	3	17	0.138033	0.780285
methylation	Gene Ontology	3	17	0.138033	0.780285
protein sumoylation	Gene Ontology	3	17	0.138033	0.780285
positive regulation of cardiac muscle cell proliferation	Gene Ontology	3	17	0.138033	0.780285
glutathione transferase activity	Gene Ontology	3	17	0.138033	0.780285
positive regulation of B cell proliferation	Gene Ontology	4	27	0.14029	0.780755
ribonucleoprotein complex	Gene Ontology	8	71	0.141939	0.780755
structural molecule activity	Gene Ontology	8	71	0.141939	0.780755
transcription coactivator activity	Gene Ontology	13	131	0.145825	0.780755
early endosome	Gene Ontology	13	131	0.145825	0.780755
photoreceptor outer segment	Gene Ontology	5	38	0.146102	0.780755
lipid metabolic process	Gene Ontology	5	38	0.146102	0.780755
apical plasma membrane	Gene Ontology	13	132	0.15126	0.780755
histone binding	Gene Ontology	9	84	0.151649	0.780755
cell-cell junction	Gene Ontology	9	84	0.151649	0.780755
negative chemotaxis	Gene Ontology	4	28	0.152585	0.780755
Rho GTPase binding	Gene Ontology	3	18	0.153678	0.780755
semaphorin receptor binding	Gene Ontology	3	18	0.153678	0.780755
regulation of neuron projection development	Gene Ontology	3	18	0.153678	0.780755
actin-dependent ATPase activity	Gene Ontology	3	18	0.153678	0.780755
stereocilium	Gene Ontology	3	18	0.153678	0.780755
chromatin silencing	Gene Ontology	3	18	0.153678	0.780755
protein tyrosine phosphatase activity	Gene Ontology	8	73	0.156869	0.780755
positive regulation of intracellular estrogen receptor signaling pathway	Gene Ontology	2	9	0.158152	0.780755
retinal metabolic process	Gene Ontology	2	9	0.158152	0.780755
centrosome duplication	Gene Ontology	2	9	0.158152	0.780755
response to zinc ion	Gene Ontology	2	9	0.158152	0.780755
positive regulation of release of cytochrome c from mitochondria	Gene Ontology	2	9	0.158152	0.780755
CTP biosynthetic process	Gene Ontology	2	9	0.158152	0.780755
cellular amino acid metabolic process	Gene Ontology	2	9	0.158152	0.780755
1-phosphatidylinositol binding	Gene Ontology	2	9	0.158152	0.780755
melanosome organization	Gene Ontology	2	9	0.158152	0.780755
regulation of epithelial cell proliferation	Gene Ontology	2	9	0.158152	0.780755
COPI vesicle coat	Gene Ontology	2	9	0.158152	0.780755
positive regulation of telomere capping	Gene Ontology	2	9	0.158152	0.780755
COPII-coated vesicle cargo loading	Gene Ontology	2	9	0.158152	0.780755
ion transport	Gene Ontology	2	9	0.158152	0.780755
secondary active sulfate transmembrane transporter activity	Gene Ontology	2	9	0.158152	0.780755
zinc ion transmembrane transport	Gene Ontology	2	9	0.158152	0.780755
nuclear export signal receptor activity	Gene Ontology	2	9	0.158152	0.780755
positive regulation of histone acetylation	Gene Ontology	2	9	0.158152	0.780755
histone H4 deacetylation	Gene Ontology	2	9	0.158152	0.780755
mRNA cleavage and polyadenylation specificity factor complex	Gene Ontology	2	9	0.158152	0.780755
U2-type prespliceosome	Gene Ontology	2	9	0.158152	0.780755
DNA methylation involved in gamete generation	Gene Ontology	2	9	0.158152	0.780755
positive regulation of osteoblast proliferation	Gene Ontology	2	9	0.158152	0.780755
phosphatidylinositol biosynthetic process	Gene Ontology	2	9	0.158152	0.780755
cullin-RING ubiquitin ligase complex	Gene Ontology	2	9	0.158152	0.780755
positive regulation of collateral sprouting	Gene Ontology	2	9	0.158152	0.780755
regulation of sodium ion transmembrane transporter activity	Gene Ontology	2	9	0.158152	0.780755
actin binding	Gene Ontology	11	109	0.159002	0.780755
cell junction	Gene Ontology	7	62	0.161635	0.780755
response to drug	Gene Ontology	7	62	0.161635	0.780755
positive regulation of transcription, DNA-templated	Gene Ontology	18	197	0.165024	0.780755
establishment of protein localization	Gene Ontology	3	19	0.169845	0.780755
endoplasmic reticulum exit site	Gene Ontology	3	19	0.169845	0.780755
filamentous actin	Gene Ontology	3	19	0.169845	0.780755
negative regulation of endothelial cell proliferation	Gene Ontology	3	19	0.169845	0.780755
calcium-dependent cell-cell adhesion via plasma membrane cell adhesion molecules	Gene Ontology	3	19	0.169845	0.780755
positive regulation of phagocytosis	Gene Ontology	3	19	0.169845	0.780755
carbohydrate metabolic process	Gene Ontology	7	63	0.17022	0.780755
nuclear membrane	Gene Ontology	11	111	0.171756	0.780755
transcription repressor complex	Gene Ontology	4	30	0.178316	0.780755
endosome to lysosome transport	Gene Ontology	4	30	0.178316	0.780755
endoplasmic reticulum-Golgi intermediate compartment	Gene Ontology	5	41	0.178432	0.780755
PDZ domain binding	Gene Ontology	5	41	0.178432	0.780755
protein heterodimerization activity	Gene Ontology	15	162	0.17967	0.780755
iron ion binding	Gene Ontology	9	88	0.180692	0.780755
S-adenosyl-L-methionine binding	Gene Ontology	2	10	0.18198	0.780755
nBAF complex	Gene Ontology	2	10	0.18198	0.780755
septin complex	Gene Ontology	2	10	0.18198	0.780755
actin filament-based movement	Gene Ontology	2	10	0.18198	0.780755
ruffle assembly	Gene Ontology	2	10	0.18198	0.780755
cilium organization	Gene Ontology	2	10	0.18198	0.780755
response to ATP	Gene Ontology	2	10	0.18198	0.780755
positive regulation of innate immune response	Gene Ontology	2	10	0.18198	0.780755
nuclear exosome (RNase complex)	Gene Ontology	2	10	0.18198	0.780755
monocyte differentiation	Gene Ontology	2	10	0.18198	0.780755
regulation of angiogenesis	Gene Ontology	2	10	0.18198	0.780755
sperm principal piece	Gene Ontology	2	10	0.18198	0.780755
Rac guanyl-nucleotide exchange factor activity	Gene Ontology	2	10	0.18198	0.780755
cell division site	Gene Ontology	2	10	0.18198	0.780755
septin ring	Gene Ontology	2	10	0.18198	0.780755
centriole replication	Gene Ontology	2	10	0.18198	0.780755
regulation of Wnt signaling pathway	Gene Ontology	2	10	0.18198	0.780755
negative regulation of vascular associated smooth muscle cell proliferation	Gene Ontology	2	10	0.18198	0.780755
positive regulation of protein autophosphorylation	Gene Ontology	2	10	0.18198	0.780755
heterochromatin	Gene Ontology	2	10	0.18198	0.780755
RNA polymerase I complex	Gene Ontology	2	10	0.18198	0.780755
receptor clustering	Gene Ontology	2	10	0.18198	0.780755
postsynapse	Gene Ontology	6	53	0.184992	0.780755
negative regulation of axon extension involved in axon guidance	Gene Ontology	3	20	0.18647	0.780755
regulation of neurogenesis	Gene Ontology	3	20	0.18647	0.780755
negative regulation of nucleic acid-templated transcription	Gene Ontology	3	20	0.18647	0.780755
sensory perception of sound	Gene Ontology	7	65	0.187967	0.780755
flavin adenine dinucleotide binding	Gene Ontology	5	42	0.189762	0.780755
cellular oxidant detoxification	Gene Ontology	5	42	0.189762	0.780755
collagen fibril organization	Gene Ontology	4	31	0.191693	0.780755
microtubule motor activity	Gene Ontology	4	31	0.191693	0.780755
signaling receptor binding	Gene Ontology	11	114	0.191774	0.780755
endoplasmic reticulum to Golgi vesicle-mediated transport	Gene Ontology	7	66	0.197112	0.780755
late endosome	Gene Ontology	7	66	0.197112	0.780755
mitochondrial inner membrane	Gene Ontology	8	78	0.197202	0.780755
semaphorin-plexin signaling pathway	Gene Ontology	3	21	0.203494	0.780755
chromosome, centromeric region	Gene Ontology	3	21	0.203494	0.780755
cellular response to heat	Gene Ontology	3	21	0.203494	0.780755
camera-type eye development	Gene Ontology	3	21	0.203494	0.780755
integral component of mitochondrial inner membrane	Gene Ontology	3	21	0.203494	0.780755
lipid transport	Gene Ontology	3	21	0.203494	0.780755
mRNA polyadenylation	Gene Ontology	3	21	0.203494	0.780755
negative regulation of TOR signaling	Gene Ontology	3	21	0.203494	0.780755
cortical actin cytoskeleton organization	Gene Ontology	3	21	0.203494	0.780755
SCF-dependent proteasomal ubiquitin-dependent protein catabolic process	Gene Ontology	4	32	0.205372	0.780755
perinuclear endoplasmic reticulum	Gene Ontology	2	11	0.206283	0.780755
protein-chromophore linkage	Gene Ontology	2	11	0.206283	0.780755
mRNA splice site selection	Gene Ontology	2	11	0.206283	0.780755
pericentriolar material	Gene Ontology	2	11	0.206283	0.780755
L-ascorbic acid binding	Gene Ontology	2	11	0.206283	0.780755
regulation of neurotransmitter secretion	Gene Ontology	2	11	0.206283	0.780755
ESC/E(Z) complex	Gene Ontology	2	11	0.206283	0.780755
basal part of cell	Gene Ontology	2	11	0.206283	0.780755
cellular response to estrogen stimulus	Gene Ontology	2	11	0.206283	0.780755
transmembrane-ephrin receptor activity	Gene Ontology	2	11	0.206283	0.780755
bicarbonate transmembrane transporter activity	Gene Ontology	2	11	0.206283	0.780755
lipid biosynthetic process	Gene Ontology	2	11	0.206283	0.780755
somite development	Gene Ontology	2	11	0.206283	0.780755
AMP binding	Gene Ontology	2	11	0.206283	0.780755
extrinsic component of plasma membrane	Gene Ontology	2	11	0.206283	0.780755
sterol transporter activity	Gene Ontology	2	11	0.206283	0.780755
sister chromatid cohesion	Gene Ontology	2	11	0.206283	0.780755
steroid biosynthetic process	Gene Ontology	2	11	0.206283	0.780755
spliceosomal complex assembly	Gene Ontology	2	11	0.206283	0.780755
nuclear periphery	Gene Ontology	2	11	0.206283	0.780755
N-glycan processing	Gene Ontology	2	11	0.206283	0.780755
diacylglycerol metabolic process	Gene Ontology	2	11	0.206283	0.780755
mRNA destabilization	Gene Ontology	2	11	0.206283	0.780755
histone monoubiquitination	Gene Ontology	2	11	0.206283	0.780755
vesicle budding from membrane	Gene Ontology	2	11	0.206283	0.780755
chloride transmembrane transport	Gene Ontology	7	67	0.206429	0.780755
positive regulation of protein binding	Gene Ontology	5	44	0.213149	0.780755
midbody	Gene Ontology	8	80	0.214422	0.780755
calcium ion binding	Gene Ontology	31	378	0.214504	0.780755
chromatin binding	Gene Ontology	22	259	0.214668	0.780755
homophilic cell adhesion via plasma membrane adhesion molecules	Gene Ontology	7	68	0.215908	0.780755
nuclear body	Gene Ontology	14	156	0.219107	0.780755
nucleotide binding	Gene Ontology	4	33	0.219324	0.780755
wound healing	Gene Ontology	4	33	0.219324	0.780755
intercellular bridge	Gene Ontology	4	33	0.219324	0.780755
cholesterol binding	Gene Ontology	4	33	0.219324	0.780755
endoplasmic reticulum lumen	Gene Ontology	4	33	0.219324	0.780755
ADP binding	Gene Ontology	3	22	0.220857	0.780755
nucleotide-excision repair	Gene Ontology	3	22	0.220857	0.780755
response to retinoic acid	Gene Ontology	3	22	0.220857	0.780755
positive regulation of G1/S transition of mitotic cell cycle	Gene Ontology	3	22	0.220857	0.780755
activating transcription factor binding	Gene Ontology	3	22	0.220857	0.780755
energy homeostasis	Gene Ontology	3	22	0.220857	0.780755
negative regulation of GTPase activity	Gene Ontology	3	22	0.220857	0.780755
cadherin binding	Gene Ontology	5	45	0.225171	0.780755
microtubule cytoskeleton organization	Gene Ontology	7	69	0.225541	0.780755
GTP binding	Gene Ontology	20	235	0.225756	0.780755
ATPase activity	Gene Ontology	11	119	0.227308	0.780755
olfactory bulb development	Gene Ontology	2	12	0.230897	0.780755
calcium ion import across plasma membrane	Gene Ontology	2	12	0.230897	0.780755
proteasome binding	Gene Ontology	2	12	0.230897	0.780755
clathrin coat assembly	Gene Ontology	2	12	0.230897	0.780755
DNA-directed DNA polymerase activity	Gene Ontology	2	12	0.230897	0.780755
proteoglycan biosynthetic process	Gene Ontology	2	12	0.230897	0.780755
RNA polymerase III complex	Gene Ontology	2	12	0.230897	0.780755
sterol binding	Gene Ontology	2	12	0.230897	0.780755
anion:anion antiporter activity	Gene Ontology	2	12	0.230897	0.780755
SWI/SNF complex	Gene Ontology	2	12	0.230897	0.780755
mannosylation	Gene Ontology	2	12	0.230897	0.780755
activation of innate immune response	Gene Ontology	2	12	0.230897	0.780755
positive regulation of mitochondrial translation	Gene Ontology	2	12	0.230897	0.780755
resolution of meiotic recombination intermediates	Gene Ontology	2	12	0.230897	0.780755
alpha-actinin binding	Gene Ontology	2	12	0.230897	0.780755
GTP-dependent protein binding	Gene Ontology	2	12	0.230897	0.780755
telomere maintenance via telomerase	Gene Ontology	2	12	0.230897	0.780755
cytoskeleton-dependent cytokinesis	Gene Ontology	2	12	0.230897	0.780755
cAMP binding	Gene Ontology	2	12	0.230897	0.780755
anatomical structure development	Gene Ontology	4	34	0.233518	0.780755
recycling endosome membrane	Gene Ontology	4	34	0.233518	0.780755
SNARE binding	Gene Ontology	5	46	0.237389	0.780755
cysteine-type endopeptidase activity	Gene Ontology	5	46	0.237389	0.780755
retrograde transport, endosome to Golgi	Gene Ontology	5	46	0.237389	0.780755
cell-cell junction assembly	Gene Ontology	3	23	0.238501	0.780755
gluconeogenesis	Gene Ontology	3	23	0.238501	0.780755
Cajal body	Gene Ontology	3	23	0.238501	0.780755
phosphatidylinositol 3-kinase signaling	Gene Ontology	3	23	0.238501	0.780755
Rho protein signal transduction	Gene Ontology	3	23	0.238501	0.780755
intra-Golgi vesicle-mediated transport	Gene Ontology	3	23	0.238501	0.780755
cilium assembly	Gene Ontology	10	108	0.240024	0.780755
ubiquitin protein ligase binding	Gene Ontology	15	173	0.24484	0.780755
peptidyl-tyrosine dephosphorylation	Gene Ontology	7	71	0.245235	0.780755
myosin complex	Gene Ontology	4	35	0.247926	0.780755
mitochondrial intermembrane space	Gene Ontology	4	35	0.247926	0.780755
collagen binding	Gene Ontology	4	35	0.247926	0.780755
G protein-coupled receptor binding	Gene Ontology	4	35	0.247926	0.780755
negative regulation of cell migration	Gene Ontology	6	59	0.248333	0.780755
protein glycosylation	Gene Ontology	6	59	0.248333	0.780755
P-body	Gene Ontology	5	47	0.249783	0.780755
regulation of heart rate	Gene Ontology	2	13	0.255677	0.780755
oocyte maturation	Gene Ontology	2	13	0.255677	0.780755
exocytic vesicle	Gene Ontology	2	13	0.255677	0.780755
sulfate transmembrane transporter activity	Gene Ontology	2	13	0.255677	0.780755
mitotic cell cycle checkpoint	Gene Ontology	2	13	0.255677	0.780755
smooth muscle contraction	Gene Ontology	2	13	0.255677	0.780755
regulation of translational initiation	Gene Ontology	2	13	0.255677	0.780755
nuclear chromosome	Gene Ontology	2	13	0.255677	0.780755
proline-rich region binding	Gene Ontology	2	13	0.255677	0.780755
regulation of synaptic plasticity	Gene Ontology	2	13	0.255677	0.780755
negative regulation of insulin secretion	Gene Ontology	2	13	0.255677	0.780755
spectrin binding	Gene Ontology	2	13	0.255677	0.780755
regulation of neuron differentiation	Gene Ontology	2	13	0.255677	0.780755
viral entry into host cell	Gene Ontology	2	13	0.255677	0.780755
post-anal tail morphogenesis	Gene Ontology	2	13	0.255677	0.780755
cell adhesion mediated by integrin	Gene Ontology	2	13	0.255677	0.780755
positive regulation of G2/M transition of mitotic cell cycle	Gene Ontology	2	13	0.255677	0.780755
sarcomere	Gene Ontology	2	13	0.255677	0.780755
histone H2A acetylation	Gene Ontology	2	13	0.255677	0.780755
chloride transmembrane transporter activity	Gene Ontology	2	13	0.255677	0.780755
neurogenesis	Gene Ontology	3	24	0.256371	0.780755
tumor necrosis factor-mediated signaling pathway	Gene Ontology	3	24	0.256371	0.780755
RNA phosphodiester bond hydrolysis, exonucleolytic	Gene Ontology	3	24	0.256371	0.780755
positive regulation of protein serine/threonine kinase activity	Gene Ontology	3	24	0.256371	0.780755
cytoplasmic side of plasma membrane	Gene Ontology	3	24	0.256371	0.780755
retina development in camera-type eye	Gene Ontology	3	24	0.256371	0.780755
somatic stem cell population maintenance	Gene Ontology	3	24	0.256371	0.780755
negative regulation of osteoblast differentiation	Gene Ontology	3	24	0.256371	0.780755
protein targeting to membrane	Gene Ontology	3	24	0.256371	0.780755
dendrite	Gene Ontology	13	149	0.258309	0.780755
negative regulation of inflammatory response	Gene Ontology	5	48	0.262336	0.780755
ruffle membrane	Gene Ontology	4	36	0.262519	0.780755
axon guidance	Gene Ontology	9	98	0.26259	0.780755
proteolysis	Gene Ontology	18	216	0.266519	0.780755
extracellular region	Gene Ontology	16	190	0.269377	0.780755
ion channel binding	Gene Ontology	6	61	0.270705	0.780755
proteasome-mediated ubiquitin-dependent protein catabolic process	Gene Ontology	9	99	0.271371	0.780755
regulation of cell growth	Gene Ontology	3	25	0.274414	0.780755
protein self-association	Gene Ontology	3	25	0.274414	0.780755
kinesin complex	Gene Ontology	3	25	0.274414	0.780755
mitotic spindle organization	Gene Ontology	3	25	0.274414	0.780755
negative regulation of phosphatase activity	Gene Ontology	3	25	0.274414	0.780755
protein tyrosine/serine/threonine phosphatase activity	Gene Ontology	3	25	0.274414	0.780755
NAD binding	Gene Ontology	3	25	0.274414	0.780755
positive regulation of autophagy	Gene Ontology	3	25	0.274414	0.780755
synapse organization	Gene Ontology	3	25	0.274414	0.780755
positive regulation of protein phosphorylation	Gene Ontology	5	49	0.27503	0.780755
catalytic step 2 spliceosome	Gene Ontology	5	49	0.27503	0.780755
regulation of cell shape	Gene Ontology	7	74	0.275709	0.780755
postsynaptic density	Gene Ontology	9	100	0.280239	0.780755
nucleoside diphosphate phosphorylation	Gene Ontology	2	14	0.280499	0.780755
protein serine/threonine kinase activator activity	Gene Ontology	2	14	0.280499	0.780755
negative regulation of myeloid cell differentiation	Gene Ontology	2	14	0.280499	0.780755
neuromuscular synaptic transmission	Gene Ontology	2	14	0.280499	0.780755
ubiquitin-like protein ligase binding	Gene Ontology	2	14	0.280499	0.780755
MLL1 complex	Gene Ontology	2	14	0.280499	0.780755
T cell proliferation	Gene Ontology	2	14	0.280499	0.780755
autophagosome membrane	Gene Ontology	2	14	0.280499	0.780755
positive regulation of mesenchymal cell proliferation	Gene Ontology	2	14	0.280499	0.780755
NuA4 histone acetyltransferase complex	Gene Ontology	2	14	0.280499	0.780755
site of DNA damage	Gene Ontology	2	14	0.280499	0.780755
sulfate transmembrane transport	Gene Ontology	2	14	0.280499	0.780755
dynein intermediate chain binding	Gene Ontology	2	14	0.280499	0.780755
misfolded protein binding	Gene Ontology	2	14	0.280499	0.780755
oligosaccharide metabolic process	Gene Ontology	2	14	0.280499	0.780755
chloride channel activity	Gene Ontology	4	38	0.292146	0.780755
FAD binding	Gene Ontology	3	26	0.29258	0.780755
histone deacetylase complex	Gene Ontology	3	26	0.29258	0.780755
cellular response to transforming growth factor beta stimulus	Gene Ontology	3	26	0.29258	0.780755
keratinocyte differentiation	Gene Ontology	3	26	0.29258	0.780755
bicellular tight junction assembly	Gene Ontology	3	26	0.29258	0.780755
ephrin receptor signaling pathway	Gene Ontology	3	26	0.29258	0.780755
skeletal muscle tissue development	Gene Ontology	3	26	0.29258	0.780755
serine-type endopeptidase activity	Gene Ontology	7	76	0.296539	0.780755
microtubule binding	Gene Ontology	11	128	0.296888	0.780755
protein-containing complex binding	Gene Ontology	8	89	0.297901	0.780755
male gonad development	Gene Ontology	5	51	0.300771	0.780755
beta-catenin binding	Gene Ontology	5	51	0.300771	0.780755
transcription elongation from RNA polymerase II promoter	Gene Ontology	2	15	0.305252	0.780755
rhythmic process	Gene Ontology	2	15	0.305252	0.780755
entrainment of circadian clock by photoperiod	Gene Ontology	2	15	0.305252	0.780755
nucleoside diphosphate kinase activity	Gene Ontology	2	15	0.305252	0.780755
intrinsic apoptotic signaling pathway in response to DNA damage by p53 class mediator	Gene Ontology	2	15	0.305252	0.780755
positive regulation of neurogenesis	Gene Ontology	2	15	0.305252	0.780755
four-way junction DNA binding	Gene Ontology	2	15	0.305252	0.780755
hippocampal mossy fiber to CA3 synapse	Gene Ontology	2	15	0.305252	0.780755
skeletal muscle fiber development	Gene Ontology	2	15	0.305252	0.780755
positive regulation of JUN kinase activity	Gene Ontology	2	15	0.305252	0.780755
regulation of axonogenesis	Gene Ontology	2	15	0.305252	0.780755
negative regulation of cyclin-dependent protein serine/threonine kinase activity	Gene Ontology	2	15	0.305252	0.780755
retinal ganglion cell axon guidance	Gene Ontology	2	15	0.305252	0.780755
cardiac epithelial to mesenchymal transition	Gene Ontology	2	15	0.305252	0.780755
ribosome biogenesis	Gene Ontology	2	15	0.305252	0.780755
poly(U) RNA binding	Gene Ontology	2	15	0.305252	0.780755
gene expression	Gene Ontology	2	15	0.305252	0.780755
peptidyl-L-cysteine S-palmitoylation	Gene Ontology	2	15	0.305252	0.780755
inner ear receptor cell stereocilium organization	Gene Ontology	2	15	0.305252	0.780755
homeostasis of number of cells	Gene Ontology	2	15	0.305252	0.780755
DNA replication origin binding	Gene Ontology	2	15	0.305252	0.780755
poly(A) binding	Gene Ontology	2	15	0.305252	0.780755
vesicle membrane	Gene Ontology	2	15	0.305252	0.780755
negative regulation of Rho protein signal transduction	Gene Ontology	2	15	0.305252	0.780755
regulation of cell differentiation	Gene Ontology	2	15	0.305252	0.780755
condensed nuclear chromosome	Gene Ontology	2	15	0.305252	0.780755
nuclear hormone receptor binding	Gene Ontology	2	15	0.305252	0.780755
defense response	Gene Ontology	2	15	0.305252	0.780755
vesicle docking	Gene Ontology	2	15	0.305252	0.780755
extrinsic component of cytoplasmic side of plasma membrane	Gene Ontology	4	39	0.307124	0.780755
regulation of transcription by RNA polymerase II	Gene Ontology	27	345	0.308237	0.780755
presynaptic membrane	Gene Ontology	3	27	0.310821	0.780755
Cul3-RING ubiquitin ligase complex	Gene Ontology	3	27	0.310821	0.780755
cellular response to drug	Gene Ontology	3	27	0.310821	0.780755
B cell receptor signaling pathway	Gene Ontology	3	27	0.310821	0.780755
electron transfer activity	Gene Ontology	3	27	0.310821	0.780755
Wnt signaling pathway	Gene Ontology	5	52	0.313782	0.780755
kinetochore	Gene Ontology	5	52	0.313782	0.780755
protein homooligomerization	Gene Ontology	6	65	0.316743	0.780755
protein dimerization activity	Gene Ontology	8	91	0.317449	0.780755
RNA polymerase II activating transcription factor binding	Gene Ontology	4	40	0.322178	0.780755
neural crest cell migration	Gene Ontology	4	40	0.322178	0.780755
phosphatidylinositol-4,5-bisphosphate binding	Gene Ontology	4	40	0.322178	0.780755
excitatory postsynaptic potential	Gene Ontology	4	40	0.322178	0.780755
actin filament	Gene Ontology	5	53	0.326864	0.780755
mRNA processing	Gene Ontology	5	53	0.326864	0.780755
secretory granule	Gene Ontology	3	28	0.329092	0.780755
positive regulation of fat cell differentiation	Gene Ontology	3	28	0.329092	0.780755
determination of left/right symmetry	Gene Ontology	3	28	0.329092	0.780755
clathrin binding	Gene Ontology	3	28	0.329092	0.780755
calcium channel activity	Gene Ontology	3	28	0.329092	0.780755
positive regulation of DNA binding	Gene Ontology	2	16	0.329838	0.780755
blood vessel remodeling	Gene Ontology	2	16	0.329838	0.780755
homologous chromosome pairing at meiosis	Gene Ontology	2	16	0.329838	0.780755
membrane fusion	Gene Ontology	2	16	0.329838	0.780755
mitochondrion morphogenesis	Gene Ontology	2	16	0.329838	0.780755
2 iron, 2 sulfur cluster binding	Gene Ontology	2	16	0.329838	0.780755
nuclear-transcribed mRNA catabolic process, nonsense-mediated decay	Gene Ontology	2	16	0.329838	0.780755
protein phosphatase regulator activity	Gene Ontology	2	16	0.329838	0.780755
RNA polymerase II core promoter sequence-specific DNA binding	Gene Ontology	2	16	0.329838	0.780755
cell death	Gene Ontology	2	16	0.329838	0.780755
regulation of I-kappaB kinase/NF-kappaB signaling	Gene Ontology	2	16	0.329838	0.780755
cellular response to reactive oxygen species	Gene Ontology	2	16	0.329838	0.780755
ribosomal large subunit biogenesis	Gene Ontology	2	16	0.329838	0.780755
positive regulation of cell cycle arrest	Gene Ontology	2	16	0.329838	0.780755
autophagosome maturation	Gene Ontology	2	16	0.329838	0.780755
mitochondrial translation	Gene Ontology	2	16	0.329838	0.780755
presynaptic active zone	Gene Ontology	2	16	0.329838	0.780755
negative regulation of viral genome replication	Gene Ontology	2	16	0.329838	0.780755
T cell homeostasis	Gene Ontology	2	16	0.329838	0.780755
multicellular organism development	Gene Ontology	13	159	0.331215	0.780755
plasma membrane	Gene Ontology	98	1340	0.332318	0.780755
ionotropic glutamate receptor complex	Gene Ontology	1	5	0.332738	0.780755
phosphatidylinositol N-acetylglucosaminyltransferase activity	Gene Ontology	1	5	0.332738	0.780755
collateral sprouting	Gene Ontology	1	5	0.332738	0.780755
clathrin complex	Gene Ontology	1	5	0.332738	0.780755
type B pancreatic cell proliferation	Gene Ontology	1	5	0.332738	0.780755
activation of JNKK activity	Gene Ontology	1	5	0.332738	0.780755
histone H3-K36 demethylation	Gene Ontology	1	5	0.332738	0.780755
fat pad development	Gene Ontology	1	5	0.332738	0.780755
negative regulation of macrophage derived foam cell differentiation	Gene Ontology	1	5	0.332738	0.780755
IMP salvage	Gene Ontology	1	5	0.332738	0.780755
shelterin complex	Gene Ontology	1	5	0.332738	0.780755
organelle transport along microtubule	Gene Ontology	1	5	0.332738	0.780755
replication fork protection complex	Gene Ontology	1	5	0.332738	0.780755
extracellular vesicle	Gene Ontology	1	5	0.332738	0.780755
histone methyltransferase activity	Gene Ontology	1	5	0.332738	0.780755
bud elongation involved in lung branching	Gene Ontology	1	5	0.332738	0.780755
endoplasmic reticulum quality control compartment	Gene Ontology	1	5	0.332738	0.780755
nuclear pore central transport channel	Gene Ontology	1	5	0.332738	0.780755
regulation of centriole replication	Gene Ontology	1	5	0.332738	0.780755
negative regulation of oxidative stress-induced intrinsic apoptotic signaling pathway	Gene Ontology	1	5	0.332738	0.780755
positive regulation of triglyceride catabolic process	Gene Ontology	1	5	0.332738	0.780755
positive regulation of ubiquitin protein ligase activity	Gene Ontology	1	5	0.332738	0.780755
regulation of synapse assembly	Gene Ontology	1	5	0.332738	0.780755
cellular response to arsenic-containing substance	Gene Ontology	1	5	0.332738	0.780755
retinoid X receptor binding	Gene Ontology	1	5	0.332738	0.780755
DNA replication-dependent nucleosome assembly	Gene Ontology	1	5	0.332738	0.780755
peptidyl-lysine trimethylation	Gene Ontology	1	5	0.332738	0.780755
auditory receptor cell development	Gene Ontology	1	5	0.332738	0.780755
telencephalon regionalization	Gene Ontology	1	5	0.332738	0.780755
histone demethylase activity (H3-dimethyl-K4 specific)	Gene Ontology	1	5	0.332738	0.780755
G protein-coupled receptor kinase activity	Gene Ontology	1	5	0.332738	0.780755
regulation of cellular respiration	Gene Ontology	1	5	0.332738	0.780755
phosphatidylcholine biosynthetic process	Gene Ontology	1	5	0.332738	0.780755
nitric-oxide synthase binding	Gene Ontology	1	5	0.332738	0.780755
transcription initiation from RNA polymerase III promoter	Gene Ontology	1	5	0.332738	0.780755
positive regulation of mammary gland epithelial cell proliferation	Gene Ontology	1	5	0.332738	0.780755
U4 snRNA 3'-end processing	Gene Ontology	1	5	0.332738	0.780755
signaling adaptor activity	Gene Ontology	1	5	0.332738	0.780755
laminin-1 binding	Gene Ontology	1	5	0.332738	0.780755
positive regulation of RNA export from nucleus	Gene Ontology	1	5	0.332738	0.780755
negative regulation of glucocorticoid receptor signaling pathway	Gene Ontology	1	5	0.332738	0.780755
AMP metabolic process	Gene Ontology	1	5	0.332738	0.780755
peptide alpha-N-acetyltransferase activity	Gene Ontology	1	5	0.332738	0.780755
protein poly-ADP-ribosylation	Gene Ontology	1	5	0.332738	0.780755
high-density lipoprotein particle	Gene Ontology	1	5	0.332738	0.780755
microtubule minus-end	Gene Ontology	1	5	0.332738	0.780755
positive regulation of T cell receptor signaling pathway	Gene Ontology	1	5	0.332738	0.780755
long-chain fatty acyl-CoA binding	Gene Ontology	1	5	0.332738	0.780755
tRNA processing	Gene Ontology	1	5	0.332738	0.780755
heparan sulfate proteoglycan binding	Gene Ontology	1	5	0.332738	0.780755
establishment of Golgi localization	Gene Ontology	1	5	0.332738	0.780755
leukotriene biosynthetic process	Gene Ontology	1	5	0.332738	0.780755
dephosphorylation of RNA polymerase II C-terminal domain	Gene Ontology	1	5	0.332738	0.780755
profilin binding	Gene Ontology	1	5	0.332738	0.780755
artery smooth muscle contraction	Gene Ontology	1	5	0.332738	0.780755
immunoglobulin V(D)J recombination	Gene Ontology	1	5	0.332738	0.780755
endosome to melanosome transport	Gene Ontology	1	5	0.332738	0.780755
notochord development	Gene Ontology	1	5	0.332738	0.780755
negative regulation of sequestering of triglyceride	Gene Ontology	1	5	0.332738	0.780755
MKS complex	Gene Ontology	1	5	0.332738	0.780755
positive regulation of fibroblast apoptotic process	Gene Ontology	1	5	0.332738	0.780755
negative regulation of delayed rectifier potassium channel activity	Gene Ontology	1	5	0.332738	0.780755
negative regulation of mitochondrial outer membrane permeabilization involved in apoptotic signaling pathway	Gene Ontology	1	5	0.332738	0.780755
N6-methyladenosine-containing RNA binding	Gene Ontology	1	5	0.332738	0.780755
acetyl-CoA biosynthetic process from pyruvate	Gene Ontology	1	5	0.332738	0.780755
positive regulation of tumor necrosis factor-mediated signaling pathway	Gene Ontology	1	5	0.332738	0.780755
osteoclast fusion	Gene Ontology	1	5	0.332738	0.780755
positive regulation of synapse maturation	Gene Ontology	1	5	0.332738	0.780755
aggrephagy	Gene Ontology	1	5	0.332738	0.780755
protein targeting to mitochondrion	Gene Ontology	1	5	0.332738	0.780755
cuprous ion binding	Gene Ontology	1	5	0.332738	0.780755
mitochondrial DNA repair	Gene Ontology	1	5	0.332738	0.780755
U6 snRNP	Gene Ontology	1	5	0.332738	0.780755
caspase binding	Gene Ontology	1	5	0.332738	0.780755
macrophage chemotaxis	Gene Ontology	1	5	0.332738	0.780755
phosphatidylinositol transfer activity	Gene Ontology	1	5	0.332738	0.780755
negative regulation of ruffle assembly	Gene Ontology	1	5	0.332738	0.780755
postsynaptic cytosol	Gene Ontology	1	5	0.332738	0.780755
multivesicular body membrane	Gene Ontology	1	5	0.332738	0.780755
SUMO ligase activity	Gene Ontology	1	5	0.332738	0.780755
gene silencing by miRNA	Gene Ontology	1	5	0.332738	0.780755
Smc5-Smc6 complex	Gene Ontology	1	5	0.332738	0.780755
positive regulation of non-canonical Wnt signaling pathway	Gene Ontology	1	5	0.332738	0.780755
regulation of epidermal growth factor receptor signaling pathway	Gene Ontology	1	5	0.332738	0.780755
response to food	Gene Ontology	1	5	0.332738	0.780755
protein K6-linked ubiquitination	Gene Ontology	1	5	0.332738	0.780755
rRNA base methylation	Gene Ontology	1	5	0.332738	0.780755
positive regulation of myoblast proliferation	Gene Ontology	1	5	0.332738	0.780755
retinol binding	Gene Ontology	1	5	0.332738	0.780755
histone H4-K12 acetylation	Gene Ontology	1	5	0.332738	0.780755
positive regulation of vascular associated smooth muscle cell apoptotic process	Gene Ontology	1	5	0.332738	0.780755
kinase activator activity	Gene Ontology	1	5	0.332738	0.780755
peroxisome proliferator activated receptor binding	Gene Ontology	1	5	0.332738	0.780755
zonula adherens	Gene Ontology	1	5	0.332738	0.780755
CCR4-NOT core complex	Gene Ontology	1	5	0.332738	0.780755
cellular response to follicle-stimulating hormone stimulus	Gene Ontology	1	5	0.332738	0.780755
regulation of keratinocyte proliferation	Gene Ontology	1	5	0.332738	0.780755
cholesterol catabolic process	Gene Ontology	1	5	0.332738	0.780755
RNA polymerase I core binding	Gene Ontology	1	5	0.332738	0.780755
pyruvate metabolic process	Gene Ontology	1	5	0.332738	0.780755
outer dynein arm	Gene Ontology	1	5	0.332738	0.780755
diet induced thermogenesis	Gene Ontology	1	5	0.332738	0.780755
regulation of calcium ion import	Gene Ontology	1	5	0.332738	0.780755
peroxisome fission	Gene Ontology	1	5	0.332738	0.780755
NAD-dependent histone deacetylase activity (H3-K14 specific)	Gene Ontology	1	5	0.332738	0.780755
mitochondrial pyruvate dehydrogenase complex	Gene Ontology	1	5	0.332738	0.780755
U1 snRNA binding	Gene Ontology	1	5	0.332738	0.780755
interleukin-6 receptor binding	Gene Ontology	1	5	0.332738	0.780755
mannosyl-oligosaccharide 1,2-alpha-mannosidase activity	Gene Ontology	1	5	0.332738	0.780755
histone exchange	Gene Ontology	1	5	0.332738	0.780755
leukotriene-C4 synthase activity	Gene Ontology	1	5	0.332738	0.780755
cardiac conduction	Gene Ontology	1	5	0.332738	0.780755
regulation of regulatory T cell differentiation	Gene Ontology	1	5	0.332738	0.780755
transferase complex	Gene Ontology	1	5	0.332738	0.780755
pre-snoRNP complex	Gene Ontology	1	5	0.332738	0.780755
Cul5-RING ubiquitin ligase complex	Gene Ontology	1	5	0.332738	0.780755
production of siRNA involved in RNA interference	Gene Ontology	1	5	0.332738	0.780755
cardiac septum development	Gene Ontology	1	5	0.332738	0.780755
entrainment of circadian clock	Gene Ontology	1	5	0.332738	0.780755
myosin filament	Gene Ontology	1	5	0.332738	0.780755
germinal center formation	Gene Ontology	1	5	0.332738	0.780755
inositol hexakisphosphate kinase activity	Gene Ontology	1	5	0.332738	0.780755
AP-2 adaptor complex binding	Gene Ontology	1	5	0.332738	0.780755
post-translational protein modification	Gene Ontology	1	5	0.332738	0.780755
negative regulation of nitric oxide biosynthetic process	Gene Ontology	1	5	0.332738	0.780755
regulation of mitotic metaphase/anaphase transition	Gene Ontology	1	5	0.332738	0.780755
positive regulation of blood coagulation	Gene Ontology	1	5	0.332738	0.780755
nuclear-transcribed mRNA catabolic process, exonucleolytic, 3'-5'	Gene Ontology	1	5	0.332738	0.780755
lung epithelial cell differentiation	Gene Ontology	1	5	0.332738	0.780755
long-chain fatty-acyl-CoA metabolic process	Gene Ontology	1	5	0.332738	0.780755
cellular response to indole-3-methanol	Gene Ontology	1	5	0.332738	0.780755
negative regulation of cholesterol storage	Gene Ontology	1	5	0.332738	0.780755
ribonuclease P RNA binding	Gene Ontology	1	5	0.332738	0.780755
retina morphogenesis in camera-type eye	Gene Ontology	1	5	0.332738	0.780755
negative regulation of intrinsic apoptotic signaling pathway by p53 class mediator	Gene Ontology	1	5	0.332738	0.780755
receptor localization to synapse	Gene Ontology	1	5	0.332738	0.780755
tetraspanin-enriched microdomain	Gene Ontology	1	5	0.332738	0.780755
ferroxidase activity	Gene Ontology	1	5	0.332738	0.780755
microtubule anchoring at centrosome	Gene Ontology	1	5	0.332738	0.780755
phosphatase inhibitor activity	Gene Ontology	1	5	0.332738	0.780755
negative regulation of protein transport	Gene Ontology	1	5	0.332738	0.780755
regulation of branching involved in prostate gland morphogenesis	Gene Ontology	1	5	0.332738	0.780755
viral RNA genome replication	Gene Ontology	1	5	0.332738	0.780755
chromosome separation	Gene Ontology	1	5	0.332738	0.780755
microtubule associated complex	Gene Ontology	1	5	0.332738	0.780755
regulation of cell cycle process	Gene Ontology	1	5	0.332738	0.780755
regulation of vasoconstriction	Gene Ontology	1	5	0.332738	0.780755
positive regulation of blood vessel endothelial cell proliferation involved in sprouting angiogenesis	Gene Ontology	1	5	0.332738	0.780755
retinal pigment epithelium development	Gene Ontology	1	5	0.332738	0.780755
centriole-centriole cohesion	Gene Ontology	1	5	0.332738	0.780755
collagen biosynthetic process	Gene Ontology	1	5	0.332738	0.780755
positive regulation of cardiac muscle cell differentiation	Gene Ontology	1	5	0.332738	0.780755
type I interferon signaling pathway	Gene Ontology	1	5	0.332738	0.780755
CIA complex	Gene Ontology	1	5	0.332738	0.780755
regulation of smooth muscle cell proliferation	Gene Ontology	1	5	0.332738	0.780755
negative regulation of cell size	Gene Ontology	1	5	0.332738	0.780755
endodermal cell fate commitment	Gene Ontology	1	5	0.332738	0.780755
G-quadruplex DNA binding	Gene Ontology	1	5	0.332738	0.780755
modified amino acid binding	Gene Ontology	1	5	0.332738	0.780755
L-histidine transmembrane transport	Gene Ontology	1	5	0.332738	0.780755
positive regulation of B cell receptor signaling pathway	Gene Ontology	1	5	0.332738	0.780755
cellular response to acidic pH	Gene Ontology	1	5	0.332738	0.780755
nonhomologous end joining complex	Gene Ontology	1	5	0.332738	0.780755
plasma membrane signaling receptor complex	Gene Ontology	1	5	0.332738	0.780755
neuropilin binding	Gene Ontology	1	5	0.332738	0.780755
negative regulation of protein kinase activity by regulation of protein phosphorylation	Gene Ontology	1	5	0.332738	0.780755
regulation of potassium ion transmembrane transporter activity	Gene Ontology	1	5	0.332738	0.780755
negative regulation of fibroblast apoptotic process	Gene Ontology	1	5	0.332738	0.780755
regulation of skeletal muscle satellite cell proliferation	Gene Ontology	1	5	0.332738	0.780755
response to activity	Gene Ontology	1	5	0.332738	0.780755
phospholipase A1 activity	Gene Ontology	1	5	0.332738	0.780755
zinc ion transport	Gene Ontology	1	5	0.332738	0.780755
regulation of attachment of spindle microtubules to kinetochore	Gene Ontology	1	5	0.332738	0.780755
CD40 receptor complex	Gene Ontology	1	5	0.332738	0.780755
transcription regulator activity	Gene Ontology	1	5	0.332738	0.780755
synaptic vesicle budding from presynaptic endocytic zone membrane	Gene Ontology	1	5	0.332738	0.780755
inner ear receptor cell development	Gene Ontology	1	5	0.332738	0.780755
anaphase-promoting complex binding	Gene Ontology	1	5	0.332738	0.780755
inositol metabolic process	Gene Ontology	1	5	0.332738	0.780755
neuron-neuron synaptic transmission	Gene Ontology	1	5	0.332738	0.780755
phototransduction, visible light	Gene Ontology	1	5	0.332738	0.780755
double-strand break repair via classical nonhomologous end joining	Gene Ontology	1	5	0.332738	0.780755
opsin binding	Gene Ontology	1	5	0.332738	0.780755
phospholipid scramblase activity	Gene Ontology	1	5	0.332738	0.780755
cytoplasmic vesicle membrane	Gene Ontology	4	41	0.337282	0.780755
spindle	Gene Ontology	4	41	0.337282	0.780755
growth cone	Gene Ontology	4	41	0.337282	0.780755
Ras protein signal transduction	Gene Ontology	3	29	0.347352	0.780755
negative regulation of protein ubiquitination	Gene Ontology	3	29	0.347352	0.780755
receptor tyrosine kinase binding	Gene Ontology	3	29	0.347352	0.780755
G1/S transition of mitotic cell cycle	Gene Ontology	3	29	0.347352	0.780755
transcription regulatory region sequence-specific DNA binding	Gene Ontology	7	81	0.349876	0.780755
negative regulation of DNA-binding transcription factor activity	Gene Ontology	4	42	0.35241	0.780755
microtubule cytoskeleton	Gene Ontology	5	55	0.353174	0.780755
positive regulation of erythrocyte differentiation	Gene Ontology	2	17	0.354175	0.780755
hyaluronic acid binding	Gene Ontology	2	17	0.354175	0.780755
neural tube development	Gene Ontology	2	17	0.354175	0.780755
phosphatidylcholine binding	Gene Ontology	2	17	0.354175	0.780755
cellular response to gamma radiation	Gene Ontology	2	17	0.354175	0.780755
positive regulation of cytokinesis	Gene Ontology	2	17	0.354175	0.780755
positive regulation of intrinsic apoptotic signaling pathway	Gene Ontology	2	17	0.354175	0.780755
mitochondrial small ribosomal subunit	Gene Ontology	2	17	0.354175	0.780755
maturation of SSU-rRNA from tricistronic rRNA transcript (SSU-rRNA, 5.8S rRNA, LSU-rRNA)	Gene Ontology	2	17	0.354175	0.780755
lipid storage	Gene Ontology	2	17	0.354175	0.780755
endocytosis	Gene Ontology	8	95	0.3572	0.780755
protein kinase activity	Gene Ontology	7	82	0.360687	0.780755
angiogenesis	Gene Ontology	9	109	0.362931	0.780755
retrograde vesicle-mediated transport, Golgi to endoplasmic reticulum	Gene Ontology	3	30	0.36556	0.780755
cortical actin cytoskeleton	Gene Ontology	3	30	0.36556	0.780755
cell redox homeostasis	Gene Ontology	3	30	0.36556	0.780755
cis-Golgi network	Gene Ontology	3	30	0.36556	0.780755
receptor-mediated endocytosis	Gene Ontology	3	30	0.36556	0.780755
cytokine-mediated signaling pathway	Gene Ontology	5	56	0.36637	0.780755
cell morphogenesis	Gene Ontology	5	56	0.36637	0.780755
ATP binding	Gene Ontology	69	944	0.367155	0.780755
membrane raft	Gene Ontology	7	83	0.371524	0.780755
cell cortex region	Gene Ontology	1	6	0.376259	0.780755
macrophage activation	Gene Ontology	1	6	0.376259	0.780755
positive regulation of alpha-beta T cell differentiation	Gene Ontology	1	6	0.376259	0.780755
lactate transmembrane transporter activity	Gene Ontology	1	6	0.376259	0.780755
Wnt signaling pathway, planar cell polarity pathway	Gene Ontology	1	6	0.376259	0.780755
spermatid nucleus differentiation	Gene Ontology	1	6	0.376259	0.780755
negative regulation of bone mineralization	Gene Ontology	1	6	0.376259	0.780755
mitogen-activated protein kinase kinase binding	Gene Ontology	1	6	0.376259	0.780755
G-protein beta/gamma-subunit complex	Gene Ontology	1	6	0.376259	0.780755
peptidyl-tyrosine dephosphorylation involved in inactivation of protein kinase activity	Gene Ontology	1	6	0.376259	0.780755
regulation of intracellular estrogen receptor signaling pathway	Gene Ontology	1	6	0.376259	0.780755
peristalsis	Gene Ontology	1	6	0.376259	0.780755
histone methyltransferase activity (H3-K36 specific)	Gene Ontology	1	6	0.376259	0.780755
hepatocyte growth factor receptor signaling pathway	Gene Ontology	1	6	0.376259	0.780755
cerebellar Purkinje cell layer development	Gene Ontology	1	6	0.376259	0.780755
cellular protein modification process	Gene Ontology	1	6	0.376259	0.780755
lateral element	Gene Ontology	1	6	0.376259	0.780755
interferon-gamma production	Gene Ontology	1	6	0.376259	0.780755
negative regulation of gene expression, epigenetic	Gene Ontology	1	6	0.376259	0.780755
glycosylphosphatidylinositol-N-acetylglucosaminyltransferase (GPI-GnT) complex	Gene Ontology	1	6	0.376259	0.780755
positive regulation by host of viral genome replication	Gene Ontology	1	6	0.376259	0.780755
microtubule-severing ATPase activity	Gene Ontology	1	6	0.376259	0.780755
negative regulation of myotube differentiation	Gene Ontology	1	6	0.376259	0.780755
clathrin adaptor complex	Gene Ontology	1	6	0.376259	0.780755
cellular response to exogenous dsRNA	Gene Ontology	1	6	0.376259	0.780755
chondroitin sulfate biosynthetic process	Gene Ontology	1	6	0.376259	0.780755
positive regulation of T cell cytokine production	Gene Ontology	1	6	0.376259	0.780755
fatty acid homeostasis	Gene Ontology	1	6	0.376259	0.780755
histone demethylase activity	Gene Ontology	1	6	0.376259	0.780755
carbohydrate transport	Gene Ontology	1	6	0.376259	0.780755
myotube differentiation	Gene Ontology	1	6	0.376259	0.780755
invadopodium	Gene Ontology	1	6	0.376259	0.780755
behavioral response to ethanol	Gene Ontology	1	6	0.376259	0.780755
nuclear polyadenylation-dependent tRNA catabolic process	Gene Ontology	1	6	0.376259	0.780755
regulation of cardiac conduction	Gene Ontology	1	6	0.376259	0.780755
negative regulation of JUN kinase activity	Gene Ontology	1	6	0.376259	0.780755
regulation of gene expression, epigenetic	Gene Ontology	1	6	0.376259	0.780755
hydrolase activity, acting on carbon-nitrogen (but not peptide) bonds, in linear amides	Gene Ontology	1	6	0.376259	0.780755
regulation of cardiac muscle contraction	Gene Ontology	1	6	0.376259	0.780755
acetylcholine receptor binding	Gene Ontology	1	6	0.376259	0.780755
exosome (RNase complex)	Gene Ontology	1	6	0.376259	0.780755
protein O-linked glycosylation via threonine	Gene Ontology	1	6	0.376259	0.780755
endoplasmic reticulum-plasma membrane contact site	Gene Ontology	1	6	0.376259	0.780755
action potential	Gene Ontology	1	6	0.376259	0.780755
phosphatidylethanolamine binding	Gene Ontology	1	6	0.376259	0.780755
positive regulation of blood pressure	Gene Ontology	1	6	0.376259	0.780755
positive regulation of autophagosome assembly	Gene Ontology	1	6	0.376259	0.780755
dystroglycan binding	Gene Ontology	1	6	0.376259	0.780755
positive regulation of T cell chemotaxis	Gene Ontology	1	6	0.376259	0.780755
histone H3-K4 demethylation	Gene Ontology	1	6	0.376259	0.780755
RNA polymerase II intronic transcription regulatory region sequence-specific DNA binding	Gene Ontology	1	6	0.376259	0.780755
lactate transmembrane transport	Gene Ontology	1	6	0.376259	0.780755
GTPase activating protein binding	Gene Ontology	1	6	0.376259	0.780755
mitochondrial transcription	Gene Ontology	1	6	0.376259	0.780755
pore complex	Gene Ontology	1	6	0.376259	0.780755
transsulfuration	Gene Ontology	1	6	0.376259	0.780755
righting reflex	Gene Ontology	1	6	0.376259	0.780755
myeloid cell differentiation	Gene Ontology	1	6	0.376259	0.780755
photoreceptor outer segment membrane	Gene Ontology	1	6	0.376259	0.780755
lamellipodium morphogenesis	Gene Ontology	1	6	0.376259	0.780755
chromatin silencing at telomere	Gene Ontology	1	6	0.376259	0.780755
detection of temperature stimulus involved in sensory perception of pain	Gene Ontology	1	6	0.376259	0.780755
very-low-density lipoprotein particle remodeling	Gene Ontology	1	6	0.376259	0.780755
7S RNA binding	Gene Ontology	1	6	0.376259	0.780755
negative regulation of cardiac muscle cell proliferation	Gene Ontology	1	6	0.376259	0.780755
innate immune response in mucosa	Gene Ontology	1	6	0.376259	0.780755
purine ribonucleoside salvage	Gene Ontology	1	6	0.376259	0.780755
phospholipid catabolic process	Gene Ontology	1	6	0.376259	0.780755
ribonuclease MRP complex	Gene Ontology	1	6	0.376259	0.780755
detection of mechanical stimulus	Gene Ontology	1	6	0.376259	0.780755
CDP-diacylglycerol biosynthetic process	Gene Ontology	1	6	0.376259	0.780755
telomeric D-loop disassembly	Gene Ontology	1	6	0.376259	0.780755
catalytic complex	Gene Ontology	1	6	0.376259	0.780755
malate metabolic process	Gene Ontology	1	6	0.376259	0.780755
DEAD/H-box RNA helicase binding	Gene Ontology	1	6	0.376259	0.780755
regulation of release of sequestered calcium ion into cytosol by sarcoplasmic reticulum	Gene Ontology	1	6	0.376259	0.780755
phosphatidylinositol-3,5-bisphosphate 3-phosphatase activity	Gene Ontology	1	6	0.376259	0.780755
oxidoreductase activity, acting on single donors with incorporation of molecular oxygen, incorporation of two atoms of oxygen	Gene Ontology	1	6	0.376259	0.780755
flotillin complex	Gene Ontology	1	6	0.376259	0.780755
cornea development in camera-type eye	Gene Ontology	1	6	0.376259	0.780755
protein phosphatase type 1 complex	Gene Ontology	1	6	0.376259	0.780755
camera-type eye photoreceptor cell differentiation	Gene Ontology	1	6	0.376259	0.780755
muscle cell differentiation	Gene Ontology	1	6	0.376259	0.780755
cell-cell adhesion mediated by cadherin	Gene Ontology	1	6	0.376259	0.780755
nuclear polyadenylation-dependent rRNA catabolic process	Gene Ontology	1	6	0.376259	0.780755
palmitoyltransferase activity	Gene Ontology	1	6	0.376259	0.780755
regulation of ruffle assembly	Gene Ontology	1	6	0.376259	0.780755
axon guidance receptor activity	Gene Ontology	1	6	0.376259	0.780755
high voltage-gated calcium channel activity	Gene Ontology	1	6	0.376259	0.780755
protein localization to chromosome, telomeric region	Gene Ontology	1	6	0.376259	0.780755
negative regulation of cytokine production	Gene Ontology	1	6	0.376259	0.780755
nitrogen compound metabolic process	Gene Ontology	1	6	0.376259	0.780755
stabilization of membrane potential	Gene Ontology	1	6	0.376259	0.780755
neurexin family protein binding	Gene Ontology	1	6	0.376259	0.780755
antibacterial humoral response	Gene Ontology	1	6	0.376259	0.780755
inclusion body	Gene Ontology	1	6	0.376259	0.780755
macropinosome	Gene Ontology	1	6	0.376259	0.780755
kinetochore binding	Gene Ontology	1	6	0.376259	0.780755
positive regulation of synaptic plasticity	Gene Ontology	1	6	0.376259	0.780755
synaptic cleft	Gene Ontology	1	6	0.376259	0.780755
negative regulation of transcription regulatory region DNA binding	Gene Ontology	1	6	0.376259	0.780755
somatodendritic compartment	Gene Ontology	1	6	0.376259	0.780755
spanning component of plasma membrane	Gene Ontology	1	6	0.376259	0.780755
secretion by cell	Gene Ontology	1	6	0.376259	0.780755
lyase activity	Gene Ontology	1	6	0.376259	0.780755
histone H3-K14 acetylation	Gene Ontology	1	6	0.376259	0.780755
protein tetramerization	Gene Ontology	1	6	0.376259	0.780755
adult feeding behavior	Gene Ontology	1	6	0.376259	0.780755
negative regulation of myelination	Gene Ontology	1	6	0.376259	0.780755
head development	Gene Ontology	1	6	0.376259	0.780755
pulmonary artery morphogenesis	Gene Ontology	1	6	0.376259	0.780755
presynaptic cytosol	Gene Ontology	1	6	0.376259	0.780755
glutathione binding	Gene Ontology	1	6	0.376259	0.780755
translesion synthesis	Gene Ontology	1	6	0.376259	0.780755
cation channel complex	Gene Ontology	1	6	0.376259	0.780755
phosphatase regulator activity	Gene Ontology	1	6	0.376259	0.780755
chondroitin sulfate binding	Gene Ontology	1	6	0.376259	0.780755
mitochondrial transmembrane transport	Gene Ontology	1	6	0.376259	0.780755
low-density lipoprotein particle clearance	Gene Ontology	1	6	0.376259	0.780755
thyroid hormone transport	Gene Ontology	1	6	0.376259	0.780755
TFIID-class transcription factor complex binding	Gene Ontology	1	6	0.376259	0.780755
mitochondrial fragmentation involved in apoptotic process	Gene Ontology	1	6	0.376259	0.780755
positive regulation of mitotic cell cycle spindle assembly checkpoint	Gene Ontology	1	6	0.376259	0.780755
signal recognition particle, endoplasmic reticulum targeting	Gene Ontology	1	6	0.376259	0.780755
DNA ligation involved in DNA repair	Gene Ontology	1	6	0.376259	0.780755
RNA polymerase II, holoenzyme	Gene Ontology	1	6	0.376259	0.780755
regulation of AMPA receptor activity	Gene Ontology	1	6	0.376259	0.780755
regulation of MAP kinase activity	Gene Ontology	1	6	0.376259	0.780755
phospholipid biosynthetic process	Gene Ontology	1	6	0.376259	0.780755
negative regulation of sodium ion transmembrane transporter activity	Gene Ontology	1	6	0.376259	0.780755
prefoldin complex	Gene Ontology	1	6	0.376259	0.780755
fatty acid beta-oxidation using acyl-CoA dehydrogenase	Gene Ontology	1	6	0.376259	0.780755
large ribosomal subunit	Gene Ontology	1	6	0.376259	0.780755
striated muscle thin filament	Gene Ontology	1	6	0.376259	0.780755
protein-containing complex	Gene Ontology	17	220	0.377319	0.780755
RNA processing	Gene Ontology	2	18	0.378191	0.780755
retina layer formation	Gene Ontology	2	18	0.378191	0.780755
retinol metabolic process	Gene Ontology	2	18	0.378191	0.780755
stem cell differentiation	Gene Ontology	2	18	0.378191	0.780755
GTPase binding	Gene Ontology	2	18	0.378191	0.780755
phosphatidylinositol binding	Gene Ontology	5	57	0.379573	0.780755
multicellular organism growth	Gene Ontology	5	57	0.379573	0.780755
extracellular matrix	Gene Ontology	11	138	0.379706	0.780755
microtubule-based movement	Gene Ontology	4	44	0.382649	0.780755
mediator complex	Gene Ontology	3	31	0.38368	0.780755
heat shock protein binding	Gene Ontology	3	31	0.38368	0.780755
calcium ion transport	Gene Ontology	3	31	0.38368	0.780755
spliceosomal complex	Gene Ontology	3	31	0.38368	0.780755
cell differentiation	Gene Ontology	17	221	0.384002	0.780755
protein binding	Gene Ontology	10	125	0.385298	0.780755
centriolar satellite	Gene Ontology	5	58	0.392767	0.780755
protein phosphatase binding	Gene Ontology	4	45	0.397716	0.780755
hydrolase activity	Gene Ontology	4	45	0.397716	0.780755
molecular adaptor activity	Gene Ontology	4	45	0.397716	0.780755
ATPase-coupled transmembrane transporter activity	Gene Ontology	3	32	0.401679	0.780755
calcium-dependent phospholipid binding	Gene Ontology	3	32	0.401679	0.780755
E-box binding	Gene Ontology	3	32	0.401679	0.780755
mitotic cytokinesis	Gene Ontology	3	32	0.401679	0.780755
regulation of inflammatory response	Gene Ontology	3	32	0.401679	0.780755
actomyosin structure organization	Gene Ontology	2	19	0.401824	0.780755
sialylation	Gene Ontology	2	19	0.401824	0.780755
positive regulation of mitotic cell cycle	Gene Ontology	2	19	0.401824	0.780755
regulation of cell adhesion	Gene Ontology	2	19	0.401824	0.780755
iron ion homeostasis	Gene Ontology	2	19	0.401824	0.780755
mRNA cis splicing, via spliceosome	Gene Ontology	2	19	0.401824	0.780755
positive regulation of telomere maintenance via telomerase	Gene Ontology	2	19	0.401824	0.780755
protein K11-linked ubiquitination	Gene Ontology	2	19	0.401824	0.780755
lipid binding	Gene Ontology	5	59	0.405937	0.780755
oxidation-reduction process	Gene Ontology	27	364	0.406416	0.780755
regulation of cell population proliferation	Gene Ontology	7	87	0.414968	0.780755
Notch receptor processing	Gene Ontology	1	7	0.416943	0.780755
BBSome	Gene Ontology	1	7	0.416943	0.780755
cellular response to interferon-beta	Gene Ontology	1	7	0.416943	0.780755
negative regulation of organ growth	Gene Ontology	1	7	0.416943	0.780755
SRP-dependent cotranslational protein targeting to membrane	Gene Ontology	1	7	0.416943	0.780755
mannose binding	Gene Ontology	1	7	0.416943	0.780755
viral budding	Gene Ontology	1	7	0.416943	0.780755
signal peptide processing	Gene Ontology	1	7	0.416943	0.780755
respiratory system process	Gene Ontology	1	7	0.416943	0.780755
negative regulation of osteoblast proliferation	Gene Ontology	1	7	0.416943	0.780755
DNA damage response, signal transduction by p53 class mediator resulting in transcription of p21 class mediator	Gene Ontology	1	7	0.416943	0.780755
histone phosphorylation	Gene Ontology	1	7	0.416943	0.780755
nuclear envelope organization	Gene Ontology	1	7	0.416943	0.780755
fibroblast migration	Gene Ontology	1	7	0.416943	0.780755
response to redox state	Gene Ontology	1	7	0.416943	0.780755
store-operated calcium channel activity	Gene Ontology	1	7	0.416943	0.780755
androgen receptor signaling pathway	Gene Ontology	1	7	0.416943	0.780755
peptide disulfide oxidoreductase activity	Gene Ontology	1	7	0.416943	0.780755
positive regulation of interleukin-1 beta production	Gene Ontology	1	7	0.416943	0.780755
startle response	Gene Ontology	1	7	0.416943	0.780755
deacetylase activity	Gene Ontology	1	7	0.416943	0.780755
positive regulation of response to DNA damage stimulus	Gene Ontology	1	7	0.416943	0.780755
chromocenter	Gene Ontology	1	7	0.416943	0.780755
cellular response to thyroid hormone stimulus	Gene Ontology	1	7	0.416943	0.780755
positive regulation of receptor recycling	Gene Ontology	1	7	0.416943	0.780755
maintenance of epithelial cell apical/basal polarity	Gene Ontology	1	7	0.416943	0.780755
vagina development	Gene Ontology	1	7	0.416943	0.780755
pseudopodium	Gene Ontology	1	7	0.416943	0.780755
epithelial cell proliferation	Gene Ontology	1	7	0.416943	0.780755
somatic stem cell division	Gene Ontology	1	7	0.416943	0.780755
regulation of calcium ion transport	Gene Ontology	1	7	0.416943	0.780755
cell-cell contact zone	Gene Ontology	1	7	0.416943	0.780755
aryl hydrocarbon receptor binding	Gene Ontology	1	7	0.416943	0.780755
erythrocyte homeostasis	Gene Ontology	1	7	0.416943	0.780755
positive regulation of megakaryocyte differentiation	Gene Ontology	1	7	0.416943	0.780755
RNA N6-methyladenosine methyltransferase complex	Gene Ontology	1	7	0.416943	0.780755
clathrin vesicle coat	Gene Ontology	1	7	0.416943	0.780755
killing of cells of other organism	Gene Ontology	1	7	0.416943	0.780755
epithelial cilium movement involved in extracellular fluid movement	Gene Ontology	1	7	0.416943	0.780755
lipoprotein transport	Gene Ontology	1	7	0.416943	0.780755
protein localization to lysosome	Gene Ontology	1	7	0.416943	0.780755
tubulin complex assembly	Gene Ontology	1	7	0.416943	0.780755
single strand break repair	Gene Ontology	1	7	0.416943	0.780755
inflammatory response to antigenic stimulus	Gene Ontology	1	7	0.416943	0.780755
fructose 6-phosphate metabolic process	Gene Ontology	1	7	0.416943	0.780755
cellular response to organic substance	Gene Ontology	1	7	0.416943	0.780755
negative regulation of systemic arterial blood pressure	Gene Ontology	1	7	0.416943	0.780755
protein autoprocessing	Gene Ontology	1	7	0.416943	0.780755
tube formation	Gene Ontology	1	7	0.416943	0.780755
negative regulation of wound healing	Gene Ontology	1	7	0.416943	0.780755
ribosomal large subunit binding	Gene Ontology	1	7	0.416943	0.780755
pore complex assembly	Gene Ontology	1	7	0.416943	0.780755
reticulophagy	Gene Ontology	1	7	0.416943	0.780755
cellular response to forskolin	Gene Ontology	1	7	0.416943	0.780755
L-type voltage-gated calcium channel complex	Gene Ontology	1	7	0.416943	0.780755
adenylate kinase activity	Gene Ontology	1	7	0.416943	0.780755
marginal zone B cell differentiation	Gene Ontology	1	7	0.416943	0.780755
mesodermal cell differentiation	Gene Ontology	1	7	0.416943	0.780755
protein desumoylation	Gene Ontology	1	7	0.416943	0.780755
cardiolipin binding	Gene Ontology	1	7	0.416943	0.780755
positive regulation of dendritic spine development	Gene Ontology	1	7	0.416943	0.780755
regulation of gene expression by genetic imprinting	Gene Ontology	1	7	0.416943	0.780755
90S preribosome	Gene Ontology	1	7	0.416943	0.780755
1-phosphatidylinositol-4-phosphate 3-kinase activity	Gene Ontology	1	7	0.416943	0.780755
transcription factor TFIIH holo complex	Gene Ontology	1	7	0.416943	0.780755
Golgi vesicle transport	Gene Ontology	1	7	0.416943	0.780755
cardiac muscle cell development	Gene Ontology	1	7	0.416943	0.780755
Cdc73/Paf1 complex	Gene Ontology	1	7	0.416943	0.780755
activation of MAPKKK activity	Gene Ontology	1	7	0.416943	0.780755
regulation of neuron migration	Gene Ontology	1	7	0.416943	0.780755
spindle organization	Gene Ontology	1	7	0.416943	0.780755
liver regeneration	Gene Ontology	1	7	0.416943	0.780755
DNA replication-independent nucleosome assembly	Gene Ontology	1	7	0.416943	0.780755
snRNA transcription by RNA polymerase II	Gene Ontology	1	7	0.416943	0.780755
cellular response to lithium ion	Gene Ontology	1	7	0.416943	0.780755
regulation of cell-matrix adhesion	Gene Ontology	1	7	0.416943	0.780755
clathrin heavy chain binding	Gene Ontology	1	7	0.416943	0.780755
axon development	Gene Ontology	1	7	0.416943	0.780755
protein auto-ADP-ribosylation	Gene Ontology	1	7	0.416943	0.780755
ATP-dependent microtubule motor activity, plus-end-directed	Gene Ontology	1	7	0.416943	0.780755
microtubule organizing center organization	Gene Ontology	1	7	0.416943	0.780755
adenylate cyclase-activating dopamine receptor signaling pathway	Gene Ontology	1	7	0.416943	0.780755
cholesterol transport	Gene Ontology	1	7	0.416943	0.780755
establishment of endothelial barrier	Gene Ontology	1	7	0.416943	0.780755
metanephric collecting duct development	Gene Ontology	1	7	0.416943	0.780755
superoxide metabolic process	Gene Ontology	1	7	0.416943	0.780755
negative regulation of DNA recombination	Gene Ontology	1	7	0.416943	0.780755
negative regulation of satellite cell differentiation	Gene Ontology	1	7	0.416943	0.780755
microtubule severing	Gene Ontology	1	7	0.416943	0.780755
transcription preinitiation complex	Gene Ontology	1	7	0.416943	0.780755
5'-3' exonuclease activity	Gene Ontology	1	7	0.416943	0.780755
negative regulation of innate immune response	Gene Ontology	1	7	0.416943	0.780755
chloride ion binding	Gene Ontology	1	7	0.416943	0.780755
mitochondrial DNA replication	Gene Ontology	1	7	0.416943	0.780755
inositol phosphate biosynthetic process	Gene Ontology	1	7	0.416943	0.780755
dipeptidase activity	Gene Ontology	1	7	0.416943	0.780755
regulation of store-operated calcium entry	Gene Ontology	1	7	0.416943	0.780755
Leydig cell differentiation	Gene Ontology	1	7	0.416943	0.780755
positive regulation of DNA-templated transcription, initiation	Gene Ontology	1	7	0.416943	0.780755
regulation of NMDA receptor activity	Gene Ontology	1	7	0.416943	0.780755
SUMO binding	Gene Ontology	1	7	0.416943	0.780755
histone demethylase activity (H3-K9 specific)	Gene Ontology	1	7	0.416943	0.780755
negative regulation of DNA biosynthetic process	Gene Ontology	1	7	0.416943	0.780755
histone H3-K9 methylation	Gene Ontology	1	7	0.416943	0.780755
axon initial segment	Gene Ontology	1	7	0.416943	0.780755
response to muramyl dipeptide	Gene Ontology	1	7	0.416943	0.780755
long-chain fatty acid transporter activity	Gene Ontology	1	7	0.416943	0.780755
glucose transmembrane transporter activity	Gene Ontology	1	7	0.416943	0.780755
Set1C/COMPASS complex	Gene Ontology	1	7	0.416943	0.780755
nuclear envelope reassembly	Gene Ontology	1	7	0.416943	0.780755
positive regulation of excitatory postsynaptic potential	Gene Ontology	1	7	0.416943	0.780755
intraciliary transport involved in cilium assembly	Gene Ontology	1	7	0.416943	0.780755
cyclin-dependent protein serine/threonine kinase activator activity	Gene Ontology	1	7	0.416943	0.780755
potassium ion leak channel activity	Gene Ontology	1	7	0.416943	0.780755
endothelial cell morphogenesis	Gene Ontology	1	7	0.416943	0.780755
ribonuclease P activity	Gene Ontology	1	7	0.416943	0.780755
tau-protein kinase activity	Gene Ontology	1	7	0.416943	0.780755
thioesterase binding	Gene Ontology	1	7	0.416943	0.780755
CORVET complex	Gene Ontology	1	7	0.416943	0.780755
synaptic vesicle maturation	Gene Ontology	1	7	0.416943	0.780755
regulation of potassium ion transmembrane transport	Gene Ontology	1	7	0.416943	0.780755
RNA catabolic process	Gene Ontology	1	7	0.416943	0.780755
post-mRNA release spliceosomal complex	Gene Ontology	1	7	0.416943	0.780755
positive regulation of nuclear-transcribed mRNA poly(A) tail shortening	Gene Ontology	1	7	0.416943	0.780755
positive regulation of chemokine production	Gene Ontology	1	7	0.416943	0.780755
mitotic cell cycle	Gene Ontology	5	60	0.419071	0.780755
RNA polymerase II transcription factor binding	Gene Ontology	3	33	0.419525	0.780755
nuclear receptor activity	Gene Ontology	3	33	0.419525	0.780755
nucleic acid phosphodiester bond hydrolysis	Gene Ontology	3	33	0.419525	0.780755
RNA splicing	Gene Ontology	3	33	0.419525	0.780755
regulation of circadian rhythm	Gene Ontology	3	33	0.419525	0.780755
negative regulation of transforming growth factor beta receptor signaling pathway	Gene Ontology	3	33	0.419525	0.780755
endochondral ossification	Gene Ontology	2	20	0.425022	0.780755
positive regulation of epithelial cell migration	Gene Ontology	2	20	0.425022	0.780755
basal plasma membrane	Gene Ontology	2	20	0.425022	0.780755
humoral immune response	Gene Ontology	2	20	0.425022	0.780755
3'-5'-exoribonuclease activity	Gene Ontology	2	20	0.425022	0.780755
nuclear inner membrane	Gene Ontology	2	20	0.425022	0.780755
Golgi cisterna membrane	Gene Ontology	2	20	0.425022	0.780755
histone acetylation	Gene Ontology	2	20	0.425022	0.780755
Notch binding	Gene Ontology	2	20	0.425022	0.780755
methyltransferase activity	Gene Ontology	2	20	0.425022	0.780755
learning or memory	Gene Ontology	2	20	0.425022	0.780755
GPI anchor biosynthetic process	Gene Ontology	2	20	0.425022	0.780755
[truncated: 1,141 more rows]
