# Supplementary material for: Stage-Specific lncRNA–mRNA Co-Expression Networks in Chicken Granulosa Cells Across Hierarchical Follicle Development
Source: Animals (Basel). 2026 Apr 28;16(9):1351. doi: 10.3390/ani16091351 (PMC13162649; doi:10.3390/ani16091351)
Supplement: Supplementary file 1 [file animals-16-01351-s001.zip › Table_S10b_WGCNA_red_KOBAS.xlsx]

## Sheet: S10b_WGCNA_red_KOBAS
term	database	n_input	n_bg	pval	padj
Purine metabolism	KEGG PATHWAY	15	110	0.00829799	0.742022
Purine metabolism	Reactome	2	8	0.118766	0.742022
N-Glycan biosynthesis	KEGG PATHWAY	8	44	0.0120889	0.742022
mRNA surveillance pathway	KEGG PATHWAY	10	65	0.014332	0.742022
Protein processing in endoplasmic reticulum	KEGG PATHWAY	17	142	0.0156011	0.742022
Beta2 adrenergic receptor signaling pathway	PANTHER	3	7	0.0191093	0.742022
Beta1 adrenergic receptor signaling pathway	PANTHER	3	7	0.0191093	0.742022
5HT2 type receptor mediated signaling pathway	PANTHER	3	8	0.025116	0.742022
Oxytocin receptor mediated signaling pathway	PANTHER	3	8	0.025116	0.742022
COPII-mediated vesicle transport	Reactome	5	25	0.0321181	0.742022
Lysosome	KEGG PATHWAY	12	98	0.0333721	0.742022
Ubiquitin proteasome pathway	PANTHER	3	10	0.0397964	0.742022
Cellular response to hypoxia	Reactome	3	10	0.0397964	0.742022
Neutrophil degranulation	Reactome	16	151	0.0452054	0.742022
RNA Pol II CTD phosphorylation and interaction with CE	Reactome	3	11	0.0484384	0.742022
Intra-Golgi traffic	Reactome	3	11	0.0484384	0.742022
TLR5 cascade	Reactome	4	20	0.0534492	0.742022
MyD88:TIRAP-dependent cascade initiated on plasma membrane	Reactome	4	20	0.0534492	0.742022
TLR2 subfamily cascade	Reactome	4	20	0.0534492	0.742022
NFkB and MAPK activation mediated by TRAF6	Reactome	4	20	0.0534492	0.742022
TLR15 cascade	Reactome	4	20	0.0534492	0.742022
Glycosylphosphatidylinositol (GPI)-anchor biosynthesis	KEGG PATHWAY	4	21	0.0607094	0.742022
TLR4 cascade	Reactome	4	21	0.0607094	0.742022
Dopamine receptor mediated signaling pathway	PANTHER	2	5	0.0624275	0.742022
NOTCH1 Intracellular Domain Regulates Transcription	Reactome	2	5	0.0624275	0.742022
RUNX3 regulates NOTCH signaling	Reactome	2	5	0.0624275	0.742022
Calcitonin-like ligand receptors	Reactome	2	5	0.0624275	0.742022
Antigen processing: Ubiquitination & Proteasome degradation	Reactome	10	86	0.0637859	0.742022
RNA Polymerase I Transcription Initiation	Reactome	3	13	0.0681878	0.742022
mRNA Capping	Reactome	3	13	0.0681878	0.742022
RNA Polymerase I Transcription Termination	Reactome	3	13	0.0681878	0.742022
Herpes simplex virus 1 infection	KEGG PATHWAY	13	126	0.0770433	0.742022
Ribosome biogenesis in eukaryotes	KEGG PATHWAY	7	55	0.0788291	0.742022
Neddylation	Reactome	7	55	0.0788291	0.742022
Innate Immune System	Reactome	26	296	0.0799333	0.742022
5HT4 type receptor mediated signaling pathway	PANTHER	2	6	0.0799819	0.742022
5HT1 type receptor mediated signaling pathway	PANTHER	2	6	0.0799819	0.742022
Beta3 adrenergic receptor signaling pathway	PANTHER	2	6	0.0799819	0.742022
Opioid proenkephalin pathway	PANTHER	2	6	0.0799819	0.742022
Opioid proopiomelanocortin pathway	PANTHER	2	6	0.0799819	0.742022
Signaling by Hippo	Reactome	2	6	0.0799819	0.742022
Notch-HLH transcription pathway	Reactome	2	6	0.0799819	0.742022
Miscellaneous transport and binding events	Reactome	2	6	0.0799819	0.742022
Basal transcription factors	KEGG PATHWAY	5	34	0.0836769	0.742022
MyD88 cascade initiated on plasma membrane	Reactome	5	34	0.0836769	0.742022
ER to Golgi Anterograde Transport	Reactome	6	46	0.0917996	0.742022
Opioid prodynorphin pathway	PANTHER	2	7	0.098835	0.742022
PI3 kinase pathway	PANTHER	2	7	0.098835	0.742022
Pink/Parkin Mediated Mitophagy	Reactome	2	7	0.098835	0.742022
Processing of Intronless Pre-mRNAs	Reactome	2	7	0.098835	0.742022
Mitophagy	Reactome	2	7	0.098835	0.742022
Formation of the Early Elongation Complex	Reactome	3	16	0.103401	0.742022
Metabolic pathways	KEGG PATHWAY	85	1148	0.105342	0.742022
Intra-Golgi and retrograde Golgi-to-ER traffic	Reactome	6	48	0.105517	0.742022
Aminoacyl-tRNA biosynthesis	KEGG PATHWAY	5	37	0.107012	0.742022
Regulation of PLK1 Activity at G2/M Transition	Reactome	4	27	0.114219	0.742022
Toll-like receptors (TLR) cascades	Reactome	4	27	0.114219	0.742022
One carbon pool by folate	KEGG PATHWAY	3	17	0.116452	0.742022
TP53 Regulates Transcription of DNA Repair Genes	Reactome	3	17	0.116452	0.742022
Cortocotropin releasing factor receptor signaling pathway	PANTHER	2	8	0.118766	0.742022
Thyrotropin-releasing hormone receptor signaling pathway	PANTHER	2	8	0.118766	0.742022
General transcription regulation	PANTHER	2	8	0.118766	0.742022
Cardiac conduction	Reactome	4	28	0.124659	0.742022
Rab regulation of trafficking	Reactome	4	28	0.124659	0.742022
Glutathione metabolism	KEGG PATHWAY	5	40	0.133166	0.742022
Class I MHC mediated antigen processing & presentation	Reactome	10	102	0.138687	0.742022
Metabotropic glutamate receptor group III pathway	PANTHER	2	9	0.139578	0.742022
Tie2 Signaling	Reactome	2	9	0.139578	0.742022
TRP channels	Reactome	2	9	0.139578	0.742022
Phase 0 - rapid depolarisation	Reactome	2	9	0.139578	0.742022
Signaling by NOTCH1	Reactome	2	9	0.139578	0.742022
Peroxisomal lipid metabolism	Reactome	2	9	0.139578	0.742022
TRAF6 mediated NF-kB activation	Reactome	2	9	0.139578	0.742022
ECM-receptor interaction	KEGG PATHWAY	7	65	0.142968	0.742022
Anchoring of the basal body to the plasma membrane	Reactome	4	30	0.146676	0.742022
Autophagy	Reactome	5	42	0.152038	0.742022
Asparagine N-linked glycosylation	Reactome	8	79	0.154061	0.742022
Apoptosis signaling pathway	PANTHER	3	20	0.158866	0.742022
TLR21 cascade	Reactome	3	20	0.158866	0.742022
Formation of TC-NER Pre-Incision Complex	Reactome	3	20	0.158866	0.742022
NFkB and MAPK activation mediated by TRAF6 upon TLR7 or TLR21 stimulation	Reactome	3	20	0.158866	0.742022
TLR7 cascade	Reactome	3	20	0.158866	0.742022
MyD88-dependent cascade initiated on endosome membrane	Reactome	3	20	0.158866	0.742022
Loss of Nlp from mitotic centrosomes	Reactome	3	20	0.158866	0.742022
Loss of proteins required for interphase microtubule organization from the centrosome	Reactome	3	20	0.158866	0.742022
Glycerolipid metabolism	KEGG PATHWAY	6	55	0.161087	0.742022
Transport to the Golgi and subsequent modification	Reactome	6	55	0.161087	0.742022
Muscarinic acetylcholine receptor 2 and 4 signaling pathway	PANTHER	2	10	0.16109	0.742022
Muscarinic acetylcholine receptor 1 and 3 signaling pathway	PANTHER	2	10	0.16109	0.742022
Metabotropic glutamate receptor group II pathway	PANTHER	2	10	0.16109	0.742022
Nucleotide metabolism	Reactome	2	10	0.16109	0.742022
MAPK6/MAPK4 signaling	Reactome	2	10	0.16109	0.742022
Chaperone Mediated Autophagy	Reactome	2	10	0.16109	0.742022
E3 ubiquitin ligases ubiquitinate target proteins	Reactome	2	10	0.16109	0.742022
Influenza A	KEGG PATHWAY	11	120	0.167789	0.742022
Cilium Assembly	Reactome	6	56	0.169901	0.742022
RNA Polymerase II Transcription Pre-Initiation And Promoter Opening	Reactome	3	21	0.173925	0.742022
Gap-filling DNA repair synthesis and ligation in TC-NER	Reactome	3	21	0.173925	0.742022
RNA Polymerase II Transcription Elongation	Reactome	3	21	0.173925	0.742022
AURKA Activation by TPX2	Reactome	3	21	0.173925	0.742022
RNA Polymerase II Transcription Initiation	Reactome	3	21	0.173925	0.742022
Cell surface interactions at the vascular wall	Reactome	3	21	0.173925	0.742022
RNA Polymerase II Promoter Escape	Reactome	3	21	0.173925	0.742022
RNA Polymerase II Transcription Initiation And Promoter Clearance	Reactome	3	21	0.173925	0.742022
Metabolism of xenobiotics by cytochrome P450	KEGG PATHWAY	4	33	0.182222	0.742022
Non-homologous end-joining	KEGG PATHWAY	2	11	0.183143	0.742022
Synthesis of PA	Reactome	2	11	0.183143	0.742022
Iron uptake and transport	Reactome	2	11	0.183143	0.742022
Nucleobase catabolism	Reactome	2	11	0.183143	0.742022
Nuclear Receptor transcription pathway	Reactome	2	11	0.183143	0.742022
Mannose type O-glycan biosynthesis	KEGG PATHWAY	3	22	0.189364	0.742022
Recruitment of NuMA to mitotic centrosomes	Reactome	3	22	0.189364	0.742022
Toll-like Receptor Cascades	Reactome	4	34	0.194653	0.742022
Stimuli-sensing channels	Reactome	4	34	0.194653	0.742022
Tight junction	KEGG PATHWAY	12	139	0.201433	0.742022
COPI-dependent Golgi-to-ER retrograde traffic	Reactome	3	23	0.205134	0.742022
Recruitment of mitotic centrosome proteins and complexes	Reactome	3	23	0.205134	0.742022
Glycerophospholipid biosynthesis	Reactome	3	23	0.205134	0.742022
RAB GEFs exchange GTP for GDP on RABs	Reactome	3	23	0.205134	0.742022
Centrosome maturation	Reactome	3	23	0.205134	0.742022
Transcription regulation by bZIP transcription factor	PANTHER	2	12	0.205594	0.742022
B cell activation	PANTHER	2	12	0.205594	0.742022
Selenocompound metabolism	KEGG PATHWAY	2	12	0.205594	0.742022
Glycosphingolipid biosynthesis - globo and isoglobo series	KEGG PATHWAY	2	12	0.205594	0.742022
Signaling by NOTCH	Reactome	2	12	0.205594	0.742022
Transcriptional regulation by RUNX3	Reactome	2	12	0.205594	0.742022
Interleukin-1 signaling	Reactome	2	12	0.205594	0.742022
Adherens junction	KEGG PATHWAY	6	60	0.207027	0.742022
Muscle contraction	Reactome	4	35	0.207336	0.742022
Apoptosis	KEGG PATHWAY	10	114	0.215731	0.742022
Apoptosis	Reactome	2	29	0.566211	0.755645
Vascular smooth muscle contraction	KEGG PATHWAY	9	101	0.219464	0.742022
ABC transporters	KEGG PATHWAY	4	36	0.220248	0.742022
Dual incision in TC-NER	Reactome	3	24	0.221188	0.742022
Membrane Trafficking	Reactome	14	170	0.221978	0.742022
Glycosaminoglycan biosynthesis - chondroitin sulfate / dermatan sulfate	KEGG PATHWAY	2	13	0.228314	0.742022
RLR (RIG-like receptor) mediated induction of IFN alpha/beta	Reactome	2	13	0.228314	0.742022
G-protein activation	Reactome	2	13	0.228314	0.742022
Cargo concentration in the ER	Reactome	2	13	0.228314	0.742022
Formation of Incision Complex in GG-NER	Reactome	2	13	0.228314	0.742022
Processing of Capped Intronless Pre-mRNA	Reactome	2	13	0.228314	0.742022
p53 signaling pathway	KEGG PATHWAY	6	63	0.236586	0.742022
Post-translational protein modification	Reactome	26	344	0.237216	0.742022
Extra-nuclear estrogen signaling	Reactome	3	25	0.237481	0.742022
Oxidative phosphorylation	KEGG PATHWAY	8	90	0.239376	0.742022
Cellular senescence	KEGG PATHWAY	11	132	0.245783	0.742022
Cellular Senescence	Reactome	1	49	0.955812	0.96414
Thrombin signalling through proteinase activated receptors (PARs)	Reactome	2	14	0.25119	0.742022
Kinesins	Reactome	2	14	0.25119	0.742022
Salmonella infection	KEGG PATHWAY	6	65	0.256967	0.742022
Arachidonic acid metabolism	KEGG PATHWAY	4	39	0.260126	0.742022
Arachidonic acid metabolism	Reactome	1	9	0.463634	0.742022
G alpha (s) signalling events	Reactome	4	39	0.260126	0.742022
Organelle biogenesis and maintenance	Reactome	6	66	0.26733	0.742022
Vesicle-mediated transport	Reactome	14	178	0.270606	0.742022
Mitophagy - animal	KEGG PATHWAY	5	53	0.271602	0.742022
Mitotic G2-G2/M phases	Reactome	4	40	0.273724	0.742022
G2/M Transition	Reactome	4	40	0.273724	0.742022
Protein ubiquitination	Reactome	2	15	0.274119	0.742022
Dual Incision in GG-NER	Reactome	2	15	0.274119	0.742022
Interleukin-1 family signaling	Reactome	2	15	0.274119	0.742022
Retrograde transport at the Trans-Golgi-Network	Reactome	2	15	0.274119	0.742022
Glycerophospholipid metabolism	KEGG PATHWAY	7	81	0.281078	0.742022
Transcription-Coupled Nucleotide Excision Repair (TC-NER)	Reactome	3	28	0.28737	0.742022
Golgi-to-ER retrograde transport	Reactome	3	28	0.28737	0.742022
Notch signaling pathway	KEGG PATHWAY	4	41	0.287437	0.742022
Notch signaling pathway	PANTHER	1	5	0.311822	0.742022
GPCR ligand binding	Reactome	10	124	0.290362	0.742022
MAPK signaling pathway	KEGG PATHWAY	17	225	0.293686	0.742022
Signaling by PDGF	Reactome	2	16	0.297011	0.742022
Phospholipid metabolism	Reactome	4	42	0.301244	0.742022
Biosynthesis of unsaturated fatty acids	KEGG PATHWAY	3	29	0.304202	0.742022
Histamine H2 receptor mediated signaling pathway	PANTHER	1	5	0.311822	0.742022
Insulin/IGF pathway-protein kinase B signaling cascade	PANTHER	1	5	0.311822	0.742022
Caffeine metabolism	KEGG PATHWAY	1	5	0.311822	0.742022
Formation of membrane attack complex (MAC)	Reactome	1	5	0.311822	0.742022
Activation of the TFAP2 (AP-2) family of transcription factors	Reactome	1	5	0.311822	0.742022
FBXL7 down-regulates AURKA during mitotic entry and in early mitosis	Reactome	1	5	0.311822	0.742022
Regulation by c-FLIP	Reactome	1	5	0.311822	0.742022
Cyclin E associated events during G1/S transition	Reactome	1	5	0.311822	0.742022
Xenobiotics	Reactome	1	5	0.311822	0.742022
Tandem pore domain potassium channels	Reactome	1	5	0.311822	0.742022
O-glycosylation of TSR domain-containing proteins	Reactome	1	5	0.311822	0.742022
SCF(Skp2)-mediated degradation of p27/p21	Reactome	1	5	0.311822	0.742022
Receptor-type tyrosine-protein phosphatases	Reactome	1	5	0.311822	0.742022
Role of phospholipids in phagocytosis	Reactome	1	5	0.311822	0.742022
Semaphorin interactions	Reactome	1	5	0.311822	0.742022
De novo synthesis of IMP	Reactome	1	5	0.311822	0.742022
GAB1 signalosome	Reactome	1	5	0.311822	0.742022
Purine catabolism	Reactome	1	5	0.311822	0.742022
Synthesis of Leukotrienes (LT) and Eoxins (EX)	Reactome	1	5	0.311822	0.742022
Caspase activation via extrinsic apoptotic signalling pathway	Reactome	1	5	0.311822	0.742022
TNFs bind their physiological receptors	Reactome	1	5	0.311822	0.742022
Phase 4 - resting membrane potential	Reactome	1	5	0.311822	0.742022
Negative Regulation of MDA5 signaling	Reactome	1	5	0.311822	0.742022
Caspase activation via Death Receptors in the presence of ligand	Reactome	1	5	0.311822	0.742022
Caspase-8 and -10 mediated induction of NF-kB	Reactome	1	5	0.311822	0.742022
Phase 2 - plateau phase	Reactome	1	5	0.311822	0.742022
Signaling by NTRK2 (TRKB)	Reactome	1	5	0.311822	0.742022
Processing and activation of SUMO	Reactome	1	5	0.311822	0.742022
Apoptosis induced DNA fragmentation	Reactome	1	5	0.311822	0.742022
CASP8 activity is inhibited	Reactome	1	5	0.311822	0.742022
Dimerization of procaspase-8	Reactome	1	5	0.311822	0.742022
Neuroactive ligand-receptor interaction	KEGG PATHWAY	21	287	0.313005	0.742022
Ion channel transport	Reactome	4	43	0.315123	0.742022
Switching of origins to a post-replicative state	Reactome	2	17	0.319789	0.742022
Intraflagellar transport	Reactome	2	17	0.319789	0.742022
Signaling by the B Cell Receptor (BCR)	Reactome	2	17	0.319789	0.742022
Phosphatidylinositol signaling system	KEGG PATHWAY	7	85	0.319979	0.742022
Class A/1 (Rhodopsin-like receptors)	Reactome	8	100	0.327635	0.742022
Pyruvate metabolism	KEGG PATHWAY	3	31	0.337951	0.742022
Pyruvate metabolism	Reactome	1	10	0.49604	0.742022
RNA Polymerase II Pre-transcription Events	Reactome	3	31	0.337951	0.742022
NOD-like receptor signaling pathway	KEGG PATHWAY	9	116	0.34211	0.742022
Ubiquitin mediated proteolysis	KEGG PATHWAY	9	116	0.34211	0.742022
Nicotinic acetylcholine receptor signaling pathway	PANTHER	2	18	0.342382	0.742022
Phototransduction	KEGG PATHWAY	2	18	0.342382	0.742022
Glycosphingolipid biosynthesis - lacto and neolacto series	KEGG PATHWAY	2	18	0.342382	0.742022
Class B/2 (Secretin family receptors)	Reactome	2	18	0.342382	0.742022
Protein folding	Reactome	2	18	0.342382	0.742022
Cooperation of PDCL (PhLP1) and TRiC/CCT in G-protein beta folding	Reactome	2	18	0.342382	0.742022
Chaperonin-mediated protein folding	Reactome	2	18	0.342382	0.742022
Nucleotide Excision Repair	Reactome	4	45	0.34302	0.742022
Nucleotide excision repair	KEGG PATHWAY	3	36	0.421367	0.742022
p53 pathway feedback loops 2	PANTHER	1	6	0.353388	0.742022
Circadian clock system	PANTHER	1	6	0.353388	0.742022
Heterotrimeric G-protein signaling pathway-rod outer segment phototransduction	PANTHER	1	6	0.353388	0.742022
Sulfur relay system	KEGG PATHWAY	1	6	0.353388	0.742022
Plasma lipoprotein remodeling	Reactome	1	6	0.353388	0.742022
TRAF mediated activation of IRF	Reactome	1	6	0.353388	0.742022
MAP3K8 (TPL2)-dependent MAPK1/3 activation	Reactome	1	6	0.353388	0.742022
Inactivation, recovery and regulation of the phototransduction cascade	Reactome	1	6	0.353388	0.742022
Glutamate Neurotransmitter Release Cycle	Reactome	1	6	0.353388	0.742022
Antigen activates B Cell Receptor (BCR) leading to generation of second messengers	Reactome	1	6	0.353388	0.742022
Telomere maintenance	Reactome	1	6	0.353388	0.742022
Interleukin receptor SHC signaling	Reactome	1	6	0.353388	0.742022
Downstream signaling of activated FGFR3	Reactome	1	6	0.353388	0.742022
Regulation of RUNX2 expression and activity	Reactome	1	6	0.353388	0.742022
Oxygen-dependent proline hydroxylation of Hypoxia-inducible Factor Alpha	Reactome	1	6	0.353388	0.742022
Role of LAT2/NTAL/LAB on calcium mobilization	Reactome	1	6	0.353388	0.742022
Downstream signaling of activated FGFR2	Reactome	1	6	0.353388	0.742022
BBSome-mediated cargo-targeting to cilium	Reactome	1	6	0.353388	0.742022
Macroautophagy	Reactome	3	32	0.354801	0.742022
Immune System	Reactome	33	477	0.36442	0.742022
rRNA processing	Reactome	2	19	0.36473	0.742022
mRNA 3'-end processing	Reactome	2	19	0.36473	0.742022
Major pathway of rRNA processing in the nucleolus and cytosol	Reactome	2	19	0.36473	0.742022
rRNA processing in the nucleus and cytosol	Reactome	2	19	0.36473	0.742022
Amine ligand-binding receptors	Reactome	2	19	0.36473	0.742022
Ferroptosis	KEGG PATHWAY	3	33	0.371595	0.742022
Transcriptional Regulation by TP53	Reactome	5	62	0.380171	0.742022
Proteasome	KEGG PATHWAY	3	34	0.388305	0.742022
GABA-B receptor II signaling	PANTHER	1	7	0.392446	0.742022
Enkephalin release	PANTHER	1	7	0.392446	0.742022
Ionotropic glutamate receptor pathway	PANTHER	1	7	0.392446	0.742022
Riboflavin metabolism	KEGG PATHWAY	1	7	0.392446	0.742022
Vitamin B6 metabolism	KEGG PATHWAY	1	7	0.392446	0.742022
Synthesis of glycosylphosphatidylinositol (GPI)	Reactome	1	7	0.392446	0.742022
SUMOylation of transcription factors	Reactome	1	7	0.392446	0.742022
Synthesis, secretion, and deacylation of Ghrelin	Reactome	1	7	0.392446	0.742022
Downregulation of SMAD2/3:SMAD4 transcriptional activity	Reactome	1	7	0.392446	0.742022
Integrin cell surface interactions	Reactome	1	7	0.392446	0.742022
Endogenous sterols	Reactome	1	7	0.392446	0.742022
Protein-protein interactions at synapses	Reactome	1	7	0.392446	0.742022
Cyclin A:Cdk2-associated events at S phase entry	Reactome	1	7	0.392446	0.742022
Ovarian tumor domain proteases	Reactome	1	7	0.392446	0.742022
Phosphorylation of the APC/C	Reactome	1	7	0.392446	0.742022
Metabolism of proteins	Reactome	31	454	0.396901	0.742022
Toll-like receptor signaling pathway	KEGG PATHWAY	6	78	0.396912	0.742022
Integrin signalling pathway	PANTHER	3	35	0.404903	0.742022
Steroid hormone biosynthesis	KEGG PATHWAY	3	35	0.404903	0.742022
RNA Polymerase I Transcription	Reactome	3	35	0.404903	0.742022
RNA Polymerase I Promoter Clearance	Reactome	3	35	0.404903	0.742022
Protein localization	Reactome	3	35	0.404903	0.742022
RNA Polymerase I Promoter Escape	Reactome	3	35	0.404903	0.742022
Glycosaminoglycan biosynthesis - heparan sulfate / heparin	KEGG PATHWAY	2	21	0.408485	0.742022
RNA polymerase	KEGG PATHWAY	2	21	0.408485	0.742022
MyD88 dependent cascade initiated on endosome	Reactome	2	21	0.408485	0.742022
TRAF6 mediated induction of NFkB and MAP kinases upon TLR7/8 or 9 activation	Reactome	2	21	0.408485	0.742022
Synthesis of substrates in N-glycan biosythesis	Reactome	2	21	0.408485	0.742022
Toll Like Receptor TLR6:TLR2 Cascade	Reactome	2	21	0.408485	0.742022
Toll Like Receptor 7/8 (TLR7/8) Cascade	Reactome	2	21	0.408485	0.742022
MyD88:MAL(TIRAP) cascade initiated on plasma membrane	Reactome	2	21	0.408485	0.742022
Toll Like Receptor 9 (TLR9) Cascade	Reactome	2	21	0.408485	0.742022
Toll Like Receptor TLR1:TLR2 Cascade	Reactome	2	21	0.408485	0.742022
Toll Like Receptor 2 (TLR2) Cascade	Reactome	2	21	0.408485	0.742022
Peroxisomal protein import	Reactome	2	21	0.408485	0.742022
Generic Transcription Pathway	Reactome	12	170	0.419161	0.742022
RIG-I-like receptor signaling pathway	KEGG PATHWAY	4	51	0.426486	0.742022
Angiotensin II-stimulated signaling through G proteins and beta-arrestin	PANTHER	1	8	0.429148	0.742022
Histamine H1 receptor mediated signaling pathway	PANTHER	1	8	0.429148	0.742022
Sulfur metabolism	KEGG PATHWAY	1	8	0.429148	0.742022
RIPK1-mediated regulated necrosis	Reactome	1	8	0.429148	0.742022
TAK1 activates NFkB by phosphorylation and activation of IKKs complex	Reactome	1	8	0.429148	0.742022
RNA Polymerase III Transcription Initiation From Type 1 Promoter	Reactome	1	8	0.429148	0.742022
RNA Polymerase III Transcription Initiation From Type 2 Promoter	Reactome	1	8	0.429148	0.742022
RNA Polymerase III Transcription Initiation From Type 3 Promoter	Reactome	1	12	0.555102	0.748928
Regulated Necrosis	Reactome	1	8	0.429148	0.742022
Synthesis of active ubiquitin: roles of E1 and E2 enzymes	Reactome	1	8	0.429148	0.742022
TNFR2 non-canonical NF-kB pathway	Reactome	1	8	0.429148	0.742022
Regulation of necroptotic cell death	Reactome	1	8	0.429148	0.742022
Activation of kainate receptors upon glutamate binding	Reactome	1	8	0.429148	0.742022
Transcriptional regulation by RUNX2	Reactome	1	8	0.429148	0.742022
Regulation of signaling by CBL	Reactome	1	8	0.429148	0.742022
The phototransduction cascade	Reactome	1	8	0.429148	0.742022
Unfolded Protein Response (UPR)	Reactome	1	8	0.429148	0.742022
G beta:gamma signalling through PLC beta	Reactome	1	8	0.429148	0.742022
Autodegradation of Cdh1 by Cdh1:APC/C	Reactome	1	8	0.429148	0.742022
Synthesis of bile acids and bile salts	Reactome	1	8	0.429148	0.742022
Cellular response to heat stress	Reactome	1	8	0.429148	0.742022
Class I peroxisomal membrane protein import	Reactome	1	8	0.429148	0.742022
Presynaptic function of Kainate receptors	Reactome	1	8	0.429148	0.742022
Conversion from APC/C:Cdc20 to APC/C:Cdh1 in late anaphase	Reactome	1	8	0.429148	0.742022
Gene expression (Transcription)	Reactome	16	233	0.435345	0.742022
Hedgehog signaling pathway	KEGG PATHWAY	3	37	0.437674	0.742022
Adaptive Immune System	Reactome	12	173	0.441607	0.742022
RNA Polymerase II Transcription	Reactome	15	219	0.443525	0.742022
GPCR downstream signalling	Reactome	15	219	0.443525	0.742022
Fatty acid elongation	KEGG PATHWAY	2	23	0.450717	0.742022
Post-translational modification: synthesis of GPI-anchored proteins	Reactome	2	23	0.450717	0.742022
Signaling by MET	Reactome	2	23	0.450717	0.742022
Biosynthesis of the N-glycan precursor (dolichol lipid-linked oligosaccharide, LLO) and transfer to a nascent protein	Reactome	2	23	0.450717	0.742022
Amino sugar and nucleotide sugar metabolism	KEGG PATHWAY	3	38	0.453804	0.742022
Toll receptor signaling pathway	PANTHER	1	9	0.463634	0.742022
Ascorbate and aldarate metabolism	KEGG PATHWAY	1	9	0.463634	0.742022
Taurine and hypotaurine metabolism	KEGG PATHWAY	1	9	0.463634	0.742022
mTORC1-mediated signalling	Reactome	1	9	0.463634	0.742022
APC/C:Cdc20 mediated degradation of Securin	Reactome	1	9	0.463634	0.742022
ADP signalling through P2Y purinoceptor 12	Reactome	1	9	0.463634	0.742022
APC/C:Cdh1 mediated degradation of Cdc20 and other APC/C:Cdh1 targeted proteins in late mitosis/early G1	Reactome	1	9	0.463634	0.742022
Inactivation of APC/C via direct inhibition of the APC/C complex	Reactome	1	9	0.463634	0.742022
Inhibition of the proteolytic activity of APC/C required for the onset of anaphase by mitotic spindle checkpoint components	Reactome	1	9	0.463634	0.742022
FGFR2 alternative splicing	Reactome	1	9	0.463634	0.742022
Regulation of PTEN gene transcription	Reactome	1	9	0.463634	0.742022
NFkB activation mediated by RIP1 complexed with activated TLR3	Reactome	1	9	0.463634	0.742022
Lysosome Vesicle Biogenesis	Reactome	1	9	0.463634	0.742022
Serotonin receptors	Reactome	1	9	0.463634	0.742022
TBC/RABGAPs	Reactome	1	9	0.463634	0.742022
Ion homeostasis	Reactome	1	9	0.463634	0.742022
Transcriptional regulation by the AP-2 (TFAP2) family of transcription factors	Reactome	1	9	0.463634	0.742022
APC/C:Cdc20 mediated degradation of Cyclin B	Reactome	1	9	0.463634	0.742022
CDK-mediated phosphorylation and removal of Cdc6	Reactome	1	9	0.463634	0.742022
Activation of NF-kappaB in B cells	Reactome	1	9	0.463634	0.742022
Focal adhesion	KEGG PATHWAY	11	161	0.466652	0.742022
FoxO signaling pathway	KEGG PATHWAY	8	115	0.466676	0.742022
Signaling by GPCR	Reactome	15	223	0.470093	0.742022
Cytoskeletal regulation by Rho GTPase	PANTHER	2	24	0.471182	0.742022
O-linked glycosylation	Reactome	2	24	0.471182	0.742022
COPI-mediated anterograde transport	Reactome	2	24	0.471182	0.742022
Opioid Signalling	Reactome	2	24	0.471182	0.742022
Signaling by FGFR2	Reactome	2	24	0.471182	0.742022
Cellular responses to external stimuli	Reactome	8	117	0.485004	0.742022
Fatty acid metabolism	Reactome	3	40	0.485458	0.742022
Fatty acid metabolism	KEGG PATHWAY	2	49	0.821944	0.874198
EGF receptor signaling pathway	PANTHER	2	25	0.491182	0.742022
RNA Polymerase II Transcription Termination	Reactome	2	25	0.491182	0.742022
Alzheimer disease-amyloid secretase pathway	PANTHER	1	10	0.49604	0.742022
Synthesis and degradation of ketone bodies	KEGG PATHWAY	1	10	0.49604	0.742022
Activation of Matrix Metalloproteinases	Reactome	1	10	0.49604	0.742022
G beta:gamma signalling through CDC42	Reactome	1	10	0.49604	0.742022
PI-3K cascade:FGFR1	Reactome	1	10	0.49604	0.742022
Regulation of complement cascades	Reactome	1	10	0.49604	0.742022
CD28 dependent PI3K/Akt signaling	Reactome	1	10	0.49604	0.742022
APC-Cdc20 mediated degradation of Nek2A	Reactome	1	10	0.49604	0.742022
Downstream signal transduction	Reactome	1	10	0.49604	0.742022
Energy dependent regulation of mTOR by LKB1-AMPK	Reactome	1	10	0.49604	0.742022
G beta:gamma signalling through PI3Kgamma	Reactome	1	10	0.49604	0.742022
Orc1 removal from chromatin	Reactome	1	10	0.49604	0.742022
Regulation of APC/C activators between G1/S and early anaphase	Reactome	1	10	0.49604	0.742022
Interleukin-3, Interleukin-5 and GM-CSF signaling	Reactome	1	10	0.49604	0.742022
Downstream TCR signaling	Reactome	1	10	0.49604	0.742022
GABA synthesis, release, reuptake and degradation	Reactome	1	10	0.49604	0.742022
Peroxisome	KEGG PATHWAY	5	72	0.499961	0.746229
Metabolism of lipids	Reactome	10	151	0.509996	0.746229
Citrate cycle (TCA cycle)	KEGG PATHWAY	2	26	0.510697	0.746229
SNARE interactions in vesicular transport	KEGG PATHWAY	2	26	0.510697	0.746229
Nicotinate and nicotinamide metabolism	KEGG PATHWAY	2	26	0.510697	0.746229
Synthesis of DNA	Reactome	2	26	0.510697	0.746229
G alpha (q) signalling events	Reactome	6	89	0.515188	0.746229
Sphingolipid metabolism	KEGG PATHWAY	3	42	0.516202	0.746229
Sphingolipid metabolism	Reactome	2	29	0.566211	0.755645
p53 pathway	PANTHER	1	11	0.52649	0.746229
Downstream signaling events of B Cell Receptor (BCR)	Reactome	1	11	0.52649	0.746229
PI-3K cascade:FGFR4	Reactome	1	11	0.52649	0.746229
TCR signaling	Reactome	1	11	0.52649	0.746229
Thromboxane signalling through TP receptor	Reactome	1	11	0.52649	0.746229
Regulation of mitotic cell cycle	Reactome	1	11	0.52649	0.746229
Signaling by ERBB4	Reactome	1	11	0.52649	0.746229
APC/C:Cdc20 mediated degradation of mitotic proteins	Reactome	1	11	0.52649	0.746229
Cdc20:Phospho-APC/C mediated degradation of Cyclin A	Reactome	1	11	0.52649	0.746229
Gamma carboxylation, hypusine formation and arylsulfatase activation	Reactome	1	11	0.52649	0.746229
APC:Cdc20 mediated degradation of cell cycle proteins prior to satisfation of the cell cycle checkpoint	Reactome	1	11	0.52649	0.746229
Signaling by ERBB2	Reactome	1	11	0.52649	0.746229
Signaling by SCF-KIT	Reactome	1	11	0.52649	0.746229
APC/C-mediated degradation of cell cycle proteins	Reactome	1	11	0.52649	0.746229
Activation of APC/C and APC/C:Cdc20 mediated degradation of mitotic proteins	Reactome	1	11	0.52649	0.746229
DNA Replication	Reactome	2	27	0.529714	0.746229
Toll Like Receptor 4 (TLR4) Cascade	Reactome	2	27	0.529714	0.746229
Signaling by NTRKs	Reactome	2	27	0.529714	0.746229
TCF dependent signaling in response to WNT	Reactome	2	27	0.529714	0.746229
RNA transport	KEGG PATHWAY	8	122	0.530019	0.746319
DNA replication and repair	Reactome	3	43	0.531199	0.747301
Signaling by WNT	Reactome	4	59	0.532721	0.74842
Regulation of actin cytoskeleton	KEGG PATHWAY	11	170	0.535634	0.748928
Cell adhesion molecules (CAMs)	KEGG PATHWAY	6	91	0.535827	0.748928
Insulin signaling pathway	KEGG PATHWAY	7	108	0.546752	0.748928
mTOR signaling pathway	KEGG PATHWAY	8	124	0.547622	0.748928
FGF signaling pathway	PANTHER	2	28	0.548221	0.748928
Fcgamma receptor (FCGR) dependent phagocytosis	Reactome	2	28	0.548221	0.748928
RNA polymerase II transcribes snRNA genes	Reactome	2	28	0.548221	0.748928
Signaling by FGFR3	Reactome	1	12	0.555102	0.748928
Cytochrome P450 - arranged by substrate type	Reactome	1	12	0.555102	0.748928
Regulation of insulin secretion	Reactome	1	12	0.555102	0.748928
Plasma lipoprotein assembly, remodeling, and clearance	Reactome	1	12	0.555102	0.748928
Deactivation of the beta-catenin transactivating complex	Reactome	1	12	0.555102	0.748928
Interleukin-2 family signaling	Reactome	1	12	0.555102	0.748928
G-protein beta:gamma signalling	Reactome	1	12	0.555102	0.748928
Adherens junctions interactions	Reactome	1	12	0.555102	0.748928
Transcriptional activity of SMAD2/SMAD3:SMAD4 heterotrimer	Reactome	1	12	0.555102	0.748928
Degradation of beta-catenin by the destruction complex	Reactome	1	12	0.555102	0.748928
RNA Polymerase III Transcription Initiation	Reactome	1	12	0.555102	0.748928
Synthesis of PIPs at the plasma membrane	Reactome	1	12	0.555102	0.748928
Cell-cell junction organization	Reactome	1	12	0.555102	0.748928
Bile acid and bile salt metabolism	Reactome	1	12	0.555102	0.748928
RNA Polymerase III Transcription	Reactome	1	12	0.555102	0.748928
TGF-beta signaling pathway	KEGG PATHWAY	5	77	0.556546	0.749895
TGF-beta signaling pathway	PANTHER	1	23	0.775937	0.845012
Biological oxidations	Reactome	3	45	0.56039	0.753435
Gap junction	KEGG PATHWAY	5	78	0.567481	0.755645
VEGF signaling pathway	PANTHER	1	13	0.581987	0.755645
VEGF signaling pathway	KEGG PATHWAY	2	49	0.821944	0.874198
Interleukin signaling pathway	PANTHER	1	13	0.581987	0.755645
2-Oxocarboxylic acid metabolism	KEGG PATHWAY	1	13	0.581987	0.755645
Pantothenate and CoA biosynthesis	KEGG PATHWAY	1	13	0.581987	0.755645
Metalloprotease DUBs	Reactome	1	13	0.581987	0.755645
Regulation of TP53 Activity	Reactome	1	13	0.581987	0.755645
RET signaling	Reactome	1	13	0.581987	0.755645
ROS and RNS production in phagocytes	Reactome	1	13	0.581987	0.755645
ADP signalling through P2Y purinoceptor 1	Reactome	1	13	0.581987	0.755645
Glycosphingolipid metabolism	Reactome	1	13	0.581987	0.755645
mTOR signalling	Reactome	1	13	0.581987	0.755645
GPVI-mediated activation cascade	Reactome	1	13	0.581987	0.755645
Senescence-Associated Secretory Phenotype (SASP)	Reactome	1	13	0.581987	0.755645
Inositol phosphate metabolism	KEGG PATHWAY	4	63	0.582054	0.755645
Mitotic Prometaphase	Reactome	4	63	0.582054	0.755645
Adrenergic signaling in cardiomyocytes	KEGG PATHWAY	7	112	0.583484	0.756484
Programmed Cell Death	Reactome	2	30	0.583678	0.756484
Huntington disease	PANTHER	2	31	0.600621	0.764621
Drug metabolism - cytochrome P450	KEGG PATHWAY	2	31	0.600621	0.764621
Retinol metabolism	KEGG PATHWAY	2	31	0.600621	0.764621
Glycosphingolipid biosynthesis - ganglio series	KEGG PATHWAY	1	14	0.60725	0.764621
Nitrogen metabolism	KEGG PATHWAY	1	14	0.60725	0.764621
G alpha (12/13) signalling events	Reactome	1	14	0.60725	0.764621
DAP12 interactions	Reactome	1	14	0.60725	0.764621
Insulin receptor recycling	Reactome	1	14	0.60725	0.764621
CD28 co-stimulation	Reactome	1	14	0.60725	0.764621
Interferon alpha/beta signaling	Reactome	1	14	0.60725	0.764621
Chondroitin sulfate/dermatan sulfate metabolism	Reactome	1	14	0.60725	0.764621
Signaling by EGFR	Reactome	1	14	0.60725	0.764621
Downstream signaling of activated FGFR4	Reactome	1	14	0.60725	0.764621
PLC beta mediated events	Reactome	1	14	0.60725	0.764621
PTEN Regulation	Reactome	1	14	0.60725	0.764621
Cargo trafficking to the periciliary membrane	Reactome	1	14	0.60725	0.764621
DAP12 signaling	Reactome	1	14	0.60725	0.764621
Amino acid transport across the plasma membrane	Reactome	1	14	0.60725	0.764621
AGE-RAGE signaling pathway in diabetic complications	KEGG PATHWAY	5	82	0.609779	0.767493
Transport of small molecules	Reactome	10	164	0.610103	0.767589
Global Genome Nucleotide Excision Repair (GG-NER)	Reactome	2	32	0.617037	0.771608
Cytokine-cytokine receptor interaction	KEGG PATHWAY	10	166	0.624604	0.77336
ESR-mediated signaling	Reactome	4	67	0.628251	0.77336
Primary bile acid biosynthesis	KEGG PATHWAY	1	15	0.630987	0.77336
Sphingolipid de novo biosynthesis	Reactome	1	15	0.630987	0.77336
Signal amplification	Reactome	1	15	0.630987	0.77336
Downstream signaling of activated FGFR1	Reactome	1	15	0.630987	0.77336
G2/M DNA damage checkpoint	Reactome	1	15	0.630987	0.77336
G alpha (z) signalling events	Reactome	1	15	0.630987	0.77336
Apoptotic execution phase	Reactome	1	15	0.630987	0.77336
G-protein mediated events	Reactome	1	15	0.630987	0.77336
Neurotransmitter receptors and postsynaptic signal transmission	Reactome	2	33	0.632931	0.77336
Signaling by Insulin receptor	Reactome	2	33	0.632931	0.77336
S Phase	Reactome	2	33	0.632931	0.77336
Metabolism of RNA	Reactome	9	151	0.634975	0.775245
G alpha (i) signalling events	Reactome	7	118	0.635685	0.775807
Drug metabolism - other enzymes	KEGG PATHWAY	3	51	0.641014	0.780463
mRNA Splicing - Major Pathway	Reactome	3	51	0.641014	0.780463
Endothelin signaling pathway	PANTHER	1	16	0.653291	0.784423
T cell activation	PANTHER	1	16	0.653291	0.784423
G1/S Transition	Reactome	1	16	0.653291	0.784423
trans-Golgi Network Vesicle Budding	Reactome	1	16	0.653291	0.784423
Degradation of the extracellular matrix	Reactome	1	16	0.653291	0.784423
Platelet activation, signaling and aggregation	Reactome	5	87	0.65912	0.790689
Cellular responses to stress	Reactome	5	87	0.65912	0.790689
Glycine, serine and threonine metabolism	KEGG PATHWAY	2	35	0.66316	0.793159
Transmission across Chemical Synapses	Reactome	3	53	0.665458	0.793159
Separation of Sister Chromatids	Reactome	3	53	0.665458	0.793159
Calcium signaling pathway	KEGG PATHWAY	9	156	0.671125	0.793159
Terpenoid backbone biosynthesis	KEGG PATHWAY	1	17	0.674249	0.793159
Glycosaminoglycan degradation	KEGG PATHWAY	1	17	0.674249	0.793159
HSP90 chaperone cycle for steroid hormone receptors (SHR)	Reactome	1	17	0.674249	0.793159
O-linked glycosylation of mucins	Reactome	1	17	0.674249	0.793159
Recruitment and ATM-mediated phosphorylation of repair and signaling proteins at DNA double strand breaks	Reactome	1	17	0.674249	0.793159
PI3K Cascade	Reactome	1	17	0.674249	0.793159
DNA Double Strand Break Response	Reactome	1	17	0.674249	0.793159
Double strand break repair	Reactome	1	17	0.674249	0.793159
Complement Cascade	Reactome	1	17	0.674249	0.793159
SUMOylation of DNA damage response and repair proteins	Reactome	1	17	0.674249	0.793159
Neurotransmitter release cycle	Reactome	1	17	0.674249	0.793159
Cell junction organization	Reactome	1	17	0.674249	0.793159
Nonhomologous End-Joining (NHEJ)	Reactome	1	17	0.674249	0.793159
Autophagy - animal	KEGG PATHWAY	6	106	0.676307	0.793287
mRNA Splicing	Reactome	3	54	0.677217	0.793287
Axon guidance	Reactome	3	54	0.677217	0.793287
Mitotic Anaphase	Reactome	3	54	0.677217	0.793287
Mitotic Metaphase and Anaphase	Reactome	3	54	0.677217	0.793287
Angiogenesis	PANTHER	2	36	0.677508	0.793287
Ether lipid metabolism	KEGG PATHWAY	2	36	0.677508	0.793287
Tryptophan metabolism	KEGG PATHWAY	2	36	0.677508	0.793287
Metabolism of nucleotides	Reactome	2	36	0.677508	0.793287
Signaling by FGFR	Reactome	2	36	0.677508	0.793287
Neuronal System	Reactome	5	90	0.686718	0.802297
Pyrimidine metabolism	KEGG PATHWAY	3	55	0.688668	0.802297
DNA repair	Reactome	2	37	0.691353	0.802297
DNA Repair	Reactome	4	91	0.833087	0.880302
Epigenetic regulation of gene expression	Reactome	2	37	0.691353	0.802297
alpha-Linolenic acid metabolism	KEGG PATHWAY	1	18	0.693941	0.802297
GABA receptor activation	Reactome	1	18	0.693941	0.802297
snRNP Assembly	Reactome	1	18	0.693941	0.802297
RHO GTPases Activate WASPs and WAVEs	Reactome	1	18	0.693941	0.802297
Signaling by TGF-beta Receptor Complex	Reactome	1	18	0.693941	0.802297
Mitotic G1-G1/S phases	Reactome	1	18	0.693941	0.802297
Metabolism of non-coding RNA	Reactome	1	18	0.693941	0.802297
Deadenylation-dependent mRNA decay	Reactome	1	18	0.693941	0.802297
IRS-mediated signalling	Reactome	1	18	0.693941	0.802297
Hemostasis	Reactome	9	160	0.698458	0.807217
Histidine metabolism	KEGG PATHWAY	1	19	0.712444	0.815163
TP53 Regulates Metabolic Genes	Reactome	1	19	0.712444	0.815163
Visual phototransduction	Reactome	1	19	0.712444	0.815163
Ca2+ pathway	Reactome	1	19	0.712444	0.815163
mRNA Splicing - Minor Pathway	Reactome	1	19	0.712444	0.815163
PI Metabolism	Reactome	1	19	0.712444	0.815163
Signaling by FGFR4	Reactome	1	19	0.712444	0.815163
TRAF6 mediated induction of proinflammatory cytokines	Reactome	1	19	0.712444	0.815163
Cytosolic DNA-sensing pathway	KEGG PATHWAY	2	39	0.717572	0.819514
Biosynthesis of amino acids	KEGG PATHWAY	3	58	0.721181	0.821839
PPAR signaling pathway	KEGG PATHWAY	3	58	0.721181	0.821839
C-type lectin receptor signaling pathway	KEGG PATHWAY	4	77	0.728644	0.821839
Ras Pathway	PANTHER	1	20	0.72983	0.821839
PDGF signaling pathway	PANTHER	1	20	0.72983	0.821839
Pentose and glucuronate interconversions	KEGG PATHWAY	1	20	0.72983	0.821839
Porphyrin and chlorophyll metabolism	KEGG PATHWAY	1	20	0.72983	0.821839
Other types of O-glycan biosynthesis	KEGG PATHWAY	1	20	0.72983	0.821839
MAP kinase activation	Reactome	1	20	0.72983	0.821839
Phase I - Functionalization of compounds	Reactome	1	20	0.72983	0.821839
Toll Like Receptor 3 (TLR3) Cascade	Reactome	1	20	0.72983	0.821839
Insulin receptor signalling cascade	Reactome	1	20	0.72983	0.821839
Toll Like Receptor 10 (TLR10) Cascade	Reactome	1	20	0.72983	0.821839
TLR3 cascade	Reactome	1	20	0.72983	0.821839
Toll Like Receptor 5 (TLR5) Cascade	Reactome	1	20	0.72983	0.821839
Interleukin-17 signaling	Reactome	1	20	0.72983	0.821839
Peptide hormone metabolism	Reactome	1	20	0.72983	0.821839
Antimicrobial peptides	Reactome	1	20	0.72983	0.821839
Cysteine and methionine metabolism	KEGG PATHWAY	2	40	0.729963	0.821839
Adipocytokine signaling pathway	KEGG PATHWAY	3	59	0.731414	0.822874
SUMOylation	Reactome	3	60	0.741349	0.82833
Platelet degranulation	Reactome	2	41	0.74189	0.82833
Parkinson disease	PANTHER	1	21	0.746166	0.82833
Linoleic acid metabolism	KEGG PATHWAY	1	21	0.746166	0.82833
Protein export	KEGG PATHWAY	1	21	0.746166	0.82833
TRIF(TICAM1)-mediated TLR4 signaling	Reactome	1	21	0.746166	0.82833
Cell-Cell communication	Reactome	1	21	0.746166	0.82833
MyD88-independent TLR4 cascade	Reactome	1	21	0.746166	0.82833
IRS-related events triggered by IGF1R	Reactome	1	21	0.746166	0.82833
RNA degradation	KEGG PATHWAY	3	61	0.750989	0.833385
Response to elevated platelet cytosolic Ca2+	Reactome	2	42	0.753364	0.835122
Necroptosis	KEGG PATHWAY	6	117	0.760013	0.837261
Heterotrimeric G-protein signaling pathway-Gq alpha and Go alpha mediated pathway	PANTHER	1	22	0.761515	0.837261
EPHB-mediated forward signaling	Reactome	1	22	0.761515	0.837261
IGF1R signaling cascade	Reactome	1	22	0.761515	0.837261
Signaling by Type 1 Insulin-like Growth Factor 1 Receptor (IGF1R)	Reactome	1	22	0.761515	0.837261
Signaling by TGF-beta family members	Reactome	1	22	0.761515	0.837261
Signaling by FGFR1	Reactome	1	22	0.761515	0.837261
Death Receptor Signalling	Reactome	1	22	0.761515	0.837261
Integration of energy metabolism	Reactome	1	22	0.761515	0.837261
Signaling by Nuclear Receptors	Reactome	4	81	0.762642	0.838202
Mitotic Spindle Checkpoint	Reactome	2	43	0.764394	0.838937
Fanconi anemia pathway	KEGG PATHWAY	2	44	0.774994	0.845012
Extracellular matrix organization	Reactome	2	44	0.774994	0.845012
Alzheimer disease-presenilin pathway	PANTHER	1	23	0.775937	0.845012
Costimulation by the CD28 family	Reactome	1	23	0.775937	0.845012
Beta-catenin independent WNT signaling	Reactome	1	23	0.775937	0.845012
Signaling by NTRK1 (TRKA)	Reactome	1	23	0.775937	0.845012
Wnt signaling pathway	KEGG PATHWAY	6	120	0.779841	0.848965
Wnt signaling pathway	PANTHER	2	47	0.804326	0.863172
Factors involved in megakaryocyte development and platelet production	Reactome	2	45	0.785175	0.853761
Butanoate metabolism	KEGG PATHWAY	1	24	0.789488	0.853761
Base excision repair	KEGG PATHWAY	1	24	0.789488	0.853761
Phase II - Conjugation of compounds	Reactome	1	24	0.789488	0.853761
Regulation of actin dynamics for phagocytic cup formation	Reactome	1	24	0.789488	0.853761
Respiratory electron transport	Reactome	1	24	0.789488	0.853761
Fc epsilon receptor (FCERI) signaling	Reactome	1	24	0.789488	0.853761
VEGFA-VEGFR2 Pathway	Reactome	1	24	0.789488	0.853761
Complex I biogenesis	Reactome	1	24	0.789488	0.853761
Resolution of Sister Chromatid Cohesion	Reactome	2	46	0.794948	0.858485
M Phase	Reactome	5	105	0.801429	0.862108
Signaling by VEGF	Reactome	1	25	0.80222	0.862108
PRC2 methylates histones and DNA	Reactome	1	25	0.80222	0.862108
Interferon Signaling	Reactome	1	25	0.80222	0.862108
Metabolism	Reactome	27	489	0.808075	0.866895
Signal Transduction	Reactome	33	590	0.809229	0.867733
Cytokine Signaling in Immune system	Reactome	6	125	0.8101	0.867733
Signaling by Receptor Tyrosine Kinases	Reactome	6	125	0.8101	0.867733
Peptide ligand-binding receptors	Reactome	2	48	0.813321	0.867733
Autophagy - other	KEGG PATHWAY	1	26	0.814183	0.867733
Mucin type O-glycan biosynthesis	KEGG PATHWAY	1	26	0.814183	0.867733
Metabolism of water-soluble vitamins and cofactors	Reactome	1	26	0.814183	0.867733
Apelin signaling pathway	KEGG PATHWAY	5	108	0.819854	0.873176
Developmental Biology	Reactome	3	70	0.82524	0.874593
G2/M Checkpoints	Reactome	1	27	0.825423	0.874593
Oocyte meiosis	KEGG PATHWAY	4	90	0.826924	0.875883
MAPK family signaling cascades	Reactome	2	50	0.830208	0.87846
Endocytosis	KEGG PATHWAY	10	203	0.834965	0.880957
Folate biosynthesis	KEGG PATHWAY	1	28	0.835984	0.880957
Other interleukin signaling	Reactome	2	51	0.838125	0.882012
Progesterone-mediated oocyte maturation	KEGG PATHWAY	3	72	0.838907	0.882235
Processing of Capped Intron-Containing Pre-mRNA	Reactome	3	72	0.838907	0.882235
PIP3 activates AKT signaling	Reactome	2	52	0.845706	0.885984
beta-Alanine metabolism	KEGG PATHWAY	1	29	0.845907	0.885984
Cell Cycle	Reactome	7	151	0.847732	0.886858
Cell cycle	KEGG PATHWAY	3	104	0.960571	0.967448
Signaling by Interleukins	Reactome	4	94	0.850486	0.889275
Glyoxylate and dicarboxylate metabolism	KEGG PATHWAY	1	30	0.85523	0.890026
Rho GTPase cycle	Reactome	1	30	0.85523	0.890026
PI5P, PP2A and IER3 Regulate PI3K/AKT Signaling	Reactome	1	30	0.85523	0.890026
Cell Cycle Checkpoints	Reactome	3	75	0.857673	0.892269
Fatty acid degradation	KEGG PATHWAY	1	31	0.86399	0.896129
Intestinal immune network for IgA production	KEGG PATHWAY	1	31	0.86399	0.896129
Gene Silencing by RNA	Reactome	1	31	0.86399	0.896129
Transport of inorganic cations/anions and amino acids/oligopeptides	Reactome	1	31	0.86399	0.896129
Transcriptional regulation by small RNAs	Reactome	1	31	0.86399	0.896129
Propanoate metabolism	KEGG PATHWAY	1	32	0.87222	0.90406
Negative regulation of the PI3K/AKT network	Reactome	1	32	0.87222	0.90406
Deubiquitination	Reactome	2	56	0.872904	0.904163
Cell Cycle, Mitotic	Reactome	6	138	0.873585	0.904565
Metabolism of steroids	Reactome	1	33	0.879953	0.906912
B-WICH complex positively regulates rRNA expression	Reactome	1	33	0.879953	0.906912
Positive epigenetic regulation of rRNA expression	Reactome	1	33	0.879953	0.906912
Respiratory electron transport, ATP synthesis by chemiosmotic coupling, and heat production by uncoupling proteins.	Reactome	1	33	0.879953	0.906912
Potassium Channels	Reactome	1	33	0.879953	0.906912
EPH-Ephrin signaling	Reactome	1	33	0.879953	0.906912
Phagosome	KEGG PATHWAY	5	121	0.884326	0.910979
Intracellular signaling by second messengers	Reactome	2	58	0.884782	0.910979
SUMO E3 ligases SUMOylate target proteins	Reactome	2	58	0.884782	0.910979
Post-translational protein phosphorylation	Reactome	1	34	0.887219	0.912576
Spliceosome	KEGG PATHWAY	4	102	0.889523	0.914339
Nonsense-Mediated Decay (NMD)	Reactome	1	35	0.894045	0.916551
Nonsense Mediated Decay (NMD) enhanced by the Exon Junction Complex (EJC)	Reactome	1	35	0.894045	0.916551
Regulation of Insulin-like Growth Factor (IGF) transport and uptake by Insulin-like Growth Factor Binding Proteins (IGFBPs)	Reactome	1	35	0.894045	0.916551
Amplification of signal from the kinetochores	Reactome	1	36	0.900458	0.920309
Amplification of signal from unattached kinetochores via a MAD2 inhibitory signal	Reactome	1	36	0.900458	0.920309
Metabolism of carbohydrates	Reactome	2	61	0.900684	0.920309
Inflammation mediated by chemokine and cytokine signaling pathway	PANTHER	1	37	0.906484	0.9241
Homologous recombination	KEGG PATHWAY	1	37	0.906484	0.9241
Arginine and proline metabolism	KEGG PATHWAY	1	37	0.906484	0.9241
Glycosaminoglycan metabolism	Reactome	1	37	0.906484	0.9241
Metabolism of vitamins and cofactors	Reactome	1	39	0.917464	0.932836
DNA Double-Strand Break Repair	Reactome	1	39	0.917464	0.932836
Estrogen-dependent gene expression	Reactome	1	41	0.927157	0.940219
Clathrin-mediated endocytosis	Reactome	1	43	0.935712	0.947964
Valine, leucine and isoleucine degradation	KEGG PATHWAY	1	44	0.939606	0.951262
FLT3 Signaling	Reactome	1	45	0.943264	0.953429
RHO GTPases Activate Formins	Reactome	1	45	0.943264	0.953429
The citric acid (TCA) cycle and respiratory electron transport	Reactome	1	48	0.952963	0.961976
Glycolysis / Gluconeogenesis	KEGG PATHWAY	1	50	0.95849	0.965666
Melanogenesis	KEGG PATHWAY	2	80	0.962408	0.968667
Cardiac muscle contraction	KEGG PATHWAY	1	55	0.969633	0.974672
Metabolism of amino acids and derivatives	Reactome	1	55	0.969633	0.974672
SLC-mediated transmembrane transport	Reactome	1	61	0.979135	0.982946
Translation	Reactome	1	62	0.9804	0.983897
Carbon metabolism	KEGG PATHWAY	2	98	0.985575	0.988449
Signaling by Rho GTPases	Reactome	3	127	0.98689	0.989448
ErbB signaling pathway	KEGG PATHWAY	1	70	0.98812	0.990304
RHO GTPase Effectors	Reactome	2	102	0.988384	0.990304
GnRH signaling pathway	KEGG PATHWAY	1	74	0.990752	0.992034
Ribosome	KEGG PATHWAY	1	112	0.999146	0.999793
lysosome	Gene Ontology	20	127	0.000533364	0.742022
protein dephosphorylation	Gene Ontology	14	76	0.000950697	0.742022
protein N-linked glycosylation via asparagine	Gene Ontology	6	15	0.00117847	0.742022
vasculogenesis	Gene Ontology	9	39	0.00203591	0.742022
cellular response to pH	Gene Ontology	4	6	0.00206529	0.742022
intracellular signal transduction	Gene Ontology	26	211	0.00232114	0.742022
integral component of membrane	Gene Ontology	165	2087	0.00347207	0.742022
liver development	Gene Ontology	8	36	0.00434789	0.742022
cellular protein-containing complex localization	Gene Ontology	4	8	0.0044174	0.742022
protein folding chaperone	Gene Ontology	5	14	0.00452869	0.742022
erythrocyte development	Gene Ontology	5	14	0.00452869	0.742022
receptor complex	Gene Ontology	18	135	0.00501727	0.742022
cytosol	Gene Ontology	147	1855	0.00549003	0.742022
2 iron, 2 sulfur cluster binding	Gene Ontology	5	16	0.00716905	0.742022
autophagosome maturation	Gene Ontology	5	16	0.00716905	0.742022
guanyl-nucleotide exchange factor complex	Gene Ontology	4	10	0.00810939	0.742022
spindle pole centrosome	Gene Ontology	4	10	0.00810939	0.742022
double-strand break repair via nonhomologous end joining	Gene Ontology	5	17	0.00882508	0.742022
ubiquitin protein ligase activity	Gene Ontology	20	167	0.00921824	0.742022
protection from non-homologous end joining at telomere	Gene Ontology	3	5	0.00976441	0.742022
protein maturation	Gene Ontology	4	11	0.010538	0.742022
B cell differentiation	Gene Ontology	7	34	0.0105902	0.742022
semaphorin receptor binding	Gene Ontology	5	18	0.0107275	0.742022
integral component of endoplasmic reticulum membrane	Gene Ontology	10	62	0.0108938	0.742022
lysosome organization	Gene Ontology	6	26	0.0111703	0.742022
bone development	Gene Ontology	6	26	0.0111703	0.742022
endoplasmic reticulum	Gene Ontology	44	470	0.0120741	0.742022
negative regulation of angiogenesis	Gene Ontology	8	44	0.0120889	0.742022
response to oxidative stress	Gene Ontology	8	44	0.0120889	0.742022
axon	Gene Ontology	18	150	0.0128342	0.742022
establishment of protein localization	Gene Ontology	5	19	0.0128919	0.742022
response to antibiotic	Gene Ontology	4	12	0.0133911	0.742022
positive regulation of mitochondrial fission	Gene Ontology	4	12	0.0133911	0.742022
drug metabolic process	Gene Ontology	3	6	0.0139961	0.742022
positive regulation by host of viral genome replication	Gene Ontology	3	6	0.0139961	0.742022
cellular response to stress	Gene Ontology	3	6	0.0139961	0.742022
regulation of dopamine metabolic process	Gene Ontology	3	6	0.0139961	0.742022
negative chemotaxis	Gene Ontology	6	28	0.0149702	0.742022
negative regulation of axon extension involved in axon guidance	Gene Ontology	5	20	0.0153331	0.742022
zinc ion binding	Gene Ontology	42	453	0.0160231	0.742022
response to progesterone	Gene Ontology	4	13	0.0166914	0.742022
estrogen receptor binding	Gene Ontology	5	21	0.0180645	0.742022
mRNA polyadenylation	Gene Ontology	5	21	0.0180645	0.742022
phagocytosis	Gene Ontology	5	21	0.0180645	0.742022
semaphorin-plexin signaling pathway	Gene Ontology	5	21	0.0180645	0.742022
cell surface	Gene Ontology	24	228	0.0180945	0.742022
metal ion binding	Gene Ontology	55	630	0.0181775	0.742022
apoptotic DNA fragmentation	Gene Ontology	3	7	0.0191093	0.742022
cellular response to thyroid hormone stimulus	Gene Ontology	3	7	0.0191093	0.742022
guanylate cyclase activity	Gene Ontology	3	7	0.0191093	0.742022
Atg1/ULK1 kinase complex	Gene Ontology	3	7	0.0191093	0.742022
transcription factor TFIIH holo complex	Gene Ontology	3	7	0.0191093	0.742022
positive regulation of rRNA processing	Gene Ontology	3	7	0.0191093	0.742022
membrane protein proteolysis	Gene Ontology	3	7	0.0191093	0.742022
nucleoplasm	Gene Ontology	107	1356	0.0193989	0.742022
mitochondrial respiratory chain complex I	Gene Ontology	6	30	0.0195841	0.742022
positive regulation of cell migration	Gene Ontology	14	112	0.0197336	0.742022
lysosome localization	Gene Ontology	4	14	0.0204578	0.742022
inflammatory response	Gene Ontology	13	102	0.0212115	0.742022
mitochondrial respiratory chain complex I assembly	Gene Ontology	6	31	0.0222182	0.742022
integral component of plasma membrane	Gene Ontology	49	559	0.0233782	0.742022
negative regulation of neuron apoptotic process	Gene Ontology	10	71	0.0235493	0.742022
positive regulation of angiogenesis	Gene Ontology	9	61	0.024358	0.742022
COPII-coated ER to Golgi transport vesicle	Gene Ontology	5	23	0.0244459	0.742022
NADH dehydrogenase (ubiquinone) activity	Gene Ontology	4	15	0.0247056	0.742022
magnesium ion transport	Gene Ontology	3	8	0.025116	0.742022
cellular protein-containing complex assembly	Gene Ontology	3	8	0.025116	0.742022
positive regulation of protein dephosphorylation	Gene Ontology	3	8	0.025116	0.742022
coenzyme A biosynthetic process	Gene Ontology	3	8	0.025116	0.742022
lipid droplet organization	Gene Ontology	3	8	0.025116	0.742022
establishment of endothelial intestinal barrier	Gene Ontology	3	8	0.025116	0.742022
ubiquitin ligase complex	Gene Ontology	8	52	0.0270092	0.742022
dephosphorylation	Gene Ontology	8	52	0.0270092	0.742022
phosphatase activity	Gene Ontology	5	24	0.0281164	0.742022
chemorepellent activity	Gene Ontology	5	24	0.0281164	0.742022
Rab guanyl-nucleotide exchange factor activity	Gene Ontology	5	24	0.0281164	0.742022
carbohydrate metabolic process	Gene Ontology	9	63	0.02868	0.742022
positive regulation of cell population proliferation	Gene Ontology	20	190	0.0290964	0.742022
protein kinase activator activity	Gene Ontology	4	16	0.0294463	0.742022
telomeric DNA binding	Gene Ontology	4	16	0.0294463	0.742022
lysosomal membrane	Gene Ontology	11	86	0.0317481	0.742022
oligosaccharyltransferase complex	Gene Ontology	3	9	0.0320155	0.742022
triglyceride catabolic process	Gene Ontology	3	9	0.0320155	0.742022
activation of transmembrane receptor protein tyrosine kinase activity	Gene Ontology	3	9	0.0320155	0.742022
neuron apoptotic process	Gene Ontology	5	25	0.0321181	0.742022
membrane	Gene Ontology	35	385	0.0329881	0.742022
positive regulation of transforming growth factor beta receptor signaling pathway	Gene Ontology	4	17	0.034688	0.742022
activation of cysteine-type endopeptidase activity involved in apoptotic process	Gene Ontology	6	35	0.0351066	0.742022
phospholipid binding	Gene Ontology	7	45	0.0356918	0.742022
late endosome	Gene Ontology	9	66	0.0361285	0.742022
trans-Golgi network	Gene Ontology	13	112	0.0385796	0.742022
Golgi membrane	Gene Ontology	18	172	0.0387051	0.742022
response to unfolded protein	Gene Ontology	3	10	0.0397964	0.742022
fibronectin binding	Gene Ontology	3	10	0.0397964	0.742022
negative regulation of cell-matrix adhesion	Gene Ontology	3	10	0.0397964	0.742022
glycerolipid metabolic process	Gene Ontology	3	10	0.0397964	0.742022
activation of NF-kappaB-inducing kinase activity	Gene Ontology	3	10	0.0397964	0.742022
TRAPP complex	Gene Ontology	3	10	0.0397964	0.742022
positive regulation of long-term synaptic potentiation	Gene Ontology	3	10	0.0397964	0.742022
regulation of cytokine production	Gene Ontology	3	10	0.0397964	0.742022
regulation of mRNA stability	Gene Ontology	4	18	0.0404353	0.742022
oligodendrocyte differentiation	Gene Ontology	4	18	0.0404353	0.742022
positive regulation of Wnt signaling pathway	Gene Ontology	4	18	0.0404353	0.742022
osteoclast differentiation	Gene Ontology	4	18	0.0404353	0.742022
axon extension	Gene Ontology	4	18	0.0404353	0.742022
nuclear receptor transcription coactivator activity	Gene Ontology	5	27	0.0411406	0.742022
electron transfer activity	Gene Ontology	5	27	0.0411406	0.742022
peptidyl-tyrosine phosphorylation	Gene Ontology	10	79	0.0416365	0.742022
glutamatergic synapse	Gene Ontology	18	174	0.042211	0.742022
kidney development	Gene Ontology	6	37	0.0430443	0.742022
apical part of cell	Gene Ontology	6	37	0.0430443	0.742022
response to virus	Gene Ontology	5	28	0.0461705	0.742022
negative regulation of protein kinase B signaling	Gene Ontology	5	28	0.0461705	0.742022
ubiquitin-dependent ERAD pathway	Gene Ontology	7	48	0.0464292	0.742022
protein ubiquitination	Gene Ontology	21	214	0.0465541	0.742022
positive regulation of TOR signaling	Gene Ontology	4	19	0.0466896	0.742022
extracellular space	Gene Ontology	52	630	0.0478861	0.742022
perinuclear endoplasmic reticulum	Gene Ontology	3	11	0.0484384	0.742022
respiratory electron transport chain	Gene Ontology	3	11	0.0484384	0.742022
diacylglycerol kinase activity	Gene Ontology	3	11	0.0484384	0.742022
cGMP biosynthetic process	Gene Ontology	3	11	0.0484384	0.742022
magnesium ion transmembrane transport	Gene Ontology	3	11	0.0484384	0.742022
oxygen binding	Gene Ontology	3	11	0.0484384	0.742022
BLOC-1 complex	Gene Ontology	3	11	0.0484384	0.742022
diacylglycerol metabolic process	Gene Ontology	3	11	0.0484384	0.742022
lamellipodium	Gene Ontology	11	93	0.0489454	0.742022
positive regulation of JNK cascade	Gene Ontology	6	39	0.0520226	0.742022
GPI anchor biosynthetic process	Gene Ontology	4	20	0.0534492	0.742022
transcription coactivator activity	Gene Ontology	14	131	0.0553079	0.742022
integral component of Golgi membrane	Gene Ontology	6	40	0.0569082	0.742022
autophagosome assembly	Gene Ontology	6	40	0.0569082	0.742022
double-stranded RNA binding	Gene Ontology	6	40	0.0569082	0.742022
defense response to Gram-positive bacterium	Gene Ontology	5	30	0.0572797	0.742022
5'-nucleotidase activity	Gene Ontology	3	12	0.0579135	0.742022
response to gamma radiation	Gene Ontology	3	12	0.0579135	0.742022
cellular response to hepatocyte growth factor stimulus	Gene Ontology	3	12	0.0579135	0.742022
magnesium ion transmembrane transporter activity	Gene Ontology	3	12	0.0579135	0.742022
negative regulation of insulin receptor signaling pathway	Gene Ontology	3	12	0.0579135	0.742022
mitochondrial electron transport, NADH to ubiquinone	Gene Ontology	3	12	0.0579135	0.742022
mannosylation	Gene Ontology	3	12	0.0579135	0.742022
associative learning	Gene Ontology	3	12	0.0579135	0.742022
negative regulation of fibroblast growth factor receptor signaling pathway	Gene Ontology	3	12	0.0579135	0.742022
response to hypoxia	Gene Ontology	7	51	0.0590359	0.742022
cytokine binding	Gene Ontology	4	21	0.0607094	0.742022
integral component of postsynaptic density membrane	Gene Ontology	4	21	0.0607094	0.742022
extracellular matrix organization	Gene Ontology	11	97	0.0611748	0.742022
peptidase inhibitor activity	Gene Ontology	2	5	0.0624275	0.742022
oxidative demethylation	Gene Ontology	2	5	0.0624275	0.742022
Lys63-specific deubiquitinase activity	Gene Ontology	2	5	0.0624275	0.742022
chaperone-mediated protein transport	Gene Ontology	2	5	0.0624275	0.742022
negative regulation of programmed cell death	Gene Ontology	2	5	0.0624275	0.742022
telomere maintenance via telomere lengthening	Gene Ontology	2	5	0.0624275	0.742022
protein insertion into mitochondrial inner membrane	Gene Ontology	2	5	0.0624275	0.742022
acid phosphatase activity	Gene Ontology	2	5	0.0624275	0.742022
aspartic endopeptidase activity, intramembrane cleaving	Gene Ontology	2	5	0.0624275	0.742022
hepatocyte proliferation	Gene Ontology	2	5	0.0624275	0.742022
transcription initiation from RNA polymerase III promoter	Gene Ontology	2	5	0.0624275	0.742022
histone acetyltransferase activity (H4-K8 specific)	Gene Ontology	2	5	0.0624275	0.742022
serotonin metabolic process	Gene Ontology	2	5	0.0624275	0.742022
histone acetyltransferase activity (H4-K5 specific)	Gene Ontology	2	5	0.0624275	0.742022
BORC complex	Gene Ontology	2	5	0.0624275	0.742022
arginine transmembrane transporter activity	Gene Ontology	2	5	0.0624275	0.742022
adenylate cyclase-inhibiting G protein-coupled glutamate receptor signaling pathway	Gene Ontology	2	5	0.0624275	0.742022
mitochondrial ATP synthesis coupled electron transport	Gene Ontology	2	5	0.0624275	0.742022
positive regulation of transcription of nucleolar large rRNA by RNA polymerase I	Gene Ontology	2	5	0.0624275	0.742022
membrane protein intracellular domain proteolysis	Gene Ontology	2	5	0.0624275	0.742022
collagen type IX trimer	Gene Ontology	2	5	0.0624275	0.742022
L-lysine transmembrane transporter activity	Gene Ontology	2	5	0.0624275	0.742022
retina morphogenesis in camera-type eye	Gene Ontology	2	5	0.0624275	0.742022
receptor localization to synapse	Gene Ontology	2	5	0.0624275	0.742022
aromatase activity	Gene Ontology	2	5	0.0624275	0.742022
retinal pigment epithelium development	Gene Ontology	2	5	0.0624275	0.742022
nonhomologous end joining complex	Gene Ontology	2	5	0.0624275	0.742022
CD40 receptor complex	Gene Ontology	2	5	0.0624275	0.742022
regulation of synaptic vesicle endocytosis	Gene Ontology	2	5	0.0624275	0.742022
synaptic vesicle budding from presynaptic endocytic zone membrane	Gene Ontology	2	5	0.0624275	0.742022
negative regulation of cell growth	Gene Ontology	8	63	0.0634456	0.742022
positive regulation of transcription, DNA-templated	Gene Ontology	19	197	0.0637891	0.742022
axon guidance	Gene Ontology	11	98	0.0645188	0.742022
nucleolus	Gene Ontology	33	384	0.067299	0.742022
autophagosome	Gene Ontology	6	42	0.0674783	0.742022
activation of GTPase activity	Gene Ontology	8	64	0.0677913	0.742022
regulation of synaptic transmission, glutamatergic	Gene Ontology	3	13	0.0681878	0.742022
G protein-coupled glutamate receptor signaling pathway	Gene Ontology	3	13	0.0681878	0.742022
zinc ion transmembrane transporter activity	Gene Ontology	3	13	0.0681878	0.742022
lipid phosphorylation	Gene Ontology	3	13	0.0681878	0.742022
negative regulation of extrinsic apoptotic signaling pathway in absence of ligand	Gene Ontology	3	13	0.0681878	0.742022
regulation of immune response	Gene Ontology	3	13	0.0681878	0.742022
regulation of protein binding	Gene Ontology	3	13	0.0681878	0.742022
positive regulation of collagen biosynthetic process	Gene Ontology	3	13	0.0681878	0.742022
fibrillar center	Gene Ontology	9	76	0.0701489	0.742022
protein transport	Gene Ontology	10	88	0.0712837	0.742022
cytoplasmic vesicle	Gene Ontology	12	113	0.0746838	0.742022
regulation of circadian rhythm	Gene Ontology	5	33	0.0765618	0.742022
receptor internalization	Gene Ontology	4	23	0.0767003	0.742022
regulation of presynapse assembly	Gene Ontology	3	14	0.0792228	0.742022
synaptic membrane adhesion	Gene Ontology	3	14	0.0792228	0.742022
regulation of MAPK cascade	Gene Ontology	3	14	0.0792228	0.742022
innate immune response	Gene Ontology	10	90	0.0793149	0.742022
'de novo' IMP biosynthetic process	Gene Ontology	2	6	0.0799819	0.742022
cellular response to exogenous dsRNA	Gene Ontology	2	6	0.0799819	0.742022
fibrinogen complex	Gene Ontology	2	6	0.0799819	0.742022
type II transforming growth factor beta receptor binding	Gene Ontology	2	6	0.0799819	0.742022
cAMP-mediated signaling	Gene Ontology	2	6	0.0799819	0.742022
virion binding	Gene Ontology	2	6	0.0799819	0.742022
mast cell degranulation	Gene Ontology	2	6	0.0799819	0.742022
protein hexamerization	Gene Ontology	2	6	0.0799819	0.742022
chondroitin sulfate biosynthetic process	Gene Ontology	2	6	0.0799819	0.742022
negative regulation of toll-like receptor signaling pathway	Gene Ontology	2	6	0.0799819	0.742022
activation of cysteine-type endopeptidase activity	Gene Ontology	2	6	0.0799819	0.742022
positive regulation of transcription from RNA polymerase II promoter involved in cellular response to chemical stimulus	Gene Ontology	2	6	0.0799819	0.742022
negative regulation of interferon-beta production	Gene Ontology	2	6	0.0799819	0.742022
glycosaminoglycan biosynthetic process	Gene Ontology	2	6	0.0799819	0.742022
negative regulation of blood coagulation	Gene Ontology	2	6	0.0799819	0.742022
dorsal spinal cord development	Gene Ontology	2	6	0.0799819	0.742022
histone acetyltransferase activity (H4-K16 specific)	Gene Ontology	2	6	0.0799819	0.742022
negative regulation of protein processing	Gene Ontology	2	6	0.0799819	0.742022
interleukin-1 receptor activity	Gene Ontology	2	6	0.0799819	0.742022
dopamine biosynthetic process	Gene Ontology	2	6	0.0799819	0.742022
regulation of behavior	Gene Ontology	2	6	0.0799819	0.742022
UDP-N-acetylglucosamine biosynthetic process	Gene Ontology	2	6	0.0799819	0.742022
pulmonary artery morphogenesis	Gene Ontology	2	6	0.0799819	0.742022
sequestering of actin monomers	Gene Ontology	2	6	0.0799819	0.742022
V(D)J recombination	Gene Ontology	2	6	0.0799819	0.742022
L-lysine transmembrane transport	Gene Ontology	2	6	0.0799819	0.742022
receptor catabolic process	Gene Ontology	2	6	0.0799819	0.742022
glutathione catabolic process	Gene Ontology	2	6	0.0799819	0.742022
regulation of mitotic nuclear division	Gene Ontology	2	6	0.0799819	0.742022
heparin binding	Gene Ontology	8	67	0.0819015	0.742022
cytoplasm	Gene Ontology	146	2028	0.0826506	0.742022
positive regulation of kinase activity	Gene Ontology	7	56	0.0843127	0.742022
cell cycle	Gene Ontology	6	45	0.0853256	0.742022
cholesterol metabolic process	Gene Ontology	4	24	0.0854093	0.742022
external side of plasma membrane	Gene Ontology	14	141	0.0855296	0.742022
positive regulation of I-kappaB kinase/NF-kappaB signaling	Gene Ontology	8	68	0.0869628	0.742022
protein localization to plasma membrane	Gene Ontology	9	80	0.087969	0.742022
plasma membrane	Gene Ontology	99	1340	0.0888743	0.742022
protein kinase C-activating G protein-coupled receptor signaling pathway	Gene Ontology	3	15	0.0909758	0.742022
skeletal muscle fiber development	Gene Ontology	3	15	0.0909758	0.742022
ERK1 and ERK2 cascade	Gene Ontology	3	15	0.0909758	0.742022
negative regulation of Rho protein signal transduction	Gene Ontology	3	15	0.0909758	0.742022
vesicle membrane	Gene Ontology	3	15	0.0909758	0.742022
long-term memory	Gene Ontology	3	15	0.0909758	0.742022
response to cytokine	Gene Ontology	3	15	0.0909758	0.742022
NAD+ kinase activity	Gene Ontology	3	15	0.0909758	0.742022
membrane protein ectodomain proteolysis	Gene Ontology	3	15	0.0909758	0.742022
adult locomotory behavior	Gene Ontology	5	35	0.0911281	0.742022
neuromuscular junction	Gene Ontology	6	46	0.0917996	0.742022
negative regulation of gene expression	Gene Ontology	9	81	0.0928076	0.742022
lens development in camera-type eye	Gene Ontology	4	25	0.0945762	0.742022
recycling endosome	Gene Ontology	7	58	0.0959164	0.742022
transmembrane receptor protein tyrosine kinase activity	Gene Ontology	6	47	0.0985313	0.742022
positive regulation of B cell differentiation	Gene Ontology	2	7	0.098835	0.742022
GATOR2 complex	Gene Ontology	2	7	0.098835	0.742022
Notch receptor processing	Gene Ontology	2	7	0.098835	0.742022
peripheral nervous system neuron development	Gene Ontology	2	7	0.098835	0.742022
positive regulation of isotype switching	Gene Ontology	2	7	0.098835	0.742022
response to muramyl dipeptide	Gene Ontology	2	7	0.098835	0.742022
receptor guanylyl cyclase signaling pathway	Gene Ontology	2	7	0.098835	0.742022
positive regulation of macrophage activation	Gene Ontology	2	7	0.098835	0.742022
phosphatidylinositol-4,5-bisphosphate 5-phosphatase activity	Gene Ontology	2	7	0.098835	0.742022
heparan sulfate proteoglycan biosynthetic process	Gene Ontology	2	7	0.098835	0.742022
nuclear envelope lumen	Gene Ontology	2	7	0.098835	0.742022
hepatocyte differentiation	Gene Ontology	2	7	0.098835	0.742022
cell-cell contact zone	Gene Ontology	2	7	0.098835	0.742022
thrombin-activated receptor signaling pathway	Gene Ontology	2	7	0.098835	0.742022
Golgi-associated vesicle membrane	Gene Ontology	2	7	0.098835	0.742022
regulation of protein kinase activity	Gene Ontology	2	7	0.098835	0.742022
embryonic heart tube development	Gene Ontology	2	7	0.098835	0.742022
signal peptide processing	Gene Ontology	2	7	0.098835	0.742022
chloride ion homeostasis	Gene Ontology	2	7	0.098835	0.742022
double-stranded telomeric DNA binding	Gene Ontology	2	7	0.098835	0.742022
sphingosine N-acyltransferase activity	Gene Ontology	2	7	0.098835	0.742022
negative regulation of blood vessel endothelial cell migration	Gene Ontology	2	7	0.098835	0.742022
neuron maturation	Gene Ontology	2	7	0.098835	0.742022
dendrite extension	Gene Ontology	2	7	0.098835	0.742022
positive regulation of neutrophil chemotaxis	Gene Ontology	2	7	0.098835	0.742022
long-chain fatty acid transport	Gene Ontology	2	7	0.098835	0.742022
proteasome regulatory particle, lid subcomplex	Gene Ontology	2	7	0.098835	0.742022
transcription preinitiation complex	Gene Ontology	2	7	0.098835	0.742022
very-low-density lipoprotein particle	Gene Ontology	2	7	0.098835	0.742022
axon development	Gene Ontology	2	7	0.098835	0.742022
cholesterol transport	Gene Ontology	2	7	0.098835	0.742022
establishment of endothelial barrier	Gene Ontology	2	7	0.098835	0.742022
regulation of store-operated calcium entry	Gene Ontology	2	7	0.098835	0.742022
3'-UTR-mediated mRNA stabilization	Gene Ontology	2	7	0.098835	0.742022
regulation of chondrocyte differentiation	Gene Ontology	2	7	0.098835	0.742022
ribosomal large subunit export from nucleus	Gene Ontology	2	7	0.098835	0.742022
nuclear envelope reassembly	Gene Ontology	2	7	0.098835	0.742022
transcription-coupled nucleotide-excision repair	Gene Ontology	2	7	0.098835	0.742022
synaptic vesicle maturation	Gene Ontology	2	7	0.098835	0.742022
peptide hormone receptor binding	Gene Ontology	2	7	0.098835	0.742022
extracellular matrix structural constituent	Gene Ontology	5	36	0.0989089	0.742022
cytoplasmic stress granule	Gene Ontology	5	36	0.0989089	0.742022
negative regulation of cell migration	Gene Ontology	7	59	0.102033	0.742022
protein glycosylation	Gene Ontology	7	59	0.102033	0.742022
early endosome to late endosome transport	Gene Ontology	3	16	0.103401	0.742022
bone morphogenesis	Gene Ontology	3	16	0.103401	0.742022
membrane fusion	Gene Ontology	3	16	0.103401	0.742022
fibroblast growth factor binding	Gene Ontology	3	16	0.103401	0.742022
neuropeptide binding	Gene Ontology	3	16	0.103401	0.742022
chaperone-mediated protein folding	Gene Ontology	3	16	0.103401	0.742022
positive regulation of protein kinase activity	Gene Ontology	3	16	0.103401	0.742022
myelination	Gene Ontology	4	26	0.104185	0.742022
central nervous system development	Gene Ontology	6	48	0.105517	0.742022
protein localization	Gene Ontology	5	37	0.107012	0.742022
angiogenesis	Gene Ontology	11	109	0.109108	0.742022
bicellular tight junction	Gene Ontology	6	49	0.112752	0.742022
ceramide biosynthetic process	Gene Ontology	4	27	0.114219	0.742022
cytoplasmic ribonucleoprotein granule	Gene Ontology	5	38	0.115429	0.742022
cellular response to calcium ion	Gene Ontology	5	38	0.115429	0.742022
DNA-binding transcription repressor activity, RNA polymerase II-specific	Gene Ontology	13	136	0.115896	0.742022
neural tube development	Gene Ontology	3	17	0.116452	0.742022
metallocarboxypeptidase activity	Gene Ontology	3	17	0.116452	0.742022
positive regulation of smooth muscle cell proliferation	Gene Ontology	3	17	0.116452	0.742022
gamma-aminobutyric acid signaling pathway	Gene Ontology	3	17	0.116452	0.742022
protein localization to endosome	Gene Ontology	2	8	0.118766	0.742022
membrane organization	Gene Ontology	2	8	0.118766	0.742022
cardiac right ventricle morphogenesis	Gene Ontology	2	8	0.118766	0.742022
Rap protein signal transduction	Gene Ontology	2	8	0.118766	0.742022
regulation of transcription involved in G1/S transition of mitotic cell cycle	Gene Ontology	2	8	0.118766	0.742022
regulation of mRNA splicing, via spliceosome	Gene Ontology	2	8	0.118766	0.742022
positive regulation of Arp2/3 complex-mediated actin nucleation	Gene Ontology	2	8	0.118766	0.742022
triglyceride biosynthetic process	Gene Ontology	2	8	0.118766	0.742022
cardiac septum morphogenesis	Gene Ontology	2	8	0.118766	0.742022
progesterone receptor signaling pathway	Gene Ontology	2	8	0.118766	0.742022
nuclear receptor binding	Gene Ontology	2	8	0.118766	0.742022
cardiac muscle cell action potential involved in contraction	Gene Ontology	2	8	0.118766	0.742022
amino acid transport	Gene Ontology	2	8	0.118766	0.742022
proteasome complex	Gene Ontology	2	8	0.118766	0.742022
NIK/NF-kappaB signaling	Gene Ontology	2	8	0.118766	0.742022
positive regulation of keratinocyte differentiation	Gene Ontology	2	8	0.118766	0.742022
metalloendopeptidase inhibitor activity	Gene Ontology	2	8	0.118766	0.742022
mitotic cell cycle arrest	Gene Ontology	2	8	0.118766	0.742022
tRNA wobble uridine modification	Gene Ontology	2	8	0.118766	0.742022
inhibitory synapse assembly	Gene Ontology	2	8	0.118766	0.742022
regulation of cell adhesion mediated by integrin	Gene Ontology	2	8	0.118766	0.742022
positive regulation of protein exit from endoplasmic reticulum	Gene Ontology	2	8	0.118766	0.742022
cellular response to leucine starvation	Gene Ontology	2	8	0.118766	0.742022
negative regulation of axon regeneration	Gene Ontology	2	8	0.118766	0.742022
central nervous system neuron development	Gene Ontology	2	8	0.118766	0.742022
positive regulation of glycolytic process	Gene Ontology	2	8	0.118766	0.742022
protein kinase C signaling	Gene Ontology	2	8	0.118766	0.742022
vacuole	Gene Ontology	2	8	0.118766	0.742022
negative regulation of ossification	Gene Ontology	2	8	0.118766	0.742022
neuropeptide receptor activity	Gene Ontology	2	8	0.118766	0.742022
inhibitory postsynaptic potential	Gene Ontology	2	8	0.118766	0.742022
exploration behavior	Gene Ontology	2	8	0.118766	0.742022
nucleotide metabolic process	Gene Ontology	2	8	0.118766	0.742022
cholesterol homeostasis	Gene Ontology	6	50	0.120232	0.742022
post-embryonic development	Gene Ontology	6	50	0.120232	0.742022
basement membrane	Gene Ontology	6	50	0.120232	0.742022
nuclear chromosome, telomeric region	Gene Ontology	6	50	0.120232	0.742022
protein homodimerization activity	Gene Ontology	32	395	0.120682	0.742022
mitochondrion organization	Gene Ontology	5	39	0.12415	0.742022
kinase binding	Gene Ontology	5	39	0.12415	0.742022
4 iron, 4 sulfur cluster binding	Gene Ontology	4	28	0.124659	0.742022
regulation of mitotic cell cycle	Gene Ontology	4	28	0.124659	0.742022
promoter-specific chromatin binding	Gene Ontology	4	28	0.124659	0.742022
male gonad development	Gene Ontology	6	51	0.127951	0.742022
cytoskeleton	Gene Ontology	12	126	0.129453	0.742022
macroautophagy	Gene Ontology	3	18	0.13008	0.742022
adipose tissue development	Gene Ontology	3	18	0.13008	0.742022
proteolysis involved in cellular protein catabolic process	Gene Ontology	3	18	0.13008	0.742022
positive regulation of cell-substrate adhesion	Gene Ontology	3	18	0.13008	0.742022
stem cell differentiation	Gene Ontology	3	18	0.13008	0.742022
GTPase binding	Gene Ontology	3	18	0.13008	0.742022
Golgi stack	Gene Ontology	3	18	0.13008	0.742022
heme binding	Gene Ontology	9	88	0.130901	0.742022
protein kinase binding	Gene Ontology	21	247	0.132959	0.742022
neural crest cell migration	Gene Ontology	5	40	0.133166	0.742022
Golgi apparatus	Gene Ontology	38	485	0.134737	0.742022
negative regulation of apoptotic process	Gene Ontology	16	180	0.135305	0.742022
positive regulation of catalytic activity	Gene Ontology	4	29	0.135485	0.742022
catalytic activity	Gene Ontology	4	29	0.135485	0.742022
protein folding	Gene Ontology	7	64	0.135659	0.742022
intracellular membrane-bounded organelle	Gene Ontology	18	207	0.135756	0.742022
Wnt signaling pathway	Gene Ontology	6	52	0.135903	0.742022
response to zinc ion	Gene Ontology	2	9	0.139578	0.742022
histone H4-K5 acetylation	Gene Ontology	2	9	0.139578	0.742022
negative regulation of substrate adhesion-dependent cell spreading	Gene Ontology	2	9	0.139578	0.742022
auditory receptor cell stereocilium organization	Gene Ontology	2	9	0.139578	0.742022
cellular response to platelet-derived growth factor stimulus	Gene Ontology	2	9	0.139578	0.742022
Ral GTPase binding	Gene Ontology	2	9	0.139578	0.742022
histone H4-K16 acetylation	Gene Ontology	2	9	0.139578	0.742022
COPII-coated vesicle cargo loading	Gene Ontology	2	9	0.139578	0.742022
positive regulation of protein sumoylation	Gene Ontology	2	9	0.139578	0.742022
endocardial cushion development	Gene Ontology	2	9	0.139578	0.742022
isopeptidase activity	Gene Ontology	2	9	0.139578	0.742022
acrosome assembly	Gene Ontology	2	9	0.139578	0.742022
calcium-dependent protein kinase C activity	Gene Ontology	2	9	0.139578	0.742022
zinc ion transmembrane transport	Gene Ontology	2	9	0.139578	0.742022
negative regulation of cell-cell adhesion	Gene Ontology	2	9	0.139578	0.742022
negative regulation of axon extension	Gene Ontology	2	9	0.139578	0.742022
translation repressor activity	Gene Ontology	2	9	0.139578	0.742022
cellular response to unfolded protein	Gene Ontology	2	9	0.139578	0.742022
H4 histone acetyltransferase activity	Gene Ontology	2	9	0.139578	0.742022
SCAR complex	Gene Ontology	2	9	0.139578	0.742022
mRNA cleavage and polyadenylation specificity factor complex	Gene Ontology	2	9	0.139578	0.742022
apical junction complex	Gene Ontology	2	9	0.139578	0.742022
histone H4-K8 acetylation	Gene Ontology	2	9	0.139578	0.742022
purine nucleotide biosynthetic process	Gene Ontology	2	9	0.139578	0.742022
positive regulation of intracellular estrogen receptor signaling pathway	Gene Ontology	2	9	0.139578	0.742022
negative regulation of keratinocyte proliferation	Gene Ontology	2	9	0.139578	0.742022
RNA polymerase II, core complex	Gene Ontology	2	9	0.139578	0.742022
positive regulation of collateral sprouting	Gene Ontology	2	9	0.139578	0.742022
activation of protein kinase activity	Gene Ontology	5	41	0.142466	0.742022
late endosome membrane	Gene Ontology	5	41	0.142466	0.742022
postsynapse	Gene Ontology	6	53	0.144081	0.742022
dendrite development	Gene Ontology	3	19	0.144234	0.742022
negative regulation of neuron projection development	Gene Ontology	3	19	0.144234	0.742022
positive regulation of axonogenesis	Gene Ontology	3	19	0.144234	0.742022
positive regulation of macroautophagy	Gene Ontology	3	19	0.144234	0.742022
cellular response to epidermal growth factor stimulus	Gene Ontology	3	19	0.144234	0.742022
DNA-directed 5'-3' RNA polymerase activity	Gene Ontology	3	19	0.144234	0.742022
iron ion homeostasis	Gene Ontology	3	19	0.144234	0.742022
negative regulation of endothelial cell proliferation	Gene Ontology	3	19	0.144234	0.742022
positive regulation of mitotic cell cycle	Gene Ontology	3	19	0.144234	0.742022
regulation of multicellular organism growth	Gene Ontology	3	19	0.144234	0.742022
retrograde vesicle-mediated transport, Golgi to endoplasmic reticulum	Gene Ontology	4	30	0.146676	0.742022
protein N-linked glycosylation	Gene Ontology	4	30	0.146676	0.742022
autophagy	Gene Ontology	4	30	0.146676	0.742022
intermembrane lipid transfer	Gene Ontology	4	30	0.146676	0.742022
ubiquitin-protein transferase activity	Gene Ontology	8	78	0.147136	0.742022
endoplasmic reticulum to Golgi vesicle-mediated transport	Gene Ontology	7	66	0.150461	0.742022
modulation of chemical synaptic transmission	Gene Ontology	5	42	0.152038	0.742022
immune response	Gene Ontology	8	79	0.154061	0.742022
early endosome	Gene Ontology	12	131	0.155225	0.742022
endomembrane system	Gene Ontology	7	67	0.158134	0.742022
heat shock protein binding	Gene Ontology	4	31	0.158211	0.742022
calcium ion transport	Gene Ontology	4	31	0.158211	0.742022
protein K63-linked deubiquitination	Gene Ontology	3	20	0.158866	0.742022
positive regulation of epithelial cell migration	Gene Ontology	3	20	0.158866	0.742022
COP9 signalosome	Gene Ontology	3	20	0.158866	0.742022
interstrand cross-link repair	Gene Ontology	3	20	0.158866	0.742022
phosphatase binding	Gene Ontology	3	20	0.158866	0.742022
Notch signaling pathway	Gene Ontology	6	55	0.161087	0.742022
synaptonemal complex	Gene Ontology	2	10	0.16109	0.742022
intracellular transport	Gene Ontology	2	10	0.16109	0.742022
synaptic vesicle fusion to presynaptic active zone membrane	Gene Ontology	2	10	0.16109	0.742022
osteoblast development	Gene Ontology	2	10	0.16109	0.742022
late endosome to vacuole transport via multivesicular body sorting pathway	Gene Ontology	2	10	0.16109	0.742022
poly(A)+ mRNA export from nucleus	Gene Ontology	2	10	0.16109	0.742022
synaptic transmission, GABAergic	Gene Ontology	2	10	0.16109	0.742022
RNA polymerase binding	Gene Ontology	2	10	0.16109	0.742022
mRNA 3'-UTR AU-rich region binding	Gene Ontology	2	10	0.16109	0.742022
negative regulation of anoikis	Gene Ontology	2	10	0.16109	0.742022
embryonic hemopoiesis	Gene Ontology	2	10	0.16109	0.742022
Rac guanyl-nucleotide exchange factor activity	Gene Ontology	2	10	0.16109	0.742022
negative regulation of release of cytochrome c from mitochondria	Gene Ontology	2	10	0.16109	0.742022
integral component of peroxisomal membrane	Gene Ontology	2	10	0.16109	0.742022
aminoacyl-tRNA synthetase multienzyme complex	Gene Ontology	2	10	0.16109	0.742022
inward rectifier potassium channel activity	Gene Ontology	2	10	0.16109	0.742022
cyclosporin A binding	Gene Ontology	2	10	0.16109	0.742022
positive regulation of protein autophosphorylation	Gene Ontology	2	10	0.16109	0.742022
nervous system development	Gene Ontology	8	80	0.161138	0.742022
fat cell differentiation	Gene Ontology	5	43	0.16187	0.742022
ubiquitin protein ligase binding	Gene Ontology	15	173	0.164529	0.742022
oxidoreductase activity	Gene Ontology	8	81	0.168365	0.742022
positive regulation of ERK1 and ERK2 cascade	Gene Ontology	10	107	0.168833	0.742022
cytokine-mediated signaling pathway	Gene Ontology	6	56	0.169901	0.742022
ATPase-coupled transmembrane transporter activity	Gene Ontology	4	32	0.170067	0.742022
regulation of inflammatory response	Gene Ontology	4	32	0.170067	0.742022
identical protein binding	Gene Ontology	46	614	0.171203	0.742022
negative regulation of cell population proliferation	Gene Ontology	14	161	0.172303	0.742022
transcription initiation from RNA polymerase II promoter	Gene Ontology	3	21	0.173925	0.742022
ATP transmembrane transporter activity	Gene Ontology	3	21	0.173925	0.742022
synaptic transmission, glutamatergic	Gene Ontology	3	21	0.173925	0.742022
negative regulation of catalytic activity	Gene Ontology	3	21	0.173925	0.742022
protein kinase B signaling	Gene Ontology	3	21	0.173925	0.742022
collagen-containing extracellular matrix	Gene Ontology	7	69	0.173998	0.742022
spermatogenesis	Gene Ontology	10	108	0.175213	0.742022
protein kinase activity	Gene Ontology	8	82	0.175736	0.742022
synaptic vesicle	Gene Ontology	6	57	0.17891	0.742022
dendrite	Gene Ontology	13	149	0.180559	0.742022
RNA polymerase II transcription factor binding	Gene Ontology	4	33	0.182222	0.742022
nucleotide binding	Gene Ontology	4	33	0.182222	0.742022
damaged DNA binding	Gene Ontology	4	33	0.182222	0.742022
filopodium	Gene Ontology	4	33	0.182222	0.742022
positive regulation of protein catabolic process	Gene Ontology	5	45	0.182266	0.742022
serine-type endopeptidase inhibitor activity	Gene Ontology	5	45	0.182266	0.742022
bone remodeling	Gene Ontology	2	11	0.183143	0.742022
pericentriolar material	Gene Ontology	2	11	0.183143	0.742022
aortic valve morphogenesis	Gene Ontology	2	11	0.183143	0.742022
fatty-acyl-CoA binding	Gene Ontology	2	11	0.183143	0.742022
GABA-gated chloride ion channel activity	Gene Ontology	2	11	0.183143	0.742022
epithelial tube branching involved in lung morphogenesis	Gene Ontology	2	11	0.183143	0.742022
transmembrane-ephrin receptor activity	Gene Ontology	2	11	0.183143	0.742022
positive regulation of cellular protein catabolic process	Gene Ontology	2	11	0.183143	0.742022
hydrogen peroxide catabolic process	Gene Ontology	2	11	0.183143	0.742022
positive regulation of organ growth	Gene Ontology	2	11	0.183143	0.742022
glial cell differentiation	Gene Ontology	2	11	0.183143	0.742022
MyD88-dependent toll-like receptor signaling pathway	Gene Ontology	2	11	0.183143	0.742022
embryonic digestive tract development	Gene Ontology	2	11	0.183143	0.742022
nuclear-transcribed mRNA poly(A) tail shortening	Gene Ontology	2	11	0.183143	0.742022
response to cold	Gene Ontology	2	11	0.183143	0.742022
laminin binding	Gene Ontology	2	11	0.183143	0.742022
sterol transporter activity	Gene Ontology	2	11	0.183143	0.742022
positive regulation of endothelial cell apoptotic process	Gene Ontology	2	11	0.183143	0.742022
N-acyltransferase activity	Gene Ontology	2	11	0.183143	0.742022
transforming growth factor beta binding	Gene Ontology	2	11	0.183143	0.742022
striated muscle cell differentiation	Gene Ontology	2	11	0.183143	0.742022
negative regulation of signaling receptor activity	Gene Ontology	2	11	0.183143	0.742022
triglyceride lipase activity	Gene Ontology	2	11	0.183143	0.742022
integral component of mitochondrial outer membrane	Gene Ontology	2	11	0.183143	0.742022
centriolar satellite	Gene Ontology	6	58	0.188107	0.742022
ATP binding	Gene Ontology	68	944	0.189034	0.742022
transport vesicle	Gene Ontology	3	22	0.189364	0.742022
nucleotide-excision repair	Gene Ontology	3	22	0.189364	0.742022
trans-Golgi network membrane	Gene Ontology	3	22	0.189364	0.742022
single-stranded RNA binding	Gene Ontology	3	22	0.189364	0.742022
ATP transport	Gene Ontology	3	22	0.189364	0.742022
cell adhesion molecule binding	Gene Ontology	3	22	0.189364	0.742022
activating transcription factor binding	Gene Ontology	3	22	0.189364	0.742022
energy homeostasis	Gene Ontology	3	22	0.189364	0.742022
negative regulation of cell adhesion	Gene Ontology	3	22	0.189364	0.742022
peptidyl-tyrosine dephosphorylation	Gene Ontology	7	71	0.190515	0.742022
transforming growth factor beta receptor signaling pathway	Gene Ontology	5	46	0.192803	0.742022
cysteine-type endopeptidase activity	Gene Ontology	5	46	0.192803	0.742022
substrate adhesion-dependent cell spreading	Gene Ontology	4	34	0.194653	0.742022
chromatin organization	Gene Ontology	4	34	0.194653	0.742022
positive regulation of stress fiber assembly	Gene Ontology	4	34	0.194653	0.742022
recycling endosome membrane	Gene Ontology	4	34	0.194653	0.742022
extracellular matrix	Gene Ontology	12	138	0.195345	0.742022
protein C-terminus binding	Gene Ontology	9	98	0.197209	0.742022
cell surface receptor signaling pathway	Gene Ontology	6	59	0.197482	0.742022
proteasome-mediated ubiquitin-dependent protein catabolic process	Gene Ontology	9	99	0.204519	0.742022
cognition	Gene Ontology	3	23	0.205134	0.742022
cellular response to amino acid starvation	Gene Ontology	3	23	0.205134	0.742022
cleavage furrow	Gene Ontology	3	23	0.205134	0.742022
eye development	Gene Ontology	3	23	0.205134	0.742022
olfactory bulb development	Gene Ontology	2	12	0.205594	0.742022
protein kinase inhibitor activity	Gene Ontology	2	12	0.205594	0.742022
regulation of metabolic process	Gene Ontology	2	12	0.205594	0.742022
regulation of myelination	Gene Ontology	2	12	0.205594	0.742022
DNA-templated transcription, initiation	Gene Ontology	2	12	0.205594	0.742022
receptor signaling pathway via JAK-STAT	Gene Ontology	2	12	0.205594	0.742022
response to muscle stretch	Gene Ontology	2	12	0.205594	0.742022
enteric nervous system development	Gene Ontology	2	12	0.205594	0.742022
cell-cell junction organization	Gene Ontology	2	12	0.205594	0.742022
smooth muscle tissue development	Gene Ontology	2	12	0.205594	0.742022
RNA polymerase III complex	Gene Ontology	2	12	0.205594	0.742022
oligodendrocyte development	Gene Ontology	2	12	0.205594	0.742022
Flemming body	Gene Ontology	2	12	0.205594	0.742022
protein phosphatase type 2A complex	Gene Ontology	2	12	0.205594	0.742022
Cul4-RING E3 ubiquitin ligase complex	Gene Ontology	2	12	0.205594	0.742022
sterol binding	Gene Ontology	2	12	0.205594	0.742022
coreceptor activity	Gene Ontology	2	12	0.205594	0.742022
SWI/SNF complex	Gene Ontology	2	12	0.205594	0.742022
stress granule assembly	Gene Ontology	2	12	0.205594	0.742022
COPII vesicle coat	Gene Ontology	2	12	0.205594	0.742022
centrosome localization	Gene Ontology	2	12	0.205594	0.742022
myoblast differentiation	Gene Ontology	2	12	0.205594	0.742022
negative regulation of NIK/NF-kappaB signaling	Gene Ontology	2	12	0.205594	0.742022
response to amphetamine	Gene Ontology	2	12	0.205594	0.742022
mitochondrial fission	Gene Ontology	2	12	0.205594	0.742022
myelination in peripheral nervous system	Gene Ontology	2	12	0.205594	0.742022
14-3-3 protein binding	Gene Ontology	2	12	0.205594	0.742022
isotype switching	Gene Ontology	2	12	0.205594	0.742022
maturation of LSU-rRNA from tricistronic rRNA transcript (SSU-rRNA, 5.8S rRNA, LSU-rRNA)	Gene Ontology	2	12	0.205594	0.742022
positive regulation of translation	Gene Ontology	4	35	0.207336	0.742022
chemotaxis	Gene Ontology	4	35	0.207336	0.742022
cellular response to insulin stimulus	Gene Ontology	4	35	0.207336	0.742022
mitochondrial intermembrane space	Gene Ontology	4	35	0.207336	0.742022
G protein-coupled peptide receptor activity	Gene Ontology	4	35	0.207336	0.742022
negative regulation of ERK1 and ERK2 cascade	Gene Ontology	4	35	0.207336	0.742022
endosome	Gene Ontology	12	140	0.207604	0.742022
protein tyrosine phosphatase activity	Gene Ontology	7	73	0.207635	0.742022
regulation of cell population proliferation	Gene Ontology	8	87	0.214611	0.742022
negative regulation of endopeptidase activity	Gene Ontology	7	74	0.216405	0.742022
ruffle membrane	Gene Ontology	4	36	0.220248	0.742022
chromatin DNA binding	Gene Ontology	4	36	0.220248	0.742022
ossification	Gene Ontology	4	36	0.220248	0.742022
transcription factor TFIID complex	Gene Ontology	3	24	0.221188	0.742022
skeletal system morphogenesis	Gene Ontology	3	24	0.221188	0.742022
ubiquitin conjugating enzyme binding	Gene Ontology	3	24	0.221188	0.742022
cytoplasmic side of plasma membrane	Gene Ontology	3	24	0.221188	0.742022
tRNA methylation	Gene Ontology	3	24	0.221188	0.742022
cytoskeletal protein binding	Gene Ontology	3	24	0.221188	0.742022
nuclear body	Gene Ontology	13	156	0.221337	0.742022
cellular response to starvation	Gene Ontology	5	49	0.225606	0.742022
transcription coregulator activity	Gene Ontology	6	62	0.226588	0.742022
positive regulation of NF-kappaB transcription factor activity	Gene Ontology	6	62	0.226588	0.742022
cell junction	Gene Ontology	6	62	0.226588	0.742022
positive regulation of TORC1 signaling	Gene Ontology	2	13	0.228314	0.742022
protein O-linked glycosylation	Gene Ontology	2	13	0.228314	0.742022
proline-rich region binding	Gene Ontology	2	13	0.228314	0.742022
negative regulation of Ras protein signal transduction	Gene Ontology	2	13	0.228314	0.742022
endoderm development	Gene Ontology	2	13	0.228314	0.742022
triglyceride homeostasis	Gene Ontology	2	13	0.228314	0.742022
post-anal tail morphogenesis	Gene Ontology	2	13	0.228314	0.742022
dendrite membrane	Gene Ontology	2	13	0.228314	0.742022
inositol phosphate dephosphorylation	Gene Ontology	2	13	0.228314	0.742022
gastrulation with mouth forming second	Gene Ontology	2	13	0.228314	0.742022
GTP-Rho binding	Gene Ontology	2	13	0.228314	0.742022
synaptic vesicle priming	Gene Ontology	2	13	0.228314	0.742022
myelin sheath	Gene Ontology	2	13	0.228314	0.742022
axonal growth cone	Gene Ontology	2	13	0.228314	0.742022
enzyme activator activity	Gene Ontology	2	13	0.228314	0.742022
glutamate receptor activity	Gene Ontology	2	13	0.228314	0.742022
positive regulation of neuron projection development	Gene Ontology	4	37	0.233366	0.742022
peptide binding	Gene Ontology	4	37	0.233366	0.742022
peptidyl-serine phosphorylation	Gene Ontology	9	103	0.234816	0.742022
positive regulation of actin filament polymerization	Gene Ontology	3	25	0.237481	0.742022
branching involved in ureteric bud morphogenesis	Gene Ontology	3	25	0.237481	0.742022
negative regulation of phosphatase activity	Gene Ontology	3	25	0.237481	0.742022
cellular response to retinoic acid	Gene Ontology	3	25	0.237481	0.742022
regulation of phosphoprotein phosphatase activity	Gene Ontology	3	25	0.237481	0.742022
adaptive immune response	Gene Ontology	3	25	0.237481	0.742022
NAD binding	Gene Ontology	3	25	0.237481	0.742022
ciliary basal body	Gene Ontology	7	77	0.243475	0.742022
GTPase activity	Gene Ontology	16	202	0.244187	0.742022
photoreceptor outer segment	Gene Ontology	4	38	0.246666	0.742022
protein K48-linked ubiquitination	Gene Ontology	4	38	0.246666	0.742022
protein serine/threonine phosphatase activity	Gene Ontology	4	38	0.246666	0.742022
neuron migration	Gene Ontology	6	64	0.246715	0.742022
protein serine/threonine kinase activator activity	Gene Ontology	2	14	0.25119	0.742022
negative regulation of TORC1 signaling	Gene Ontology	2	14	0.25119	0.742022
synaptic transmission, cholinergic	Gene Ontology	2	14	0.25119	0.742022
autophagosome membrane	Gene Ontology	2	14	0.25119	0.742022
positive regulation of reactive oxygen species metabolic process	Gene Ontology	2	14	0.25119	0.742022
pancreas development	Gene Ontology	2	14	0.25119	0.742022
cellular response to amyloid-beta	Gene Ontology	2	14	0.25119	0.742022
positive regulation of transcription initiation from RNA polymerase II promoter	Gene Ontology	2	14	0.25119	0.742022
voltage-gated ion channel activity	Gene Ontology	2	14	0.25119	0.742022
cholesterol transfer activity	Gene Ontology	2	14	0.25119	0.742022
postsynaptic density membrane	Gene Ontology	2	14	0.25119	0.742022
rough endoplasmic reticulum	Gene Ontology	2	14	0.25119	0.742022
regulation of Rho protein signal transduction	Gene Ontology	2	14	0.25119	0.742022
negative regulation of peptidyl-serine phosphorylation	Gene Ontology	2	14	0.25119	0.742022
ATPase activity	Gene Ontology	10	119	0.252093	0.742022
mitochondrial inner membrane	Gene Ontology	7	78	0.252729	0.742022
positive regulation of epithelial to mesenchymal transition	Gene Ontology	3	26	0.25397	0.742022
response to endoplasmic reticulum stress	Gene Ontology	3	26	0.25397	0.742022
ephrin receptor signaling pathway	Gene Ontology	3	26	0.25397	0.742022
long-term synaptic potentiation	Gene Ontology	3	26	0.25397	0.742022
neuronal cell body	Gene Ontology	10	120	0.259609	0.742022
positive regulation of peptidyl-serine phosphorylation	Gene Ontology	5	52	0.259904	0.742022
kinetochore	Gene Ontology	5	52	0.259904	0.742022
activation of MAPK activity	Gene Ontology	5	52	0.259904	0.742022
negative regulation of protein kinase activity	Gene Ontology	4	39	0.260126	0.742022
transmembrane receptor protein tyrosine kinase signaling pathway	Gene Ontology	7	79	0.262085	0.742022
perinuclear region of cytoplasm	Gene Ontology	21	278	0.266672	0.742022
neuron projection	Gene Ontology	14	178	0.270606	0.742022
positive regulation of B cell proliferation	Gene Ontology	3	27	0.270613	0.742022
protein-macromolecule adaptor activity	Gene Ontology	3	27	0.270613	0.742022
presynaptic membrane	Gene Ontology	3	27	0.270613	0.742022
guanyl-nucleotide exchange factor activity	Gene Ontology	5	53	0.271602	0.742022
RNA polymerase II activating transcription factor binding	Gene Ontology	4	40	0.273724	0.742022
glycosaminoglycan binding	Gene Ontology	2	15	0.274119	0.742022
homeostasis of number of cells	Gene Ontology	2	15	0.274119	0.742022
cardiac epithelial to mesenchymal transition	Gene Ontology	2	15	0.274119	0.742022
positive regulation of neurogenesis	Gene Ontology	2	15	0.274119	0.742022
megakaryocyte development	Gene Ontology	2	15	0.274119	0.742022
protein localization to Golgi apparatus	Gene Ontology	2	15	0.274119	0.742022
poly(U) RNA binding	Gene Ontology	2	15	0.274119	0.742022
retromer complex	Gene Ontology	2	15	0.274119	0.742022
negative regulation of smoothened signaling pathway	Gene Ontology	2	15	0.274119	0.742022
activation of JUN kinase activity	Gene Ontology	2	15	0.274119	0.742022
entrainment of circadian clock by photoperiod	Gene Ontology	2	15	0.274119	0.742022
phospholipase activity	Gene Ontology	2	15	0.274119	0.742022
negative regulation of intrinsic apoptotic signaling pathway	Gene Ontology	2	15	0.274119	0.742022
arachidonic acid secretion	Gene Ontology	2	15	0.274119	0.742022
condensed nuclear chromosome	Gene Ontology	2	15	0.274119	0.742022
disordered domain specific binding	Gene Ontology	2	15	0.274119	0.742022
negative regulation of mitotic cell cycle	Gene Ontology	2	15	0.274119	0.742022
iron-sulfur cluster assembly	Gene Ontology	2	15	0.274119	0.742022
R-SMAD binding	Gene Ontology	2	15	0.274119	0.742022
vacuolar membrane	Gene Ontology	2	15	0.274119	0.742022
female gonad development	Gene Ontology	2	15	0.274119	0.742022
defense response	Gene Ontology	2	15	0.274119	0.742022
actin monomer binding	Gene Ontology	2	15	0.274119	0.742022
endocytosis	Gene Ontology	8	95	0.282594	0.742022
positive regulation of NIK/NF-kappaB signaling	Gene Ontology	3	28	0.28737	0.742022
visual learning	Gene Ontology	3	28	0.28737	0.742022
secretory granule	Gene Ontology	3	28	0.28737	0.742022
protein kinase C binding	Gene Ontology	3	28	0.28737	0.742022
regulation of synaptic vesicle exocytosis	Gene Ontology	3	28	0.28737	0.742022
adenylate cyclase-modulating G protein-coupled receptor signaling pathway	Gene Ontology	4	41	0.287437	0.742022
cell-matrix adhesion	Gene Ontology	4	41	0.287437	0.742022
negative regulation of translation	Gene Ontology	4	41	0.287437	0.742022
lung development	Gene Ontology	4	41	0.287437	0.742022
locomotory behavior	Gene Ontology	5	55	0.295313	0.742022
tumor necrosis factor receptor binding	Gene Ontology	2	16	0.297011	0.742022
GABA-A receptor complex	Gene Ontology	2	16	0.297011	0.742022
positive regulation of cysteine-type endopeptidase activity involved in apoptotic process	Gene Ontology	2	16	0.297011	0.742022
positive regulation of vascular endothelial growth factor production	Gene Ontology	2	16	0.297011	0.742022
neuropeptide hormone activity	Gene Ontology	2	16	0.297011	0.742022
blood vessel remodeling	Gene Ontology	2	16	0.297011	0.742022
monooxygenase activity	Gene Ontology	2	16	0.297011	0.742022
protein phosphatase regulator activity	Gene Ontology	2	16	0.297011	0.742022
exocyst	Gene Ontology	2	16	0.297011	0.742022
positive regulation of insulin secretion	Gene Ontology	2	16	0.297011	0.742022
preribosome, large subunit precursor	Gene Ontology	2	16	0.297011	0.742022
innervation	Gene Ontology	2	16	0.297011	0.742022
extrinsic apoptotic signaling pathway	Gene Ontology	2	16	0.297011	0.742022
RNA polymerase II core promoter sequence-specific DNA binding	Gene Ontology	2	16	0.297011	0.742022
dynein light intermediate chain binding	Gene Ontology	2	16	0.297011	0.742022
metallopeptidase activity	Gene Ontology	2	16	0.297011	0.742022
Golgi to plasma membrane transport	Gene Ontology	2	16	0.297011	0.742022
sensory perception of pain	Gene Ontology	2	16	0.297011	0.742022
thyroid hormone receptor binding	Gene Ontology	2	16	0.297011	0.742022
ATP-dependent chromatin remodeling	Gene Ontology	2	16	0.297011	0.742022
T cell differentiation in thymus	Gene Ontology	2	16	0.297011	0.742022
ionotropic glutamate receptor signaling pathway	Gene Ontology	2	16	0.297011	0.742022
positive regulation of axon extension	Gene Ontology	2	16	0.297011	0.742022
presynaptic active zone	Gene Ontology	2	16	0.297011	0.742022
negative regulation of viral genome replication	Gene Ontology	2	16	0.297011	0.742022
GABA-A receptor activity	Gene Ontology	2	16	0.297011	0.742022
protein binding	Gene Ontology	10	125	0.298204	0.742022
membrane raft	Gene Ontology	7	83	0.300395	0.742022
positive regulation of osteoblast differentiation	Gene Ontology	4	42	0.301244	0.742022
tubulin binding	Gene Ontology	3	29	0.304202	0.742022
Ras protein signal transduction	Gene Ontology	3	29	0.304202	0.742022
cytokine receptor activity	Gene Ontology	3	29	0.304202	0.742022
positive regulation of MAP kinase activity	Gene Ontology	3	29	0.304202	0.742022
hemopoiesis	Gene Ontology	3	29	0.304202	0.742022
melanosome	Gene Ontology	3	29	0.304202	0.742022
animal organ morphogenesis	Gene Ontology	5	56	0.307297	0.742022
cell-cell junction	Gene Ontology	7	84	0.310157	0.742022
ionotropic glutamate receptor complex	Gene Ontology	1	5	0.311822	0.742022
positive regulation of acrosome reaction	Gene Ontology	1	5	0.311822	0.742022
regulation of synapse structure or activity	Gene Ontology	1	5	0.311822	0.742022
negative regulation of collateral sprouting	Gene Ontology	1	5	0.311822	0.742022
positive regulation of ruffle assembly	Gene Ontology	1	5	0.311822	0.742022
tRNA methyltransferase activity	Gene Ontology	1	5	0.311822	0.742022
transition metal ion binding	Gene Ontology	1	5	0.311822	0.742022
collateral sprouting	Gene Ontology	1	5	0.311822	0.742022
negative regulation of insulin secretion involved in cellular response to glucose stimulus	Gene Ontology	1	5	0.311822	0.742022
co-receptor binding	Gene Ontology	1	5	0.311822	0.742022
arginine metabolic process	Gene Ontology	1	5	0.311822	0.742022
negative regulation of long-term synaptic potentiation	Gene Ontology	1	5	0.311822	0.742022
IMP salvage	Gene Ontology	1	5	0.311822	0.742022
acetyl-CoA biosynthetic process from pyruvate	Gene Ontology	1	5	0.311822	0.742022
positive regulation of signaling receptor activity	Gene Ontology	1	5	0.311822	0.742022
organelle transport along microtubule	Gene Ontology	1	5	0.311822	0.742022
central nervous system neuron axonogenesis	Gene Ontology	1	5	0.311822	0.742022
positive regulation of cholesterol storage	Gene Ontology	1	5	0.311822	0.742022
fucosylation	Gene Ontology	1	5	0.311822	0.742022
response to radiation	Gene Ontology	1	5	0.311822	0.742022
stem cell division	Gene Ontology	1	5	0.311822	0.742022
alpha-(1->3)-fucosyltransferase activity	Gene Ontology	1	5	0.311822	0.742022
positive regulation of vascular endothelial growth factor signaling pathway	Gene Ontology	1	5	0.311822	0.742022
cardiac muscle tissue morphogenesis	Gene Ontology	1	5	0.311822	0.742022
cellular response to cholesterol	Gene Ontology	1	5	0.311822	0.742022
protein maturation by protein folding	Gene Ontology	1	5	0.311822	0.742022
inner mitochondrial membrane organization	Gene Ontology	1	5	0.311822	0.742022
positive regulation of fibroblast apoptotic process	Gene Ontology	1	5	0.311822	0.742022
cellular response to arsenic-containing substance	Gene Ontology	1	5	0.311822	0.742022
N-acetylglucosamine metabolic process	Gene Ontology	1	5	0.311822	0.742022
plasma membrane signaling receptor complex	Gene Ontology	1	5	0.311822	0.742022
positive regulation of fatty acid oxidation	Gene Ontology	1	5	0.311822	0.742022
MHC class I protein binding	Gene Ontology	1	5	0.311822	0.742022
positive regulation of triglyceride biosynthetic process	Gene Ontology	1	5	0.311822	0.742022
cellular sphingolipid homeostasis	Gene Ontology	1	5	0.311822	0.742022
glial cell-derived neurotrophic factor receptor signaling pathway	Gene Ontology	1	5	0.311822	0.742022
neurotransmitter receptor internalization	Gene Ontology	1	5	0.311822	0.742022
peroxisome proliferator activated receptor binding	Gene Ontology	1	5	0.311822	0.742022
adenyl-nucleotide exchange factor activity	Gene Ontology	1	5	0.311822	0.742022
positive regulation of triglyceride catabolic process	Gene Ontology	1	5	0.311822	0.742022
multicellular organismal response to stress	Gene Ontology	1	5	0.311822	0.742022
gamma-secretase complex	Gene Ontology	1	5	0.311822	0.742022
endothelial cell activation	Gene Ontology	1	5	0.311822	0.742022
metallodipeptidase activity	Gene Ontology	1	5	0.311822	0.742022
positive regulation of T cell receptor signaling pathway	Gene Ontology	1	5	0.311822	0.742022
threonine catabolic process	Gene Ontology	1	5	0.311822	0.742022
behavioral response to nicotine	Gene Ontology	1	5	0.311822	0.742022
biomineral tissue development	Gene Ontology	1	5	0.311822	0.742022
phosphatase inhibitor activity	Gene Ontology	1	5	0.311822	0.742022
long-chain fatty acyl-CoA binding	Gene Ontology	1	5	0.311822	0.742022
macrophage activation involved in immune response	Gene Ontology	1	5	0.311822	0.742022
negative regulation of centriole replication	Gene Ontology	1	5	0.311822	0.742022
heparan sulfate proteoglycan binding	Gene Ontology	1	5	0.311822	0.742022
cell junction assembly	Gene Ontology	1	5	0.311822	0.742022
positive regulation of interleukin-5 production	Gene Ontology	1	5	0.311822	0.742022
iron-sulfur cluster binding	Gene Ontology	1	5	0.311822	0.742022
mitochondrial genome maintenance	Gene Ontology	1	5	0.311822	0.742022
polar microtubule	Gene Ontology	1	5	0.311822	0.742022
positive regulation of endopeptidase activity	Gene Ontology	1	5	0.311822	0.742022
mitochondrial electron transport, cytochrome c to oxygen	Gene Ontology	1	5	0.311822	0.742022
histone ubiquitination	Gene Ontology	1	5	0.311822	0.742022
ciliary rootlet	Gene Ontology	1	5	0.311822	0.742022
maternal behavior	Gene Ontology	1	5	0.311822	0.742022
negative regulation of execution phase of apoptosis	Gene Ontology	1	5	0.311822	0.742022
nuclear-transcribed mRNA catabolic process, exonucleolytic, 3'-5'	Gene Ontology	1	5	0.311822	0.742022
sphingomyelin phosphodiesterase activity	Gene Ontology	1	5	0.311822	0.742022
negative regulation of sequestering of triglyceride	Gene Ontology	1	5	0.311822	0.742022
Hrd1p ubiquitin ligase ERAD-L complex	Gene Ontology	1	5	0.311822	0.742022
carboxypeptidase activity	Gene Ontology	1	5	0.311822	0.742022
positive regulation of synapse maturation	Gene Ontology	1	5	0.311822	0.742022
activation of Janus kinase activity	Gene Ontology	1	5	0.311822	0.742022
positive regulation of tumor necrosis factor-mediated signaling pathway	Gene Ontology	1	5	0.311822	0.742022
U6 snRNA binding	Gene Ontology	1	5	0.311822	0.742022
relaxation of cardiac muscle	Gene Ontology	1	5	0.311822	0.742022
immunoglobulin V(D)J recombination	Gene Ontology	1	5	0.311822	0.742022
primitive streak formation	Gene Ontology	1	5	0.311822	0.742022
insulin-responsive compartment	Gene Ontology	1	5	0.311822	0.742022
meiotic nuclear membrane microtubule tethering complex	Gene Ontology	1	5	0.311822	0.742022
positive regulation of blood coagulation	Gene Ontology	1	5	0.311822	0.742022
post-translational protein modification	Gene Ontology	1	5	0.311822	0.742022
long-chain fatty-acyl-CoA metabolic process	Gene Ontology	1	5	0.311822	0.742022
determination of dorsal identity	Gene Ontology	1	5	0.311822	0.742022
DNA repair complex	Gene Ontology	1	5	0.311822	0.742022
phagosome maturation	Gene Ontology	1	5	0.311822	0.742022
mitochondrial electron transport, ubiquinol to cytochrome c	Gene Ontology	1	5	0.311822	0.742022
hormone binding	Gene Ontology	1	5	0.311822	0.742022
negative regulation of cytokine secretion	Gene Ontology	1	5	0.311822	0.742022
Smc5-Smc6 complex	Gene Ontology	1	5	0.311822	0.742022
positive regulation of non-canonical Wnt signaling pathway	Gene Ontology	1	5	0.311822	0.742022
negative regulation of cilium assembly	Gene Ontology	1	5	0.311822	0.742022
self proteolysis	Gene Ontology	1	5	0.311822	0.742022
ossification involved in bone maturation	Gene Ontology	1	5	0.311822	0.742022
rRNA base methylation	Gene Ontology	1	5	0.311822	0.742022
regulation of epidermal growth factor receptor signaling pathway	Gene Ontology	1	5	0.311822	0.742022
positive regulation of myoblast proliferation	Gene Ontology	1	5	0.311822	0.742022
ubiquitin-like protein binding	Gene Ontology	1	5	0.311822	0.742022
positive regulation of CREB transcription factor activity	Gene Ontology	1	5	0.311822	0.742022
regulation of membrane repolarization	Gene Ontology	1	5	0.311822	0.742022
regulation of sensory perception of pain	Gene Ontology	1	5	0.311822	0.742022
semicircular canal morphogenesis	Gene Ontology	1	5	0.311822	0.742022
dehydroascorbic acid transport	Gene Ontology	1	5	0.311822	0.742022
PTW/PP1 phosphatase complex	Gene Ontology	1	5	0.311822	0.742022
epinephrine binding	Gene Ontology	1	5	0.311822	0.742022
glomerular basement membrane development	Gene Ontology	1	5	0.311822	0.742022
cellular response to corticotropin-releasing hormone stimulus	Gene Ontology	1	5	0.311822	0.742022
negative regulation of epithelial cell proliferation involved in prostate gland development	Gene Ontology	1	5	0.311822	0.742022
negative regulation of type I interferon production	Gene Ontology	1	5	0.311822	0.742022
peroxisome proliferator activated receptor signaling pathway	Gene Ontology	1	5	0.311822	0.742022
pericardium development	Gene Ontology	1	5	0.311822	0.742022
RNA polymerase I core binding	Gene Ontology	1	5	0.311822	0.742022
NAADP-sensitive calcium-release channel activity	Gene Ontology	1	5	0.311822	0.742022
pyruvate metabolic process	Gene Ontology	1	5	0.311822	0.742022
positive regulation of protein polymerization	Gene Ontology	1	5	0.311822	0.742022
hyalurononglucosaminidase activity	Gene Ontology	1	5	0.311822	0.742022
SUMO-specific protease activity	Gene Ontology	1	5	0.311822	0.742022
protein localization to cytoplasmic stress granule	Gene Ontology	1	5	0.311822	0.742022
regulation of myoblast differentiation	Gene Ontology	1	5	0.311822	0.742022
shelterin complex	Gene Ontology	1	5	0.311822	0.742022
histone exchange	Gene Ontology	1	5	0.311822	0.742022
negative regulation of chromatin binding	Gene Ontology	1	5	0.311822	0.742022
dehydroascorbic acid transmembrane transporter activity	Gene Ontology	1	5	0.311822	0.742022
transforming growth factor beta-activated receptor activity	Gene Ontology	1	5	0.311822	0.742022
efflux transmembrane transporter activity	Gene Ontology	1	5	0.311822	0.742022
negative regulation of fibroblast apoptotic process	Gene Ontology	1	5	0.311822	0.742022
antigen processing and presentation of endogenous peptide antigen via MHC class I	Gene Ontology	1	5	0.311822	0.742022
cellular response to interleukin-6	Gene Ontology	1	5	0.311822	0.742022
fatty acid catabolic process	Gene Ontology	1	5	0.311822	0.742022
germinal center formation	Gene Ontology	1	5	0.311822	0.742022
cellular copper ion homeostasis	Gene Ontology	1	5	0.311822	0.742022
transcription factor TFIIA complex	Gene Ontology	1	5	0.311822	0.742022
inner ear auditory receptor cell differentiation	Gene Ontology	1	5	0.311822	0.742022
U4 snRNA 3'-end processing	Gene Ontology	1	5	0.311822	0.742022
L-ornithine transmembrane transporter activity	Gene Ontology	1	5	0.311822	0.742022
ribosomal small subunit export from nucleus	Gene Ontology	1	5	0.311822	0.742022
organelle fission	Gene Ontology	1	5	0.311822	0.742022
regulation of neurotransmitter receptor activity	Gene Ontology	1	5	0.311822	0.742022
iron ion transmembrane transporter activity	Gene Ontology	1	5	0.311822	0.742022
rRNA transcription	Gene Ontology	1	5	0.311822	0.742022
cellular response to misfolded protein	Gene Ontology	1	5	0.311822	0.742022
dopamine binding	Gene Ontology	1	5	0.311822	0.742022
negative regulation of epidermal growth factor receptor signaling pathway	Gene Ontology	1	5	0.311822	0.742022
dephosphorylation of RNA polymerase II C-terminal domain	Gene Ontology	1	5	0.311822	0.742022
meiotic spindle organization	Gene Ontology	1	5	0.311822	0.742022
regulation of axon regeneration	Gene Ontology	1	5	0.311822	0.742022
posttranslational protein targeting to endoplasmic reticulum membrane	Gene Ontology	1	5	0.311822	0.742022
lymphangiogenesis	Gene Ontology	1	5	0.311822	0.742022
Mo-molybdopterin cofactor biosynthetic process	Gene Ontology	1	5	0.311822	0.742022
photoreceptor cell outer segment organization	Gene Ontology	1	5	0.311822	0.742022
salivary gland morphogenesis	Gene Ontology	1	5	0.311822	0.742022
positive regulation of male gonad development	Gene Ontology	1	5	0.311822	0.742022
negative regulation of T cell activation	Gene Ontology	1	5	0.311822	0.742022
neuropilin binding	Gene Ontology	1	5	0.311822	0.742022
vascular endothelial growth factor-activated receptor activity	Gene Ontology	1	5	0.311822	0.742022
calcium, potassium:sodium antiporter activity	Gene Ontology	1	5	0.311822	0.742022
regulation of potassium ion transmembrane transporter activity	Gene Ontology	1	5	0.311822	0.742022
negative regulation of interleukin-12 production	Gene Ontology	1	5	0.311822	0.742022
mitochondrial protein processing	Gene Ontology	1	5	0.311822	0.742022
T cell receptor V(D)J recombination	Gene Ontology	1	5	0.311822	0.742022
mitochondrial outer membrane permeabilization	Gene Ontology	1	5	0.311822	0.742022
positive regulation of dendritic spine morphogenesis	Gene Ontology	1	5	0.311822	0.742022
glomerular visceral epithelial cell development	Gene Ontology	1	5	0.311822	0.742022
eukaryotic translation initiation factor 2B complex	Gene Ontology	1	5	0.311822	0.742022
positive regulation of macrophage cytokine production	Gene Ontology	1	5	0.311822	0.742022
cellular response to steroid hormone stimulus	Gene Ontology	1	5	0.311822	0.742022
inner ear receptor cell development	Gene Ontology	1	5	0.311822	0.742022
transcription factor TFIIIC complex	Gene Ontology	1	5	0.311822	0.742022
AMP metabolic process	Gene Ontology	1	5	0.311822	0.742022
cytoplasmic sequestering of protein	Gene Ontology	1	5	0.311822	0.742022
JUN kinase binding	Gene Ontology	1	5	0.311822	0.742022
KICSTOR complex	Gene Ontology	1	5	0.311822	0.742022
regulation of cellular respiration	Gene Ontology	1	5	0.311822	0.742022
response to dietary excess	Gene Ontology	1	5	0.311822	0.742022
double-strand break repair via classical nonhomologous end joining	Gene Ontology	1	5	0.311822	0.742022
negative regulation of blood vessel endothelial cell proliferation involved in sprouting angiogenesis	Gene Ontology	1	5	0.311822	0.742022
embryonic cleavage	Gene Ontology	1	5	0.311822	0.742022
positive regulation of DNA-binding transcription factor activity	Gene Ontology	4	43	0.315123	0.742022
enzyme binding	Gene Ontology	9	113	0.316466	0.742022
positive regulation of apoptotic process	Gene Ontology	9	113	0.316466	0.742022
chemical synaptic transmission	Gene Ontology	8	99	0.318515	0.742022
transcription regulator complex	Gene Ontology	11	142	0.318944	0.742022
neurotransmitter receptor activity	Gene Ontology	5	57	0.319349	0.742022
protein sumoylation	Gene Ontology	2	17	0.319789	0.742022
chaperone cofactor-dependent protein refolding	Gene Ontology	2	17	0.319789	0.742022
regulation of mitochondrial membrane potential	Gene Ontology	2	17	0.319789	0.742022
Ran GTPase binding	Gene Ontology	2	17	0.319789	0.742022
adenylate cyclase-inhibiting G protein-coupled receptor signaling pathway	Gene Ontology	2	17	0.319789	0.742022
syntaxin-1 binding	Gene Ontology	2	17	0.319789	0.742022
NF-kappaB binding	Gene Ontology	2	17	0.319789	0.742022
lipid storage	Gene Ontology	2	17	0.319789	0.742022
ribonucleoprotein complex	Gene Ontology	6	71	0.320487	0.742022
histone deacetylase binding	Gene Ontology	6	71	0.320487	0.742022
circadian rhythm	Gene Ontology	3	30	0.321073	0.742022
negative regulation of epithelial cell proliferation	Gene Ontology	3	30	0.321073	0.742022
endosome to lysosome transport	Gene Ontology	3	30	0.321073	0.742022
positive regulation of protein localization to plasma membrane	Gene Ontology	3	30	0.321073	0.742022
microtubule organizing center	Gene Ontology	3	30	0.321073	0.742022
signaling receptor binding	Gene Ontology	9	114	0.324972	0.742022
positive regulation of proteasomal ubiquitin-dependent protein catabolic process	Gene Ontology	4	44	0.329055	0.742022
regulation of catalytic activity	Gene Ontology	4	44	0.329055	0.742022
cell migration	Gene Ontology	10	129	0.330075	0.742022
caveola	Gene Ontology	3	31	0.337951	0.742022
positive regulation of synapse assembly	Gene Ontology	3	31	0.337951	0.742022
electron transport chain	Gene Ontology	3	31	0.337951	0.742022
collagen fibril organization	Gene Ontology	3	31	0.337951	0.742022
mediator complex	Gene Ontology	3	31	0.337951	0.742022
cullin family protein binding	Gene Ontology	2	18	0.342382	0.742022
digestive tract development	Gene Ontology	2	18	0.342382	0.742022
actin filament polymerization	Gene Ontology	2	18	0.342382	0.742022
outflow tract septum morphogenesis	Gene Ontology	2	18	0.342382	0.742022
Rho GTPase binding	Gene Ontology	2	18	0.342382	0.742022
peroxidase activity	Gene Ontology	2	18	0.342382	0.742022
regulation of G protein-coupled receptor signaling pathway	Gene Ontology	2	18	0.342382	0.742022
lipopolysaccharide-mediated signaling pathway	Gene Ontology	2	18	0.342382	0.742022
germ cell development	Gene Ontology	2	18	0.342382	0.742022
stereocilium	Gene Ontology	2	18	0.342382	0.742022
endoribonuclease activity	Gene Ontology	2	18	0.342382	0.742022
protein autoubiquitination	Gene Ontology	4	45	0.34302	0.742022
protease binding	Gene Ontology	4	45	0.34302	0.742022
hematopoietic progenitor cell differentiation	Gene Ontology	4	45	0.34302	0.742022
lipid binding	Gene Ontology	5	59	0.343604	0.742022
mRNA binding	Gene Ontology	10	131	0.346257	0.742022
extracellular region	Gene Ontology	14	190	0.349265	0.742022
iron ion binding	Gene Ontology	7	88	0.349726	0.742022
protein autophosphorylation	Gene Ontology	7	88	0.349726	0.742022
regulation of cell shape	Gene Ontology	6	74	0.353103	0.742022
GTP binding	Gene Ontology	17	235	0.353358	0.742022
anoikis	Gene Ontology	1	6	0.353388	0.742022
cell cortex region	Gene Ontology	1	6	0.353388	0.742022
macrophage activation	Gene Ontology	1	6	0.353388	0.742022
regulation of clathrin-dependent endocytosis	Gene Ontology	1	6	0.353388	0.742022
positive regulation of ubiquitin-dependent protein catabolic process	Gene Ontology	1	6	0.353388	0.742022
melanin biosynthetic process	Gene Ontology	1	6	0.353388	0.742022
negative regulation of JUN kinase activity	Gene Ontology	1	6	0.353388	0.742022
lens morphogenesis in camera-type eye	Gene Ontology	1	6	0.353388	0.742022
hydrolase activity, acting on carbon-nitrogen (but not peptide) bonds, in linear amides	Gene Ontology	1	6	0.353388	0.742022
blood vessel endothelial cell migration	Gene Ontology	1	6	0.353388	0.742022
spermatid nucleus differentiation	Gene Ontology	1	6	0.353388	0.742022
L-alpha-amino acid transmembrane transport	Gene Ontology	1	6	0.353388	0.742022
cellular response to oxidised low-density lipoprotein particle stimulus	Gene Ontology	1	6	0.353388	0.742022
regulation of cell motility	Gene Ontology	1	6	0.353388	0.742022
cysteine-type peptidase activity	Gene Ontology	1	6	0.353388	0.742022
tubulin-glutamic acid ligase activity	Gene Ontology	1	6	0.353388	0.742022
negative regulation of vascular permeability	Gene Ontology	1	6	0.353388	0.742022
GPI-linked ephrin receptor activity	Gene Ontology	1	6	0.353388	0.742022
endoplasmic reticulum tubular network organization	Gene Ontology	1	6	0.353388	0.742022
ATP-dependent microtubule motor activity, minus-end-directed	Gene Ontology	1	6	0.353388	0.742022
mitogen-activated protein kinase kinase binding	Gene Ontology	1	6	0.353388	0.742022
negative regulation of hydrogen peroxide-induced cell death	Gene Ontology	1	6	0.353388	0.742022
retrograde axonal transport	Gene Ontology	1	6	0.353388	0.742022
negative regulation of intrinsic apoptotic signaling pathway in response to DNA damage by p53 class mediator	Gene Ontology	1	6	0.353388	0.742022
positive regulation of synaptic transmission	Gene Ontology	1	6	0.353388	0.742022
positive regulation of extracellular matrix disassembly	Gene Ontology	1	6	0.353388	0.742022
peristalsis	Gene Ontology	1	6	0.353388	0.742022
xenobiotic transmembrane transporter activity	Gene Ontology	1	6	0.353388	0.742022
adult feeding behavior	Gene Ontology	1	6	0.353388	0.742022
bile acid transmembrane transporter activity	Gene Ontology	1	6	0.353388	0.742022
low-density lipoprotein particle remodeling	Gene Ontology	1	6	0.353388	0.742022
adenylate cyclase-inhibiting serotonin receptor signaling pathway	Gene Ontology	1	6	0.353388	0.742022
locomotion involved in locomotory behavior	Gene Ontology	1	6	0.353388	0.742022
chondroitin sulfate binding	Gene Ontology	1	6	0.353388	0.742022
axon extension involved in axon guidance	Gene Ontology	1	6	0.353388	0.742022
cellular response to zinc ion	Gene Ontology	1	6	0.353388	0.742022
actin nucleation	Gene Ontology	1	6	0.353388	0.742022
hepatocyte apoptotic process	Gene Ontology	1	6	0.353388	0.742022
positive regulation of actin filament depolymerization	Gene Ontology	1	6	0.353388	0.742022
positive regulation of T cell cytokine production	Gene Ontology	1	6	0.353388	0.742022
carbohydrate transport	Gene Ontology	1	6	0.353388	0.742022
protein mono-ADP-ribosylation	Gene Ontology	1	6	0.353388	0.742022
pre-mRNA cleavage required for polyadenylation	Gene Ontology	1	6	0.353388	0.742022
heparan sulfate proteoglycan biosynthetic process, polysaccharide chain biosynthetic process	Gene Ontology	1	6	0.353388	0.742022
telomeric D-loop disassembly	Gene Ontology	1	6	0.353388	0.742022
xenobiotic transport	Gene Ontology	1	6	0.353388	0.742022
positive regulation of interleukin-17 production	Gene Ontology	1	6	0.353388	0.742022
cell-cell adhesion mediated by cadherin	Gene Ontology	1	6	0.353388	0.742022
histone demethylase activity	Gene Ontology	1	6	0.353388	0.742022
digestion	Gene Ontology	1	6	0.353388	0.742022
regulation of cardiac muscle contraction	Gene Ontology	1	6	0.353388	0.742022
response to organic cyclic compound	Gene Ontology	1	6	0.353388	0.742022
acetylcholine receptor binding	Gene Ontology	1	6	0.353388	0.742022
exosome (RNase complex)	Gene Ontology	1	6	0.353388	0.742022
regulation of protein export from nucleus	Gene Ontology	1	6	0.353388	0.742022
cell projection membrane	Gene Ontology	1	6	0.353388	0.742022
estrogen metabolic process	Gene Ontology	1	6	0.353388	0.742022
endoplasmic reticulum-plasma membrane contact site	Gene Ontology	1	6	0.353388	0.742022
action potential	Gene Ontology	1	6	0.353388	0.742022
sphingomyelin catabolic process	Gene Ontology	1	6	0.353388	0.742022
negative regulation of DNA replication	Gene Ontology	1	6	0.353388	0.742022
positive regulation of blood pressure	Gene Ontology	1	6	0.353388	0.742022
positive regulation of sequestering of triglyceride	Gene Ontology	1	6	0.353388	0.742022
signaling	Gene Ontology	1	6	0.353388	0.742022
RNA polymerase II intronic transcription regulatory region sequence-specific DNA binding	Gene Ontology	1	6	0.353388	0.742022
positive regulation of myelination	Gene Ontology	1	6	0.353388	0.742022
nuclear polyadenylation-dependent tRNA catabolic process	Gene Ontology	1	6	0.353388	0.742022
positive regulation of mitochondrial calcium ion concentration	Gene Ontology	1	6	0.353388	0.742022
pore complex	Gene Ontology	1	6	0.353388	0.742022
cerebellar granule cell differentiation	Gene Ontology	1	6	0.353388	0.742022
positive regulation of extrinsic apoptotic signaling pathway in absence of ligand	Gene Ontology	1	6	0.353388	0.742022
positive regulation of pseudopodium assembly	Gene Ontology	1	6	0.353388	0.742022
CDP-diacylglycerol biosynthetic process	Gene Ontology	1	6	0.353388	0.742022
negative regulation of vascular endothelial growth factor signaling pathway	Gene Ontology	1	6	0.353388	0.742022
negative regulation of membrane protein ectodomain proteolysis	Gene Ontology	1	6	0.353388	0.742022
protein maturation by iron-sulfur cluster transfer	Gene Ontology	1	6	0.353388	0.742022
cardiolipin biosynthetic process	Gene Ontology	1	6	0.353388	0.742022
phospholipase binding	Gene Ontology	1	6	0.353388	0.742022
negative regulation of cardiac muscle cell proliferation	Gene Ontology	1	6	0.353388	0.742022
single-stranded DNA endodeoxyribonuclease activity	Gene Ontology	1	6	0.353388	0.742022
regulation of cAMP-mediated signaling	Gene Ontology	1	6	0.353388	0.742022
malate metabolic process	Gene Ontology	1	6	0.353388	0.742022
nuclear pore organization	Gene Ontology	1	6	0.353388	0.742022
mesenchymal cell differentiation	Gene Ontology	1	6	0.353388	0.742022
calcium transmembrane transporter activity, phosphorylative mechanism	Gene Ontology	1	6	0.353388	0.742022
proton-transporting V-type ATPase, V0 domain	Gene Ontology	1	6	0.353388	0.742022
protein phosphatase type 1 complex	Gene Ontology	1	6	0.353388	0.742022
positive regulation of protein acetylation	Gene Ontology	1	6	0.353388	0.742022
negative regulation of chemokine-mediated signaling pathway	Gene Ontology	1	6	0.353388	0.742022
axon guidance receptor activity	Gene Ontology	1	6	0.353388	0.742022
DEAD/H-box RNA helicase binding	Gene Ontology	1	6	0.353388	0.742022
G protein-coupled adenosine receptor signaling pathway	Gene Ontology	1	6	0.353388	0.742022
manganese ion transmembrane transporter activity	Gene Ontology	1	6	0.353388	0.742022
peptidyl-diphthamide biosynthetic process from peptidyl-histidine	Gene Ontology	1	6	0.353388	0.742022
microtubule nucleation	Gene Ontology	1	6	0.353388	0.742022
nuclear polyadenylation-dependent rRNA catabolic process	Gene Ontology	1	6	0.353388	0.742022
lipoprotein metabolic process	Gene Ontology	1	6	0.353388	0.742022
nitrogen compound metabolic process	Gene Ontology	1	6	0.353388	0.742022
palmitoyltransferase activity	Gene Ontology	1	6	0.353388	0.742022
transcytosis	Gene Ontology	1	6	0.353388	0.742022
negative regulation of p38MAPK cascade	Gene Ontology	1	6	0.353388	0.742022
transcription factor TFIIIB complex	Gene Ontology	1	6	0.353388	0.742022
high voltage-gated calcium channel activity	Gene Ontology	1	6	0.353388	0.742022
protein localization to chromosome, telomeric region	Gene Ontology	1	6	0.353388	0.742022
cellular response to granulocyte macrophage colony-stimulating factor stimulus	Gene Ontology	1	6	0.353388	0.742022
phosphatidylinositol 3-kinase binding	Gene Ontology	1	6	0.353388	0.742022
stabilization of membrane potential	Gene Ontology	1	6	0.353388	0.742022
intrinsic component of endoplasmic reticulum membrane	Gene Ontology	1	6	0.353388	0.742022
lipid glycosylation	Gene Ontology	1	6	0.353388	0.742022
neurexin family protein binding	Gene Ontology	1	6	0.353388	0.742022
ventral spinal cord development	Gene Ontology	1	6	0.353388	0.742022
acetylcholine receptor inhibitor activity	Gene Ontology	1	6	0.353388	0.742022
cysteine-type endopeptidase activator activity involved in apoptotic process	Gene Ontology	1	6	0.353388	0.742022
actin filament reorganization	Gene Ontology	1	6	0.353388	0.742022
somatodendritic compartment	Gene Ontology	1	6	0.353388	0.742022
attachment of mitotic spindle microtubules to kinetochore	Gene Ontology	1	6	0.353388	0.742022
secretion by cell	Gene Ontology	1	6	0.353388	0.742022
I band	Gene Ontology	1	6	0.353388	0.742022
lyase activity	Gene Ontology	1	6	0.353388	0.742022
sarcoglycan complex	Gene Ontology	1	6	0.353388	0.742022
cellular response to UV-B	Gene Ontology	1	6	0.353388	0.742022
multicellular organismal iron ion homeostasis	Gene Ontology	1	6	0.353388	0.742022
histone H3-K14 acetylation	Gene Ontology	1	6	0.353388	0.742022
oligosaccharide biosynthetic process	Gene Ontology	1	6	0.353388	0.742022
thyroid hormone binding	Gene Ontology	1	6	0.353388	0.742022
lymphoid progenitor cell differentiation	Gene Ontology	1	6	0.353388	0.742022
UMP salvage	Gene Ontology	1	6	0.353388	0.742022
actinin binding	Gene Ontology	1	6	0.353388	0.742022
maintenance of centrosome location	Gene Ontology	1	6	0.353388	0.742022
cation channel complex	Gene Ontology	1	6	0.353388	0.742022
RNA polymerase II CTD heptapeptide repeat phosphatase activity	Gene Ontology	1	6	0.353388	0.742022
response to reactive oxygen species	Gene Ontology	1	6	0.353388	0.742022
retinal rod cell development	Gene Ontology	1	6	0.353388	0.742022
response to UV-C	Gene Ontology	1	6	0.353388	0.742022
low-density lipoprotein particle clearance	Gene Ontology	1	6	0.353388	0.742022
amyloid precursor protein catabolic process	Gene Ontology	1	6	0.353388	0.742022
apical junction assembly	Gene Ontology	1	6	0.353388	0.742022
adenosine metabolic process	Gene Ontology	1	6	0.353388	0.742022
DNA ligation involved in DNA repair	Gene Ontology	1	6	0.353388	0.742022
embryonic retina morphogenesis in camera-type eye	Gene Ontology	1	6	0.353388	0.742022
calcium import into the mitochondrion	Gene Ontology	1	6	0.353388	0.742022
positive regulation of peptidase activity	Gene Ontology	1	6	0.353388	0.742022
dynamin family protein polymerization involved in mitochondrial fission	Gene Ontology	1	6	0.353388	0.742022
quinone binding	Gene Ontology	1	6	0.353388	0.742022
embryonic eye morphogenesis	Gene Ontology	1	6	0.353388	0.742022
glucose binding	Gene Ontology	1	6	0.353388	0.742022
phosphatidylethanolamine binding	Gene Ontology	1	6	0.353388	0.742022
glycoprotein catabolic process	Gene Ontology	1	6	0.353388	0.742022
potassium:chloride symporter activity	Gene Ontology	1	6	0.353388	0.742022
alpha-N-acetylgalactosaminide alpha-2,6-sialyltransferase activity	Gene Ontology	1	6	0.353388	0.742022
response to osmotic stress	Gene Ontology	1	6	0.353388	0.742022
presynaptic cytosol	Gene Ontology	1	6	0.353388	0.742022
ciliary transition fiber	Gene Ontology	1	6	0.353388	0.742022
fatty acid beta-oxidation using acyl-CoA dehydrogenase	Gene Ontology	1	6	0.353388	0.742022
fatty acid transport	Gene Ontology	1	6	0.353388	0.742022
epithelial cell development	Gene Ontology	1	6	0.353388	0.742022
glycosylphosphatidylinositol-N-acetylglucosaminyltransferase (GPI-GnT) complex	Gene Ontology	1	6	0.353388	0.742022
nerve growth factor signaling pathway	Gene Ontology	1	6	0.353388	0.742022
blood coagulation	Gene Ontology	3	32	0.354801	0.742022
syntaxin binding	Gene Ontology	3	32	0.354801	0.742022
dendritic spine	Gene Ontology	5	60	0.355781	0.742022
transcription, DNA-templated	Gene Ontology	5	60	0.355781	0.742022
mitotic cell cycle	Gene Ontology	5	60	0.355781	0.742022
retrograde transport, endosome to Golgi	Gene Ontology	4	46	0.356999	0.742022
positive regulation of cytosolic calcium ion concentration	Gene Ontology	4	46	0.356999	0.742022
protein phosphorylation	Gene Ontology	14	192	0.362826	0.742022
cell division	Gene Ontology	6	75	0.364039	0.742022
focal adhesion	Gene Ontology	8	104	0.364501	0.742022
sialylation	Gene Ontology	2	19	0.36473	0.742022
neuronal stem cell population maintenance	Gene Ontology	2	19	0.36473	0.742022
replication fork	Gene Ontology	2	19	0.36473	0.742022
endoplasmic reticulum exit site	Gene Ontology	2	19	0.36473	0.742022
negative regulation of G1/S transition of mitotic cell cycle	Gene Ontology	2	19	0.36473	0.742022
reactive oxygen species metabolic process	Gene Ontology	2	19	0.36473	0.742022
mRNA cis splicing, via spliceosome	Gene Ontology	2	19	0.36473	0.742022
positive regulation of protein-containing complex assembly	Gene Ontology	2	19	0.36473	0.742022
ventricular septum morphogenesis	Gene Ontology	2	19	0.36473	0.742022
regulation of actin filament polymerization	Gene Ontology	2	19	0.36473	0.742022
potassium channel regulator activity	Gene Ontology	2	19	0.36473	0.742022
protein localization to cell surface	Gene Ontology	2	19	0.36473	0.742022
phospholipid translocation	Gene Ontology	2	19	0.36473	0.742022
G protein-coupled receptor activity	Gene Ontology	12	163	0.366956	0.742022
actin cytoskeleton organization	Gene Ontology	7	90	0.369723	0.742022
positive regulation of cold-induced thermogenesis	Gene Ontology	4	47	0.370973	0.742022
mitochondrial membrane	Gene Ontology	3	33	0.371595	0.742022
skeletal muscle cell differentiation	Gene Ontology	3	33	0.371595	0.742022
intercellular bridge	Gene Ontology	3	33	0.371595	0.742022
protein destabilization	Gene Ontology	3	33	0.371595	0.742022
RNA splicing	Gene Ontology	3	33	0.371595	0.742022
negative regulation of transforming growth factor beta receptor signaling pathway	Gene Ontology	3	33	0.371595	0.742022
positive regulation of gene expression	Gene Ontology	11	149	0.372806	0.742022
Rab GTPase binding	Gene Ontology	6	76	0.374992	0.742022
adenylate cyclase-activating G protein-coupled receptor signaling pathway	Gene Ontology	5	62	0.380171	0.742022
regulation of ion transmembrane transport	Gene Ontology	4	48	0.384925	0.742022
ubiquitin binding	Gene Ontology	4	48	0.384925	0.742022
negative regulation of inflammatory response	Gene Ontology	4	48	0.384925	0.742022
negative regulation of canonical Wnt signaling pathway	Gene Ontology	6	77	0.385952	0.742022
cellular response to organic cyclic compound	Gene Ontology	2	20	0.386779	0.742022
ribonucleoprotein complex binding	Gene Ontology	2	20	0.386779	0.742022
ovarian follicle development	Gene Ontology	2	20	0.386779	0.742022
platelet-derived growth factor receptor signaling pathway	Gene Ontology	2	20	0.386779	0.742022
Golgi cisterna membrane	Gene Ontology	2	20	0.386779	0.742022
G protein-coupled serotonin receptor activity	Gene Ontology	2	20	0.386779	0.742022
phosphatidylinositol 3-kinase complex	Gene Ontology	2	20	0.386779	0.742022
Notch binding	Gene Ontology	2	20	0.386779	0.742022
T cell differentiation	Gene Ontology	2	20	0.386779	0.742022
negative regulation of nucleic acid-templated transcription	Gene Ontology	2	20	0.386779	0.742022
magnesium ion binding	Gene Ontology	10	136	0.387186	0.742022
methylated histone binding	Gene Ontology	3	34	0.388305	0.742022
cellular response to amino acid stimulus	Gene Ontology	3	34	0.388305	0.742022
synaptic vesicle membrane	Gene Ontology	3	34	0.388305	0.742022
protein serine/threonine kinase activity	Gene Ontology	13	181	0.389833	0.742022
ion transmembrane transport	Gene Ontology	5	63	0.39236	0.742022
negative regulation of glucose import	Gene Ontology	1	7	0.392446	0.742022
Golgi to endosome transport	Gene Ontology	1	7	0.392446	0.742022
actin filament depolymerization	Gene Ontology	1	7	0.392446	0.742022
post-Golgi vesicle-mediated transport	Gene Ontology	1	7	0.392446	0.742022
BBSome	Gene Ontology	1	7	0.392446	0.742022
positive regulation of cell-cell adhesion	Gene Ontology	1	7	0.392446	0.742022
ether lipid biosynthetic process	Gene Ontology	1	7	0.392446	0.742022
negative regulation of receptor binding	Gene Ontology	1	7	0.392446	0.742022
histone demethylase activity (H3-K9 specific)	Gene Ontology	1	7	0.392446	0.742022
cellular response to interferon-beta	Gene Ontology	1	7	0.392446	0.742022
positive regulation of histone deacetylation	Gene Ontology	1	7	0.392446	0.742022
mannose binding	Gene Ontology	1	7	0.392446	0.742022
ionotropic glutamate receptor binding	Gene Ontology	1	7	0.392446	0.742022
positive regulation of toll-like receptor 4 signaling pathway	Gene Ontology	1	7	0.392446	0.742022
amyloid fibril formation	Gene Ontology	1	7	0.392446	0.742022
respiratory system process	Gene Ontology	1	7	0.392446	0.742022
respiratory burst	Gene Ontology	1	7	0.392446	0.742022
sulfur compound metabolic process	Gene Ontology	1	7	0.392446	0.742022
negative regulation of kinase activity	Gene Ontology	1	7	0.392446	0.742022
glomerular filtration	Gene Ontology	1	7	0.392446	0.742022
response to organic substance	Gene Ontology	1	7	0.392446	0.742022
store-operated calcium channel activity	Gene Ontology	1	7	0.392446	0.742022
smooth endoplasmic reticulum	Gene Ontology	1	7	0.392446	0.742022
androgen receptor signaling pathway	Gene Ontology	1	7	0.392446	0.742022
MOZ/MORF histone acetyltransferase complex	Gene Ontology	1	7	0.392446	0.742022
negative regulation of oxidative stress-induced neuron death	Gene Ontology	1	7	0.392446	0.742022
positive regulation of dendrite morphogenesis	Gene Ontology	1	7	0.392446	0.742022
spinal cord association neuron differentiation	Gene Ontology	1	7	0.392446	0.742022
positive regulation of response to DNA damage stimulus	Gene Ontology	1	7	0.392446	0.742022
T cell mediated immunity	Gene Ontology	1	7	0.392446	0.742022
nucleosome disassembly	Gene Ontology	1	7	0.392446	0.742022
positive regulation of embryonic development	Gene Ontology	1	7	0.392446	0.742022
positive regulation of DNA damage response, signal transduction by p53 class mediator	Gene Ontology	1	7	0.392446	0.742022
positive regulation of transcription by RNA polymerase I	Gene Ontology	1	7	0.392446	0.742022
membrane depolarization	Gene Ontology	1	7	0.392446	0.742022
vagina development	Gene Ontology	1	7	0.392446	0.742022
regulation of cytokine secretion	Gene Ontology	1	7	0.392446	0.742022
U2-type spliceosomal complex	Gene Ontology	1	7	0.392446	0.742022
extracellular matrix assembly	Gene Ontology	1	7	0.392446	0.742022
clathrin heavy chain binding	Gene Ontology	1	7	0.392446	0.742022
aryl hydrocarbon receptor binding	Gene Ontology	1	7	0.392446	0.742022
phosphatidate phosphatase activity	Gene Ontology	1	7	0.392446	0.742022
zymogen activation	Gene Ontology	1	7	0.392446	0.742022
negative regulation of protein sumoylation	Gene Ontology	1	7	0.392446	0.742022
primary miRNA binding	Gene Ontology	1	7	0.392446	0.742022
establishment of centrosome localization	Gene Ontology	1	7	0.392446	0.742022
lipoprotein transport	Gene Ontology	1	7	0.392446	0.742022
protein auto-ADP-ribosylation	Gene Ontology	1	7	0.392446	0.742022
cyclin/CDK positive transcription elongation factor complex	Gene Ontology	1	7	0.392446	0.742022
pulmonary valve morphogenesis	Gene Ontology	1	7	0.392446	0.742022
single strand break repair	Gene Ontology	1	7	0.392446	0.742022
translation regulator activity	Gene Ontology	1	7	0.392446	0.742022
cellular response to organic substance	Gene Ontology	1	7	0.392446	0.742022
negative regulation of retrograde protein transport, ER to cytosol	Gene Ontology	1	7	0.392446	0.742022
poly(G) binding	Gene Ontology	1	7	0.392446	0.742022
chloride channel inhibitor activity	Gene Ontology	1	7	0.392446	0.742022
response to UV-B	Gene Ontology	1	7	0.392446	0.742022
negative regulation of DNA biosynthetic process	Gene Ontology	1	7	0.392446	0.742022
heteromeric SMAD protein complex	Gene Ontology	1	7	0.392446	0.742022
integral component of synaptic vesicle membrane	Gene Ontology	1	7	0.392446	0.742022
locomotory exploration behavior	Gene Ontology	1	7	0.392446	0.742022
sympathetic ganglion development	Gene Ontology	1	7	0.392446	0.742022
insulin-like growth factor receptor signaling pathway	Gene Ontology	1	7	0.392446	0.742022
viral budding	Gene Ontology	1	7	0.392446	0.742022
oxaloacetate metabolic process	Gene Ontology	1	7	0.392446	0.742022
regulation of postsynaptic neurotransmitter receptor internalization	Gene Ontology	1	7	0.392446	0.742022
protein desumoylation	Gene Ontology	1	7	0.392446	0.742022
protein K11-linked deubiquitination	Gene Ontology	1	7	0.392446	0.742022
low-density lipoprotein particle receptor binding	Gene Ontology	1	7	0.392446	0.742022
O-acyltransferase activity	Gene Ontology	1	7	0.392446	0.742022
ribosomal large subunit binding	Gene Ontology	1	7	0.392446	0.742022
1-phosphatidylinositol-4-phosphate 3-kinase activity	Gene Ontology	1	7	0.392446	0.742022
DNA topological change	Gene Ontology	1	7	0.392446	0.742022
cardiac muscle cell development	Gene Ontology	1	7	0.392446	0.742022
G-rich strand telomeric DNA binding	Gene Ontology	1	7	0.392446	0.742022
negative regulation of tyrosine phosphorylation of STAT protein	Gene Ontology	1	7	0.392446	0.742022
negative regulation of bone resorption	Gene Ontology	1	7	0.392446	0.742022
ganglioside biosynthetic process	Gene Ontology	1	7	0.392446	0.742022
positive regulation of excitatory postsynaptic potential	Gene Ontology	1	7	0.392446	0.742022
positive regulation of fatty acid biosynthetic process	Gene Ontology	1	7	0.392446	0.742022
lung morphogenesis	Gene Ontology	1	7	0.392446	0.742022
virus receptor activity	Gene Ontology	1	7	0.392446	0.742022
arylsulfatase activity	Gene Ontology	1	7	0.392446	0.742022
clathrin coat of coated pit	Gene Ontology	1	7	0.392446	0.742022
production of miRNAs involved in gene silencing by miRNA	Gene Ontology	1	7	0.392446	0.742022
regulation of mitochondrion organization	Gene Ontology	1	7	0.392446	0.742022
negative regulation of hippo signaling	Gene Ontology	1	7	0.392446	0.742022
acetylgalactosaminyltransferase activity	Gene Ontology	1	7	0.392446	0.742022
translation activator activity	Gene Ontology	1	7	0.392446	0.742022
positive regulation of megakaryocyte differentiation	Gene Ontology	1	7	0.392446	0.742022
tau-protein kinase activity	Gene Ontology	1	7	0.392446	0.742022
negative regulation of innate immune response	Gene Ontology	1	7	0.392446	0.742022
regulation of microtubule polymerization	Gene Ontology	1	7	0.392446	0.742022
chloride ion binding	Gene Ontology	1	7	0.392446	0.742022
GDP-dissociation inhibitor activity	Gene Ontology	1	7	0.392446	0.742022
neuroepithelial cell differentiation	Gene Ontology	1	7	0.392446	0.742022
laminin complex	Gene Ontology	1	7	0.392446	0.742022
forebrain morphogenesis	Gene Ontology	1	7	0.392446	0.742022
negative regulation of cytokine production involved in inflammatory response	Gene Ontology	1	7	0.392446	0.742022
regulation of NMDA receptor activity	Gene Ontology	1	7	0.392446	0.742022
COPII vesicle coating	Gene Ontology	1	7	0.392446	0.742022
peptidase activator activity	Gene Ontology	1	7	0.392446	0.742022
granulocyte differentiation	Gene Ontology	1	7	0.392446	0.742022
nuclear envelope organization	Gene Ontology	1	7	0.392446	0.742022
protein deneddylation	Gene Ontology	1	7	0.392446	0.742022
integral component of organelle membrane	Gene Ontology	1	7	0.392446	0.742022
hydrolase activity, acting on ester bonds	Gene Ontology	1	7	0.392446	0.742022
positive regulation of proteasomal protein catabolic process	Gene Ontology	1	7	0.392446	0.742022
Golgi vesicle transport	Gene Ontology	1	7	0.392446	0.742022
glucose transmembrane transporter activity	Gene Ontology	1	7	0.392446	0.742022
neural crest formation	Gene Ontology	1	7	0.392446	0.742022
detection of mechanical stimulus involved in sensory perception of sound	Gene Ontology	1	7	0.392446	0.742022
regulation of insulin-like growth factor receptor signaling pathway	Gene Ontology	1	7	0.392446	0.742022
carboxylic acid metabolic process	Gene Ontology	1	7	0.392446	0.742022
prostaglandin metabolic process	Gene Ontology	1	7	0.392446	0.742022
potassium ion leak channel activity	Gene Ontology	1	7	0.392446	0.742022
histone H2A monoubiquitination	Gene Ontology	1	7	0.392446	0.742022
pore complex assembly	Gene Ontology	1	7	0.392446	0.742022
cardiac left ventricle morphogenesis	Gene Ontology	1	7	0.392446	0.742022
regulation of cell-matrix adhesion	Gene Ontology	1	7	0.392446	0.742022
tau protein binding	Gene Ontology	1	7	0.392446	0.742022
manganese ion transport	Gene Ontology	1	7	0.392446	0.742022
dopaminergic synapse	Gene Ontology	1	7	0.392446	0.742022
negative regulation of autophagosome assembly	Gene Ontology	1	7	0.392446	0.742022
core mediator complex	Gene Ontology	1	7	0.392446	0.742022
peptidyl-serine dephosphorylation	Gene Ontology	1	7	0.392446	0.742022
thioesterase binding	Gene Ontology	1	7	0.392446	0.742022
positive regulation of endothelial cell differentiation	Gene Ontology	1	7	0.392446	0.742022
clathrin vesicle coat	Gene Ontology	1	7	0.392446	0.742022
intracellular estrogen receptor signaling pathway	Gene Ontology	1	7	0.392446	0.742022
neuron remodeling	Gene Ontology	1	7	0.392446	0.742022
histone lysine methylation	Gene Ontology	1	7	0.392446	0.742022
regulation of osteoclast differentiation	Gene Ontology	1	7	0.392446	0.742022
Golgi to vacuole transport	Gene Ontology	1	7	0.392446	0.742022
polynucleotide adenylyltransferase activity	Gene Ontology	1	7	0.392446	0.742022
regulation of TOR signaling	Gene Ontology	1	7	0.392446	0.742022
retinoic acid receptor binding	Gene Ontology	1	7	0.392446	0.742022
L-type voltage-gated calcium channel complex	Gene Ontology	1	7	0.392446	0.742022
calcium ion binding	Gene Ontology	26	378	0.396417	0.742022
protein deubiquitination	Gene Ontology	4	49	0.398838	0.742022
integrin binding	Gene Ontology	5	64	0.40453	0.742022
regulation of membrane potential	Gene Ontology	5	64	0.40453	0.742022
axonogenesis	Gene Ontology	3	35	0.404903	0.742022
collagen binding	Gene Ontology	3	35	0.404903	0.742022
protein homotetramerization	Gene Ontology	3	35	0.404903	0.742022
intracellular receptor signaling pathway	Gene Ontology	2	21	0.408485	0.742022
G protein-coupled receptor signaling pathway, coupled to cyclic nucleotide second messenger	Gene Ontology	2	21	0.408485	0.742022
miRNA binding	Gene Ontology	2	21	0.408485	0.742022
Hsp70 protein binding	Gene Ontology	2	21	0.408485	0.742022
camera-type eye development	Gene Ontology	2	21	0.408485	0.742022
synaptic vesicle endocytosis	Gene Ontology	2	21	0.408485	0.742022
lamellipodium assembly	Gene Ontology	2	21	0.408485	0.742022
integral component of mitochondrial inner membrane	Gene Ontology	2	21	0.408485	0.742022
terminal bouton	Gene Ontology	2	21	0.408485	0.742022
DNA damage checkpoint	Gene Ontology	2	21	0.408485	0.742022
positive regulation of Rho protein signal transduction	Gene Ontology	2	21	0.408485	0.742022
[truncated: 1,094 more rows]
