# Supplementary material for: Stage-Specific lncRNA–mRNA Co-Expression Networks in Chicken Granulosa Cells Across Hierarchical Follicle Development
Source: Animals (Basel). 2026 Apr 28;16(9):1351. doi: 10.3390/ani16091351 (PMC13162649; doi:10.3390/ani16091351)
Supplement: Supplementary file 1 [file animals-16-01351-s001.zip › Table_S10c_WGCNA_pink_KOBAS.xlsx]

## Sheet: S10c_WGCNA_pink_KOBAS
term	database	n_input	n_bg	pval	padj
Focal adhesion	KEGG PATHWAY	18	161	0.00153306	0.510702
RHO GTPases Activate WASPs and WAVEs	Reactome	5	18	0.00342766	0.587666
Signaling by NTRKs	Reactome	6	27	0.00354946	0.587666
MAPK signaling pathway	KEGG PATHWAY	21	225	0.00483518	0.587666
Metabolic pathways	KEGG PATHWAY	75	1148	0.0059687	0.587666
Endocytosis	KEGG PATHWAY	19	203	0.0069558	0.587666
Fatty acid biosynthesis	KEGG PATHWAY	4	14	0.00811852	0.587666
Metabolism of steroids	Reactome	6	33	0.00828345	0.587666
Transport of small molecules	Reactome	16	164	0.00896772	0.587666
L1CAM interactions	Reactome	3	7	0.00913462	0.587666
Regulation of actin dynamics for phagocytic cup formation	Reactome	5	24	0.00963843	0.587666
Adipocytokine signaling pathway	KEGG PATHWAY	8	59	0.011475	0.587666
ABC transporters	KEGG PATHWAY	6	36	0.011861	0.587666
Ether lipid metabolism	KEGG PATHWAY	6	36	0.011861	0.587666
Adherens junction	KEGG PATHWAY	8	60	0.0124975	0.587666
Glycosaminoglycan degradation	KEGG PATHWAY	4	17	0.0142377	0.604566
Fcgamma receptor (FCGR) dependent phagocytosis	Reactome	5	28	0.0165722	0.604566
RHO GTPases activate PAKs	Reactome	3	10	0.0196426	0.604566
Regulation of actin cytoskeleton	KEGG PATHWAY	15	170	0.023902	0.604566
Cholesterol biosynthesis	Reactome	3	11	0.0241613	0.604566
Signaling by Receptor Tyrosine Kinases	Reactome	12	125	0.0241764	0.604566
Linoleic acid metabolism	KEGG PATHWAY	4	21	0.0260435	0.604566
EPH-Ephrin signaling	Reactome	5	33	0.0290747	0.604566
Plasma lipoprotein assembly, remodeling, and clearance	Reactome	3	12	0.0291912	0.604566
PPAR signaling pathway	KEGG PATHWAY	7	58	0.0292691	0.604566
Platelet activation, signaling and aggregation	Reactome	9	87	0.032481	0.604566
Signaling by NTRK1 (TRKA)	Reactome	4	23	0.0336262	0.604566
SLC-mediated transmembrane transport	Reactome	7	61	0.0362776	0.604566
Pentose phosphate pathway	KEGG PATHWAY	4	24	0.03785	0.604566
Hyaluronan uptake and degradation	Reactome	2	5	0.0380756	0.604566
Hyaluronan metabolism	Reactome	2	5	0.0380756	0.604566
Recycling pathway of L1	Reactome	2	5	0.0380756	0.604566
RHO GTPases activate IQGAPs	Reactome	2	5	0.0380756	0.604566
ERK/MAPK targets	Reactome	2	5	0.0380756	0.604566
Fatty acid metabolism	KEGG PATHWAY	6	49	0.039849	0.604566
Fatty acid metabolism	Reactome	2	40	0.582125	0.725274
Autophagy - animal	KEGG PATHWAY	10	106	0.041188	0.604566
MAPK family signaling cascades	Reactome	6	50	0.0429683	0.604566
Amino sugar and nucleotide sugar metabolism	KEGG PATHWAY	5	38	0.0463179	0.604566
Autophagy - other	KEGG PATHWAY	4	26	0.0471678	0.604566
Salmonella infection	KEGG PATHWAY	7	65	0.047225	0.604566
Steroid biosynthesis	KEGG PATHWAY	3	15	0.0472973	0.604566
Other glycan degradation	KEGG PATHWAY	3	15	0.0472973	0.604566
Plasma lipoprotein remodeling	Reactome	2	6	0.049245	0.604566
Gap junction degradation	Reactome	2	6	0.049245	0.604566
Formation of annular gap junctions	Reactome	2	6	0.049245	0.604566
Arachidonic acid metabolism	KEGG PATHWAY	5	39	0.0503616	0.604566
EPH-ephrin mediated repulsion of cells	Reactome	3	16	0.0543063	0.612065
AGE-RAGE signaling pathway in diabetic complications	KEGG PATHWAY	8	82	0.0550429	0.612065
Axon guidance	Reactome	6	54	0.0569468	0.612065
Lysosome	KEGG PATHWAY	9	98	0.0580706	0.612065
Platelet degranulation	Reactome	5	41	0.0590508	0.612065
Nuclear Events (kinase and transcription factor activation)	Reactome	2	7	0.061424	0.612065
Terpenoid backbone biosynthesis	KEGG PATHWAY	3	17	0.0617806	0.612065
Response to elevated platelet cytosolic Ca2+	Reactome	5	42	0.0636961	0.628704
Clathrin-mediated endocytosis	Reactome	5	43	0.0685408	0.638734
Biosynthesis of amino acids	KEGG PATHWAY	6	58	0.0733591	0.638734
Ephrin signaling	Reactome	2	8	0.0744964	0.638734
GnRH signaling pathway	KEGG PATHWAY	7	74	0.0788982	0.65337
Ras Pathway	PANTHER	3	20	0.0868305	0.65337
VEGFR2 mediated vascular permeability	Reactome	2	9	0.0883543	0.65337
MAPK targets/ Nuclear events mediated by MAP kinases	Reactome	2	9	0.0883543	0.65337
Inositol phosphate metabolism	KEGG PATHWAY	6	63	0.0972785	0.65337
VEGF signaling pathway	KEGG PATHWAY	5	49	0.101702	0.65337
MAPK6/MAPK4 signaling	Reactome	2	10	0.102898	0.65337
MET promotes cell motility	Reactome	2	10	0.102898	0.65337
Signalling to ERKs	Reactome	2	10	0.102898	0.65337
Steroid hormone biosynthesis	KEGG PATHWAY	4	35	0.103012	0.65337
EPHB-mediated forward signaling	Reactome	3	22	0.105534	0.65337
Integration of energy metabolism	Reactome	3	22	0.105534	0.65337
Carbon metabolism	KEGG PATHWAY	8	98	0.115196	0.65337
Signaling by MET	Reactome	3	23	0.115426	0.65337
Intra-Golgi traffic	Reactome	2	11	0.118035	0.65337
Inflammation mediated by chemokine and cytokine signaling pathway	PANTHER	4	37	0.118278	0.65337
Hedgehog signaling pathway	KEGG PATHWAY	4	37	0.118278	0.65337
Hedgehog signaling pathway	PANTHER	1	5	0.246305	0.65337
Cytoskeletal regulation by Rho GTPase	PANTHER	3	24	0.125651	0.65337
Interleukin-2 family signaling	Reactome	2	12	0.133681	0.65337
Golgi Associated Vesicle Biogenesis	Reactome	2	12	0.133681	0.65337
Transport of vitamins, nucleosides, and related molecules	Reactome	2	12	0.133681	0.65337
Metabolism of vitamins and cofactors	Reactome	4	39	0.134456	0.65337
Extra-nuclear estrogen signaling	Reactome	3	25	0.136188	0.65337
ErbB signaling pathway	KEGG PATHWAY	6	70	0.136822	0.65337
Developmental Biology	Reactome	6	70	0.136822	0.65337
Glutathione metabolism	KEGG PATHWAY	4	40	0.142865	0.65337
RAF/MAP kinase cascade	Reactome	4	40	0.142865	0.65337
MAPK1/MAPK3 signaling	Reactome	4	40	0.142865	0.65337
Mucin type O-glycan biosynthesis	KEGG PATHWAY	3	26	0.147013	0.65337
2-Oxocarboxylic acid metabolism	KEGG PATHWAY	2	13	0.149757	0.65337
mTOR signaling pathway	KEGG PATHWAY	9	124	0.159745	0.65337
Protein processing in endoplasmic reticulum	KEGG PATHWAY	10	142	0.163104	0.65337
Glycosphingolipid biosynthesis - ganglio series	KEGG PATHWAY	2	14	0.166189	0.65337
Thrombin signalling through proteinase activated receptors (PARs)	Reactome	2	14	0.166189	0.65337
PLC beta mediated events	Reactome	2	14	0.166189	0.65337
CD28 co-stimulation	Reactome	2	14	0.166189	0.65337
Amino acid transport across the plasma membrane	Reactome	2	14	0.166189	0.65337
N-Glycan biosynthesis	KEGG PATHWAY	4	44	0.178419	0.65337
Cargo recognition for clathrin-mediated endocytosis	Reactome	3	29	0.181014	0.65337
Retrograde transport at the Trans-Golgi-Network	Reactome	2	15	0.182912	0.65337
Gap junction trafficking and regulation	Reactome	2	15	0.182912	0.65337
Signal amplification	Reactome	2	15	0.182912	0.65337
Gap junction trafficking	Reactome	2	15	0.182912	0.65337
G-protein mediated events	Reactome	2	15	0.182912	0.65337
Signaling by Interleukins	Reactome	7	94	0.183417	0.65337
Metabolism of carbohydrates	Reactome	5	61	0.186766	0.65337
FLT3 Signaling	Reactome	4	45	0.187738	0.65337
Toll-like receptor signaling pathway	KEGG PATHWAY	6	78	0.189676	0.65337
PI5P, PP2A and IER3 Regulate PI3K/AKT Signaling	Reactome	3	30	0.192785	0.65337
T cell activation	PANTHER	2	16	0.199864	0.65337
Glycolysis	Reactome	2	16	0.199864	0.65337
trans-Golgi Network Vesicle Budding	Reactome	2	16	0.199864	0.65337
Huntington disease	PANTHER	3	31	0.20474	0.65337
Transport of inorganic cations/anions and amino acids/oligopeptides	Reactome	3	31	0.20474	0.65337
FoxO signaling pathway	KEGG PATHWAY	8	115	0.20591	0.65337
Metabolism of lipids	Reactome	10	151	0.208049	0.65337
Metabolism	Reactome	28	489	0.210672	0.65337
Glycerophospholipid metabolism	KEGG PATHWAY	6	81	0.211273	0.65337
Signaling by Nuclear Receptors	Reactome	6	81	0.211273	0.65337
Membrane Trafficking	Reactome	11	170	0.212747	0.65337
Negative regulation of the PI3K/AKT network	Reactome	3	32	0.216859	0.65337
Necroptosis	KEGG PATHWAY	8	117	0.218099	0.65337
Metabolism of xenobiotics by cytochrome P450	KEGG PATHWAY	3	33	0.229122	0.65337
Neurotransmitter receptors and postsynaptic signal transmission	Reactome	3	33	0.229122	0.65337
Vascular smooth muscle contraction	KEGG PATHWAY	7	101	0.229347	0.65337
alpha-Linolenic acid metabolism	KEGG PATHWAY	2	18	0.234234	0.65337
Class B/2 (Secretin family receptors)	Reactome	2	18	0.234234	0.65337
ABC-family proteins mediated transport	Reactome	2	18	0.234234	0.65337
RHO GTPase Effectors	Reactome	7	102	0.23621	0.65337
ESR-mediated signaling	Reactome	5	67	0.23656	0.65337
Influenza A	KEGG PATHWAY	8	120	0.23687	0.65337
Tight junction	KEGG PATHWAY	9	139	0.242269	0.65337
p38 MAPK pathway	PANTHER	1	5	0.246305	0.65337
Formation of membrane attack complex (MAC)	Reactome	1	5	0.246305	0.65337
FBXL7 down-regulates AURKA during mitotic entry and in early mitosis	Reactome	1	5	0.246305	0.65337
Regulation by c-FLIP	Reactome	1	5	0.246305	0.65337
WNT5A-dependent internalization of FZD2, FZD5 and ROR2	Reactome	1	5	0.246305	0.65337
CD209 (DC-SIGN) signaling	Reactome	1	5	0.246305	0.65337
VxPx cargo-targeting to cilium	Reactome	1	5	0.246305	0.65337
Spry regulation of FGF signaling	Reactome	1	5	0.246305	0.65337
GRB2 events in EGFR signaling	Reactome	1	5	0.246305	0.65337
Regulation of RUNX1 Expression and Activity	Reactome	1	5	0.246305	0.65337
GAB1 signalosome	Reactome	1	5	0.246305	0.65337
Adenylate cyclase inhibitory pathway	Reactome	1	5	0.246305	0.65337
Synthesis of PIPs at the Golgi membrane	Reactome	1	5	0.246305	0.65337
Signaling by Non-Receptor Tyrosine Kinases	Reactome	1	5	0.246305	0.65337
Interleukin-20 family signaling	Reactome	1	5	0.246305	0.65337
MET activates PTK2 signaling	Reactome	1	5	0.246305	0.65337
Caspase activation via Death Receptors in the presence of ligand	Reactome	1	5	0.246305	0.65337
Caspase activation via extrinsic apoptotic signalling pathway	Reactome	1	5	0.246305	0.65337
Interleukin-6 signaling	Reactome	1	5	0.246305	0.65337
Signaling by NTRK2 (TRKB)	Reactome	1	5	0.246305	0.65337
Signaling by PTK6	Reactome	1	5	0.246305	0.65337
Dimerization of procaspase-8	Reactome	1	5	0.246305	0.65337
Calcitonin-like ligand receptors	Reactome	1	5	0.246305	0.65337
CASP8 activity is inhibited	Reactome	1	5	0.246305	0.65337
Other interleukin signaling	Reactome	4	51	0.246492	0.65337
Integrin signalling pathway	PANTHER	3	35	0.254004	0.65337
Vesicle-mediated transport	Reactome	11	178	0.254334	0.65337
PIP3 activates AKT signaling	Reactome	4	52	0.256664	0.65337
Mitophagy - animal	KEGG PATHWAY	4	53	0.266919	0.65337
Transmission across Chemical Synapses	Reactome	4	53	0.266919	0.65337
PDGF signaling pathway	PANTHER	2	20	0.268902	0.65337
Pentose and glucuronate interconversions	KEGG PATHWAY	2	20	0.268902	0.65337
MAP kinase activation	Reactome	2	20	0.268902	0.65337
Toll Like Receptor 3 (TLR3) Cascade	Reactome	2	20	0.268902	0.65337
Toll Like Receptor 10 (TLR10) Cascade	Reactome	2	20	0.268902	0.65337
Toll Like Receptor 5 (TLR5) Cascade	Reactome	2	20	0.268902	0.65337
Interleukin-17 signaling	Reactome	2	20	0.268902	0.65337
Aminoacyl-tRNA biosynthesis	KEGG PATHWAY	3	37	0.27924	0.65337
Glycosaminoglycan metabolism	Reactome	3	37	0.27924	0.65337
Oxidative phosphorylation	KEGG PATHWAY	6	90	0.280459	0.65337
Progesterone-mediated oocyte maturation	KEGG PATHWAY	5	72	0.280515	0.65337
Phosphonate and phosphinate metabolism	KEGG PATHWAY	1	6	0.28101	0.65337
Glycogen metabolism	Reactome	1	6	0.28101	0.65337
Glycogen synthesis	Reactome	1	6	0.28101	0.65337
RAF-independent MAPK1/3 activation	Reactome	1	6	0.28101	0.65337
Retrograde neurotrophin signalling	Reactome	1	6	0.28101	0.65337
Signalling to RAS	Reactome	1	6	0.28101	0.65337
Negative regulation of MET activity	Reactome	1	6	0.28101	0.65337
Glutamate Neurotransmitter Release Cycle	Reactome	1	6	0.28101	0.65337
Import of palmitoyl-CoA into the mitochondrial matrix	Reactome	1	6	0.28101	0.65337
SHC1 events in EGFR signaling	Reactome	1	6	0.28101	0.65337
Recycling of bile acids and salts	Reactome	1	6	0.28101	0.65337
RUNX1 interacts with co-factors whose precise effect on RUNX1 targets is not known	Reactome	1	6	0.28101	0.65337
Incretin synthesis, secretion, and inactivation	Reactome	1	6	0.28101	0.65337
Creation of C4 and C2 activators	Reactome	1	6	0.28101	0.65337
Interleukin-6 family signaling	Reactome	1	6	0.28101	0.65337
Plasma lipoprotein clearance	Reactome	1	6	0.28101	0.65337
PCP/CE pathway	Reactome	1	6	0.28101	0.65337
Signaling by Rho GTPases	Reactome	8	127	0.28262	0.65337
MyD88 dependent cascade initiated on endosome	Reactome	2	21	0.286242	0.65337
TRAF6 mediated induction of NFkB and MAP kinases upon TLR7/8 or 9 activation	Reactome	2	21	0.286242	0.65337
Toll Like Receptor TLR6:TLR2 Cascade	Reactome	2	21	0.286242	0.65337
Toll Like Receptor 9 (TLR9) Cascade	Reactome	2	21	0.286242	0.65337
MyD88:MAL(TIRAP) cascade initiated on plasma membrane	Reactome	2	21	0.286242	0.65337
TRIF(TICAM1)-mediated TLR4 signaling	Reactome	2	21	0.286242	0.65337
Toll Like Receptor TLR1:TLR2 Cascade	Reactome	2	21	0.286242	0.65337
Toll Like Receptor 7/8 (TLR7/8) Cascade	Reactome	2	21	0.286242	0.65337
Toll Like Receptor 2 (TLR2) Cascade	Reactome	2	21	0.286242	0.65337
MyD88-independent TLR4 cascade	Reactome	2	21	0.286242	0.65337
Ribosome biogenesis in eukaryotes	KEGG PATHWAY	4	55	0.287636	0.65337
Cardiac muscle contraction	KEGG PATHWAY	4	55	0.287636	0.65337
Neddylation	Reactome	4	55	0.287636	0.65337
Death Receptor Signalling	Reactome	2	22	0.303537	0.65337
Carbohydrate metabolism	Reactome	2	22	0.303537	0.65337
Adrenergic signaling in cardiomyocytes	KEGG PATHWAY	7	112	0.307992	0.65337
Ionotropic glutamate receptor pathway	PANTHER	1	7	0.314119	0.65337
Riboflavin metabolism	KEGG PATHWAY	1	7	0.314119	0.65337
Initial triggering of complement	Reactome	1	7	0.314119	0.65337
Negative regulation of FGFR3 signaling	Reactome	1	7	0.314119	0.65337
Sulfur amino acid metabolism	Reactome	1	7	0.314119	0.65337
Pink/Parkin Mediated Mitophagy	Reactome	1	7	0.314119	0.65337
Gastrin-CREB signalling pathway via PKC and MAPK	Reactome	1	7	0.314119	0.65337
The canonical retinoid cycle in rods (twilight vision)	Reactome	1	7	0.314119	0.65337
Processing of Intronless Pre-mRNAs	Reactome	1	7	0.314119	0.65337
Negative regulation of FGFR2 signaling	Reactome	1	7	0.314119	0.65337
HS-GAG degradation	Reactome	1	7	0.314119	0.65337
MAP2K and MAPK activation	Reactome	1	7	0.314119	0.65337
Mitophagy	Reactome	1	7	0.314119	0.65337
Cellular senescence	KEGG PATHWAY	8	132	0.316606	0.65337
Cellular Senescence	Reactome	1	49	0.905605	0.925753
Intracellular signaling by second messengers	Reactome	4	58	0.319093	0.65337
Costimulation by the CD28 family	Reactome	2	23	0.320754	0.65337
RAB GEFs exchange GTP for GDP on RABs	Reactome	2	23	0.320754	0.65337
C-type lectin receptor signaling pathway	KEGG PATHWAY	5	77	0.325892	0.65337
Phase II - Conjugation of compounds	Reactome	2	24	0.337865	0.65337
Opioid Signalling	Reactome	2	24	0.337865	0.65337
VEGFA-VEGFR2 Pathway	Reactome	2	24	0.337865	0.65337
Ubiquinone and other terpenoid-quinone biosynthesis	KEGG PATHWAY	1	8	0.345706	0.65337
RIPK1-mediated regulated necrosis	Reactome	1	8	0.345706	0.65337
RA biosynthesis pathway	Reactome	1	8	0.345706	0.65337
Regulated Necrosis	Reactome	1	8	0.345706	0.65337
Metabolism of steroid hormones	Reactome	1	8	0.345706	0.65337
Elastic fibre formation	Reactome	1	8	0.345706	0.65337
RHO GTPases Activate NADPH Oxidases	Reactome	1	8	0.345706	0.65337
Ca-dependent events	Reactome	1	8	0.345706	0.65337
Retinoid metabolism and transport	Reactome	1	8	0.345706	0.65337
Surfactant metabolism	Reactome	1	8	0.345706	0.65337
Fatty acyl-CoA biosynthesis	Reactome	1	8	0.345706	0.65337
ABC transporters in lipid homeostasis	Reactome	1	8	0.345706	0.65337
Regulation of necroptotic cell death	Reactome	1	8	0.345706	0.65337
EGF receptor signaling pathway	PANTHER	2	25	0.354842	0.65337
Signaling by VEGF	Reactome	2	25	0.354842	0.65337
COPII-mediated vesicle transport	Reactome	2	25	0.354842	0.65337
Immune System	Reactome	25	477	0.37063	0.65337
Metabolism of water-soluble vitamins and cofactors	Reactome	2	26	0.371662	0.65337
Hemostasis	Reactome	9	160	0.37556	0.65337
Phagosome	KEGG PATHWAY	7	121	0.375688	0.65337
mTORC1-mediated signalling	Reactome	1	9	0.375841	0.65337
Metabolism of fat-soluble vitamins	Reactome	1	9	0.375841	0.65337
ADP signalling through P2Y purinoceptor 12	Reactome	1	9	0.375841	0.65337
Sialic acid metabolism	Reactome	1	9	0.375841	0.65337
Phase 0 - rapid depolarisation	Reactome	1	9	0.375841	0.65337
Regulation of PTEN gene transcription	Reactome	1	9	0.375841	0.65337
Lysosome Vesicle Biogenesis	Reactome	1	9	0.375841	0.65337
Glutathione conjugation	Reactome	1	9	0.375841	0.65337
EGFR downregulation	Reactome	1	9	0.375841	0.65337
Class I MHC mediated antigen processing & presentation	Reactome	6	102	0.378715	0.65771
Toll Like Receptor 4 (TLR4) Cascade	Reactome	2	27	0.388302	0.65771
ECM-receptor interaction	KEGG PATHWAY	4	65	0.393062	0.65771
Phosphatidylinositol signaling system	KEGG PATHWAY	5	85	0.399643	0.65771
Alzheimer disease-amyloid secretase pathway	PANTHER	1	10	0.40459	0.65771
Negative regulation of MAPK pathway	Reactome	1	10	0.40459	0.65771
RUNX1 regulates transcription of genes involved in differentiation of HSCs	Reactome	1	10	0.40459	0.65771
Regulation of complement cascades	Reactome	1	10	0.40459	0.65771
Pyruvate metabolism	Reactome	1	10	0.40459	0.65771
Pyruvate metabolism	KEGG PATHWAY	2	31	0.452723	0.662895
Downstream signal transduction	Reactome	1	10	0.40459	0.65771
Energy dependent regulation of mTOR by LKB1-AMPK	Reactome	1	10	0.40459	0.65771
MHC class II antigen presentation	Reactome	1	10	0.40459	0.65771
Activation of Matrix Metalloproteinases	Reactome	1	10	0.40459	0.65771
FCERI mediated MAPK activation	Reactome	1	10	0.40459	0.65771
Complement cascade	Reactome	1	10	0.40459	0.65771
Complement Cascade	Reactome	1	17	0.572022	0.716371
FGF signaling pathway	PANTHER	2	28	0.404745	0.65771
Cardiac conduction	Reactome	2	28	0.404745	0.65771
Rab regulation of trafficking	Reactome	2	28	0.404745	0.65771
Cytokine Signaling in Immune system	Reactome	7	125	0.4061	0.659428
Wnt signaling pathway	PANTHER	3	47	0.406297	0.659428
Wnt signaling pathway	KEGG PATHWAY	3	120	0.926694	0.941173
Antigen processing: Ubiquitination & Proteasome degradation	Reactome	5	86	0.408849	0.662895
Cytokine-cytokine receptor interaction	KEGG PATHWAY	9	166	0.415237	0.662895
Biosynthesis of unsaturated fatty acids	KEGG PATHWAY	2	29	0.420972	0.662895
Apoptosis	Reactome	2	29	0.420972	0.662895
Apoptosis	KEGG PATHWAY	6	114	0.477515	0.668957
Apelin signaling pathway	KEGG PATHWAY	6	108	0.428439	0.662895
Insulin signaling pathway	KEGG PATHWAY	6	108	0.428439	0.662895
Apoptotic cleavage of cellular proteins	Reactome	1	11	0.432016	0.662895
Nuclear Receptor transcription pathway	Reactome	1	11	0.432016	0.662895
Iron uptake and transport	Reactome	1	11	0.432016	0.662895
Antigen Presentation: Folding, assembly and peptide loading of class I MHC	Reactome	1	11	0.432016	0.662895
Thromboxane signalling through TP receptor	Reactome	1	11	0.432016	0.662895
Gamma carboxylation, hypusine formation and arylsulfatase activation	Reactome	1	11	0.432016	0.662895
Rho GTPase cycle	Reactome	2	30	0.436969	0.662895
Programmed Cell Death	Reactome	2	30	0.436969	0.662895
Glycolysis / Gluconeogenesis	KEGG PATHWAY	3	50	0.443426	0.662895
Drug metabolism - cytochrome P450	KEGG PATHWAY	2	31	0.452723	0.662895
Retinol metabolism	KEGG PATHWAY	2	31	0.452723	0.662895
Fatty acid degradation	KEGG PATHWAY	2	31	0.452723	0.662895
Intestinal immune network for IgA production	KEGG PATHWAY	2	31	0.452723	0.662895
B cell activation	PANTHER	1	12	0.458181	0.662895
Glycosaminoglycan biosynthesis - keratan sulfate	KEGG PATHWAY	1	12	0.458181	0.662895
Glycosphingolipid biosynthesis - globo and isoglobo series	KEGG PATHWAY	1	12	0.458181	0.662895
Signaling by FGFR3	Reactome	1	12	0.458181	0.662895
Activation of GABAB receptors	Reactome	1	12	0.458181	0.662895
Regulation of insulin secretion	Reactome	1	12	0.458181	0.662895
GABA B receptor activation	Reactome	1	12	0.458181	0.662895
Interleukin-7 signaling	Reactome	1	12	0.458181	0.662895
MAPK activation in TLR cascade	Reactome	1	12	0.458181	0.662895
Adherens junctions interactions	Reactome	1	12	0.458181	0.662895
Degradation of beta-catenin by the destruction complex	Reactome	1	12	0.458181	0.662895
NRAGE signals death through JNK	Reactome	1	12	0.458181	0.662895
Synthesis of PIPs at the plasma membrane	Reactome	1	12	0.458181	0.662895
Cell-cell junction organization	Reactome	1	12	0.458181	0.662895
Bile acid and bile salt metabolism	Reactome	1	12	0.458181	0.662895
Adaptive Immune System	Reactome	9	173	0.461426	0.667227
Peroxisome	KEGG PATHWAY	4	72	0.465738	0.668957
Galactose metabolism	KEGG PATHWAY	2	32	0.468222	0.668957
Alanine, aspartate and glutamate metabolism	KEGG PATHWAY	2	32	0.468222	0.668957
Macroautophagy	Reactome	2	32	0.468222	0.668957
Interleukin signaling pathway	PANTHER	1	13	0.483143	0.668957
G-protein activation	Reactome	1	13	0.483143	0.668957
ROS and RNS production in phagocytes	Reactome	1	13	0.483143	0.668957
GPVI-mediated activation cascade	Reactome	1	13	0.483143	0.668957
ADP signalling through P2Y purinoceptor 1	Reactome	1	13	0.483143	0.668957
mTOR signalling	Reactome	1	13	0.483143	0.668957
Senescence-Associated Secretory Phenotype (SASP)	Reactome	1	13	0.483143	0.668957
Processing of Capped Intronless Pre-mRNA	Reactome	1	13	0.483143	0.668957
Ferroptosis	KEGG PATHWAY	2	33	0.483456	0.668957
Signal Transduction	Reactome	29	590	0.488411	0.674063
NOD-like receptor signaling pathway	KEGG PATHWAY	6	116	0.493613	0.680537
MyD88 cascade initiated on plasma membrane	Reactome	2	34	0.498417	0.68131
Toll-like Receptor Cascades	Reactome	2	34	0.498417	0.68131
Mitochondrial translation elongation	Reactome	2	34	0.498417	0.68131
Stimuli-sensing channels	Reactome	2	34	0.498417	0.68131
Metabolism of amino acids and derivatives	Reactome	3	55	0.50311	0.68131
p75 NTR receptor-mediated signalling	Reactome	1	14	0.506956	0.68131
DAP12 interactions	Reactome	1	14	0.506956	0.68131
Cell death signalling via NRAGE, NRIF and NADE	Reactome	1	14	0.506956	0.68131
Insulin receptor recycling	Reactome	1	14	0.506956	0.68131
Negative regulation of FGFR1 signaling	Reactome	1	14	0.506956	0.68131
Signaling by Retinoic Acid	Reactome	1	14	0.506956	0.68131
Signaling by EGFR	Reactome	1	14	0.506956	0.68131
PTEN Regulation	Reactome	1	14	0.506956	0.68131
Cargo trafficking to the periciliary membrane	Reactome	1	14	0.506956	0.68131
DAP12 signaling	Reactome	1	14	0.506956	0.68131
Heparan sulfate/heparin (HS-GAG) metabolism	Reactome	1	14	0.506956	0.68131
Glycine, serine and threonine metabolism	KEGG PATHWAY	2	35	0.513098	0.687138
Muscle contraction	Reactome	2	35	0.513098	0.687138
TGF-beta signaling pathway	KEGG PATHWAY	4	77	0.515695	0.688576
TGF-beta signaling pathway	PANTHER	1	23	0.677557	0.766097
Angiogenesis	PANTHER	2	36	0.527492	0.688576
Mitochondrial translation termination	Reactome	2	36	0.527492	0.688576
Mitochondrial translation	Reactome	2	36	0.527492	0.688576
Primary bile acid biosynthesis	KEGG PATHWAY	1	15	0.529674	0.688576
Negative regulation of FGFR4 signaling	Reactome	1	15	0.529674	0.688576
Interleukin-1 family signaling	Reactome	1	15	0.529674	0.688576
Pyruvate metabolism and Citric Acid (TCA) cycle	Reactome	1	15	0.529674	0.688576
Apoptotic execution phase	Reactome	1	15	0.529674	0.688576
C-type lectin receptors (CLRs)	Reactome	1	15	0.529674	0.688576
Gluconeogenesis	Reactome	1	15	0.529674	0.688576
Endothelin signaling pathway	PANTHER	1	16	0.551346	0.703032
Arginine biosynthesis	KEGG PATHWAY	1	16	0.551346	0.703032
Signaling by PDGF	Reactome	1	16	0.551346	0.703032
Degradation of the extracellular matrix	Reactome	1	16	0.551346	0.703032
Innate Immune System	Reactome	14	296	0.568277	0.716371
G alpha (s) signalling events	Reactome	2	39	0.568913	0.716371
RNA degradation	KEGG PATHWAY	3	61	0.57011	0.716371
One carbon pool by folate	KEGG PATHWAY	1	17	0.572022	0.716371
O-linked glycosylation of mucins	Reactome	1	17	0.572022	0.716371
Neurotransmitter release cycle	Reactome	1	17	0.572022	0.716371
Cell junction organization	Reactome	1	17	0.572022	0.716371
Mitotic G2-G2/M phases	Reactome	2	40	0.582125	0.725274
G2/M Transition	Reactome	2	40	0.582125	0.725274
Phototransduction	KEGG PATHWAY	1	18	0.591746	0.726395
Glycosphingolipid biosynthesis - lacto and neolacto series	KEGG PATHWAY	1	18	0.591746	0.726395
GABA receptor activation	Reactome	1	18	0.591746	0.726395
Protein folding	Reactome	1	18	0.591746	0.726395
Cooperation of PDCL (PhLP1) and TRiC/CCT in G-protein beta folding	Reactome	1	18	0.591746	0.726395
Chaperonin-mediated protein folding	Reactome	1	18	0.591746	0.726395
Neutrophil degranulation	Reactome	7	151	0.595331	0.729451
Autophagy	Reactome	2	42	0.607644	0.737936
TP53 Regulates Metabolic Genes	Reactome	1	19	0.610562	0.737936
PI Metabolism	Reactome	1	19	0.610562	0.737936
Visual phototransduction	Reactome	1	19	0.610562	0.737936
rRNA processing	Reactome	1	19	0.610562	0.737936
mRNA 3'-end processing	Reactome	1	19	0.610562	0.737936
Signaling by FGFR4	Reactome	1	19	0.610562	0.737936
Major pathway of rRNA processing in the nucleolus and cytosol	Reactome	1	19	0.610562	0.737936
TRAF6 mediated induction of proinflammatory cytokines	Reactome	1	19	0.610562	0.737936
rRNA processing in the nucleus and cytosol	Reactome	1	19	0.610562	0.737936
mRNA surveillance pathway	KEGG PATHWAY	3	65	0.611546	0.738455
Ion channel transport	Reactome	2	43	0.619953	0.744438
Calcium signaling pathway	KEGG PATHWAY	7	156	0.628224	0.744438
Apoptosis signaling pathway	PANTHER	1	20	0.628513	0.744438
Porphyrin and chlorophyll metabolism	KEGG PATHWAY	1	20	0.628513	0.744438
Other types of O-glycan biosynthesis	KEGG PATHWAY	1	20	0.628513	0.744438
TLR5 cascade	Reactome	1	20	0.628513	0.744438
TLR21 cascade	Reactome	1	20	0.628513	0.744438
NFkB and MAPK activation mediated by TRAF6 upon TLR7 or TLR21 stimulation	Reactome	1	20	0.628513	0.744438
TLR3 cascade	Reactome	1	20	0.628513	0.744438
TLR2 subfamily cascade	Reactome	1	20	0.628513	0.744438
TLR7 cascade	Reactome	1	20	0.628513	0.744438
MyD88-dependent cascade initiated on endosome membrane	Reactome	1	20	0.628513	0.744438
NFkB and MAPK activation mediated by TRAF6	Reactome	1	20	0.628513	0.744438
MyD88:TIRAP-dependent cascade initiated on plasma membrane	Reactome	1	20	0.628513	0.744438
Loss of Nlp from mitotic centrosomes	Reactome	1	20	0.628513	0.744438
Peptide hormone metabolism	Reactome	1	20	0.628513	0.744438
TLR15 cascade	Reactome	1	20	0.628513	0.744438
Loss of proteins required for interphase microtubule organization from the centrosome	Reactome	1	20	0.628513	0.744438
Lysine degradation	KEGG PATHWAY	2	44	0.631962	0.746203
Extracellular matrix organization	Reactome	2	44	0.631962	0.746203
Oocyte meiosis	KEGG PATHWAY	4	90	0.63397	0.747911
Neuronal System	Reactome	4	90	0.63397	0.747911
Biological oxidations	Reactome	2	45	0.643673	0.748422
RHO GTPases Activate Formins	Reactome	2	45	0.643673	0.748422
Parkinson disease	PANTHER	1	21	0.645637	0.748422
Glycosylphosphatidylinositol (GPI)-anchor biosynthesis	KEGG PATHWAY	1	21	0.645637	0.748422
Protein export	KEGG PATHWAY	1	21	0.645637	0.748422
Glycosaminoglycan biosynthesis - heparan sulfate / heparin	KEGG PATHWAY	1	21	0.645637	0.748422
Synthesis of substrates in N-glycan biosythesis	Reactome	1	21	0.645637	0.748422
TLR4 cascade	Reactome	1	21	0.645637	0.748422
AURKA Activation by TPX2	Reactome	1	21	0.645637	0.748422
Transport of bile salts and organic acids, metal ions and amine compounds	Reactome	1	21	0.645637	0.748422
Cell-Cell communication	Reactome	1	21	0.645637	0.748422
IRS-related events triggered by IGF1R	Reactome	1	21	0.645637	0.748422
ER to Golgi Anterograde Transport	Reactome	2	46	0.655088	0.758059
Ubiquitin mediated proteolysis	KEGG PATHWAY	5	116	0.659871	0.758126
Mannose type O-glycan biosynthesis	KEGG PATHWAY	1	22	0.661973	0.758126
Signaling by Type 1 Insulin-like Growth Factor 1 Receptor (IGF1R)	Reactome	1	22	0.661973	0.758126
IGF1R signaling cascade	Reactome	1	22	0.661973	0.758126
Signaling by FGFR1	Reactome	1	22	0.661973	0.758126
Signaling by TGF-beta family members	Reactome	1	22	0.661973	0.758126
Recruitment of NuMA to mitotic centrosomes	Reactome	1	22	0.661973	0.758126
Intra-Golgi and retrograde Golgi-to-ER traffic	Reactome	2	48	0.677038	0.766097
The citric acid (TCA) cycle and respiratory electron transport	Reactome	2	48	0.677038	0.766097
Alzheimer disease-presenilin pathway	PANTHER	1	23	0.677557	0.766097
Post-translational modification: synthesis of GPI-anchored proteins	Reactome	1	23	0.677557	0.766097
COPI-dependent Golgi-to-ER retrograde traffic	Reactome	1	23	0.677557	0.766097
Recruitment of mitotic centrosome proteins and complexes	Reactome	1	23	0.677557	0.766097
Centrosome maturation	Reactome	1	23	0.677557	0.766097
Beta-catenin independent WNT signaling	Reactome	1	23	0.677557	0.766097
Biosynthesis of the N-glycan precursor (dolichol lipid-linked oligosaccharide, LLO) and transfer to a nascent protein	Reactome	1	23	0.677557	0.766097
Base excision repair	KEGG PATHWAY	1	24	0.692424	0.774364
O-linked glycosylation	Reactome	1	24	0.692424	0.774364
COPI-mediated anterograde transport	Reactome	1	24	0.692424	0.774364
Fc epsilon receptor (FCERI) signaling	Reactome	1	24	0.692424	0.774364
Respiratory electron transport	Reactome	1	24	0.692424	0.774364
Complex I biogenesis	Reactome	1	24	0.692424	0.774364
Signaling by FGFR2	Reactome	1	24	0.692424	0.774364
RNA Polymerase II Transcription Termination	Reactome	1	25	0.706607	0.783648
RIG-I-like receptor signaling pathway	KEGG PATHWAY	2	51	0.707814	0.784335
Drug metabolism - other enzymes	KEGG PATHWAY	2	51	0.707814	0.784335
Cadherin signaling pathway	PANTHER	1	26	0.720136	0.791407
Citrate cycle (TCA cycle)	KEGG PATHWAY	1	26	0.720136	0.791407
SNARE interactions in vesicular transport	KEGG PATHWAY	1	26	0.720136	0.791407
Nicotinate and nicotinamide metabolism	KEGG PATHWAY	1	26	0.720136	0.791407
Gap junction	KEGG PATHWAY	3	78	0.726927	0.797244
Regulation of PLK1 Activity at G2/M Transition	Reactome	1	27	0.733042	0.800311
Toll-like receptors (TLR) cascades	Reactome	1	27	0.733042	0.800311
Asparagine N-linked glycosylation	Reactome	3	79	0.734579	0.80166
Glycerolipid metabolism	KEGG PATHWAY	2	55	0.745001	0.806484
Transport to the Golgi and subsequent modification	Reactome	2	55	0.745001	0.806484
Starch and sucrose metabolism	KEGG PATHWAY	1	28	0.745355	0.806484
Folate biosynthesis	KEGG PATHWAY	1	28	0.745355	0.806484
RHO GTPases activate PKNs	Reactome	1	28	0.745355	0.806484
RNA polymerase II transcribes snRNA genes	Reactome	1	28	0.745355	0.806484
Golgi-to-ER retrograde transport	Reactome	1	28	0.745355	0.806484
Cilium Assembly	Reactome	2	56	0.75364	0.814787
RUNX1 regulates genes involved in megakaryocyte differentiation and platelet function	Reactome	1	29	0.7571	0.81621
Fructose and mannose metabolism	KEGG PATHWAY	1	30	0.768304	0.824287
Glyoxylate and dicarboxylate metabolism	KEGG PATHWAY	1	30	0.768304	0.824287
Anchoring of the basal body to the plasma membrane	Reactome	1	30	0.768304	0.824287
Signaling by WNT	Reactome	2	59	0.778056	0.832403
Ub-specific processing proteases	Reactome	1	31	0.778992	0.832403
Propanoate metabolism	KEGG PATHWAY	1	32	0.789188	0.841274
Tyrosine metabolism	KEGG PATHWAY	1	33	0.798914	0.846563
Respiratory electron transport, ATP synthesis by chemiosmotic coupling, and heat production by uncoupling proteins.	Reactome	1	33	0.798914	0.846563
Signaling by Insulin receptor	Reactome	1	33	0.798914	0.846563
Translation	Reactome	2	62	0.800328	0.84705
G alpha (q) signalling events	Reactome	3	89	0.802031	0.848517
p53 signaling pathway	KEGG PATHWAY	2	63	0.807299	0.851317
Mitotic Prophase	Reactome	1	35	0.817043	0.85759
G alpha (i) signalling events	Reactome	4	118	0.818835	0.859132
Tryptophan metabolism	KEGG PATHWAY	1	36	0.825486	0.861363
Nucleotide excision repair	KEGG PATHWAY	1	36	0.825486	0.861363
Signaling by FGFR	Reactome	1	36	0.825486	0.861363
Organelle biogenesis and maintenance	Reactome	2	66	0.82693	0.862194
Cytosolic DNA-sensing pathway	KEGG PATHWAY	1	39	0.848551	0.880261
Cysteine and methionine metabolism	KEGG PATHWAY	1	40	0.855542	0.884897
Estrogen-dependent gene expression	Reactome	1	41	0.862211	0.890617
Phospholipid metabolism	Reactome	1	42	0.868573	0.89534
Valine, leucine and isoleucine degradation	KEGG PATHWAY	1	44	0.880429	0.905225
Factors involved in megakaryocyte development and platelet production	Reactome	1	45	0.88595	0.9102
GPCR downstream signalling	Reactome	7	219	0.900604	0.922409
Transcriptional regulation by RUNX1	Reactome	1	49	0.905605	0.925753
Signaling by GPCR	Reactome	7	223	0.909811	0.928785
mRNA Splicing - Major Pathway	Reactome	1	51	0.914125	0.931603
Cellular responses to external stimuli	Reactome	3	117	0.91892	0.935774
mRNA Splicing	Reactome	1	54	0.925487	0.940665
RNA transport	KEGG PATHWAY	3	122	0.93149	0.945324
Cell adhesion molecules (CAMs)	KEGG PATHWAY	2	91	0.932053	0.945339
Deubiquitination	Reactome	1	56	0.932215	0.945339
GPCR ligand binding	Reactome	3	124	0.935996	0.948813
Post-translational protein modification	Reactome	11	344	0.940222	0.952378
Herpes simplex virus 1 infection	KEGG PATHWAY	3	126	0.940228	0.952378
Transcriptional Regulation by TP53	Reactome	1	62	0.948972	0.960141
Metabolism of proteins	Reactome	15	454	0.950339	0.960427
RNA Polymerase II Transcription	Reactome	6	219	0.950456	0.960427
Mitotic Prometaphase	Reactome	1	63	0.951332	0.960427
Spliceosome	KEGG PATHWAY	2	102	0.955755	0.964075
Cell cycle	KEGG PATHWAY	2	104	0.959112	0.967096
Cell Cycle	Reactome	3	151	0.975263	0.980043
Cell Cycle, Mitotic	Reactome	3	138	0.960629	0.967597
M Phase	Reactome	2	105	0.960698	0.967597
Generic Transcription Pathway	Reactome	4	170	0.961991	0.968533
Gene expression (Transcription)	Reactome	6	233	0.966671	0.972877
Processing of Capped Intron-Containing Pre-mRNA	Reactome	1	72	0.968221	0.974069
Melanogenesis	KEGG PATHWAY	1	80	0.978248	0.982303
Cellular responses to stress	Reactome	1	87	0.984392	0.9881
Class A/1 (Rhodopsin-like receptors)	Reactome	1	100	0.991577	0.993441
Neuroactive ligand-receptor interaction	KEGG PATHWAY	6	287	0.993597	0.994986
Metabolism of RNA	Reactome	2	151	0.993988	0.994986
Purine metabolism	KEGG PATHWAY	1	110	0.994762	0.995135
Ribosome	KEGG PATHWAY	1	112	0.995237	0.995237
integral component of membrane	Gene Ontology	158	2087	7.98071e-09	2.12686e-05
plasma membrane	Gene Ontology	96	1340	9.87142e-05	0.109686
endoplasmic reticulum membrane	Gene Ontology	26	229	0.000123474	0.109686
response to lipid	Gene Ontology	5	8	0.000192191	0.128047
lysosome	Gene Ontology	17	127	0.000334069	0.165016
Golgi apparatus	Gene Ontology	42	485	0.000371517	0.165016
endosome	Gene Ontology	17	140	0.000908543	0.345895
nuclear receptor activity	Gene Ontology	7	33	0.0020949	0.587666
cholesterol biosynthetic process	Gene Ontology	5	16	0.00223682	0.587666
cellular calcium ion homeostasis	Gene Ontology	9	56	0.00278892	0.587666
ATPase activity	Gene Ontology	14	119	0.00324439	0.587666
membrane	Gene Ontology	32	385	0.0032449	0.587666
vesicle	Gene Ontology	9	59	0.00380625	0.587666
proton transmembrane transport	Gene Ontology	9	61	0.0046317	0.587666
T cell differentiation	Gene Ontology	5	20	0.00501636	0.587666
antigen processing and presentation	Gene Ontology	4	12	0.00519461	0.587666
cellular response to cadmium ion	Gene Ontology	4	12	0.00519461	0.587666
positive regulation of protein localization to plasma membrane	Gene Ontology	6	30	0.00555497	0.587666
signaling receptor binding	Gene Ontology	13	114	0.00566965	0.587666
intracellular receptor signaling pathway	Gene Ontology	5	21	0.0059798	0.587666
protein-containing complex binding	Gene Ontology	11	89	0.00619363	0.587666
sterol biosynthetic process	Gene Ontology	4	13	0.0065491	0.587666
ciliary tip	Gene Ontology	3	6	0.00661845	0.587666
ATPase-coupled transmembrane transporter activity	Gene Ontology	6	32	0.00728575	0.587666
peptidyl-tyrosine phosphorylation	Gene Ontology	10	79	0.0076466	0.587666
ether lipid biosynthetic process	Gene Ontology	3	7	0.00913462	0.587666
iris morphogenesis	Gene Ontology	3	7	0.00913462	0.587666
negative regulation of glycolytic process	Gene Ontology	3	7	0.00913462	0.587666
vesicle-mediated transport	Gene Ontology	10	82	0.00959644	0.587666
angiogenesis	Gene Ontology	12	109	0.00982042	0.587666
endocytic vesicle	Gene Ontology	6	35	0.0105666	0.587666
repressing transcription factor binding	Gene Ontology	6	36	0.011861	0.587666
early endosome to late endosome transport	Gene Ontology	4	16	0.0119519	0.587666
cellular response to reactive oxygen species	Gene Ontology	4	16	0.0119519	0.587666
phagophore assembly site	Gene Ontology	4	16	0.0119519	0.587666
response to ischemia	Gene Ontology	4	16	0.0119519	0.587666
stereocilium tip	Gene Ontology	3	8	0.0121357	0.587666
glycerophospholipid catabolic process	Gene Ontology	3	8	0.0121357	0.587666
SREBP signaling pathway	Gene Ontology	3	8	0.0121357	0.587666
mRNA transcription by RNA polymerase II	Gene Ontology	3	8	0.0121357	0.587666
protein kinase binding	Gene Ontology	21	247	0.0123376	0.587666
positive regulation of pri-miRNA transcription by RNA polymerase II	Gene Ontology	5	26	0.0127897	0.587666
protein tyrosine kinase activity	Gene Ontology	5	26	0.0127897	0.587666
hyaluronic acid binding	Gene Ontology	4	17	0.0142377	0.604566
fatty acid biosynthetic process	Gene Ontology	4	17	0.0142377	0.604566
positive regulation of extrinsic apoptotic signaling pathway	Gene Ontology	4	17	0.0142377	0.604566
inflammatory response	Gene Ontology	11	102	0.0149262	0.604566
carbohydrate binding	Gene Ontology	7	50	0.0151877	0.604566
ATP binding	Gene Ontology	61	944	0.0154881	0.604566
positive regulation of T cell differentiation	Gene Ontology	3	9	0.0156354	0.604566
polypeptide N-acetylgalactosaminyltransferase activity	Gene Ontology	3	9	0.0156354	0.604566
intracellular membrane-bounded organelle	Gene Ontology	18	207	0.0161664	0.604566
negative regulation of MAP kinase activity	Gene Ontology	5	28	0.0165722	0.604566
GDP binding	Gene Ontology	7	51	0.0166091	0.604566
intrinsic apoptotic signaling pathway in response to endoplasmic reticulum stress	Gene Ontology	4	18	0.0167825	0.604566
activation of MAPK activity	Gene Ontology	7	52	0.018122	0.604566
autophagosome assembly	Gene Ontology	6	40	0.0181574	0.604566
peptidyl-threonine phosphorylation	Gene Ontology	6	40	0.0181574	0.604566
anion transmembrane transport	Gene Ontology	5	29	0.0187147	0.604566
cellular response to glucose starvation	Gene Ontology	5	29	0.0187147	0.604566
filopodium tip	Gene Ontology	3	10	0.0196426	0.604566
MAP kinase kinase activity	Gene Ontology	3	10	0.0196426	0.604566
endosome organization	Gene Ontology	5	30	0.0210318	0.604566
cellular response to organic cyclic compound	Gene Ontology	4	20	0.0226791	0.604566
photoreceptor inner segment	Gene Ontology	4	20	0.0226791	0.604566
negative regulation of pri-miRNA transcription by RNA polymerase II	Gene Ontology	3	11	0.0241613	0.604566
acrosomal membrane	Gene Ontology	3	11	0.0241613	0.604566
magnesium ion transmembrane transport	Gene Ontology	3	11	0.0241613	0.604566
endoplasmic reticulum	Gene Ontology	33	470	0.0257151	0.604566
adult walking behavior	Gene Ontology	4	21	0.0260435	0.604566
beta-tubulin binding	Gene Ontology	4	21	0.0260435	0.604566
positive regulation of cell migration	Gene Ontology	11	112	0.0263312	0.604566
cytoplasmic vesicle	Gene Ontology	11	113	0.0277448	0.604566
positive regulation of protein catabolic process	Gene Ontology	6	45	0.0288289	0.604566
sarcolemma	Gene Ontology	6	45	0.0288289	0.604566
hematopoietic progenitor cell differentiation	Gene Ontology	6	45	0.0288289	0.604566
wound healing	Gene Ontology	5	33	0.0290747	0.604566
protein localization to phagophore assembly site	Gene Ontology	3	12	0.0291912	0.604566
magnesium ion transmembrane transporter activity	Gene Ontology	3	12	0.0291912	0.604566
regulation of ERK1 and ERK2 cascade	Gene Ontology	3	12	0.0291912	0.604566
negative regulation of NIK/NF-kappaB signaling	Gene Ontology	3	12	0.0291912	0.604566
trans-Golgi network membrane	Gene Ontology	4	22	0.0296914	0.604566
lysosomal membrane	Gene Ontology	9	86	0.0306322	0.604566
response to bacterium	Gene Ontology	7	59	0.0314941	0.604566
recycling endosome membrane	Gene Ontology	5	34	0.0321322	0.604566
early endosome	Gene Ontology	12	131	0.0323314	0.604566
cellular response to amino acid starvation	Gene Ontology	4	23	0.0336262	0.604566
positive regulation of phosphatidylinositol 3-kinase signaling	Gene Ontology	6	47	0.0340514	0.604566
iron ion binding	Gene Ontology	9	88	0.0344058	0.604566
histone H3 deacetylation	Gene Ontology	3	13	0.0347289	0.604566
protein targeting to lysosome	Gene Ontology	3	13	0.0347289	0.604566
positive regulation of intracellular protein transport	Gene Ontology	3	13	0.0347289	0.604566
cytoplasmic microtubule organization	Gene Ontology	5	35	0.0353832	0.604566
axon cytoplasm	Gene Ontology	5	35	0.0353832	0.604566
mitochondrial intermembrane space	Gene Ontology	5	35	0.0353832	0.604566
ruffle	Gene Ontology	6	48	0.0368773	0.604566
protein serine/threonine kinase activity	Gene Ontology	15	181	0.0372655	0.604566
oxidation-reduction process	Gene Ontology	26	364	0.0374436	0.604566
positive regulation of fibroblast proliferation	Gene Ontology	4	24	0.03785	0.604566
RNA polymerase II repressing transcription factor binding	Gene Ontology	4	24	0.03785	0.604566
cholesterol metabolic process	Gene Ontology	4	24	0.03785	0.604566
interleukin-18-mediated signaling pathway	Gene Ontology	2	5	0.0380756	0.604566
potassium channel activity	Gene Ontology	2	5	0.0380756	0.604566
ADP-ribosylation factor binding	Gene Ontology	2	5	0.0380756	0.604566
positive regulation of cholesterol storage	Gene Ontology	2	5	0.0380756	0.604566
regulation of B cell differentiation	Gene Ontology	2	5	0.0380756	0.604566
G protein-coupled receptor kinase activity	Gene Ontology	2	5	0.0380756	0.604566
positive regulation of mammary gland epithelial cell proliferation	Gene Ontology	2	5	0.0380756	0.604566
copper ion import	Gene Ontology	2	5	0.0380756	0.604566
neuron-neuron synaptic transmission	Gene Ontology	2	5	0.0380756	0.604566
regulation of autophagy of mitochondrion	Gene Ontology	2	5	0.0380756	0.604566
zonula adherens	Gene Ontology	2	5	0.0380756	0.604566
regulation of branching involved in mammary gland duct morphogenesis	Gene Ontology	2	5	0.0380756	0.604566
NAD-dependent histone deacetylase activity (H3-K14 specific)	Gene Ontology	2	5	0.0380756	0.604566
myosin light chain kinase activity	Gene Ontology	2	5	0.0380756	0.604566
arachidonate-CoA ligase activity	Gene Ontology	2	5	0.0380756	0.604566
mitochondrial respiratory chain complex IV	Gene Ontology	2	5	0.0380756	0.604566
regulation of protein complex stability	Gene Ontology	2	5	0.0380756	0.604566
positive regulation of ER-associated ubiquitin-dependent protein catabolic process	Gene Ontology	2	5	0.0380756	0.604566
translation factor activity, RNA binding	Gene Ontology	2	5	0.0380756	0.604566
lysophosphatidic acid receptor activity	Gene Ontology	2	5	0.0380756	0.604566
negative regulation of cholesterol storage	Gene Ontology	2	5	0.0380756	0.604566
apolipoprotein binding	Gene Ontology	2	5	0.0380756	0.604566
positive regulation of gamma-delta T cell differentiation	Gene Ontology	2	5	0.0380756	0.604566
positive regulation of protein kinase A signaling	Gene Ontology	2	5	0.0380756	0.604566
opsin binding	Gene Ontology	2	5	0.0380756	0.604566
mitochondrial ribosome	Gene Ontology	2	5	0.0380756	0.604566
regulation of actin cytoskeleton organization	Gene Ontology	5	36	0.0388299	0.604566
skeletal system development	Gene Ontology	6	49	0.039849	0.604566
transmembrane transport	Gene Ontology	14	167	0.0400556	0.604566
identical protein binding	Gene Ontology	40	614	0.0403136	0.604566
protein dimerization activity	Gene Ontology	9	91	0.0406476	0.604566
voltage-gated ion channel activity	Gene Ontology	3	14	0.0407675	0.604566
negative regulation of microtubule depolymerization	Gene Ontology	3	14	0.0407675	0.604566
microtubule plus-end	Gene Ontology	3	14	0.0407675	0.604566
regulation of reactive oxygen species metabolic process	Gene Ontology	3	14	0.0407675	0.604566
positive regulation of canonical Wnt signaling pathway	Gene Ontology	7	63	0.0415173	0.604566
intracellular protein transport	Gene Ontology	15	184	0.0416976	0.604566
symporter activity	Gene Ontology	4	25	0.0423639	0.604566
regulation of phosphoprotein phosphatase activity	Gene Ontology	4	25	0.0423639	0.604566
positive regulation of transcription by RNA polymerase II	Gene Ontology	43	672	0.0433427	0.604566
extracellular matrix	Gene Ontology	12	138	0.044137	0.604566
GTPase activity	Gene Ontology	16	202	0.0445059	0.604566
RNA polymerase II cis-regulatory region sequence-specific DNA binding	Gene Ontology	25	354	0.0451885	0.604566
protein polyubiquitination	Gene Ontology	9	93	0.0452095	0.604566
endosome membrane	Gene Ontology	6	51	0.0462366	0.604566
cytoplasmic microtubule	Gene Ontology	5	38	0.0463179	0.604566
cellular response to transforming growth factor beta stimulus	Gene Ontology	4	26	0.0471678	0.604566
R-SMAD binding	Gene Ontology	3	15	0.0472973	0.604566
regulation of signal transduction	Gene Ontology	3	15	0.0472973	0.604566
vacuolar membrane	Gene Ontology	3	15	0.0472973	0.604566
triglyceride metabolic process	Gene Ontology	3	15	0.0472973	0.604566
phagocytic vesicle membrane	Gene Ontology	2	6	0.049245	0.604566
protein O-linked glycosylation via threonine	Gene Ontology	2	6	0.049245	0.604566
positive regulation of peptidase activity	Gene Ontology	2	6	0.049245	0.604566
negative regulation of blood coagulation	Gene Ontology	2	6	0.049245	0.604566
L-alpha-amino acid transmembrane transport	Gene Ontology	2	6	0.049245	0.604566
regulation of gene expression, epigenetic	Gene Ontology	2	6	0.049245	0.604566
positive regulation of production of miRNAs involved in gene silencing by miRNA	Gene Ontology	2	6	0.049245	0.604566
neutral amino acid transport	Gene Ontology	2	6	0.049245	0.604566
positive regulation of interleukin-17 production	Gene Ontology	2	6	0.049245	0.604566
regulation of sodium ion transport	Gene Ontology	2	6	0.049245	0.604566
nitric oxide biosynthetic process	Gene Ontology	2	6	0.049245	0.604566
negative regulation of calcium ion transport	Gene Ontology	2	6	0.049245	0.604566
cellular response to granulocyte macrophage colony-stimulating factor stimulus	Gene Ontology	2	6	0.049245	0.604566
hepatocyte growth factor receptor signaling pathway	Gene Ontology	2	6	0.049245	0.604566
tachykinin receptor signaling pathway	Gene Ontology	2	6	0.049245	0.604566
negative regulation of neuron migration	Gene Ontology	2	6	0.049245	0.604566
GATOR1 complex	Gene Ontology	2	6	0.049245	0.604566
DNA metabolic process	Gene Ontology	2	6	0.049245	0.604566
embryonic retina morphogenesis in camera-type eye	Gene Ontology	2	6	0.049245	0.604566
phagosome-lysosome fusion	Gene Ontology	2	6	0.049245	0.604566
cilium	Gene Ontology	7	66	0.0502574	0.604566
sodium ion transmembrane transport	Gene Ontology	7	66	0.0502574	0.604566
ATPase binding	Gene Ontology	5	39	0.0503616	0.604566
lipid catabolic process	Gene Ontology	5	39	0.0503616	0.604566
Hsp90 protein binding	Gene Ontology	4	27	0.0522609	0.612065
DNA-binding transcription activator activity, RNA polymerase II-specific	Gene Ontology	20	274	0.0526491	0.612065
calcium ion binding	Gene Ontology	26	378	0.0532713	0.612065
positive regulation of axon extension	Gene Ontology	3	16	0.0543063	0.612065
response to hormone	Gene Ontology	3	16	0.0543063	0.612065
protein phosphatase regulator activity	Gene Ontology	3	16	0.0543063	0.612065
chaperone-mediated protein folding	Gene Ontology	3	16	0.0543063	0.612065
monooxygenase activity	Gene Ontology	3	16	0.0543063	0.612065
microtubule binding	Gene Ontology	11	128	0.0559069	0.612065
positive regulation of fat cell differentiation	Gene Ontology	4	28	0.0576411	0.612065
membrane raft	Gene Ontology	8	83	0.0580379	0.612065
perinuclear region of cytoplasm	Gene Ontology	20	278	0.0588833	0.612065
MAPK cascade	Gene Ontology	5	41	0.0590508	0.612065
cell-cell junction	Gene Ontology	8	84	0.0611341	0.612065
negative regulation of kinase activity	Gene Ontology	2	7	0.061424	0.612065
DNA damage response, signal transduction by p53 class mediator resulting in transcription of p21 class mediator	Gene Ontology	2	7	0.061424	0.612065
actomyosin	Gene Ontology	2	7	0.061424	0.612065
positive regulation of receptor recycling	Gene Ontology	2	7	0.061424	0.612065
extracellular matrix assembly	Gene Ontology	2	7	0.061424	0.612065
arachidonic acid metabolic process	Gene Ontology	2	7	0.061424	0.612065
clathrin heavy chain binding	Gene Ontology	2	7	0.061424	0.612065
positive regulation of histone deacetylation	Gene Ontology	2	7	0.061424	0.612065
primary miRNA binding	Gene Ontology	2	7	0.061424	0.612065
positive regulation of fatty acid biosynthetic process	Gene Ontology	2	7	0.061424	0.612065
reticulophagy	Gene Ontology	2	7	0.061424	0.612065
locomotory exploration behavior	Gene Ontology	2	7	0.061424	0.612065
insulin-like growth factor receptor signaling pathway	Gene Ontology	2	7	0.061424	0.612065
adherens junction assembly	Gene Ontology	2	7	0.061424	0.612065
protein import into peroxisome matrix	Gene Ontology	2	7	0.061424	0.612065
very-low-density lipoprotein particle	Gene Ontology	2	7	0.061424	0.612065
negative regulation of cytoplasmic translation	Gene Ontology	2	7	0.061424	0.612065
proteoglycan binding	Gene Ontology	2	7	0.061424	0.612065
cholesterol transport	Gene Ontology	2	7	0.061424	0.612065
microtubule severing	Gene Ontology	2	7	0.061424	0.612065
sexual reproduction	Gene Ontology	2	7	0.061424	0.612065
peptidase activator activity	Gene Ontology	2	7	0.061424	0.612065
lung morphogenesis	Gene Ontology	2	7	0.061424	0.612065
intraciliary transport involved in cilium assembly	Gene Ontology	2	7	0.061424	0.612065
regulation of lipid metabolic process	Gene Ontology	3	17	0.0617806	0.612065
inorganic anion transport	Gene Ontology	3	17	0.0617806	0.612065
apical plasma membrane	Gene Ontology	11	132	0.065809	0.638734
autophagy	Gene Ontology	4	30	0.0692513	0.638734
endosome to lysosome transport	Gene Ontology	4	30	0.0692513	0.638734
phospholipid metabolic process	Gene Ontology	3	18	0.0697045	0.638734
cellular response to estradiol stimulus	Gene Ontology	3	18	0.0697045	0.638734
lipopolysaccharide-mediated signaling pathway	Gene Ontology	3	18	0.0697045	0.638734
protein targeting	Gene Ontology	3	18	0.0697045	0.638734
peroxisomal membrane	Gene Ontology	3	18	0.0697045	0.638734
positive regulation of protein kinase B signaling	Gene Ontology	5	44	0.0735837	0.638734
GTP binding	Gene Ontology	17	235	0.0742142	0.638734
magnesium ion transport	Gene Ontology	2	8	0.0744964	0.638734
positive regulation of fibroblast migration	Gene Ontology	2	8	0.0744964	0.638734
potassium ion transport	Gene Ontology	2	8	0.0744964	0.638734
regulation of JNK cascade	Gene Ontology	2	8	0.0744964	0.638734
vascular endothelial growth factor signaling pathway	Gene Ontology	2	8	0.0744964	0.638734
potassium ion binding	Gene Ontology	2	8	0.0744964	0.638734
protein O-linked glycosylation via serine	Gene Ontology	2	8	0.0744964	0.638734
peptide hormone processing	Gene Ontology	2	8	0.0744964	0.638734
endoplasmic reticulum tubular network	Gene Ontology	2	8	0.0744964	0.638734
neural tube formation	Gene Ontology	2	8	0.0744964	0.638734
translation repressor activity, mRNA regulatory element binding	Gene Ontology	2	8	0.0744964	0.638734
positive regulation of glycogen biosynthetic process	Gene Ontology	2	8	0.0744964	0.638734
potassium:proton antiporter activity	Gene Ontology	2	8	0.0744964	0.638734
voltage-gated chloride channel activity	Gene Ontology	2	8	0.0744964	0.638734
NIK/NF-kappaB signaling	Gene Ontology	2	8	0.0744964	0.638734
cellular response to nerve growth factor stimulus	Gene Ontology	2	8	0.0744964	0.638734
negative regulation of protein tyrosine kinase activity	Gene Ontology	2	8	0.0744964	0.638734
regulation of autophagosome assembly	Gene Ontology	2	8	0.0744964	0.638734
amino acid binding	Gene Ontology	2	8	0.0744964	0.638734
Ras GTPase binding	Gene Ontology	2	8	0.0744964	0.638734
positive regulation of neuron migration	Gene Ontology	2	8	0.0744964	0.638734
negative regulation of ossification	Gene Ontology	2	8	0.0744964	0.638734
messenger ribonucleoprotein complex	Gene Ontology	2	8	0.0744964	0.638734
L-amino acid transmembrane transporter activity	Gene Ontology	2	8	0.0744964	0.638734
positive regulation of osteoclast differentiation	Gene Ontology	2	8	0.0744964	0.638734
myosin V binding	Gene Ontology	2	8	0.0744964	0.638734
establishment of endothelial intestinal barrier	Gene Ontology	2	8	0.0744964	0.638734
heme binding	Gene Ontology	8	88	0.0745389	0.638734
negative regulation of neuron projection development	Gene Ontology	3	19	0.0780606	0.65337
negative regulation of endothelial cell proliferation	Gene Ontology	3	19	0.0780606	0.65337
positive regulation of telomere maintenance via telomerase	Gene Ontology	3	19	0.0780606	0.65337
cellular response to epidermal growth factor stimulus	Gene Ontology	3	19	0.0780606	0.65337
intermediate filament cytoskeleton	Gene Ontology	3	19	0.0780606	0.65337
phospholipid binding	Gene Ontology	5	45	0.0788233	0.65337
protease binding	Gene Ontology	5	45	0.0788233	0.65337
cell cortex	Gene Ontology	6	60	0.0824777	0.65337
positive regulation of inflammatory response	Gene Ontology	3	20	0.0868305	0.65337
negative regulation of autophagy	Gene Ontology	3	20	0.0868305	0.65337
response to glucose	Gene Ontology	3	20	0.0868305	0.65337
immunological synapse	Gene Ontology	3	20	0.0868305	0.65337
ion channel binding	Gene Ontology	6	61	0.0872628	0.65337
trans-Golgi network transport vesicle	Gene Ontology	2	9	0.0883543	0.65337
phospholipase A2 activity (consuming 1,2-dipalmitoylphosphatidylcholine)	Gene Ontology	2	9	0.0883543	0.65337
mechanosensitive ion channel activity	Gene Ontology	2	9	0.0883543	0.65337
positive regulation of calcineurin-NFAT signaling cascade	Gene Ontology	2	9	0.0883543	0.65337
positive regulation of cell adhesion mediated by integrin	Gene Ontology	2	9	0.0883543	0.65337
positive regulation of protein localization to cell surface	Gene Ontology	2	9	0.0883543	0.65337
dendritic spine morphogenesis	Gene Ontology	2	9	0.0883543	0.65337
peptide metabolic process	Gene Ontology	2	9	0.0883543	0.65337
positive regulation of telomere capping	Gene Ontology	2	9	0.0883543	0.65337
aorta morphogenesis	Gene Ontology	2	9	0.0883543	0.65337
positive regulation of oligodendrocyte differentiation	Gene Ontology	2	9	0.0883543	0.65337
phospholipase A2 activity consuming 1,2-dioleoylphosphatidylethanolamine)	Gene Ontology	2	9	0.0883543	0.65337
oxidoreductase activity, acting on paired donors, with incorporation or reduction of molecular oxygen	Gene Ontology	2	9	0.0883543	0.65337
vacuolar acidification	Gene Ontology	2	9	0.0883543	0.65337
response to light stimulus	Gene Ontology	2	9	0.0883543	0.65337
sodium:proton antiporter activity	Gene Ontology	2	9	0.0883543	0.65337
bleb assembly	Gene Ontology	2	9	0.0883543	0.65337
positive regulation of cell population proliferation	Gene Ontology	14	190	0.0885587	0.65337
skeletal muscle cell differentiation	Gene Ontology	4	33	0.0887249	0.65337
insulin receptor signaling pathway	Gene Ontology	4	33	0.0887249	0.65337
Rac GTPase binding	Gene Ontology	4	33	0.0887249	0.65337
endoplasmic reticulum lumen	Gene Ontology	4	33	0.0887249	0.65337
negative regulation of transforming growth factor beta receptor signaling pathway	Gene Ontology	4	33	0.0887249	0.65337
BMP signaling pathway	Gene Ontology	5	47	0.0898838	0.65337
transmembrane receptor protein tyrosine kinase activity	Gene Ontology	5	47	0.0898838	0.65337
ciliary basal body	Gene Ontology	7	77	0.0916589	0.65337
negative regulation of canonical Wnt signaling pathway	Gene Ontology	7	77	0.0916589	0.65337
adenylate cyclase-activating G protein-coupled receptor signaling pathway	Gene Ontology	6	62	0.0921968	0.65337
cellular response to amino acid stimulus	Gene Ontology	4	34	0.0957426	0.65337
establishment of cell polarity	Gene Ontology	3	21	0.095995	0.65337
negative regulation of TOR signaling	Gene Ontology	3	21	0.095995	0.65337
positive regulation of substrate adhesion-dependent cell spreading	Gene Ontology	3	21	0.095995	0.65337
transmembrane receptor protein tyrosine kinase signaling pathway	Gene Ontology	7	79	0.100771	0.65337
immune response	Gene Ontology	7	79	0.100771	0.65337
nuclear membrane	Gene Ontology	9	111	0.101656	0.65337
neuron cell-cell adhesion	Gene Ontology	2	10	0.102898	0.65337
sialyltransferase activity	Gene Ontology	2	10	0.102898	0.65337
vinculin binding	Gene Ontology	2	10	0.102898	0.65337
Cul2-RING ubiquitin ligase complex	Gene Ontology	2	10	0.102898	0.65337
lysophospholipase activity	Gene Ontology	2	10	0.102898	0.65337
retrograde transport, endosome to plasma membrane	Gene Ontology	2	10	0.102898	0.65337
regulation of microtubule polymerization or depolymerization	Gene Ontology	2	10	0.102898	0.65337
cytochrome-c oxidase activity	Gene Ontology	2	10	0.102898	0.65337
positive regulation of exosomal secretion	Gene Ontology	2	10	0.102898	0.65337
negative regulation of stem cell differentiation	Gene Ontology	2	10	0.102898	0.65337
gamete generation	Gene Ontology	2	10	0.102898	0.65337
neuron projection terminus	Gene Ontology	2	10	0.102898	0.65337
response to ATP	Gene Ontology	2	10	0.102898	0.65337
positive regulation of cell death	Gene Ontology	2	10	0.102898	0.65337
vacuolar proton-transporting V-type ATPase complex	Gene Ontology	2	10	0.102898	0.65337
negative regulation of epithelial cell migration	Gene Ontology	2	10	0.102898	0.65337
vascular endothelial growth factor receptor signaling pathway	Gene Ontology	2	10	0.102898	0.65337
regulated exocytosis	Gene Ontology	2	10	0.102898	0.65337
ubiquitin-specific protease binding	Gene Ontology	2	10	0.102898	0.65337
negative regulation of release of cytochrome c from mitochondria	Gene Ontology	2	10	0.102898	0.65337
negative regulation of T cell receptor signaling pathway	Gene Ontology	2	10	0.102898	0.65337
long-chain fatty acid-CoA ligase activity	Gene Ontology	2	10	0.102898	0.65337
basement membrane organization	Gene Ontology	2	10	0.102898	0.65337
lipid transporter activity	Gene Ontology	2	10	0.102898	0.65337
TRAPP complex	Gene Ontology	2	10	0.102898	0.65337
cellular response to prostaglandin E stimulus	Gene Ontology	2	10	0.102898	0.65337
sphingolipid metabolic process	Gene Ontology	2	10	0.102898	0.65337
negative regulation of protein binding	Gene Ontology	4	35	0.103012	0.65337
negative regulation of BMP signaling pathway	Gene Ontology	4	35	0.103012	0.65337
G protein-coupled receptor binding	Gene Ontology	4	35	0.103012	0.65337
response to insulin	Gene Ontology	3	22	0.105534	0.65337
transport vesicle	Gene Ontology	3	22	0.105534	0.65337
autophagy of mitochondrion	Gene Ontology	3	22	0.105534	0.65337
regulation of intracellular pH	Gene Ontology	3	22	0.105534	0.65337
regulation of insulin secretion	Gene Ontology	3	22	0.105534	0.65337
positive regulation of cyclin-dependent protein serine/threonine kinase activity	Gene Ontology	3	22	0.105534	0.65337
activating transcription factor binding	Gene Ontology	3	22	0.105534	0.65337
regulation of microtubule cytoskeleton organization	Gene Ontology	3	22	0.105534	0.65337
cell leading edge	Gene Ontology	3	22	0.105534	0.65337
trans-Golgi network	Gene Ontology	9	112	0.105621	0.65337
cytoplasm	Gene Ontology	110	2028	0.107444	0.65337
sensory perception of sound	Gene Ontology	6	65	0.107878	0.65337
glucose homeostasis	Gene Ontology	6	65	0.107878	0.65337
cholesterol homeostasis	Gene Ontology	5	50	0.107887	0.65337
actin filament binding	Gene Ontology	11	146	0.108993	0.65337
oxidoreductase activity	Gene Ontology	7	81	0.110358	0.65337
extracellular matrix organization	Gene Ontology	8	97	0.110678	0.65337
protein C-terminus binding	Gene Ontology	8	98	0.115196	0.65337
cleavage furrow	Gene Ontology	3	23	0.115426	0.65337
intra-Golgi vesicle-mediated transport	Gene Ontology	3	23	0.115426	0.65337
regulation of focal adhesion assembly	Gene Ontology	2	11	0.118035	0.65337
stress-activated protein kinase signaling cascade	Gene Ontology	2	11	0.118035	0.65337
pseudouridine synthase activity	Gene Ontology	2	11	0.118035	0.65337
eating behavior	Gene Ontology	2	11	0.118035	0.65337
cellular response to estrogen stimulus	Gene Ontology	2	11	0.118035	0.65337
negative regulation of interleukin-6 production	Gene Ontology	2	11	0.118035	0.65337
insulin-like growth factor binding	Gene Ontology	2	11	0.118035	0.65337
lipid biosynthetic process	Gene Ontology	2	11	0.118035	0.65337
protein maturation	Gene Ontology	2	11	0.118035	0.65337
negative regulation of endothelial cell migration	Gene Ontology	2	11	0.118035	0.65337
posttranscriptional regulation of gene expression	Gene Ontology	2	11	0.118035	0.65337
long-chain fatty acid metabolic process	Gene Ontology	2	11	0.118035	0.65337
membrane depolarization during action potential	Gene Ontology	2	11	0.118035	0.65337
positive regulation of ubiquitin-protein transferase activity	Gene Ontology	2	11	0.118035	0.65337
hippo signaling	Gene Ontology	2	11	0.118035	0.65337
ribosome binding	Gene Ontology	4	37	0.118278	0.65337
chloride transmembrane transport	Gene Ontology	6	67	0.119046	0.65337
ubiquitin ligase complex	Gene Ontology	5	52	0.120792	0.65337
axon	Gene Ontology	11	150	0.123778	0.65337
negative regulation of cell death	Gene Ontology	3	24	0.125651	0.65337
positive regulation of protein serine/threonine kinase activity	Gene Ontology	3	24	0.125651	0.65337
ubiquitin conjugating enzyme binding	Gene Ontology	3	24	0.125651	0.65337
embryonic hindlimb morphogenesis	Gene Ontology	3	24	0.125651	0.65337
retina development in camera-type eye	Gene Ontology	3	24	0.125651	0.65337
Golgi to plasma membrane protein transport	Gene Ontology	3	24	0.125651	0.65337
defense response to virus	Gene Ontology	5	53	0.127503	0.65337
receptor complex	Gene Ontology	10	135	0.131826	0.65337
platelet formation	Gene Ontology	2	12	0.133681	0.65337
structural constituent of muscle	Gene Ontology	2	12	0.133681	0.65337
regulation of metabolic process	Gene Ontology	2	12	0.133681	0.65337
heterophilic cell-cell adhesion via plasma membrane cell adhesion molecules	Gene Ontology	2	12	0.133681	0.65337
regulation of cellular protein localization	Gene Ontology	2	12	0.133681	0.65337
response to muscle stretch	Gene Ontology	2	12	0.133681	0.65337
hydrolase activity, hydrolyzing O-glycosyl compounds	Gene Ontology	2	12	0.133681	0.65337
cellular response to hepatocyte growth factor stimulus	Gene Ontology	2	12	0.133681	0.65337
cell-cell junction organization	Gene Ontology	2	12	0.133681	0.65337
Flemming body	Gene Ontology	2	12	0.133681	0.65337
coreceptor activity	Gene Ontology	2	12	0.133681	0.65337
signal transduction by protein phosphorylation	Gene Ontology	2	12	0.133681	0.65337
cellular response to vascular endothelial growth factor stimulus	Gene Ontology	2	12	0.133681	0.65337
glycogen metabolic process	Gene Ontology	2	12	0.133681	0.65337
response to estradiol	Gene Ontology	2	12	0.133681	0.65337
associative learning	Gene Ontology	2	12	0.133681	0.65337
phosphatidylinositol-3-phosphatase activity	Gene Ontology	2	12	0.133681	0.65337
embryonic camera-type eye morphogenesis	Gene Ontology	2	12	0.133681	0.65337
14-3-3 protein binding	Gene Ontology	2	12	0.133681	0.65337
glucose transmembrane transport	Gene Ontology	2	12	0.133681	0.65337
positive regulation of wound healing	Gene Ontology	2	12	0.133681	0.65337
cytosol	Gene Ontology	100	1855	0.134209	0.65337
cell-cell adhesion via plasma-membrane adhesion molecules	Gene Ontology	3	25	0.136188	0.65337
bone mineralization	Gene Ontology	3	25	0.136188	0.65337
fatty acid metabolic process	Gene Ontology	3	25	0.136188	0.65337
skin development	Gene Ontology	3	25	0.136188	0.65337
kinesin complex	Gene Ontology	3	25	0.136188	0.65337
amino acid transmembrane transport	Gene Ontology	3	25	0.136188	0.65337
endocytic recycling	Gene Ontology	3	25	0.136188	0.65337
phosphatidylinositol dephosphorylation	Gene Ontology	3	25	0.136188	0.65337
learning	Gene Ontology	3	25	0.136188	0.65337
synapse organization	Gene Ontology	3	25	0.136188	0.65337
extracellular space	Gene Ontology	37	630	0.13678	0.65337
peptidyl-serine phosphorylation	Gene Ontology	8	103	0.139235	0.65337
peptidyl-tyrosine autophosphorylation	Gene Ontology	3	26	0.147013	0.65337
cation channel activity	Gene Ontology	3	26	0.147013	0.65337
long-term synaptic potentiation	Gene Ontology	3	26	0.147013	0.65337
phospholipase A2 activity	Gene Ontology	2	13	0.149757	0.65337
aerobic respiration	Gene Ontology	2	13	0.149757	0.65337
proline-rich region binding	Gene Ontology	2	13	0.149757	0.65337
voltage-gated sodium channel complex	Gene Ontology	2	13	0.149757	0.65337
negative regulation of insulin secretion	Gene Ontology	2	13	0.149757	0.65337
microtubule plus-end binding	Gene Ontology	2	13	0.149757	0.65337
eukaryotic 43S preinitiation complex	Gene Ontology	2	13	0.149757	0.65337
cardiac muscle tissue development	Gene Ontology	2	13	0.149757	0.65337
regulation of establishment of cell polarity	Gene Ontology	2	13	0.149757	0.65337
negative regulation of JNK cascade	Gene Ontology	2	13	0.149757	0.65337
regulation of protein binding	Gene Ontology	2	13	0.149757	0.65337
actin polymerization or depolymerization	Gene Ontology	2	13	0.149757	0.65337
ciliary transition zone	Gene Ontology	2	13	0.149757	0.65337
temperature homeostasis	Gene Ontology	2	13	0.149757	0.65337
mannosyltransferase activity	Gene Ontology	2	13	0.149757	0.65337
actin cytoskeleton	Gene Ontology	9	122	0.149918	0.65337
protein phosphorylation	Gene Ontology	13	192	0.151474	0.65337
cytoplasmic vesicle membrane	Gene Ontology	4	41	0.151476	0.65337
stress fiber	Gene Ontology	4	41	0.151476	0.65337
phagocytic vesicle	Gene Ontology	4	41	0.151476	0.65337
PDZ domain binding	Gene Ontology	4	41	0.151476	0.65337
cell surface	Gene Ontology	15	228	0.152648	0.65337
positive regulation of bone mineralization	Gene Ontology	3	27	0.158107	0.65337
protein-macromolecule adaptor activity	Gene Ontology	3	27	0.158107	0.65337
vesicle fusion	Gene Ontology	3	27	0.158107	0.65337
epidermal growth factor receptor signaling pathway	Gene Ontology	3	27	0.158107	0.65337
B cell receptor signaling pathway	Gene Ontology	3	27	0.158107	0.65337
phosphotyrosine residue binding	Gene Ontology	3	27	0.158107	0.65337
centriolar satellite	Gene Ontology	5	58	0.163459	0.65337
zinc ion binding	Gene Ontology	27	453	0.163558	0.65337
cilium assembly	Gene Ontology	8	108	0.16557	0.65337
Arp2/3 complex-mediated actin nucleation	Gene Ontology	2	14	0.166189	0.65337
positive regulation of chondrocyte differentiation	Gene Ontology	2	14	0.166189	0.65337
negative regulation of neuron death	Gene Ontology	2	14	0.166189	0.65337
inactivation of MAPK activity	Gene Ontology	2	14	0.166189	0.65337
intermediate filament cytoskeleton organization	Gene Ontology	2	14	0.166189	0.65337
face development	Gene Ontology	2	14	0.166189	0.65337
autophagosome membrane	Gene Ontology	2	14	0.166189	0.65337
neuromuscular synaptic transmission	Gene Ontology	2	14	0.166189	0.65337
positive regulation of cell migration involved in sprouting angiogenesis	Gene Ontology	2	14	0.166189	0.65337
integrator complex	Gene Ontology	2	14	0.166189	0.65337
neuronal action potential	Gene Ontology	2	14	0.166189	0.65337
cardiac muscle contraction	Gene Ontology	2	14	0.166189	0.65337
negative regulation of peptidyl-serine phosphorylation	Gene Ontology	2	14	0.166189	0.65337
voltage-gated sodium channel activity	Gene Ontology	2	14	0.166189	0.65337
G-protein beta/gamma-subunit complex binding	Gene Ontology	2	14	0.166189	0.65337
SMAD protein signal transduction	Gene Ontology	4	43	0.169263	0.65337
positive regulation of NIK/NF-kappaB signaling	Gene Ontology	3	28	0.169448	0.65337
negative regulation of cold-induced thermogenesis	Gene Ontology	3	28	0.169448	0.65337
promoter-specific chromatin binding	Gene Ontology	3	28	0.169448	0.65337
lamellipodium	Gene Ontology	7	93	0.177192	0.65337
positive regulation of protein binding	Gene Ontology	4	44	0.178419	0.65337
ubiquitin conjugating enzyme activity	Gene Ontology	3	29	0.181014	0.65337
negative regulation of protein ubiquitination	Gene Ontology	3	29	0.181014	0.65337
positive regulation of MAP kinase activity	Gene Ontology	3	29	0.181014	0.65337
cytokine receptor activity	Gene Ontology	3	29	0.181014	0.65337
intracellular anatomical structure	Gene Ontology	3	29	0.181014	0.65337
neuromuscular process controlling balance	Gene Ontology	3	29	0.181014	0.65337
hormone-mediated signaling pathway	Gene Ontology	3	29	0.181014	0.65337
basolateral plasma membrane	Gene Ontology	6	77	0.182674	0.65337
megakaryocyte development	Gene Ontology	2	15	0.182912	0.65337
skeletal muscle fiber development	Gene Ontology	2	15	0.182912	0.65337
regulation of axonogenesis	Gene Ontology	2	15	0.182912	0.65337
NADP binding	Gene Ontology	2	15	0.182912	0.65337
retromer complex	Gene Ontology	2	15	0.182912	0.65337
intraciliary transport particle B	Gene Ontology	2	15	0.182912	0.65337
phospholipase activity	Gene Ontology	2	15	0.182912	0.65337
cortical cytoskeleton organization	Gene Ontology	2	15	0.182912	0.65337
cellular response to interleukin-4	Gene Ontology	2	15	0.182912	0.65337
arachidonic acid secretion	Gene Ontology	2	15	0.182912	0.65337
positive regulation of protein localization to nucleus	Gene Ontology	2	15	0.182912	0.65337
intrinsic apoptotic signaling pathway in response to DNA damage by p53 class mediator	Gene Ontology	2	15	0.182912	0.65337
vesicle docking	Gene Ontology	2	15	0.182912	0.65337
positive regulation of angiogenesis	Gene Ontology	5	61	0.186766	0.65337
T cell receptor signaling pathway	Gene Ontology	4	45	0.187738	0.65337
protein autoubiquitination	Gene Ontology	4	45	0.187738	0.65337
cell population proliferation	Gene Ontology	6	78	0.189676	0.65337
integral component of plasma membrane	Gene Ontology	32	559	0.192089	0.65337
protein N-linked glycosylation	Gene Ontology	3	30	0.192785	0.65337
transport	Gene Ontology	3	30	0.192785	0.65337
positive regulation of epithelial cell proliferation	Gene Ontology	3	30	0.192785	0.65337
positive regulation of apoptotic process	Gene Ontology	8	113	0.194002	0.65337
integral component of endoplasmic reticulum membrane	Gene Ontology	5	62	0.194791	0.65337
retrograde transport, endosome to Golgi	Gene Ontology	4	46	0.197209	0.65337
positive regulation of cysteine-type endopeptidase activity involved in apoptotic process	Gene Ontology	2	16	0.199864	0.65337
positive regulation of vascular endothelial growth factor production	Gene Ontology	2	16	0.199864	0.65337
extrinsic apoptotic signaling pathway	Gene Ontology	2	16	0.199864	0.65337
Golgi to plasma membrane transport	Gene Ontology	2	16	0.199864	0.65337
barbed-end actin filament capping	Gene Ontology	2	16	0.199864	0.65337
thyroid hormone receptor binding	Gene Ontology	2	16	0.199864	0.65337
innervation	Gene Ontology	2	16	0.199864	0.65337
positive regulation of DNA binding	Gene Ontology	2	16	0.199864	0.65337
response to exogenous dsRNA	Gene Ontology	2	16	0.199864	0.65337
cellular response to glucose stimulus	Gene Ontology	2	16	0.199864	0.65337
T cell homeostasis	Gene Ontology	2	16	0.199864	0.65337
chaperone binding	Gene Ontology	5	63	0.202933	0.65337
carbohydrate metabolic process	Gene Ontology	5	63	0.202933	0.65337
neuron projection morphogenesis	Gene Ontology	3	31	0.20474	0.65337
positive regulation of synapse assembly	Gene Ontology	3	31	0.20474	0.65337
negative regulation of cysteine-type endopeptidase activity involved in apoptotic process	Gene Ontology	3	31	0.20474	0.65337
early endosome membrane	Gene Ontology	4	47	0.206822	0.65337
brain development	Gene Ontology	6	81	0.211273	0.65337
transmembrane signaling receptor activity	Gene Ontology	4	48	0.216567	0.65337
spindle pole	Gene Ontology	4	48	0.216567	0.65337
ubiquitin-dependent ERAD pathway	Gene Ontology	4	48	0.216567	0.65337
calcium-dependent phospholipid binding	Gene Ontology	3	32	0.216859	0.65337
positive regulation of erythrocyte differentiation	Gene Ontology	2	17	0.216988	0.65337
histone acetyltransferase binding	Gene Ontology	2	17	0.216988	0.65337
metallocarboxypeptidase activity	Gene Ontology	2	17	0.216988	0.65337
collagen catabolic process	Gene Ontology	2	17	0.216988	0.65337
extracellular matrix binding	Gene Ontology	2	17	0.216988	0.65337
positive regulation of smooth muscle cell proliferation	Gene Ontology	2	17	0.216988	0.65337
epidermis development	Gene Ontology	2	17	0.216988	0.65337
positive regulation of intrinsic apoptotic signaling pathway	Gene Ontology	2	17	0.216988	0.65337
proton-transporting ATPase activity, rotational mechanism	Gene Ontology	2	17	0.216988	0.65337
syntaxin-1 binding	Gene Ontology	2	17	0.216988	0.65337
glutathione transferase activity	Gene Ontology	2	17	0.216988	0.65337
glutathione metabolic process	Gene Ontology	2	17	0.216988	0.65337
sperm midpiece	Gene Ontology	2	17	0.216988	0.65337
positive regulation of viral genome replication	Gene Ontology	2	17	0.216988	0.65337
lipid storage	Gene Ontology	2	17	0.216988	0.65337
Golgi membrane	Gene Ontology	11	172	0.22287	0.65337
cellular response to starvation	Gene Ontology	4	49	0.226433	0.65337
endoplasmic reticulum to Golgi vesicle-mediated transport	Gene Ontology	5	66	0.228007	0.65337
late endosome	Gene Ontology	5	66	0.228007	0.65337
potassium ion transmembrane transport	Gene Ontology	5	66	0.228007	0.65337
intercellular bridge	Gene Ontology	3	33	0.229122	0.65337
protein destabilization	Gene Ontology	3	33	0.229122	0.65337
negative regulation of extrinsic apoptotic signaling pathway via death domain receptors	Gene Ontology	2	18	0.234234	0.65337
RNA processing	Gene Ontology	2	18	0.234234	0.65337
adipose tissue development	Gene Ontology	2	18	0.234234	0.65337
retina layer formation	Gene Ontology	2	18	0.234234	0.65337
Rho GTPase binding	Gene Ontology	2	18	0.234234	0.65337
apoptotic signaling pathway	Gene Ontology	2	18	0.234234	0.65337
positive regulation of telomerase activity	Gene Ontology	2	18	0.234234	0.65337
amino acid transmembrane transporter activity	Gene Ontology	2	18	0.234234	0.65337
retinol metabolic process	Gene Ontology	2	18	0.234234	0.65337
osteoclast differentiation	Gene Ontology	2	18	0.234234	0.65337
ventricular septum development	Gene Ontology	2	18	0.234234	0.65337
kinesin binding	Gene Ontology	2	18	0.234234	0.65337
smoothened signaling pathway	Gene Ontology	4	50	0.236412	0.65337
heparin binding	Gene Ontology	5	67	0.23656	0.65337
nucleolus	Gene Ontology	22	384	0.243488	0.65337
phosphatidylinositol N-acetylglucosaminyltransferase activity	Gene Ontology	1	5	0.246305	0.65337
negative regulation of collateral sprouting	Gene Ontology	1	5	0.246305	0.65337
oxidative demethylation	Gene Ontology	1	5	0.246305	0.65337
paranode region of axon	Gene Ontology	1	5	0.246305	0.65337
negative regulation of amyloid precursor protein biosynthetic process	Gene Ontology	1	5	0.246305	0.65337
positive regulation of ruffle assembly	Gene Ontology	1	5	0.246305	0.65337
clathrin complex	Gene Ontology	1	5	0.246305	0.65337
Lys63-specific deubiquitinase activity	Gene Ontology	1	5	0.246305	0.65337
regulation of erythrocyte differentiation	Gene Ontology	1	5	0.246305	0.65337
fat pad development	Gene Ontology	1	5	0.246305	0.65337
voluntary musculoskeletal movement	Gene Ontology	1	5	0.246305	0.65337
mitral valve morphogenesis	Gene Ontology	1	5	0.246305	0.65337
positive regulation of MHC class II biosynthetic process	Gene Ontology	1	5	0.246305	0.65337
negative regulation of thymocyte apoptotic process	Gene Ontology	1	5	0.246305	0.65337
synapse maturation	Gene Ontology	1	5	0.246305	0.65337
endoplasmic reticulum quality control compartment	Gene Ontology	1	5	0.246305	0.65337
L-proline transmembrane transporter activity	Gene Ontology	1	5	0.246305	0.65337
CARD domain binding	Gene Ontology	1	5	0.246305	0.65337
positive regulation of vascular endothelial growth factor signaling pathway	Gene Ontology	1	5	0.246305	0.65337
pyramidal neuron development	Gene Ontology	1	5	0.246305	0.65337
cellular response to caffeine	Gene Ontology	1	5	0.246305	0.65337
negative regulation of striated muscle tissue development	Gene Ontology	1	5	0.246305	0.65337
nerve growth factor binding	Gene Ontology	1	5	0.246305	0.65337
positive regulation of triglyceride biosynthetic process	Gene Ontology	1	5	0.246305	0.65337
detection of chemical stimulus involved in sensory perception of bitter taste	Gene Ontology	1	5	0.246305	0.65337
N-acetylglucosamine metabolic process	Gene Ontology	1	5	0.246305	0.65337
proline transmembrane transport	Gene Ontology	1	5	0.246305	0.65337
regulation of axon guidance	Gene Ontology	1	5	0.246305	0.65337
positive regulation of fatty acid oxidation	Gene Ontology	1	5	0.246305	0.65337
positive regulation of the force of heart contraction	Gene Ontology	1	5	0.246305	0.65337
phototransduction, visible light	Gene Ontology	1	5	0.246305	0.65337
growth plate cartilage development	Gene Ontology	1	5	0.246305	0.65337
positive regulation of granulocyte macrophage colony-stimulating factor production	Gene Ontology	1	5	0.246305	0.65337
cellular sphingolipid homeostasis	Gene Ontology	1	5	0.246305	0.65337
retinoic acid receptor signaling pathway	Gene Ontology	1	5	0.246305	0.65337
cellular response to acidic pH	Gene Ontology	1	5	0.246305	0.65337
O-glycan processing	Gene Ontology	1	5	0.246305	0.65337
acid phosphatase activity	Gene Ontology	1	5	0.246305	0.65337
mannose metabolic process	Gene Ontology	1	5	0.246305	0.65337
positive regulation of calcium-mediated signaling	Gene Ontology	1	5	0.246305	0.65337
protein poly-ADP-ribosylation	Gene Ontology	1	5	0.246305	0.65337
high-density lipoprotein particle	Gene Ontology	1	5	0.246305	0.65337
blood circulation	Gene Ontology	1	5	0.246305	0.65337
positive regulation of T cell receptor signaling pathway	Gene Ontology	1	5	0.246305	0.65337
phosphatase inhibitor activity	Gene Ontology	1	5	0.246305	0.65337
heparan sulfate proteoglycan binding	Gene Ontology	1	5	0.246305	0.65337
dopamine binding	Gene Ontology	1	5	0.246305	0.65337
dephosphorylation of RNA polymerase II C-terminal domain	Gene Ontology	1	5	0.246305	0.65337
collagen biosynthetic process	Gene Ontology	1	5	0.246305	0.65337
DNA damage response, signal transduction by p53 class mediator resulting in cell cycle arrest	Gene Ontology	1	5	0.246305	0.65337
histone methylation	Gene Ontology	1	5	0.246305	0.65337
urea transmembrane transporter activity	Gene Ontology	1	5	0.246305	0.65337
bone marrow development	Gene Ontology	1	5	0.246305	0.65337
mitochondrial electron transport, cytochrome c to oxygen	Gene Ontology	1	5	0.246305	0.65337
beta-catenin-TCF complex	Gene Ontology	1	5	0.246305	0.65337
endosome to melanosome transport	Gene Ontology	1	5	0.246305	0.65337
negative regulation of sequestering of triglyceride	Gene Ontology	1	5	0.246305	0.65337
positive regulation of calcium ion transport into cytosol	Gene Ontology	1	5	0.246305	0.65337
positive regulation of xenophagy	Gene Ontology	1	5	0.246305	0.65337
regulation of mitotic metaphase/anaphase transition	Gene Ontology	1	5	0.246305	0.65337
cellular response to hyperoxia	Gene Ontology	1	5	0.246305	0.65337
positive regulation of ossification	Gene Ontology	1	5	0.246305	0.65337
nitric-oxide synthase binding	Gene Ontology	1	5	0.246305	0.65337
insulin-responsive compartment	Gene Ontology	1	5	0.246305	0.65337
diet induced thermogenesis	Gene Ontology	1	5	0.246305	0.65337
positive regulation of myoblast proliferation	Gene Ontology	1	5	0.246305	0.65337
Derlin-1 retrotranslocation complex	Gene Ontology	1	5	0.246305	0.65337
complement activation, lectin pathway	Gene Ontology	1	5	0.246305	0.65337
negative regulation of ruffle assembly	Gene Ontology	1	5	0.246305	0.65337
multivesicular body membrane	Gene Ontology	1	5	0.246305	0.65337
arginine transmembrane transporter activity	Gene Ontology	1	5	0.246305	0.65337
dense body	Gene Ontology	1	5	0.246305	0.65337
ossification involved in bone maturation	Gene Ontology	1	5	0.246305	0.65337
rRNA base methylation	Gene Ontology	1	5	0.246305	0.65337
cellular response to muramyl dipeptide	Gene Ontology	1	5	0.246305	0.65337
ubiquitin-like protein binding	Gene Ontology	1	5	0.246305	0.65337
positive regulation of vascular associated smooth muscle cell apoptotic process	Gene Ontology	1	5	0.246305	0.65337
regulation of membrane repolarization	Gene Ontology	1	5	0.246305	0.65337
fibroblast growth factor-activated receptor activity	Gene Ontology	1	5	0.246305	0.65337
semicircular canal morphogenesis	Gene Ontology	1	5	0.246305	0.65337
type I interferon signaling pathway	Gene Ontology	1	5	0.246305	0.65337
metallodipeptidase activity	Gene Ontology	1	5	0.246305	0.65337
neurotransmitter receptor transport, postsynaptic endosome to lysosome	Gene Ontology	1	5	0.246305	0.65337
NAADP-sensitive calcium-release channel activity	Gene Ontology	1	5	0.246305	0.65337
pyruvate metabolic process	Gene Ontology	1	5	0.246305	0.65337
pyrimidine nucleobase catabolic process	Gene Ontology	1	5	0.246305	0.65337
phospholipase A1 activity	Gene Ontology	1	5	0.246305	0.65337
mannosyl-oligosaccharide 1,2-alpha-mannosidase activity	Gene Ontology	1	5	0.246305	0.65337
hyalurononglucosaminidase activity	Gene Ontology	1	5	0.246305	0.65337
membrane attack complex	Gene Ontology	1	5	0.246305	0.65337
secondary palate development	Gene Ontology	1	5	0.246305	0.65337
antigen binding	Gene Ontology	1	5	0.246305	0.65337
collagen-activated tyrosine kinase receptor signaling pathway	Gene Ontology	1	5	0.246305	0.65337
L-lysine transmembrane transporter activity	Gene Ontology	1	5	0.246305	0.65337
L-ornithine transmembrane transporter activity	Gene Ontology	1	5	0.246305	0.65337
cardiac conduction	Gene Ontology	1	5	0.246305	0.65337
potassium channel inhibitor activity	Gene Ontology	1	5	0.246305	0.65337
regulation of smooth muscle contraction	Gene Ontology	1	5	0.246305	0.65337
dihydropyrimidinase activity	Gene Ontology	1	5	0.246305	0.65337
heterochromatin organization	Gene Ontology	1	5	0.246305	0.65337
histone methyltransferase activity	Gene Ontology	1	5	0.246305	0.65337
entrainment of circadian clock	Gene Ontology	1	5	0.246305	0.65337
inositol metabolic process	Gene Ontology	1	5	0.246305	0.65337
germinal center formation	Gene Ontology	1	5	0.246305	0.65337
inositol hexakisphosphate kinase activity	Gene Ontology	1	5	0.246305	0.65337
negative regulation of nitric oxide biosynthetic process	Gene Ontology	1	5	0.246305	0.65337
negative regulation of cell aging	Gene Ontology	1	5	0.246305	0.65337
insulin binding	Gene Ontology	1	5	0.246305	0.65337
vascular endothelial growth factor-activated receptor activity	Gene Ontology	1	5	0.246305	0.65337
lung epithelial cell differentiation	Gene Ontology	1	5	0.246305	0.65337
inner ear auditory receptor cell differentiation	Gene Ontology	1	5	0.246305	0.65337
alpha-mannosidase activity	Gene Ontology	1	5	0.246305	0.65337
sulfuric ester hydrolase activity	Gene Ontology	1	5	0.246305	0.65337
optic nerve development	Gene Ontology	1	5	0.246305	0.65337
positive regulation of signal transduction	Gene Ontology	1	5	0.246305	0.65337
proton transmembrane transporter activity	Gene Ontology	1	5	0.246305	0.65337
response to amyloid-beta	Gene Ontology	1	5	0.246305	0.65337
cellular response to epinephrine stimulus	Gene Ontology	1	5	0.246305	0.65337
regulation of androgen receptor signaling pathway	Gene Ontology	1	5	0.246305	0.65337
JUN kinase binding	Gene Ontology	1	5	0.246305	0.65337
response to food	Gene Ontology	1	5	0.246305	0.65337
trachea formation	Gene Ontology	1	5	0.246305	0.65337
positive regulation of phospholipase C activity	Gene Ontology	1	5	0.246305	0.65337
dendritic cell differentiation	Gene Ontology	1	5	0.246305	0.65337
regulation of mitochondrial translation	Gene Ontology	1	5	0.246305	0.65337
G protein-coupled receptor internalization	Gene Ontology	1	5	0.246305	0.65337
terminal web	Gene Ontology	1	5	0.246305	0.65337
regulation of cell cycle process	Gene Ontology	1	5	0.246305	0.65337
negative regulation of epidermal growth factor receptor signaling pathway	Gene Ontology	1	5	0.246305	0.65337
mitophagy	Gene Ontology	1	5	0.246305	0.65337
negative regulation of endoplasmic reticulum calcium ion concentration	Gene Ontology	1	5	0.246305	0.65337
mitochondrial calcium ion transmembrane transport	Gene Ontology	1	5	0.246305	0.65337
regulation of feeding behavior	Gene Ontology	1	5	0.246305	0.65337
urea transmembrane transport	Gene Ontology	1	5	0.246305	0.65337
negative regulation of cholesterol efflux	Gene Ontology	1	5	0.246305	0.65337
negative regulation of cell size	Gene Ontology	1	5	0.246305	0.65337
salivary gland morphogenesis	Gene Ontology	1	5	0.246305	0.65337
negative regulation of T cell activation	Gene Ontology	1	5	0.246305	0.65337
heme transmembrane transporter activity	Gene Ontology	1	5	0.246305	0.65337
amyloid-beta clearance by cellular catabolic process	Gene Ontology	1	5	0.246305	0.65337
efflux transmembrane transporter activity	Gene Ontology	1	5	0.246305	0.65337
phospholipase C-activating dopamine receptor signaling pathway	Gene Ontology	1	5	0.246305	0.65337
regulation of skeletal muscle satellite cell proliferation	Gene Ontology	1	5	0.246305	0.65337
procollagen-proline 4-dioxygenase activity	Gene Ontology	1	5	0.246305	0.65337
auditory receptor cell development	Gene Ontology	1	5	0.246305	0.65337
negative regulation of amyloid-beta clearance	Gene Ontology	1	5	0.246305	0.65337
negative regulation of insulin-like growth factor receptor signaling pathway	Gene Ontology	1	5	0.246305	0.65337
positive regulation of vascular endothelial growth factor receptor signaling pathway	Gene Ontology	1	5	0.246305	0.65337
protein targeting to ER	Gene Ontology	1	5	0.246305	0.65337
negative regulation of macrophage derived foam cell differentiation	Gene Ontology	1	5	0.246305	0.65337
regulation of T cell proliferation	Gene Ontology	1	5	0.246305	0.65337
negative regulation of interleukin-17 production	Gene Ontology	1	5	0.246305	0.65337
regulation of ossification	Gene Ontology	1	5	0.246305	0.65337
cranial suture morphogenesis	Gene Ontology	1	5	0.246305	0.65337
regulation of exit from mitosis	Gene Ontology	1	5	0.246305	0.65337
beta-galactoside (CMP) alpha-2,3-sialyltransferase activity	Gene Ontology	1	5	0.246305	0.65337
ligand-gated sodium channel activity	Gene Ontology	1	5	0.246305	0.65337
focal adhesion	Gene Ontology	7	104	0.250134	0.65337
sialylation	Gene Ontology	2	19	0.251552	0.65337
spindle assembly	Gene Ontology	2	19	0.251552	0.65337
actomyosin structure organization	Gene Ontology	2	19	0.251552	0.65337
negative regulation of G1/S transition of mitotic cell cycle	Gene Ontology	2	19	0.251552	0.65337
vesicle docking involved in exocytosis	Gene Ontology	2	19	0.251552	0.65337
positive regulation of mitotic cell cycle	Gene Ontology	2	19	0.251552	0.65337
protein localization to cell surface	Gene Ontology	2	19	0.251552	0.65337
collagen-containing extracellular matrix	Gene Ontology	5	69	0.253923	0.65337
transmembrane transporter activity	Gene Ontology	5	69	0.253923	0.65337
Golgi organization	Gene Ontology	5	69	0.253923	0.65337
axonogenesis	Gene Ontology	3	35	0.254004	0.65337
cellular response to insulin stimulus	Gene Ontology	3	35	0.254004	0.65337
positive regulation of peptidyl-serine phosphorylation	Gene Ontology	4	52	0.256664	0.65337
mitochondrial outer membrane	Gene Ontology	4	52	0.256664	0.65337
negative regulation of cell population proliferation	Gene Ontology	10	161	0.263223	0.65337
protein transport	Gene Ontology	6	88	0.264613	0.65337
negative regulation of apoptotic process	Gene Ontology	11	180	0.265154	0.65337
ruffle membrane	Gene Ontology	3	36	0.266587	0.65337
liver development	Gene Ontology	3	36	0.266587	0.65337
extracellular matrix structural constituent	Gene Ontology	3	36	0.266587	0.65337
cell projection	Gene Ontology	3	36	0.266587	0.65337
ossification	Gene Ontology	3	36	0.266587	0.65337
actin cytoskeleton reorganization	Gene Ontology	3	36	0.266587	0.65337
calcium-dependent protein binding	Gene Ontology	3	36	0.266587	0.65337
ribonucleoprotein complex binding	Gene Ontology	2	20	0.268902	0.65337
COP9 signalosome	Gene Ontology	2	20	0.268902	0.65337
growth factor binding	Gene Ontology	2	20	0.268902	0.65337
regulation of neurogenesis	Gene Ontology	2	20	0.268902	0.65337
phosphatase binding	Gene Ontology	2	20	0.268902	0.65337
brush border membrane	Gene Ontology	2	20	0.268902	0.65337
peptidyl-tyrosine dephosphorylation	Gene Ontology	5	71	0.271586	0.65337
apoptotic process	Gene Ontology	6	89	0.272508	0.65337
protein-containing complex	Gene Ontology	13	220	0.277049	0.65337
cellular response to tumor necrosis factor	Gene Ontology	4	54	0.277246	0.65337
protein processing	Gene Ontology	3	37	0.27924	0.65337
microvillus	Gene Ontology	3	37	0.27924	0.65337
translation initiation factor activity	Gene Ontology	3	37	0.27924	0.65337
protein localization	Gene Ontology	3	37	0.27924	0.65337
actin cytoskeleton organization	Gene Ontology	6	90	0.280459	0.65337
positive regulation of alpha-beta T cell differentiation	Gene Ontology	1	6	0.28101	0.65337
cellular response to exogenous dsRNA	Gene Ontology	1	6	0.28101	0.65337
monosaccharide binding	Gene Ontology	1	6	0.28101	0.65337
positive regulation of ubiquitin-dependent protein catabolic process	Gene Ontology	1	6	0.28101	0.65337
melanin biosynthetic process	Gene Ontology	1	6	0.28101	0.65337
regulation of receptor signaling pathway via JAK-STAT	Gene Ontology	1	6	0.28101	0.65337
blood vessel endothelial cell migration	Gene Ontology	1	6	0.28101	0.65337
cellular response to oxidised low-density lipoprotein particle stimulus	Gene Ontology	1	6	0.28101	0.65337
regulation of cell motility	Gene Ontology	1	6	0.28101	0.65337
mitogen-activated protein kinase kinase binding	Gene Ontology	1	6	0.28101	0.65337
L-alanine transmembrane transporter activity	Gene Ontology	1	6	0.28101	0.65337
aging	Gene Ontology	1	6	0.28101	0.65337
positive regulation of extracellular matrix disassembly	Gene Ontology	1	6	0.28101	0.65337
regulation of protein processing	Gene Ontology	1	6	0.28101	0.65337
low-density lipoprotein particle remodeling	Gene Ontology	1	6	0.28101	0.65337
Golgi medial cisterna	Gene Ontology	1	6	0.28101	0.65337
locomotion involved in locomotory behavior	Gene Ontology	1	6	0.28101	0.65337
sodium:bicarbonate symporter activity	Gene Ontology	1	6	0.28101	0.65337
cerebellar Purkinje cell layer development	Gene Ontology	1	6	0.28101	0.65337
locomotor rhythm	Gene Ontology	1	6	0.28101	0.65337
pre-mRNA binding	Gene Ontology	1	6	0.28101	0.65337
regulation of mitotic nuclear division	Gene Ontology	1	6	0.28101	0.65337
interferon-gamma production	Gene Ontology	1	6	0.28101	0.65337
protein hexamerization	Gene Ontology	1	6	0.28101	0.65337
glycosylphosphatidylinositol-N-acetylglucosaminyltransferase (GPI-GnT) complex	Gene Ontology	1	6	0.28101	0.65337
L-phenylalanine catabolic process	Gene Ontology	1	6	0.28101	0.65337
glutamine transport	Gene Ontology	1	6	0.28101	0.65337
type II transforming growth factor beta receptor binding	Gene Ontology	1	6	0.28101	0.65337
microtubule-severing ATPase activity	Gene Ontology	1	6	0.28101	0.65337
hepatocyte apoptotic process	Gene Ontology	1	6	0.28101	0.65337
membrane hyperpolarization	Gene Ontology	1	6	0.28101	0.65337
negative regulation of myotube differentiation	Gene Ontology	1	6	0.28101	0.65337
L-glutamine transmembrane transporter activity	Gene Ontology	1	6	0.28101	0.65337
fatty acid homeostasis	Gene Ontology	1	6	0.28101	0.65337
positive regulation of keratinocyte migration	Gene Ontology	1	6	0.28101	0.65337
positive regulation of mitochondrial calcium ion concentration	Gene Ontology	1	6	0.28101	0.65337
cell-cell adhesion mediated by cadherin	Gene Ontology	1	6	0.28101	0.65337
response to organic cyclic compound	Gene Ontology	1	6	0.28101	0.65337
exosome (RNase complex)	Gene Ontology	1	6	0.28101	0.65337
axolemma	Gene Ontology	1	6	0.28101	0.65337
estrogen metabolic process	Gene Ontology	1	6	0.28101	0.65337
action potential	Gene Ontology	1	6	0.28101	0.65337
viral budding via host ESCRT complex	Gene Ontology	1	6	0.28101	0.65337
regulation of ruffle assembly	Gene Ontology	1	6	0.28101	0.65337
response to reactive oxygen species	Gene Ontology	1	6	0.28101	0.65337
skeletal muscle acetylcholine-gated channel clustering	Gene Ontology	1	6	0.28101	0.65337
phosphatidylethanolamine biosynthetic process	Gene Ontology	1	6	0.28101	0.65337
cell-substrate adhesion	Gene Ontology	1	6	0.28101	0.65337
MHC class II protein complex	Gene Ontology	1	6	0.28101	0.65337
fibrinogen complex	Gene Ontology	1	6	0.28101	0.65337
negative regulation of membrane protein ectodomain proteolysis	Gene Ontology	1	6	0.28101	0.65337
chromatin silencing at telomere	Gene Ontology	1	6	0.28101	0.65337
very-low-density lipoprotein particle remodeling	Gene Ontology	1	6	0.28101	0.65337
protein maturation by iron-sulfur cluster transfer	Gene Ontology	1	6	0.28101	0.65337
protein serine/threonine kinase inhibitor activity	Gene Ontology	1	6	0.28101	0.65337
multicellular organismal iron ion homeostasis	Gene Ontology	1	6	0.28101	0.65337
endoplasmic reticulum tubular network organization	Gene Ontology	1	6	0.28101	0.65337
purinergic nucleotide receptor activity	Gene Ontology	1	6	0.28101	0.65337
ribonuclease MRP complex	Gene Ontology	1	6	0.28101	0.65337
ruffle organization	Gene Ontology	1	6	0.28101	0.65337
activin receptor complex	Gene Ontology	1	6	0.28101	0.65337
malate metabolic process	Gene Ontology	1	6	0.28101	0.65337
regulation of release of sequestered calcium ion into cytosol by sarcoplasmic reticulum	Gene Ontology	1	6	0.28101	0.65337
virion binding	Gene Ontology	1	6	0.28101	0.65337
sequence-specific mRNA binding	Gene Ontology	1	6	0.28101	0.65337
lamellipodium morphogenesis	Gene Ontology	1	6	0.28101	0.65337
protein localization to cell-cell junction	Gene Ontology	1	6	0.28101	0.65337
peptidyl-diphthamide biosynthetic process from peptidyl-histidine	Gene Ontology	1	6	0.28101	0.65337
microtubule nucleation	Gene Ontology	1	6	0.28101	0.65337
regulation of fat cell differentiation	Gene Ontology	1	6	0.28101	0.65337
detection of temperature stimulus involved in sensory perception of pain	Gene Ontology	1	6	0.28101	0.65337
palmitoyltransferase activity	Gene Ontology	1	6	0.28101	0.65337
lung-associated mesenchyme development	Gene Ontology	1	6	0.28101	0.65337
transcytosis	Gene Ontology	1	6	0.28101	0.65337
negative regulation of p38MAPK cascade	Gene Ontology	1	6	0.28101	0.65337
response to axon injury	Gene Ontology	1	6	0.28101	0.65337
regulation of glycolytic process	Gene Ontology	1	6	0.28101	0.65337
lyase activity	Gene Ontology	1	6	0.28101	0.65337
transcription factor TFIIIB complex	Gene Ontology	1	6	0.28101	0.65337
protein localization to chromosome, telomeric region	Gene Ontology	1	6	0.28101	0.65337
positive regulation of alpha-beta T cell proliferation	Gene Ontology	1	6	0.28101	0.65337
phosphatidylinositol 3-kinase binding	Gene Ontology	1	6	0.28101	0.65337
positive regulation of DNA biosynthetic process	Gene Ontology	1	6	0.28101	0.65337
L-alanine transport	Gene Ontology	1	6	0.28101	0.65337
protein localization to microtubule	Gene Ontology	1	6	0.28101	0.65337
macropinosome	Gene Ontology	1	6	0.28101	0.65337
negative regulation of ubiquitin-dependent protein catabolic process	Gene Ontology	1	6	0.28101	0.65337
actin filament reorganization	Gene Ontology	1	6	0.28101	0.65337
protein localization to endoplasmic reticulum exit site	Gene Ontology	1	6	0.28101	0.65337
positive regulation of sequestering of triglyceride	Gene Ontology	1	6	0.28101	0.65337
positive regulation of myelination	Gene Ontology	1	6	0.28101	0.65337
secretion by cell	Gene Ontology	1	6	0.28101	0.65337
adiponectin-activated signaling pathway	Gene Ontology	1	6	0.28101	0.65337
sarcoglycan complex	Gene Ontology	1	6	0.28101	0.65337
tRNA pseudouridine synthesis	Gene Ontology	1	6	0.28101	0.65337
positive regulation of protein localization to early endosome	Gene Ontology	1	6	0.28101	0.65337
cellular response to UV-B	Gene Ontology	1	6	0.28101	0.65337
oligosaccharide biosynthetic process	Gene Ontology	1	6	0.28101	0.65337
intestinal absorption	Gene Ontology	1	6	0.28101	0.65337
potassium ion export across plasma membrane	Gene Ontology	1	6	0.28101	0.65337
extracellularly ATP-gated cation channel activity	Gene Ontology	1	6	0.28101	0.65337
UDP-N-acetylglucosamine biosynthetic process	Gene Ontology	1	6	0.28101	0.65337
acute-phase response	Gene Ontology	1	6	0.28101	0.65337
RNA polymerase II CTD heptapeptide repeat phosphatase activity	Gene Ontology	1	6	0.28101	0.65337
peptidyl-tyrosine dephosphorylation involved in inactivation of protein kinase activity	Gene Ontology	1	6	0.28101	0.65337
L-lysine transmembrane transport	Gene Ontology	1	6	0.28101	0.65337
receptor catabolic process	Gene Ontology	1	6	0.28101	0.65337
TFIID-class transcription factor complex binding	Gene Ontology	1	6	0.28101	0.65337
plasma membrane to endosome transport	Gene Ontology	1	6	0.28101	0.65337
calcium import into the mitochondrion	Gene Ontology	1	6	0.28101	0.65337
RNA polymerase II, holoenzyme	Gene Ontology	1	6	0.28101	0.65337
embryonic eye morphogenesis	Gene Ontology	1	6	0.28101	0.65337
glycoprotein catabolic process	Gene Ontology	1	6	0.28101	0.65337
potassium:chloride symporter activity	Gene Ontology	1	6	0.28101	0.65337
alpha-N-acetylgalactosaminide alpha-2,6-sialyltransferase activity	Gene Ontology	1	6	0.28101	0.65337
phospholipid biosynthetic process	Gene Ontology	1	6	0.28101	0.65337
positive regulation of epidermal cell differentiation	Gene Ontology	1	6	0.28101	0.65337
prefoldin complex	Gene Ontology	1	6	0.28101	0.65337
fatty acid transport	Gene Ontology	1	6	0.28101	0.65337
large ribosomal subunit	Gene Ontology	1	6	0.28101	0.65337
isoprenoid biosynthetic process	Gene Ontology	1	6	0.28101	0.65337
cellular response to pH	Gene Ontology	1	6	0.28101	0.65337
ATP-dependent microtubule motor activity, minus-end-directed	Gene Ontology	1	6	0.28101	0.65337
cell differentiation	Gene Ontology	13	221	0.282085	0.65337
bicarbonate transport	Gene Ontology	2	21	0.286242	0.65337
oxidoreductase activity, acting on paired donors, with incorporation or reduction of molecular oxygen, reduced flavin or flavoprotein as one donor, and incorporation of one atom of oxygen	Gene Ontology	2	21	0.286242	0.65337
cellular response to heat	Gene Ontology	2	21	0.286242	0.65337
miRNA binding	Gene Ontology	2	21	0.286242	0.65337
Hsp70 protein binding	Gene Ontology	2	21	0.286242	0.65337
integral component of mitochondrial inner membrane	Gene Ontology	2	21	0.286242	0.65337
lipid transport	Gene Ontology	2	21	0.286242	0.65337
positive regulation of ATPase activity	Gene Ontology	2	21	0.286242	0.65337
ureteric bud development	Gene Ontology	2	21	0.286242	0.65337
phagocytosis	Gene Ontology	2	21	0.286242	0.65337
endoplasmic reticulum organization	Gene Ontology	2	21	0.286242	0.65337
locomotory behavior	Gene Ontology	4	55	0.287636	0.65337
cell-cell adhesion	Gene Ontology	4	55	0.287636	0.65337
protein tyrosine phosphatase activity	Gene Ontology	5	73	0.289501	0.65337
photoreceptor outer segment	Gene Ontology	3	38	0.291948	0.65337
positive regulation of cell growth	Gene Ontology	3	38	0.291948	0.65337
microtubule	Gene Ontology	7	110	0.293254	0.65337
cell migration	Gene Ontology	8	129	0.296106	0.65337
cytokine-mediated signaling pathway	Gene Ontology	4	56	0.29808	0.65337
positive regulation of kinase activity	Gene Ontology	4	56	0.29808	0.65337
phosphatidylinositol-3,4,5-trisphosphate binding	Gene Ontology	2	22	0.303537	0.65337
cell adhesion molecule binding	Gene Ontology	2	22	0.303537	0.65337
negative regulation of T cell proliferation	Gene Ontology	2	22	0.303537	0.65337
potassium ion import across plasma membrane	Gene Ontology	2	22	0.303537	0.65337
positive regulation of G1/S transition of mitotic cell cycle	Gene Ontology	2	22	0.303537	0.65337
positive regulation of glucose import	Gene Ontology	2	22	0.303537	0.65337
energy homeostasis	Gene Ontology	2	22	0.303537	0.65337
regulation of transcription, DNA-templated	Gene Ontology	11	187	0.304126	0.65337
vasculogenesis	Gene Ontology	3	39	0.304693	0.65337
RNA polymerase II transcription regulator complex	Gene Ontology	3	39	0.304693	0.65337
kinase binding	Gene Ontology	3	39	0.304693	0.65337
extrinsic component of cytoplasmic side of plasma membrane	Gene Ontology	3	39	0.304693	0.65337
synaptic vesicle	Gene Ontology	4	57	0.308569	0.65337
centrosome	Gene Ontology	16	285	0.312253	0.65337
negative regulation of oxidative stress-induced neuron death	Gene Ontology	1	7	0.314119	0.65337
plasma membrane repair	Gene Ontology	1	7	0.314119	0.65337
post-Golgi vesicle-mediated transport	Gene Ontology	1	7	0.314119	0.65337
GATOR2 complex	Gene Ontology	1	7	0.314119	0.65337
plasminogen activation	Gene Ontology	1	7	0.314119	0.65337
extrinsic component of endosome membrane	Gene Ontology	1	7	0.314119	0.65337
SRP-dependent cotranslational protein targeting to membrane	Gene Ontology	1	7	0.314119	0.65337
ionotropic glutamate receptor binding	Gene Ontology	1	7	0.314119	0.65337
phospholipid dephosphorylation	Gene Ontology	1	7	0.314119	0.65337
early endosome to Golgi transport	Gene Ontology	1	7	0.314119	0.65337
fructose 6-phosphate metabolic process	Gene Ontology	1	7	0.314119	0.65337
sulfur compound metabolic process	Gene Ontology	1	7	0.314119	0.65337
response to organic substance	Gene Ontology	1	7	0.314119	0.65337
androgen receptor signaling pathway	Gene Ontology	1	7	0.314119	0.65337
negative regulation of epithelial cell differentiation	Gene Ontology	1	7	0.314119	0.65337
positive regulation of transcription from RNA polymerase II promoter in response to endoplasmic reticulum stress	Gene Ontology	1	7	0.314119	0.65337
positive regulation of dendrite morphogenesis	Gene Ontology	1	7	0.314119	0.65337
negative regulation of interleukin-2 production	Gene Ontology	1	7	0.314119	0.65337
regulation of cell division	Gene Ontology	1	7	0.314119	0.65337
carbohydrate biosynthetic process	Gene Ontology	1	7	0.314119	0.65337
startle response	Gene Ontology	1	7	0.314119	0.65337
Golgi cisterna	Gene Ontology	1	7	0.314119	0.65337
positive regulation of transcription by RNA polymerase I	Gene Ontology	1	7	0.314119	0.65337
membrane depolarization	Gene Ontology	1	7	0.314119	0.65337
pseudopodium	Gene Ontology	1	7	0.314119	0.65337
regulation of synapse organization	Gene Ontology	1	7	0.314119	0.65337
epithelial cell proliferation	Gene Ontology	1	7	0.314119	0.65337
phosphatidylinositol-4,5-bisphosphate 5-phosphatase activity	Gene Ontology	1	7	0.314119	0.65337
regulation of calcium ion transport	Gene Ontology	1	7	0.314119	0.65337
nuclear envelope lumen	Gene Ontology	1	7	0.314119	0.65337
tRNA modification	Gene Ontology	1	7	0.314119	0.65337
keratinocyte proliferation	Gene Ontology	1	7	0.314119	0.65337
phosphatidate phosphatase activity	Gene Ontology	1	7	0.314119	0.65337
zymogen activation	Gene Ontology	1	7	0.314119	0.65337
LIM domain binding	Gene Ontology	1	7	0.314119	0.65337
thrombin-activated receptor signaling pathway	Gene Ontology	1	7	0.314119	0.65337
positive regulation of megakaryocyte differentiation	Gene Ontology	1	7	0.314119	0.65337
purinergic nucleotide receptor signaling pathway	Gene Ontology	1	7	0.314119	0.65337
intrinsic component of plasma membrane	Gene Ontology	1	7	0.314119	0.65337
positive regulation of T cell mediated cytotoxicity	Gene Ontology	1	7	0.314119	0.65337
peroxisomal matrix	Gene Ontology	1	7	0.314119	0.65337
hydrolase activity, acting on ester bonds	Gene Ontology	1	7	0.314119	0.65337
NAD biosynthetic process	Gene Ontology	1	7	0.314119	0.65337
Golgi to vacuole transport	Gene Ontology	1	7	0.314119	0.65337
negative regulation of retrograde protein transport, ER to cytosol	Gene Ontology	1	7	0.314119	0.65337
signal peptide processing	Gene Ontology	1	7	0.314119	0.65337
myeloid dendritic cell differentiation	Gene Ontology	1	7	0.314119	0.65337
establishment of centrosome localization	Gene Ontology	1	7	0.314119	0.65337
lipoprotein transport	Gene Ontology	1	7	0.314119	0.65337
positive regulation of DNA damage response, signal transduction by p53 class mediator	Gene Ontology	1	7	0.314119	0.65337
calcium-dependent phospholipase A2 activity	Gene Ontology	1	7	0.314119	0.65337
protein localization to lysosome	Gene Ontology	1	7	0.314119	0.65337
positive regulation of lipid biosynthetic process	Gene Ontology	1	7	0.314119	0.65337
sodium ion homeostasis	Gene Ontology	1	7	0.314119	0.65337
tetrahydrobiopterin biosynthetic process	Gene Ontology	1	7	0.314119	0.65337
translation regulator activity	Gene Ontology	1	7	0.314119	0.65337
chloride ion homeostasis	Gene Ontology	1	7	0.314119	0.65337
Golgi trans cisterna	Gene Ontology	1	7	0.314119	0.65337
G protein-coupled acetylcholine receptor signaling pathway	Gene Ontology	1	7	0.314119	0.65337
regulation of microtubule polymerization	Gene Ontology	1	7	0.314119	0.65337
positive regulation of membrane protein ectodomain proteolysis	Gene Ontology	1	7	0.314119	0.65337
tube formation	Gene Ontology	1	7	0.314119	0.65337
leukocyte chemotaxis	Gene Ontology	1	7	0.314119	0.65337
cellular response to low-density lipoprotein particle stimulus	Gene Ontology	1	7	0.314119	0.65337
peptidyl-serine dephosphorylation	Gene Ontology	1	7	0.314119	0.65337
Ras guanyl-nucleotide exchange factor activity	Gene Ontology	1	7	0.314119	0.65337
DNA topological change	Gene Ontology	1	7	0.314119	0.65337
negative regulation of fatty acid biosynthetic process	Gene Ontology	1	7	0.314119	0.65337
anchored component of external side of plasma membrane	Gene Ontology	1	7	0.314119	0.65337
mesodermal cell differentiation	Gene Ontology	1	7	0.314119	0.65337
ribosomal large subunit binding	Gene Ontology	1	7	0.314119	0.65337
negative regulation of receptor internalization	Gene Ontology	1	7	0.314119	0.65337
negative regulation of tyrosine phosphorylation of STAT protein	Gene Ontology	1	7	0.314119	0.65337
Atg1/ULK1 kinase complex	Gene Ontology	1	7	0.314119	0.65337
activation of MAPKKK activity	Gene Ontology	1	7	0.314119	0.65337
spindle organization	Gene Ontology	1	7	0.314119	0.65337
histone-lysine N-methyltransferase activity	Gene Ontology	1	7	0.314119	0.65337
ganglioside biosynthetic process	Gene Ontology	1	7	0.314119	0.65337
response to peptide hormone	Gene Ontology	1	7	0.314119	0.65337
protein auto-ADP-ribosylation	Gene Ontology	1	7	0.314119	0.65337
ATP-dependent microtubule motor activity, plus-end-directed	Gene Ontology	1	7	0.314119	0.65337
virus receptor activity	Gene Ontology	1	7	0.314119	0.65337
microtubule organizing center organization	Gene Ontology	1	7	0.314119	0.65337
adenylate cyclase-activating dopamine receptor signaling pathway	Gene Ontology	1	7	0.314119	0.65337
clathrin coat of coated pit	Gene Ontology	1	7	0.314119	0.65337
negative regulation of amyloid-beta formation	Gene Ontology	1	7	0.314119	0.65337
eukaryotic translation initiation factor 3 complex, eIF3m	Gene Ontology	1	7	0.314119	0.65337
endothelin receptor signaling pathway	Gene Ontology	1	7	0.314119	0.65337
neurotrophin TRK receptor signaling pathway	Gene Ontology	1	7	0.314119	0.65337
negative regulation of satellite cell differentiation	Gene Ontology	1	7	0.314119	0.65337
inositol phosphate biosynthetic process	Gene Ontology	1	7	0.314119	0.65337
interleukin-6-mediated signaling pathway	Gene Ontology	1	7	0.314119	0.65337
Golgi vesicle transport	Gene Ontology	1	7	0.314119	0.65337
tau-protein kinase activity	Gene Ontology	1	7	0.314119	0.65337
positive regulation of gene silencing by miRNA	Gene Ontology	1	7	0.314119	0.65337
chloride ion binding	Gene Ontology	1	7	0.314119	0.65337
neuroepithelial cell differentiation	Gene Ontology	1	7	0.314119	0.65337
Golgi-associated vesicle membrane	Gene Ontology	1	7	0.314119	0.65337
positive regulation of rRNA processing	Gene Ontology	1	7	0.314119	0.65337
Ctf18 RFC-like complex	Gene Ontology	1	7	0.314119	0.65337
protein deneddylation	Gene Ontology	1	7	0.314119	0.65337
clathrin vesicle coat	Gene Ontology	1	7	0.314119	0.65337
glucose transmembrane transporter activity	Gene Ontology	1	7	0.314119	0.65337
detection of mechanical stimulus involved in sensory perception of sound	Gene Ontology	1	7	0.314119	0.65337
potassium ion leak channel activity	Gene Ontology	1	7	0.314119	0.65337
endothelial cell morphogenesis	Gene Ontology	1	7	0.314119	0.65337
cellular response to forskolin	Gene Ontology	1	7	0.314119	0.65337
thioesterase binding	Gene Ontology	1	7	0.314119	0.65337
smooth endoplasmic reticulum	Gene Ontology	1	7	0.314119	0.65337
intracellular estrogen receptor signaling pathway	Gene Ontology	1	7	0.314119	0.65337
integral component of synaptic vesicle membrane	Gene Ontology	1	7	0.314119	0.65337
fibroblast migration	Gene Ontology	1	7	0.314119	0.65337
regulation of DNA damage checkpoint	Gene Ontology	1	7	0.314119	0.65337
histone lysine methylation	Gene Ontology	1	7	0.314119	0.65337
peptide hormone receptor binding	Gene Ontology	1	7	0.314119	0.65337
chloride channel inhibitor activity	Gene Ontology	1	7	0.314119	0.65337
regulation of TOR signaling	Gene Ontology	1	7	0.314119	0.65337
positive regulation of nuclear-transcribed mRNA poly(A) tail shortening	Gene Ontology	1	7	0.314119	0.65337
ER membrane protein complex	Gene Ontology	1	7	0.314119	0.65337
Rab GTPase binding	Gene Ontology	5	76	0.316739	0.65337
integral component of Golgi membrane	Gene Ontology	3	40	0.317461	0.65337
manganese ion binding	Gene Ontology	3	40	0.317461	0.65337
recycling endosome	Gene Ontology	4	58	0.319093	0.65337
cognition	Gene Ontology	2	23	0.320754	0.65337
receptor internalization	Gene Ontology	2	23	0.320754	0.65337
gluconeogenesis	Gene Ontology	2	23	0.320754	0.65337
heterotrimeric G-protein complex	Gene Ontology	2	23	0.320754	0.65337
steroid hydroxylase activity	Gene Ontology	2	23	0.320754	0.65337
COPII-coated ER to Golgi transport vesicle	Gene Ontology	2	23	0.320754	0.65337
positive regulation of blood vessel endothelial cell migration	Gene Ontology	2	23	0.320754	0.65337
G2/M transition of mitotic cell cycle	Gene Ontology	2	23	0.320754	0.65337
negative regulation of protein catabolic process	Gene Ontology	2	23	0.320754	0.65337
positive regulation of endothelial cell migration	Gene Ontology	2	23	0.320754	0.65337
actin filament bundle assembly	Gene Ontology	2	23	0.320754	0.65337
lipid binding	Gene Ontology	4	59	0.329645	0.65337
cell surface receptor signaling pathway	Gene Ontology	4	59	0.329645	0.65337
activation of protein kinase activity	Gene Ontology	3	41	0.330236	0.65337
late endosome membrane	Gene Ontology	3	41	0.330236	0.65337
spindle	Gene Ontology	3	41	0.330236	0.65337
cell-matrix adhesion	Gene Ontology	3	41	0.330236	0.65337
phosphatidylinositol phosphorylation	Gene Ontology	3	41	0.330236	0.65337
adenylate cyclase-modulating G protein-coupled receptor signaling pathway	Gene Ontology	3	41	0.330236	0.65337
intracellular signal transduction	Gene Ontology	12	211	0.330768	0.65337
cell adhesion	Gene Ontology	8	135	0.337372	0.65337
phosphatase activity	Gene Ontology	2	24	0.337865	0.65337
somatic stem cell population maintenance	Gene Ontology	2	24	0.337865	0.65337
cellular response to cAMP	Gene Ontology	2	24	0.337865	0.65337
regulation of cytosolic calcium ion concentration	Gene Ontology	2	24	0.337865	0.65337
positive regulation of protein secretion	Gene Ontology	2	24	0.337865	0.65337
negative regulation of osteoblast differentiation	Gene Ontology	2	24	0.337865	0.65337
multivesicular body	Gene Ontology	2	24	0.337865	0.65337
aggresome	Gene Ontology	2	24	0.337865	0.65337
negative regulation of DNA-binding transcription factor activity	Gene Ontology	3	42	0.343005	0.65337
cation transport	Gene Ontology	1	8	0.345706	0.65337
positive regulation of synaptic transmission, glutamatergic	Gene Ontology	1	8	0.345706	0.65337
regulation of epithelial to mesenchymal transition	Gene Ontology	1	8	0.345706	0.65337
negative regulation of neural precursor cell proliferation	Gene Ontology	1	8	0.345706	0.65337
protein localization to endosome	Gene Ontology	1	8	0.345706	0.65337
sperm capacitation	Gene Ontology	1	8	0.345706	0.65337
protein serine/threonine/tyrosine kinase activity	Gene Ontology	1	8	0.345706	0.65337
early phagosome	Gene Ontology	1	8	0.345706	0.65337
cardiac right ventricle morphogenesis	Gene Ontology	1	8	0.345706	0.65337
regulation of ventricular cardiac muscle cell action potential	Gene Ontology	1	8	0.345706	0.65337
cellular sodium ion homeostasis	Gene Ontology	1	8	0.345706	0.65337
regulation of transforming growth factor beta receptor signaling pathway	Gene Ontology	1	8	0.345706	0.65337
negative regulation of peptidyl-tyrosine phosphorylation	Gene Ontology	1	8	0.345706	0.65337
lipase activity	Gene Ontology	1	8	0.345706	0.65337
positive regulation of activated T cell proliferation	Gene Ontology	1	8	0.345706	0.65337
limb morphogenesis	Gene Ontology	1	8	0.345706	0.65337
phosphoric diester hydrolase activity	Gene Ontology	1	8	0.345706	0.65337
dopamine receptor signaling pathway	Gene Ontology	1	8	0.345706	0.65337
biotin binding	Gene Ontology	1	8	0.345706	0.65337
cardiac septum morphogenesis	Gene Ontology	1	8	0.345706	0.65337
endoplasmic reticulum chaperone complex	Gene Ontology	1	8	0.345706	0.65337
muscle structure development	Gene Ontology	1	8	0.345706	0.65337
growth cone membrane	Gene Ontology	1	8	0.345706	0.65337
thyroid hormone generation	Gene Ontology	1	8	0.345706	0.65337
protein tyrosine kinase activator activity	Gene Ontology	1	8	0.345706	0.65337
exonucleolytic trimming to generate mature 3'-end of 5.8S rRNA from tricistronic rRNA transcript (SSU-rRNA, 5.8S rRNA, LSU-rRNA)	Gene Ontology	1	8	0.345706	0.65337
calcium activated cation channel activity	Gene Ontology	1	8	0.345706	0.65337
positive regulation of calcium ion import	Gene Ontology	1	8	0.345706	0.65337
cellular response to cold	Gene Ontology	1	8	0.345706	0.65337
steroid metabolic process	Gene Ontology	1	8	0.345706	0.65337
negative regulation of focal adhesion assembly	Gene Ontology	1	8	0.345706	0.65337
extracellular matrix disassembly	Gene Ontology	1	8	0.345706	0.65337
actin filament severing	Gene Ontology	1	8	0.345706	0.65337
translation elongation factor activity	Gene Ontology	1	8	0.345706	0.65337
TORC1 signaling	Gene Ontology	1	8	0.345706	0.65337
oxidoreductase activity, acting on paired donors, with incorporation or reduction of molecular oxygen, NAD(P)H as one donor, and incorporation of one atom of oxygen	Gene Ontology	1	8	0.345706	0.65337
activin binding	Gene Ontology	1	8	0.345706	0.65337
MAP kinase kinase kinase activity	Gene Ontology	1	8	0.345706	0.65337
planar cell polarity pathway involved in neural tube closure	Gene Ontology	1	8	0.345706	0.65337
regulation of short-term neuronal synaptic plasticity	Gene Ontology	1	8	0.345706	0.65337
amino acid transport	Gene Ontology	1	8	0.345706	0.65337
negative regulation of appetite	Gene Ontology	1	8	0.345706	0.65337
heart contraction	Gene Ontology	1	8	0.345706	0.65337
apical protein localization	Gene Ontology	1	8	0.345706	0.65337
forelimb morphogenesis	Gene Ontology	1	8	0.345706	0.65337
nuclear-transcribed mRNA catabolic process	Gene Ontology	1	8	0.345706	0.65337
metalloendopeptidase inhibitor activity	Gene Ontology	1	8	0.345706	0.65337
mitotic cell cycle arrest	Gene Ontology	1	8	0.345706	0.65337
Golgi ribbon formation	Gene Ontology	1	8	0.345706	0.65337
regulation of filopodium assembly	Gene Ontology	1	8	0.345706	0.65337
cytoskeleton-dependent intracellular transport	Gene Ontology	1	8	0.345706	0.65337
negative regulation of necroptotic process	Gene Ontology	1	8	0.345706	0.65337
positive regulation of sodium ion transport	Gene Ontology	1	8	0.345706	0.65337
insulin receptor substrate binding	Gene Ontology	1	8	0.345706	0.65337
miRNA mediated inhibition of translation	Gene Ontology	1	8	0.345706	0.65337
necroptotic process	Gene Ontology	1	8	0.345706	0.65337
regulation of insulin secretion involved in cellular response to glucose stimulus	Gene Ontology	1	8	0.345706	0.65337
positive regulation of protein exit from endoplasmic reticulum	Gene Ontology	1	8	0.345706	0.65337
tRNA 5'-leader removal	Gene Ontology	1	8	0.345706	0.65337
fructose 1,6-bisphosphate metabolic process	Gene Ontology	1	8	0.345706	0.65337
amyloid-beta metabolic process	Gene Ontology	1	8	0.345706	0.65337
vacuole	Gene Ontology	1	8	0.345706	0.65337
myosin II binding	Gene Ontology	1	8	0.345706	0.65337
negative regulation of phagocytosis	Gene Ontology	1	8	0.345706	0.65337
potassium ion homeostasis	Gene Ontology	1	8	0.345706	0.65337
immunoglobulin production	Gene Ontology	1	8	0.345706	0.65337
positive regulation of endocytosis	Gene Ontology	1	8	0.345706	0.65337
peptidyl-lysine monomethylation	Gene Ontology	1	8	0.345706	0.65337
cellular response to cytokine stimulus	Gene Ontology	1	8	0.345706	0.65337
activation of phospholipase C activity	Gene Ontology	1	8	0.345706	0.65337
peroxisome organization	Gene Ontology	1	8	0.345706	0.65337
regulation of actin cytoskeleton reorganization	Gene Ontology	1	8	0.345706	0.65337
protein kinase C signaling	Gene Ontology	1	8	0.345706	0.65337
autophagy of nucleus	Gene Ontology	1	8	0.345706	0.65337
negative regulation of intracellular estrogen receptor signaling pathway	Gene Ontology	1	8	0.345706	0.65337
exploration behavior	Gene Ontology	1	8	0.345706	0.65337
positive thymic T cell selection	Gene Ontology	1	8	0.345706	0.65337
long-chain fatty-acyl-CoA biosynthetic process	Gene Ontology	1	8	0.345706	0.65337
NLS-bearing protein import into nucleus	Gene Ontology	1	8	0.345706	0.65337
establishment of epithelial cell polarity	Gene Ontology	1	8	0.345706	0.65337
nuclear pore complex assembly	Gene Ontology	1	8	0.345706	0.65337
transforming growth factor beta receptor binding	Gene Ontology	1	8	0.345706	0.65337
lipid droplet organization	Gene Ontology	1	8	0.345706	0.65337
microtubule anchoring	Gene Ontology	1	8	0.345706	0.65337
regulation of phosphatidylinositol 3-kinase signaling	Gene Ontology	1	8	0.345706	0.65337
positive regulation of viral release from host cell	Gene Ontology	1	8	0.345706	0.65337
positive regulation of exocytosis	Gene Ontology	1	8	0.345706	0.65337
protein transmembrane transporter activity	Gene Ontology	1	8	0.345706	0.65337
tetrahydrofolate interconversion	Gene Ontology	1	8	0.345706	0.65337
CCR4-NOT complex	Gene Ontology	1	8	0.345706	0.65337
negative regulation of protein serine/threonine kinase activity	Gene Ontology	1	8	0.345706	0.65337
protein polymerization	Gene Ontology	1	8	0.345706	0.65337
nucleotide metabolic process	Gene Ontology	1	8	0.345706	0.65337
positive regulation of toll-like receptor 3 signaling pathway	Gene Ontology	1	8	0.345706	0.65337
adult heart development	Gene Ontology	1	8	0.345706	0.65337
calcineurin-NFAT signaling cascade	Gene Ontology	1	8	0.345706	0.65337
protein localization to plasma membrane	Gene Ontology	5	80	0.353494	0.65337
anchored component of membrane	Gene Ontology	2	25	0.354842	0.65337
protein self-association	Gene Ontology	2	25	0.354842	0.65337
branching involved in ureteric bud morphogenesis	Gene Ontology	2	25	0.354842	0.65337
drug binding	Gene Ontology	2	25	0.354842	0.65337
protein tyrosine/serine/threonine phosphatase activity	Gene Ontology	2	25	0.354842	0.65337
positive regulation of DNA-binding transcription factor activity	Gene Ontology	3	43	0.355753	0.65337
fat cell differentiation	Gene Ontology	3	43	0.355753	0.65337
positive regulation of NF-kappaB transcription factor activity	Gene Ontology	4	62	0.361378	0.65337
cell junction	Gene Ontology	4	62	0.361378	0.65337
transcription regulatory region sequence-specific DNA binding	Gene Ontology	5	81	0.362723	0.65337
negative regulation of gene expression	Gene Ontology	5	81	0.362723	0.65337
neuron projection	Gene Ontology	10	178	0.365497	0.65337
neuronal cell body	Gene Ontology	7	120	0.368097	0.65337
circadian regulation of gene expression	Gene Ontology	3	44	0.368468	0.65337
positive regulation of proteasomal ubiquitin-dependent protein catabolic process	Gene Ontology	3	44	0.368468	0.65337
microtubule-based movement	Gene Ontology	3	44	0.368468	0.65337
mRNA 3'-UTR binding	Gene Ontology	3	44	0.368468	0.65337
positive regulation of epithelial to mesenchymal transition	Gene Ontology	2	26	0.371662	0.65337
response to endoplasmic reticulum stress	Gene Ontology	2	26	0.371662	0.65337
positive regulation of interleukin-6 production	Gene Ontology	2	26	0.371662	0.65337
lysosome organization	Gene Ontology	2	26	0.371662	0.65337
establishment or maintenance of cell polarity	Gene Ontology	2	26	0.371662	0.65337
protein secretion	Gene Ontology	2	26	0.371662	0.65337
skeletal muscle tissue development	Gene Ontology	2	26	0.371662	0.65337
fatty acid beta-oxidation	Gene Ontology	2	26	0.371662	0.65337
myelination	Gene Ontology	2	26	0.371662	0.65337
protein kinase activity	Gene Ontology	5	82	0.371958	0.65337
ubiquitin-dependent protein catabolic process	Gene Ontology	9	160	0.37556	0.65337
very long-chain fatty acid metabolic process	Gene Ontology	1	9	0.375841	0.65337
sympathetic nervous system development	Gene Ontology	1	9	0.375841	0.65337
extrinsic component of mitochondrial inner membrane	Gene Ontology	1	9	0.375841	0.65337
ventricular cardiac muscle tissue morphogenesis	Gene Ontology	1	9	0.375841	0.65337
positive regulation of calcium ion transport	Gene Ontology	1	9	0.375841	0.65337
acrosome assembly	Gene Ontology	1	9	0.375841	0.65337
respiratory gaseous exchange by respiratory system	Gene Ontology	1	9	0.375841	0.65337
heme biosynthetic process	Gene Ontology	1	9	0.375841	0.65337
cell migration involved in sprouting angiogenesis	Gene Ontology	1	9	0.375841	0.65337
Rab protein signal transduction	Gene Ontology	1	9	0.375841	0.65337
cellular response to dexamethasone stimulus	Gene Ontology	1	9	0.375841	0.65337
eyelid development in camera-type eye	Gene Ontology	1	9	0.375841	0.65337
WASH complex	Gene Ontology	1	9	0.375841	0.65337
filamin binding	Gene Ontology	1	9	0.375841	0.65337
positive regulation of release of cytochrome c from mitochondria	Gene Ontology	1	9	0.375841	0.65337
peptidyl-proline hydroxylation to 4-hydroxy-L-proline	Gene Ontology	1	9	0.375841	0.65337
DNA-(apurinic or apyrimidinic site) endonuclease activity	Gene Ontology	1	9	0.375841	0.65337
chondrocyte proliferation	Gene Ontology	1	9	0.375841	0.65337
microtubule depolymerization	Gene Ontology	1	9	0.375841	0.65337
positive regulation of nitric-oxide synthase activity	Gene Ontology	1	9	0.375841	0.65337
negative regulation of substrate adhesion-dependent cell spreading	Gene Ontology	1	9	0.375841	0.65337
sodium ion import across plasma membrane	Gene Ontology	1	9	0.375841	0.65337
actin crosslink formation	Gene Ontology	1	9	0.375841	0.65337
detection of visible light	Gene Ontology	1	9	0.375841	0.65337
filopodium membrane	Gene Ontology	1	9	0.375841	0.65337
inorganic anion exchanger activity	Gene Ontology	1	9	0.375841	0.65337
positive regulation of cholesterol efflux	Gene Ontology	1	9	0.375841	0.65337
cellular response to fibroblast growth factor stimulus	Gene Ontology	1	9	0.375841	0.65337
prostaglandin biosynthetic process	Gene Ontology	1	9	0.375841	0.65337
insulin-like growth factor I binding	Gene Ontology	1	9	0.375841	0.65337
phagophore assembly site membrane	Gene Ontology	1	9	0.375841	0.65337
COPI vesicle coat	Gene Ontology	1	9	0.375841	0.65337
DNA clamp loader activity	Gene Ontology	1	9	0.375841	0.65337
long-term synaptic depression	Gene Ontology	1	9	0.375841	0.65337
positive regulation of protein sumoylation	Gene Ontology	1	9	0.375841	0.65337
positive regulation of phosphorylation	Gene Ontology	1	9	0.375841	0.65337
protein ADP-ribosylase activity	Gene Ontology	1	9	0.375841	0.65337
negative regulation of axon extension	Gene Ontology	1	9	0.375841	0.65337
preribosome, small subunit precursor	Gene Ontology	1	9	0.375841	0.65337
unsaturated fatty acid biosynthetic process	Gene Ontology	1	9	0.375841	0.65337
intrinsic apoptotic signaling pathway by p53 class mediator	Gene Ontology	1	9	0.375841	0.65337
steroid hormone receptor activity	Gene Ontology	1	9	0.375841	0.65337
negative regulation of neurogenesis	Gene Ontology	1	9	0.375841	0.65337
retinal metabolic process	Gene Ontology	1	9	0.375841	0.65337
positive regulation of cardiac muscle hypertrophy	Gene Ontology	1	9	0.375841	0.65337
protein kinase regulator activity	Gene Ontology	1	9	0.375841	0.65337
cellular response to extracellular stimulus	Gene Ontology	1	9	0.375841	0.65337
striatum development	Gene Ontology	1	9	0.375841	0.65337
response to nicotine	Gene Ontology	1	9	0.375841	0.65337
cell morphogenesis involved in neuron differentiation	Gene Ontology	1	9	0.375841	0.65337
Arp2/3 complex binding	Gene Ontology	1	9	0.375841	0.65337
myofibril assembly	Gene Ontology	1	9	0.375841	0.65337
leukocyte tethering or rolling	Gene Ontology	1	9	0.375841	0.65337
protein localization to organelle	Gene Ontology	1	9	0.375841	0.65337
triglyceride catabolic process	Gene Ontology	1	9	0.375841	0.65337
negative regulation of cell-cell adhesion	Gene Ontology	1	9	0.375841	0.65337
wound healing, spreading of cells	Gene Ontology	1	9	0.375841	0.65337
positive regulation of DNA-directed DNA polymerase activity	Gene Ontology	1	9	0.375841	0.65337
limb bud formation	Gene Ontology	1	9	0.375841	0.65337
maturation of 5.8S rRNA	Gene Ontology	1	9	0.375841	0.65337
2-oxoglutarate metabolic process	Gene Ontology	1	9	0.375841	0.65337
AP-3 adaptor complex	Gene Ontology	1	9	0.375841	0.65337
positive regulation of histone acetylation	Gene Ontology	1	9	0.375841	0.65337
lymph node development	Gene Ontology	1	9	0.375841	0.65337
histone H4 deacetylation	Gene Ontology	1	9	0.375841	0.65337
SCAR complex	Gene Ontology	1	9	0.375841	0.65337
regulation of cardiac muscle contraction by regulation of the release of sequestered calcium ion	Gene Ontology	1	9	0.375841	0.65337
dendritic spine development	Gene Ontology	1	9	0.375841	0.65337
mRNA cleavage and polyadenylation specificity factor complex	Gene Ontology	1	9	0.375841	0.65337
negative thymic T cell selection	Gene Ontology	1	9	0.375841	0.65337
negative regulation of transcription elongation from RNA polymerase II promoter	Gene Ontology	1	9	0.375841	0.65337
low-density lipoprotein particle binding	Gene Ontology	1	9	0.375841	0.65337
multicellular organism aging	Gene Ontology	1	9	0.375841	0.65337
phosphatidylinositol phosphate binding	Gene Ontology	1	9	0.375841	0.65337
apical junction complex	Gene Ontology	1	9	0.375841	0.65337
Bergmann glial cell differentiation	Gene Ontology	1	9	0.375841	0.65337
B cell activation	Gene Ontology	1	9	0.375841	0.65337
axonal fasciculation	Gene Ontology	1	9	0.375841	0.65337
kidney morphogenesis	Gene Ontology	1	9	0.375841	0.65337
negative regulation of endocytosis	Gene Ontology	1	9	0.375841	0.65337
aminoacyl-tRNA editing activity	Gene Ontology	1	9	0.375841	0.65337
positive regulation of collateral sprouting	Gene Ontology	1	9	0.375841	0.65337
pathway-restricted SMAD protein phosphorylation	Gene Ontology	1	9	0.375841	0.65337
mitogen-activated protein kinase kinase kinase binding	Gene Ontology	1	9	0.375841	0.65337
oligosaccharyltransferase complex	Gene Ontology	1	9	0.375841	0.65337
neuromuscular process controlling posture	Gene Ontology	1	9	0.375841	0.65337
synapse	Gene Ontology	11	200	0.37971	0.65771
hydrolase activity	Gene Ontology	3	45	0.381138	0.65771
cell cycle	Gene Ontology	3	45	0.381138	0.65771
integrin-mediated signaling pathway	Gene Ontology	3	45	0.381138	0.65771
neuron migration	Gene Ontology	4	64	0.382519	0.65771
protein folding	Gene Ontology	4	64	0.382519	0.65771
cation transmembrane transport	Gene Ontology	2	27	0.388302	0.65771
phosphatidylinositol-mediated signaling	Gene Ontology	2	27	0.388302	0.65771
I-kappaB kinase/NF-kappaB signaling	Gene Ontology	2	27	0.388302	0.65771
Cul3-RING ubiquitin ligase complex	Gene Ontology	2	27	0.388302	0.65771
presynaptic membrane	Gene Ontology	2	27	0.388302	0.65771
phosphoprotein binding	Gene Ontology	2	27	0.388302	0.65771
protein-containing complex assembly	Gene Ontology	2	27	0.388302	0.65771
SNARE binding	Gene Ontology	3	46	0.393751	0.65771
transforming growth factor beta receptor signaling pathway	Gene Ontology	3	46	0.393751	0.65771
transcription corepressor activity	Gene Ontology	6	104	0.395316	0.65771
neuron differentiation	Gene Ontology	4	66	0.403578	0.65771
glutamine metabolic process	Gene Ontology	1	10	0.40459	0.65771
core promoter sequence-specific DNA binding	Gene Ontology	1	10	0.40459	0.65771
response to unfolded protein	Gene Ontology	1	10	0.40459	0.65771
positive regulation of vascular endothelial cell proliferation	Gene Ontology	1	10	0.40459	0.65771
nucleus organization	Gene Ontology	1	10	0.40459	0.65771
protein disulfide isomerase activity	Gene Ontology	1	10	0.40459	0.65771
ubiquitin-ubiquitin ligase activity	Gene Ontology	1	10	0.40459	0.65771
regulation of G1/S transition of mitotic cell cycle	Gene Ontology	1	10	0.40459	0.65771
aminoacyl-tRNA metabolism involved in translational fidelity	Gene Ontology	1	10	0.40459	0.65771
translational elongation	Gene Ontology	1	10	0.40459	0.65771
osteoblast development	Gene Ontology	1	10	0.40459	0.65771
vasoconstriction	Gene Ontology	1	10	0.40459	0.65771
regulation of cilium assembly	Gene Ontology	1	10	0.40459	0.65771
maturation of LSU-rRNA	Gene Ontology	1	10	0.40459	0.65771
intracellular cholesterol transport	Gene Ontology	1	10	0.40459	0.65771
inward rectifier potassium channel activity	Gene Ontology	1	10	0.40459	0.65771
negative regulation of endoplasmic reticulum stress-induced intrinsic apoptotic signaling pathway	Gene Ontology	1	10	0.40459	0.65771
positive regulation of monocyte chemotaxis	Gene Ontology	1	10	0.40459	0.65771
negative regulation of anoikis	Gene Ontology	1	10	0.40459	0.65771
alternative mRNA splicing, via spliceosome	Gene Ontology	1	10	0.40459	0.65771
negative regulation of blood pressure	Gene Ontology	1	10	0.40459	0.65771
intracellular calcium activated chloride channel activity	Gene Ontology	1	10	0.40459	0.65771
epithelial cell-cell adhesion	Gene Ontology	1	10	0.40459	0.65771
negative regulation of cell differentiation	Gene Ontology	1	10	0.40459	0.65771
3'-UTR-mediated mRNA destabilization	Gene Ontology	1	10	0.40459	0.65771
negative regulation of protein localization to cell surface	Gene Ontology	1	10	0.40459	0.65771
protein phosphatase inhibitor activity	Gene Ontology	1	10	0.40459	0.65771
seminiferous tubule development	Gene Ontology	1	10	0.40459	0.65771
RNA polymerase binding	Gene Ontology	1	10	0.40459	0.65771
peptide catabolic process	Gene Ontology	1	10	0.40459	0.65771
ruffle assembly	Gene Ontology	1	10	0.40459	0.65771
positive regulation of dendrite extension	Gene Ontology	1	10	0.40459	0.65771
RNA polymerase II CTD heptapeptide repeat kinase activity	Gene Ontology	1	10	0.40459	0.65771
digestive tract morphogenesis	Gene Ontology	1	10	0.40459	0.65771
interleukin-1-mediated signaling pathway	Gene Ontology	1	10	0.40459	0.65771
protein import into mitochondrial matrix	Gene Ontology	1	10	0.40459	0.65771
embryonic hemopoiesis	Gene Ontology	1	10	0.40459	0.65771
actin filament network formation	Gene Ontology	1	10	0.40459	0.65771
protein neddylation	Gene Ontology	1	10	0.40459	0.65771
cellular response to hormone stimulus	Gene Ontology	1	10	0.40459	0.65771
cellular response to nitrogen starvation	Gene Ontology	1	10	0.40459	0.65771
monocarboxylic acid transmembrane transporter activity	Gene Ontology	1	10	0.40459	0.65771
regulation of release of sequestered calcium ion into cytosol	Gene Ontology	1	10	0.40459	0.65771
anchored component of plasma membrane	Gene Ontology	1	10	0.40459	0.65771
acyl-CoA hydrolase activity	Gene Ontology	1	10	0.40459	0.65771
transmission of nerve impulse	Gene Ontology	1	10	0.40459	0.65771
monocyte differentiation	Gene Ontology	1	10	0.40459	0.65771
acrosome reaction	Gene Ontology	1	10	0.40459	0.65771
response to starvation	Gene Ontology	1	10	0.40459	0.65771
positive regulation of epidermal growth factor-activated receptor activity	Gene Ontology	1	10	0.40459	0.65771
positive regulation of RNA splicing	Gene Ontology	1	10	0.40459	0.65771
regulation of peptidyl-tyrosine phosphorylation	Gene Ontology	1	10	0.40459	0.65771
ubiquitin-dependent protein catabolic process via the multivesicular body sorting pathway	Gene Ontology	1	10	0.40459	0.65771
mitochondrial calcium ion homeostasis	Gene Ontology	1	10	0.40459	0.65771
neural retina development	Gene Ontology	1	10	0.40459	0.65771
cyclosporin A binding	Gene Ontology	1	10	0.40459	0.65771
Arp2/3 protein complex	Gene Ontology	1	10	0.40459	0.65771
costamere	Gene Ontology	1	10	0.40459	0.65771
apoptotic mitochondrial changes	Gene Ontology	1	10	0.40459	0.65771
monocarboxylic acid transport	Gene Ontology	1	10	0.40459	0.65771
desmosome	Gene Ontology	1	10	0.40459	0.65771
protein palmitoylation	Gene Ontology	1	10	0.40459	0.65771
receptor clustering	Gene Ontology	1	10	0.40459	0.65771
translational initiation	Gene Ontology	2	28	0.404745	0.65771
4 iron, 4 sulfur cluster binding	Gene Ontology	2	28	0.404745	0.65771
negative chemotaxis	Gene Ontology	2	28	0.404745	0.65771
protein peptidyl-prolyl isomerization	Gene Ontology	2	28	0.404745	0.65771
protein kinase C binding	Gene Ontology	2	28	0.404745	0.65771
cellular response to growth factor stimulus	Gene Ontology	2	28	0.404745	0.65771
negative regulation of protein kinase B signaling	Gene Ontology	2	28	0.404745	0.65771
regulation of protein localization	Gene Ontology	2	28	0.404745	0.65771
peptidyl-prolyl cis-trans isomerase activity	Gene Ontology	2	28	0.404745	0.65771
endomembrane system	Gene Ontology	4	67	0.41406	0.662895
transcription by RNA polymerase II	Gene Ontology	3	48	0.418764	0.662895
regulation of ion transmembrane transport	Gene Ontology	3	48	0.418764	0.662895
negative regulation of inflammatory response	Gene Ontology	3	48	0.418764	0.662895
scaffold protein binding	Gene Ontology	2	29	0.420972	0.662895
phosphatidylinositol-3-phosphate binding	Gene Ontology	2	29	0.420972	0.662895
receptor tyrosine kinase binding	Gene Ontology	2	29	0.420972	0.662895
xenobiotic metabolic process	Gene Ontology	2	29	0.420972	0.662895
hemopoiesis	Gene Ontology	2	29	0.420972	0.662895
melanosome	Gene Ontology	2	29	0.420972	0.662895
mitochondrial nucleoid	Gene Ontology	2	29	0.420972	0.662895
protein autophosphorylation	Gene Ontology	5	88	0.427198	0.662895
extracellular exosome	Gene Ontology	3	49	0.431143	0.662895
eukaryotic 48S preinitiation complex	Gene Ontology	1	11	0.432016	0.662895
synaptic transmission, dopaminergic	Gene Ontology	1	11	0.432016	0.662895
perinuclear endoplasmic reticulum	Gene Ontology	1	11	0.432016	0.662895
positive regulation of interleukin-10 production	Gene Ontology	1	11	0.432016	0.662895
secretory granule membrane	Gene Ontology	1	11	0.432016	0.662895
glutathione peroxidase activity	Gene Ontology	1	11	0.432016	0.662895
L-ascorbic acid binding	Gene Ontology	1	11	0.432016	0.662895
intrinsic apoptotic signaling pathway in response to oxidative stress	Gene Ontology	1	11	0.432016	0.662895
transcription elongation factor complex	Gene Ontology	1	11	0.432016	0.662895
bicarbonate transmembrane transporter activity	Gene Ontology	1	11	0.432016	0.662895
adenylate cyclase-activating adrenergic receptor signaling pathway	Gene Ontology	1	11	0.432016	0.662895
positive regulation of DNA replication	Gene Ontology	1	11	0.432016	0.662895
negative regulation of reactive oxygen species metabolic process	Gene Ontology	1	11	0.432016	0.662895
regulation of protein secretion	Gene Ontology	1	11	0.432016	0.662895
positive regulation of interleukin-2 production	Gene Ontology	1	11	0.432016	0.662895
ribosomal small subunit binding	Gene Ontology	1	11	0.432016	0.662895
lens fiber cell differentiation	Gene Ontology	1	11	0.432016	0.662895
P-body assembly	Gene Ontology	1	11	0.432016	0.662895
transcription coactivator binding	Gene Ontology	1	11	0.432016	0.662895
regulation of centrosome duplication	Gene Ontology	1	11	0.432016	0.662895
positive regulation of brown fat cell differentiation	Gene Ontology	1	11	0.432016	0.662895
embryonic digestive tract development	Gene Ontology	1	11	0.432016	0.662895
vesicle budding from membrane	Gene Ontology	1	11	0.432016	0.662895
protein-membrane adaptor activity	Gene Ontology	1	11	0.432016	0.662895
positive regulation of organ growth	Gene Ontology	1	11	0.432016	0.662895
muscle alpha-actinin binding	Gene Ontology	1	11	0.432016	0.662895
glial cell differentiation	Gene Ontology	1	11	0.432016	0.662895
nucleocytoplasmic transport	Gene Ontology	1	11	0.432016	0.662895
aspartic-type endopeptidase activity	Gene Ontology	1	11	0.432016	0.662895
intermediate filament organization	Gene Ontology	1	11	0.432016	0.662895
negative regulation of protein localization to nucleus	Gene Ontology	1	11	0.432016	0.662895
AMP binding	Gene Ontology	1	11	0.432016	0.662895
NADPH binding	Gene Ontology	1	11	0.432016	0.662895
activin receptor signaling pathway	Gene Ontology	1	11	0.432016	0.662895
extrinsic component of plasma membrane	Gene Ontology	1	11	0.432016	0.662895
heterotypic cell-cell adhesion	Gene Ontology	1	11	0.432016	0.662895
ventricular trabecula myocardium morphogenesis	Gene Ontology	1	11	0.432016	0.662895
positive regulation of receptor signaling pathway via JAK-STAT	Gene Ontology	1	11	0.432016	0.662895
protein catabolic process	Gene Ontology	1	11	0.432016	0.662895
G protein-coupled photoreceptor activity	Gene Ontology	1	11	0.432016	0.662895
positive regulation of receptor internalization	Gene Ontology	1	11	0.432016	0.662895
establishment of epithelial cell apical/basal polarity	Gene Ontology	1	11	0.432016	0.662895
calcium-mediated signaling using intracellular calcium source	Gene Ontology	1	11	0.432016	0.662895
ventricular system development	Gene Ontology	1	11	0.432016	0.662895
endocrine pancreas development	Gene Ontology	1	11	0.432016	0.662895
steroid biosynthetic process	Gene Ontology	1	11	0.432016	0.662895
establishment of planar polarity	Gene Ontology	1	11	0.432016	0.662895
cell volume homeostasis	Gene Ontology	1	11	0.432016	0.662895
nuclear periphery	Gene Ontology	1	11	0.432016	0.662895
ubiquinone biosynthetic process	Gene Ontology	1	11	0.432016	0.662895
serine-type peptidase activity	Gene Ontology	1	11	0.432016	0.662895
regulation of calcium ion-dependent exocytosis	Gene Ontology	1	11	0.432016	0.662895
protein-chromophore linkage	Gene Ontology	1	11	0.432016	0.662895
positive regulation of insulin secretion involved in cellular response to glucose stimulus	Gene Ontology	1	11	0.432016	0.662895
transforming growth factor beta binding	Gene Ontology	1	11	0.432016	0.662895
phagocytic cup	Gene Ontology	1	11	0.432016	0.662895
peptide cross-linking	Gene Ontology	1	11	0.432016	0.662895
striated muscle cell differentiation	Gene Ontology	1	11	0.432016	0.662895
N-glycan processing	Gene Ontology	1	11	0.432016	0.662895
integral component of postsynaptic specialization membrane	Gene Ontology	1	11	0.432016	0.662895
calcium ion homeostasis	Gene Ontology	1	11	0.432016	0.662895
aortic valve morphogenesis	Gene Ontology	1	11	0.432016	0.662895
positive regulation of gluconeogenesis	Gene Ontology	1	11	0.432016	0.662895
triglyceride lipase activity	Gene Ontology	1	11	0.432016	0.662895
integral component of mitochondrial outer membrane	Gene Ontology	1	11	0.432016	0.662895
cell fate determination	Gene Ontology	1	11	0.432016	0.662895
mitochondrion	Gene Ontology	27	534	0.433385	0.662895
microtubule cytoskeleton organization	Gene Ontology	4	69	0.434895	0.662895
anterior/posterior pattern specification	Gene Ontology	4	69	0.434895	0.662895
circadian rhythm	Gene Ontology	2	30	0.436969	0.662895
retrograde vesicle-mediated transport, Golgi to endoplasmic reticulum	Gene Ontology	2	30	0.436969	0.662895
transcription repressor complex	Gene Ontology	2	30	0.436969	0.662895
positive regulation of pathway-restricted SMAD protein phosphorylation	Gene Ontology	2	30	0.436969	0.662895
negative regulation of epithelial cell proliferation	Gene Ontology	2	30	0.436969	0.662895
mitochondrial respiratory chain complex I	Gene Ontology	2	30	0.436969	0.662895
intermembrane lipid transfer	Gene Ontology	2	30	0.436969	0.662895
receptor-mediated endocytosis	Gene Ontology	2	30	0.436969	0.662895
microtubule organizing center	Gene Ontology	2	30	0.436969	0.662895
protein N-terminus binding	Gene Ontology	3	50	0.443426	0.662895
post-embryonic development	Gene Ontology	3	50	0.443426	0.662895
adherens junction	Gene Ontology	4	70	0.445237	0.662895
nuclear envelope	Gene Ontology	4	70	0.445237	0.662895
innate immune response	Gene Ontology	5	90	0.445433	0.662895
signal transduction	Gene Ontology	15	293	0.448803	0.662895
protein homodimerization activity	Gene Ontology	20	395	0.448863	0.662895
caveola	Gene Ontology	2	31	0.452723	0.662895
epithelial cell differentiation	Gene Ontology	2	31	0.452723	0.662895
cellular response to oxidative stress	Gene Ontology	2	31	0.452723	0.662895
microtubule motor activity	Gene Ontology	2	31	0.452723	0.662895
calcium ion transport	Gene Ontology	2	31	0.452723	0.662895
fibroblast growth factor receptor signaling pathway	Gene Ontology	2	31	0.452723	0.662895
negative regulation of neuron apoptotic process	Gene Ontology	4	71	0.455519	0.662895
signaling receptor activity	Gene Ontology	4	71	0.455519	0.662895
metalloendopeptidase activity	Gene Ontology	4	71	0.455519	0.662895
[truncated: 666 more rows]
