# Supplementary material for: Stage-Specific lncRNA–mRNA Co-Expression Networks in Chicken Granulosa Cells Across Hierarchical Follicle Development
Source: Animals (Basel). 2026 Apr 28;16(9):1351. doi: 10.3390/ani16091351 (PMC13162649; doi:10.3390/ani16091351)
Supplement: Supplementary file 1 [file animals-16-01351-s001.zip › Table_S10d_WGCNA_tan_KOBAS.xlsx]

## Sheet: S10d_WGCNA_tan_KOBAS
term	database	n_input	n_bg	pval	padj
Metabolic pathways	KEGG PATHWAY	33	1148	0.000163756	0.213374
Oxidative stress response	PANTHER	3	9	0.000590388	0.30615
VEGF signaling pathway	PANTHER	3	13	0.00144023	0.30615
VEGF signaling pathway	KEGG PATHWAY	4	49	0.00708026	0.309409
Phosphatidylinositol signaling system	KEGG PATHWAY	6	85	0.00201055	0.30615
Angiogenesis	PANTHER	4	36	0.00255454	0.30615
Apoptosis signaling pathway	PANTHER	3	20	0.00422924	0.30615
Nucleotide-binding domain, leucine rich repeat containing receptor (NLR) signaling pathways	Reactome	2	7	0.0069697	0.309409
Ca-dependent events	Reactome	2	8	0.00862988	0.309409
Glucagon-type ligand receptors	Reactome	2	8	0.00862988	0.309409
Sialic acid metabolism	Reactome	2	9	0.0104482	0.309409
Activated TAK1 mediates Jun kinases (JNK) phosphorylation and activation	Reactome	2	9	0.0104482	0.309409
Intrinsic Pathway for Apoptosis	Reactome	2	10	0.0124197	0.315737
Inositol phosphate metabolism	KEGG PATHWAY	4	63	0.0158699	0.323458
Carbon metabolism	KEGG PATHWAY	5	98	0.0166391	0.323458
MAPK activation in TLR cascade	Reactome	2	12	0.0168037	0.323458
Salmonella infection	KEGG PATHWAY	4	65	0.0175087	0.323458
Phenylalanine metabolism	KEGG PATHWAY	2	14	0.0217451	0.323458
PLC beta mediated events	Reactome	2	14	0.0217451	0.323458
G-protein mediated events	Reactome	2	15	0.0244137	0.323458
Notch signaling pathway	KEGG PATHWAY	3	41	0.0253763	0.323458
Notch signaling pathway	PANTHER	1	5	0.0834926	0.323458
Apoptosis	KEGG PATHWAY	5	114	0.0289388	0.323458
Apoptosis	Reactome	2	29	0.0732622	0.323458
One carbon pool by folate	KEGG PATHWAY	2	17	0.0301256	0.323458
Class B/2 (Secretin family receptors)	Reactome	2	18	0.0331607	0.323458
Focal adhesion	KEGG PATHWAY	6	161	0.0340806	0.323458
Glycerophospholipid metabolism	KEGG PATHWAY	4	81	0.0343996	0.323458
AGE-RAGE signaling pathway in diabetic complications	KEGG PATHWAY	4	82	0.0356854	0.323458
TRAF6 mediated induction of proinflammatory cytokines	Reactome	2	19	0.0363098	0.323458
MyD88:TIRAP-dependent cascade initiated on plasma membrane	Reactome	2	20	0.0395691	0.323458
TLR21 cascade	Reactome	2	20	0.0395691	0.323458
MyD88-dependent cascade initiated on endosome membrane	Reactome	2	20	0.0395691	0.323458
TLR3 cascade	Reactome	2	20	0.0395691	0.323458
TLR2 subfamily cascade	Reactome	2	20	0.0395691	0.323458
TLR15 cascade	Reactome	2	20	0.0395691	0.323458
NFkB and MAPK activation mediated by TRAF6	Reactome	2	20	0.0395691	0.323458
NFkB and MAPK activation mediated by TRAF6 upon TLR7 or TLR21 stimulation	Reactome	2	20	0.0395691	0.323458
TLR7 cascade	Reactome	2	20	0.0395691	0.323458
TLR5 cascade	Reactome	2	20	0.0395691	0.323458
Signaling by Receptor Tyrosine Kinases	Reactome	5	125	0.040049	0.323458
Glycolysis / Gluconeogenesis	KEGG PATHWAY	3	50	0.0408865	0.323458
Platelet activation, signaling and aggregation	Reactome	4	87	0.0425278	0.323458
Glycosylphosphatidylinositol (GPI)-anchor biosynthesis	KEGG PATHWAY	2	21	0.0429348	0.323458
TLR4 cascade	Reactome	2	21	0.0429348	0.323458
Synthesis of substrates in N-glycan biosythesis	Reactome	2	21	0.0429348	0.323458
Carbohydrate metabolism	Reactome	2	22	0.0464032	0.323458
Mitophagy - animal	KEGG PATHWAY	3	53	0.0469061	0.323458
Fatty acid elongation	KEGG PATHWAY	2	23	0.0499706	0.323458
Biosynthesis of the N-glycan precursor (dolichol lipid-linked oligosaccharide, LLO) and transfer to a nascent protein	Reactome	2	23	0.0499706	0.323458
Pentose phosphate pathway	KEGG PATHWAY	2	24	0.0536335	0.323458
Opioid Signalling	Reactome	2	24	0.0536335	0.323458
Biosynthesis of amino acids	KEGG PATHWAY	3	58	0.0578467	0.323458
Lysosome	KEGG PATHWAY	4	98	0.0600024	0.323458
Metabolism of water-soluble vitamins and cofactors	Reactome	2	26	0.0612321	0.323458
Toll-like receptors (TLR) cascades	Reactome	2	27	0.0651611	0.323458
Golgi-to-ER retrograde transport	Reactome	2	28	0.0691722	0.323458
p53 signaling pathway	KEGG PATHWAY	3	63	0.0698769	0.323458
Biosynthesis of unsaturated fatty acids	KEGG PATHWAY	2	29	0.0732622	0.323458
Autophagy - animal	KEGG PATHWAY	4	106	0.0747646	0.323458
Fructose and mannose metabolism	KEGG PATHWAY	2	30	0.0774281	0.323458
Glyoxylate and dicarboxylate metabolism	KEGG PATHWAY	2	30	0.0774281	0.323458
Programmed Cell Death	Reactome	2	30	0.0774281	0.323458
Pyruvate metabolism	KEGG PATHWAY	2	31	0.0816669	0.323458
Phenylalanine, tyrosine and tryptophan biosynthesis	KEGG PATHWAY	1	5	0.0834926	0.323458
Nicotinamide salvaging	Reactome	1	5	0.0834926	0.323458
Acyl chain remodelling of PS	Reactome	1	5	0.0834926	0.323458
Glucagon signaling in metabolic regulation	Reactome	1	5	0.0834926	0.323458
Vasopressin regulates renal water homeostasis via Aquaporins	Reactome	1	5	0.0834926	0.323458
COPI-independent Golgi-to-ER retrograde traffic	Reactome	1	5	0.0834926	0.323458
Glucose transport	Reactome	1	5	0.0834926	0.323458
TNFs bind their physiological receptors	Reactome	1	5	0.0834926	0.323458
Post NMDA receptor activation events	Reactome	1	5	0.0834926	0.323458
Insertion of tail-anchored proteins into the endoplasmic reticulum membrane	Reactome	1	5	0.0834926	0.323458
Tyrosine metabolism	KEGG PATHWAY	2	33	0.0903513	0.323458
Hemostasis	Reactome	5	160	0.0906365	0.323458
MyD88 cascade initiated on plasma membrane	Reactome	2	34	0.0947913	0.323458
Calmodulin induced events	Reactome	1	6	0.0967174	0.323458
Amino acid metabolism	Reactome	1	6	0.0967174	0.323458
PKA activation	Reactome	1	6	0.0967174	0.323458
CaM pathway	Reactome	1	6	0.0967174	0.323458
PKA-mediated phosphorylation of CREB	Reactome	1	6	0.0967174	0.323458
DAG and IP3 signaling	Reactome	1	6	0.0967174	0.323458
GnRH signaling pathway	KEGG PATHWAY	3	74	0.0998698	0.323458
Wnt signaling pathway	KEGG PATHWAY	4	120	0.104538	0.323458
Influenza A	KEGG PATHWAY	4	120	0.104538	0.323458
Phagosome	KEGG PATHWAY	4	121	0.106846	0.323458
GPCR downstream signalling	Reactome	6	219	0.107369	0.323458
Inflammation mediated by chemokine and cytokine signaling pathway	PANTHER	2	37	0.10847	0.323458
Synthesis of glycosylphosphatidylinositol (GPI)	Reactome	1	7	0.109752	0.323458
The canonical retinoid cycle in rods (twilight vision)	Reactome	1	7	0.109752	0.323458
FCERI mediated Ca+2 mobilization	Reactome	1	7	0.109752	0.323458
Aquaporin-mediated transport	Reactome	1	7	0.109752	0.323458
Phenylalanine and tyrosine metabolism	Reactome	1	7	0.109752	0.323458
Mitochondrial Fatty Acid Beta-Oxidation	Reactome	1	7	0.109752	0.323458
Amino sugar and nucleotide sugar metabolism	KEGG PATHWAY	2	38	0.11314	0.323458
Signaling by GPCR	Reactome	6	223	0.11419	0.323458
Metabolism of vitamins and cofactors	Reactome	2	39	0.117861	0.323458
G alpha (s) signalling events	Reactome	2	39	0.117861	0.323458
Herpes simplex virus 1 infection	KEGG PATHWAY	4	126	0.118727	0.323458
Ubiquinone and other terpenoid-quinone biosynthesis	KEGG PATHWAY	1	8	0.1226	0.323458
TNFR2 non-canonical NF-kB pathway	Reactome	1	8	0.1226	0.323458
TAK1 activates NFkB by phosphorylation and activation of IKKs complex	Reactome	1	8	0.1226	0.323458
Activated TAK1 mediates p38 MAP kinase phosphorylation	Reactome	1	8	0.1226	0.323458
Cellular response to heat stress	Reactome	1	8	0.1226	0.323458
Activation of NMDA receptors and postsynaptic events	Reactome	1	8	0.1226	0.323458
Nicotinate metabolism	Reactome	1	8	0.1226	0.323458
Fatty acid metabolism	Reactome	2	40	0.122631	0.323458
Fatty acid metabolism	KEGG PATHWAY	2	49	0.167383	0.340427
Response to elevated platelet cytosolic Ca2+	Reactome	2	42	0.132308	0.326386
Arachidonic acid metabolism	Reactome	1	9	0.135264	0.326386
Arachidonic acid metabolism	KEGG PATHWAY	1	39	0.441211	0.527914
Hedgehog 'off' state	Reactome	1	9	0.135264	0.326386
Activation of NF-kappaB in B cells	Reactome	1	9	0.135264	0.326386
Translesion Synthesis by POLH	Reactome	1	9	0.135264	0.326386
NFkB activation mediated by RIP1 complexed with activated TLR3	Reactome	1	9	0.135264	0.326386
Alzheimer disease-amyloid secretase pathway	PANTHER	1	10	0.147745	0.330776
Platelet homeostasis	Reactome	1	10	0.147745	0.330776
MHC class II antigen presentation	Reactome	1	10	0.147745	0.330776
FCERI mediated MAPK activation	Reactome	1	10	0.147745	0.330776
Innate Immune System	Reactome	7	296	0.148902	0.332794
Downstream signaling events of B Cell Receptor (BCR)	Reactome	1	11	0.160047	0.335711
Synthesis of PA	Reactome	1	11	0.160047	0.335711
TCR signaling	Reactome	1	11	0.160047	0.335711
Deadenylation of mRNA	Reactome	1	11	0.160047	0.335711
Termination of translesion DNA synthesis	Reactome	1	11	0.160047	0.335711
Signaling by ERBB4	Reactome	1	11	0.160047	0.335711
Intra-Golgi and retrograde Golgi-to-ER traffic	Reactome	2	48	0.162274	0.338309
Glycosphingolipid biosynthesis - globo and isoglobo series	KEGG PATHWAY	1	12	0.172173	0.340427
NRAGE signals death through JNK	Reactome	1	12	0.172173	0.340427
Endocytosis	KEGG PATHWAY	5	203	0.182155	0.343225
2-Oxocarboxylic acid metabolism	KEGG PATHWAY	1	13	0.184125	0.343225
Pantothenate and CoA biosynthesis	KEGG PATHWAY	1	13	0.184125	0.343225
ADP signalling through P2Y purinoceptor 1	Reactome	1	13	0.184125	0.343225
ROS and RNS production in phagocytes	Reactome	1	13	0.184125	0.343225
GPVI-mediated activation cascade	Reactome	1	13	0.184125	0.343225
Metabolism	Reactome	10	489	0.184879	0.34414
Glycosphingolipid biosynthesis - ganglio series	KEGG PATHWAY	1	14	0.195904	0.350155
Cell death signalling via NRAGE, NRIF and NADE	Reactome	1	14	0.195904	0.350155
Voltage gated Potassium channels	Reactome	1	14	0.195904	0.350155
p75 NTR receptor-mediated signalling	Reactome	1	14	0.195904	0.350155
DAP12 interactions	Reactome	1	14	0.195904	0.350155
Nuclear Envelope Breakdown	Reactome	1	14	0.195904	0.350155
Insulin receptor recycling	Reactome	1	14	0.195904	0.350155
DAP12 signaling	Reactome	1	14	0.195904	0.350155
Interconversion of nucleotide di- and triphosphates	Reactome	1	14	0.195904	0.350155
Steroid biosynthesis	KEGG PATHWAY	1	15	0.207515	0.359086
Gluconeogenesis	Reactome	1	15	0.207515	0.359086
Sphingolipid de novo biosynthesis	Reactome	1	15	0.207515	0.359086
Signal amplification	Reactome	1	15	0.207515	0.359086
Insulin signaling pathway	KEGG PATHWAY	3	108	0.21568	0.367659
T cell activation	PANTHER	1	16	0.218959	0.367659
Endothelin signaling pathway	PANTHER	1	16	0.218959	0.367659
Arginine biosynthesis	KEGG PATHWAY	1	16	0.218959	0.367659
Translesion synthesis by Y family DNA polymerases bypasses lesions on DNA template	Reactome	1	16	0.218959	0.367659
Signaling by Hedgehog	Reactome	1	16	0.218959	0.367659
Signaling by PDGF	Reactome	1	16	0.218959	0.367659
Adipocytokine signaling pathway	KEGG PATHWAY	2	59	0.219696	0.368423
Signaling by the B Cell Receptor (BCR)	Reactome	1	17	0.230238	0.377528
Nicotinic acetylcholine receptor signaling pathway	PANTHER	1	18	0.241356	0.384928
Glycosphingolipid biosynthesis - lacto and neolacto series	KEGG PATHWAY	1	18	0.241356	0.384928
alpha-Linolenic acid metabolism	KEGG PATHWAY	1	18	0.241356	0.384928
Deadenylation-dependent mRNA decay	Reactome	1	18	0.241356	0.384928
NOD-like receptor signaling pathway	KEGG PATHWAY	3	116	0.246186	0.390456
Necroptosis	KEGG PATHWAY	3	117	0.250049	0.390456
Signal Transduction	Reactome	11	590	0.250773	0.390456
ECM-receptor interaction	KEGG PATHWAY	2	65	0.25172	0.390456
Visual phototransduction	Reactome	1	19	0.252313	0.390456
mRNA 3'-end processing	Reactome	1	19	0.252313	0.390456
G alpha (i) signalling events	Reactome	3	118	0.253921	0.392477
Porphyrin and chlorophyll metabolism	KEGG PATHWAY	1	20	0.263113	0.395885
Other types of O-glycan biosynthesis	KEGG PATHWAY	1	20	0.263113	0.395885
DNA Damage Bypass	Reactome	1	20	0.263113	0.395885
HDR through Homologous Recombination (HRR)	Reactome	1	20	0.263113	0.395885
Chromatin organization	Reactome	1	20	0.263113	0.395885
Chromatin modifying enzymes	Reactome	1	20	0.263113	0.395885
Parkinson disease	PANTHER	1	21	0.273758	0.404889
Linoleic acid metabolism	KEGG PATHWAY	1	21	0.273758	0.404889
HDR through Homologous Recombination (HRR) or Single Strand Annealing (SSA)	Reactome	1	21	0.273758	0.404889
IRS-related events triggered by IGF1R	Reactome	1	21	0.273758	0.404889
ErbB signaling pathway	KEGG PATHWAY	2	70	0.278507	0.40971
Mannose type O-glycan biosynthesis	KEGG PATHWAY	1	22	0.28425	0.40971
IGF1R signaling cascade	Reactome	1	22	0.28425	0.40971
Death Receptor Signalling	Reactome	1	22	0.28425	0.40971
Signaling by Type 1 Insulin-like Growth Factor 1 Receptor (IGF1R)	Reactome	1	22	0.28425	0.40971
Integration of energy metabolism	Reactome	1	22	0.28425	0.40971
Peroxisome	KEGG PATHWAY	2	72	0.289212	0.414976
TGF-beta signaling pathway	PANTHER	1	23	0.294591	0.414976
TGF-beta signaling pathway	KEGG PATHWAY	1	77	0.679062	0.723481
Alzheimer disease-presenilin pathway	PANTHER	1	23	0.294591	0.414976
COPI-dependent Golgi-to-ER retrograde traffic	Reactome	1	23	0.294591	0.414976
Homology Directed Repair	Reactome	1	23	0.294591	0.414976
Glycerophospholipid biosynthesis	Reactome	1	23	0.294591	0.414976
Post-translational modification: synthesis of GPI-anchored proteins	Reactome	1	23	0.294591	0.414976
VEGFA-VEGFR2 Pathway	Reactome	1	24	0.304784	0.423037
Fc epsilon receptor (FCERI) signaling	Reactome	1	24	0.304784	0.423037
EGF receptor signaling pathway	PANTHER	1	25	0.31483	0.429104
Signaling by VEGF	Reactome	1	25	0.31483	0.429104
RNA Polymerase II Transcription Termination	Reactome	1	25	0.31483	0.429104
SNARE interactions in vesicular transport	KEGG PATHWAY	1	26	0.324732	0.434867
Nicotinate and nicotinamide metabolism	KEGG PATHWAY	1	26	0.324732	0.434867
Asparagine N-linked glycosylation	Reactome	2	79	0.326486	0.436768
Melanogenesis	KEGG PATHWAY	2	80	0.331775	0.441135
Tight junction	KEGG PATHWAY	3	139	0.336471	0.443298
FGF signaling pathway	PANTHER	1	28	0.34411	0.448375
Starch and sucrose metabolism	KEGG PATHWAY	1	28	0.34411	0.448375
Folate biosynthesis	KEGG PATHWAY	1	28	0.34411	0.448375
Protein processing in endoplasmic reticulum	KEGG PATHWAY	3	142	0.348319	0.452954
Sphingolipid metabolism	Reactome	1	29	0.35359	0.456619
Sphingolipid metabolism	KEGG PATHWAY	1	42	0.465115	0.546478
Rho GTPase cycle	Reactome	1	30	0.362935	0.464999
Huntington disease	PANTHER	1	31	0.372145	0.474002
Retinol metabolism	KEGG PATHWAY	1	31	0.372145	0.474002
Propanoate metabolism	KEGG PATHWAY	1	32	0.381222	0.482264
Galactose metabolism	KEGG PATHWAY	1	32	0.381222	0.482264
Alanine, aspartate and glutamate metabolism	KEGG PATHWAY	1	32	0.381222	0.482264
Metabolism of lipids	Reactome	3	151	0.383703	0.484715
Neuronal System	Reactome	2	90	0.383903	0.484715
Signaling by Insulin receptor	Reactome	1	33	0.390169	0.487898
Potassium Channels	Reactome	1	33	0.390169	0.487898
Neurotransmitter receptors and postsynaptic signal transmission	Reactome	1	33	0.390169	0.487898
Immune System	Reactome	8	477	0.400491	0.497464
Glycine, serine and threonine metabolism	KEGG PATHWAY	1	35	0.407678	0.501137
Protein localization	Reactome	1	35	0.407678	0.501137
Mitotic Prophase	Reactome	1	35	0.407678	0.501137
Ether lipid metabolism	KEGG PATHWAY	1	36	0.416245	0.50831
Metabolism of nucleotides	Reactome	1	36	0.416245	0.50831
MAPK signaling pathway	KEGG PATHWAY	4	225	0.421337	0.514047
Hedgehog signaling pathway	KEGG PATHWAY	1	37	0.424688	0.51572
Aminoacyl-tRNA biosynthesis	KEGG PATHWAY	1	37	0.424688	0.51572
Arginine and proline metabolism	KEGG PATHWAY	1	37	0.424688	0.51572
Vascular smooth muscle contraction	KEGG PATHWAY	2	101	0.439141	0.527914
DNA Double-Strand Break Repair	Reactome	1	39	0.441211	0.527914
Cysteine and methionine metabolism	KEGG PATHWAY	1	40	0.449295	0.533665
Regulation of actin cytoskeleton	KEGG PATHWAY	3	170	0.456689	0.539197
Platelet degranulation	Reactome	1	41	0.457262	0.539197
Phospholipid metabolism	Reactome	1	42	0.465115	0.546478
Adaptive Immune System	Reactome	3	173	0.467903	0.549025
Fanconi anemia pathway	KEGG PATHWAY	1	44	0.480483	0.557994
Lysine degradation	KEGG PATHWAY	1	44	0.480483	0.557994
Purine metabolism	KEGG PATHWAY	2	110	0.482282	0.559585
Factors involved in megakaryocyte development and platelet production	Reactome	1	45	0.488001	0.564712
mRNA Splicing - Major Pathway	Reactome	1	51	0.530892	0.599959
Transmission across Chemical Synapses	Reactome	1	53	0.544379	0.610962
GPCR ligand binding	Reactome	2	124	0.545182	0.611336
mRNA Splicing	Reactome	1	54	0.550978	0.616773
Glycerolipid metabolism	KEGG PATHWAY	1	55	0.557481	0.621384
Pyrimidine metabolism	KEGG PATHWAY	1	55	0.557481	0.621384
Metabolism of amino acids and derivatives	Reactome	1	55	0.557481	0.621384
PPAR signaling pathway	KEGG PATHWAY	1	58	0.576433	0.637059
Intracellular signaling by second messengers	Reactome	1	58	0.576433	0.637059
RNA degradation	KEGG PATHWAY	1	61	0.594578	0.651758
Neuroactive ligand-receptor interaction	KEGG PATHWAY	4	287	0.608116	0.663631
mRNA surveillance pathway	KEGG PATHWAY	1	65	0.617574	0.669467
Metabolism of RNA	Reactome	2	151	0.65088	0.698022
Processing of Capped Intron-Containing Pre-mRNA	Reactome	1	72	0.654738	0.701005
C-type lectin receptor signaling pathway	KEGG PATHWAY	1	77	0.679062	0.723481
Gap junction	KEGG PATHWAY	1	78	0.683718	0.726659
Toll-like receptor signaling pathway	KEGG PATHWAY	1	78	0.683718	0.726659
Membrane Trafficking	Reactome	2	170	0.712952	0.751599
Cellular responses to stress	Reactome	1	87	0.722712	0.761273
G alpha (q) signalling events	Reactome	1	89	0.730706	0.767212
Oxidative phosphorylation	KEGG PATHWAY	1	90	0.734617	0.770077
Oocyte meiosis	KEGG PATHWAY	1	90	0.734617	0.770077
Vesicle-mediated transport	Reactome	2	178	0.736204	0.771121
DNA Repair	Reactome	1	91	0.738471	0.772253
Spliceosome	KEGG PATHWAY	1	102	0.77736	0.807092
Cell cycle	KEGG PATHWAY	1	104	0.783786	0.813115
Cell Cycle	Reactome	1	151	0.891498	0.905395
M Phase	Reactome	1	105	0.786929	0.815727
Adrenergic signaling in cardiomyocytes	KEGG PATHWAY	1	112	0.807695	0.834597
FoxO signaling pathway	KEGG PATHWAY	1	115	0.815966	0.839813
Ubiquitin mediated proteolysis	KEGG PATHWAY	1	116	0.818644	0.841904
Cellular responses to external stimuli	Reactome	1	117	0.821283	0.843952
mTOR signaling pathway	KEGG PATHWAY	1	124	0.838716	0.859832
Cytokine Signaling in Immune system	Reactome	1	125	0.841064	0.861562
Signaling by Rho GTPases	Reactome	1	127	0.845659	0.864909
Cell Cycle, Mitotic	Reactome	1	138	0.868668	0.88566
Post-translational protein modification	Reactome	3	344	0.880865	0.897395
Neutrophil degranulation	Reactome	1	151	0.891498	0.905395
Calcium signaling pathway	KEGG PATHWAY	1	156	0.899186	0.911782
Transport of small molecules	Reactome	1	164	0.910376	0.921694
Cytokine-cytokine receptor interaction	KEGG PATHWAY	1	166	0.912975	0.923459
RNA Polymerase II Transcription	Reactome	1	219	0.960163	0.963862
Metabolism of proteins	Reactome	3	454	0.963066	0.965289
Gene expression (Transcription)	Reactome	1	233	0.96761	0.968794
endoplasmic reticulum membrane	Gene Ontology	11	229	0.000726614	0.30615
positive regulation of angiogenesis	Gene Ontology	5	61	0.00259833	0.30615
Z disc	Gene Ontology	5	61	0.00259833	0.30615
metal ion binding	Gene Ontology	19	630	0.00265839	0.30615
regulation of mitochondrial membrane potential	Gene Ontology	3	17	0.00281015	0.30615
outflow tract septum morphogenesis	Gene Ontology	3	18	0.00324399	0.30615
aspartic endopeptidase activity, intramembrane cleaving	Gene Ontology	2	5	0.00414366	0.30615
positive regulation of interleukin-5 production	Gene Ontology	2	5	0.00414366	0.30615
sphingomyelin biosynthetic process	Gene Ontology	2	5	0.00414366	0.30615
vasoactive intestinal polypeptide receptor activity	Gene Ontology	2	5	0.00414366	0.30615
inositol metabolic process	Gene Ontology	2	5	0.00414366	0.30615
cellular response to gonadotropin stimulus	Gene Ontology	2	5	0.00414366	0.30615
transcription corepressor activity	Gene Ontology	6	104	0.00516252	0.309409
cellular response to leukemia inhibitory factor	Gene Ontology	5	73	0.00534417	0.309409
I band	Gene Ontology	2	6	0.0054726	0.309409
positive regulation of DNA-templated transcription, initiation	Gene Ontology	2	7	0.0069697	0.309409
nuclear envelope lumen	Gene Ontology	2	7	0.0069697	0.309409
ear development	Gene Ontology	2	7	0.0069697	0.309409
cellular response to organic substance	Gene Ontology	2	7	0.0069697	0.309409
dynactin binding	Gene Ontology	2	7	0.0069697	0.309409
carbohydrate biosynthetic process	Gene Ontology	2	7	0.0069697	0.309409
mitochondrial outer membrane	Gene Ontology	4	52	0.00858963	0.309409
amino acid binding	Gene Ontology	2	8	0.00862988	0.309409
endoplasmic reticulum calcium ion homeostasis	Gene Ontology	2	8	0.00862988	0.309409
tetrahydrofolate interconversion	Gene Ontology	2	8	0.00862988	0.309409
response to glucocorticoid	Gene Ontology	2	8	0.00862988	0.309409
Notch signaling pathway	Gene Ontology	4	55	0.0102954	0.309409
response to nicotine	Gene Ontology	2	9	0.0104482	0.309409
eyelid development in camera-type eye	Gene Ontology	2	9	0.0104482	0.309409
inorganic anion exchanger activity	Gene Ontology	2	9	0.0104482	0.309409
release of cytochrome c from mitochondria	Gene Ontology	2	9	0.0104482	0.309409
dendritic shaft	Gene Ontology	2	9	0.0104482	0.309409
cellular response to glucose starvation	Gene Ontology	3	29	0.0107736	0.311954
transcription repressor complex	Gene Ontology	3	30	0.0117272	0.315737
digestive tract morphogenesis	Gene Ontology	2	10	0.0124197	0.315737
proton-exporting ATPase activity, phosphorylative mechanism	Gene Ontology	2	10	0.0124197	0.315737
negative regulation of endoplasmic reticulum stress-induced intrinsic apoptotic signaling pathway	Gene Ontology	2	10	0.0124197	0.315737
tropomyosin binding	Gene Ontology	2	10	0.0124197	0.315737
cytosol	Gene Ontology	39	1855	0.0126004	0.315737
cell surface receptor signaling pathway	Gene Ontology	4	59	0.0128907	0.316915
fatty-acyl-CoA binding	Gene Ontology	2	11	0.0145398	0.323458
negative regulation of reactive oxygen species metabolic process	Gene Ontology	2	11	0.0145398	0.323458
acetylcholine-gated channel complex	Gene Ontology	2	11	0.0145398	0.323458
positive regulation of NF-kappaB transcription factor activity	Gene Ontology	4	62	0.0150882	0.323458
endothelial cell migration	Gene Ontology	2	12	0.0168037	0.323458
response to muscle stretch	Gene Ontology	2	12	0.0168037	0.323458
cAMP binding	Gene Ontology	2	12	0.0168037	0.323458
positive regulation of cell-matrix adhesion	Gene Ontology	2	13	0.019207	0.323458
plasma membrane raft	Gene Ontology	2	13	0.019207	0.323458
apoptotic cell clearance	Gene Ontology	2	13	0.019207	0.323458
positive regulation of nitric oxide biosynthetic process	Gene Ontology	2	13	0.019207	0.323458
postsynaptic membrane	Gene Ontology	4	67	0.0192494	0.323458
endomembrane system	Gene Ontology	4	67	0.0192494	0.323458
melanocyte differentiation	Gene Ontology	2	14	0.0217451	0.323458
endoplasmic reticulum	Gene Ontology	13	470	0.0228995	0.323458
axoneme	Gene Ontology	3	40	0.0238935	0.323458
nuclear hormone receptor binding	Gene Ontology	2	15	0.0244137	0.323458
negative regulation of intrinsic apoptotic signaling pathway	Gene Ontology	2	15	0.0244137	0.323458
response to cytokine	Gene Ontology	2	15	0.0244137	0.323458
membrane protein ectodomain proteolysis	Gene Ontology	2	15	0.0244137	0.323458
acetylcholine-gated cation-selective channel activity	Gene Ontology	2	15	0.0244137	0.323458
phosphatidylinositol phosphorylation	Gene Ontology	3	41	0.0253763	0.323458
stress fiber	Gene Ontology	3	41	0.0253763	0.323458
protein domain specific binding	Gene Ontology	5	111	0.0262933	0.323458
centrosome	Gene Ontology	9	285	0.026879	0.323458
T cell differentiation in thymus	Gene Ontology	2	16	0.0272086	0.323458
pigmentation	Gene Ontology	2	16	0.0272086	0.323458
extrinsic apoptotic signaling pathway in absence of ligand	Gene Ontology	2	16	0.0272086	0.323458
dynein light intermediate chain binding	Gene Ontology	2	16	0.0272086	0.323458
mitochondrion morphogenesis	Gene Ontology	2	16	0.0272086	0.323458
lipid droplet	Gene Ontology	3	43	0.0284873	0.323458
pyridoxal phosphate binding	Gene Ontology	3	44	0.0301152	0.323458
methylation	Gene Ontology	2	17	0.0301256	0.323458
positive regulation of cardiac muscle cell proliferation	Gene Ontology	2	17	0.0301256	0.323458
inorganic anion transport	Gene Ontology	2	17	0.0301256	0.323458
cellular response to gamma radiation	Gene Ontology	2	17	0.0301256	0.323458
sperm midpiece	Gene Ontology	2	17	0.0301256	0.323458
negative regulation of extrinsic apoptotic signaling pathway via death domain receptors	Gene Ontology	2	18	0.0331607	0.323458
glycolytic process	Gene Ontology	2	18	0.0331607	0.323458
response to hydrogen peroxide	Gene Ontology	2	18	0.0331607	0.323458
structural constituent of eye lens	Gene Ontology	2	18	0.0331607	0.323458
regulation of dopamine secretion	Gene Ontology	2	18	0.0331607	0.323458
germ cell development	Gene Ontology	2	18	0.0331607	0.323458
cysteine-type endopeptidase activity	Gene Ontology	3	46	0.0335153	0.323458
transcription regulatory region sequence-specific DNA binding	Gene Ontology	4	81	0.0343996	0.323458
positive regulation of cold-induced thermogenesis	Gene Ontology	3	47	0.0352871	0.323458
filamentous actin	Gene Ontology	2	19	0.0363098	0.323458
negative regulation of transcription by RNA polymerase II	Gene Ontology	12	454	0.0377234	0.323458
ovarian follicle development	Gene Ontology	2	20	0.0395691	0.323458
GPI anchor biosynthetic process	Gene Ontology	2	20	0.0395691	0.323458
brush border membrane	Gene Ontology	2	20	0.0395691	0.323458
lysosomal membrane	Gene Ontology	4	86	0.0411041	0.323458
male gonad development	Gene Ontology	3	51	0.0428468	0.323458
bicarbonate transport	Gene Ontology	2	21	0.0429348	0.323458
Golgi membrane	Gene Ontology	6	172	0.0442578	0.323458
ubiquitin protein ligase binding	Gene Ontology	6	173	0.0452677	0.323458
apoptotic process	Gene Ontology	4	89	0.0454579	0.323458
regulation of intracellular pH	Gene Ontology	2	22	0.0464032	0.323458
sprouting angiogenesis	Gene Ontology	2	22	0.0464032	0.323458
cellular response to lipopolysaccharide	Gene Ontology	3	53	0.0469061	0.323458
gluconeogenesis	Gene Ontology	2	23	0.0499706	0.323458
one-carbon metabolic process	Gene Ontology	2	23	0.0499706	0.323458
RNA polymerase II repressing transcription factor binding	Gene Ontology	2	24	0.0536335	0.323458
integral component of presynaptic membrane	Gene Ontology	2	24	0.0536335	0.323458
neuron apoptotic process	Gene Ontology	2	25	0.0573885	0.323458
protein self-association	Gene Ontology	2	25	0.0573885	0.323458
symporter activity	Gene Ontology	2	25	0.0573885	0.323458
kinesin complex	Gene Ontology	2	25	0.0573885	0.323458
negative regulation of cell migration	Gene Ontology	3	59	0.0601674	0.323458
lipid binding	Gene Ontology	3	59	0.0601674	0.323458
amyloid-beta binding	Gene Ontology	2	26	0.0612321	0.323458
B cell receptor signaling pathway	Gene Ontology	2	27	0.0651611	0.323458
intrinsic apoptotic signaling pathway in response to DNA damage	Gene Ontology	2	27	0.0651611	0.323458
I-kappaB kinase/NF-kappaB signaling	Gene Ontology	2	27	0.0651611	0.323458
ceramide biosynthetic process	Gene Ontology	2	27	0.0651611	0.323458
protein homodimerization activity	Gene Ontology	10	395	0.0689105	0.323458
peptidyl-serine phosphorylation	Gene Ontology	4	103	0.0690302	0.323458
motile cilium	Gene Ontology	2	28	0.0691722	0.323458
regulation of synaptic vesicle exocytosis	Gene Ontology	2	28	0.0691722	0.323458
protein kinase C binding	Gene Ontology	2	28	0.0691722	0.323458
regulation of membrane potential	Gene Ontology	3	64	0.0724084	0.323458
anion transmembrane transport	Gene Ontology	2	29	0.0732622	0.323458
endoplasmic reticulum unfolded protein response	Gene Ontology	2	29	0.0732622	0.323458
catalytic activity	Gene Ontology	2	29	0.0732622	0.323458
peptide hormone binding	Gene Ontology	2	29	0.0732622	0.323458
positive regulation of catalytic activity	Gene Ontology	2	29	0.0732622	0.323458
sensory perception of sound	Gene Ontology	3	65	0.0749807	0.323458
circadian rhythm	Gene Ontology	2	30	0.0774281	0.323458
retrograde vesicle-mediated transport, Golgi to endoplasmic reticulum	Gene Ontology	2	30	0.0774281	0.323458
endosome organization	Gene Ontology	2	30	0.0774281	0.323458
mitochondrial matrix	Gene Ontology	3	67	0.080245	0.323458
epithelial cell differentiation	Gene Ontology	2	31	0.0816669	0.323458
limb development	Gene Ontology	2	31	0.0816669	0.323458
calcium ion transport	Gene Ontology	2	31	0.0816669	0.323458
negative regulation of cysteine-type endopeptidase activity involved in apoptotic process	Gene Ontology	2	31	0.0816669	0.323458
microtubule motor activity	Gene Ontology	2	31	0.0816669	0.323458
microtubule	Gene Ontology	4	110	0.0827731	0.323458
positive regulation of I-kappaB kinase/NF-kappaB signaling	Gene Ontology	3	68	0.082936	0.323458
microtubule anchoring at centrosome	Gene Ontology	1	5	0.0834926	0.323458
cellular response to increased oxygen levels	Gene Ontology	1	5	0.0834926	0.323458
negative regulation of execution phase of apoptosis	Gene Ontology	1	5	0.0834926	0.323458
stem cell development	Gene Ontology	1	5	0.0834926	0.323458
retinoic acid receptor signaling pathway	Gene Ontology	1	5	0.0834926	0.323458
aspartate metabolic process	Gene Ontology	1	5	0.0834926	0.323458
negative regulation of granulocyte differentiation	Gene Ontology	1	5	0.0834926	0.323458
Mo-molybdopterin cofactor biosynthetic process	Gene Ontology	1	5	0.0834926	0.323458
L-ascorbic acid biosynthetic process	Gene Ontology	1	5	0.0834926	0.323458
negative regulation of centriole replication	Gene Ontology	1	5	0.0834926	0.323458
regulation of neuronal synaptic plasticity	Gene Ontology	1	5	0.0834926	0.323458
negative regulation of erythrocyte differentiation	Gene Ontology	1	5	0.0834926	0.323458
gamma-secretase complex	Gene Ontology	1	5	0.0834926	0.323458
arginine metabolic process	Gene Ontology	1	5	0.0834926	0.323458
macrophage derived foam cell differentiation	Gene Ontology	1	5	0.0834926	0.323458
blood vessel maturation	Gene Ontology	1	5	0.0834926	0.323458
response to radiation	Gene Ontology	1	5	0.0834926	0.323458
negative regulation of phosphatidylinositol 3-kinase signaling	Gene Ontology	1	5	0.0834926	0.323458
ciliary rootlet	Gene Ontology	1	5	0.0834926	0.323458
fibroblast growth factor-activated receptor activity	Gene Ontology	1	5	0.0834926	0.323458
positive regulation of cholesterol storage	Gene Ontology	1	5	0.0834926	0.323458
long-chain fatty acid import into cell	Gene Ontology	1	5	0.0834926	0.323458
cholesterol import	Gene Ontology	1	5	0.0834926	0.323458
amyloid-beta clearance by cellular catabolic process	Gene Ontology	1	5	0.0834926	0.323458
CD4-positive, alpha-beta T cell differentiation	Gene Ontology	1	5	0.0834926	0.323458
positive regulation of cardioblast differentiation	Gene Ontology	1	5	0.0834926	0.323458
regulation of systemic arterial blood pressure	Gene Ontology	1	5	0.0834926	0.323458
phospholipase C-activating dopamine receptor signaling pathway	Gene Ontology	1	5	0.0834926	0.323458
cAMP-dependent protein kinase complex	Gene Ontology	1	5	0.0834926	0.323458
membrane protein intracellular domain proteolysis	Gene Ontology	1	5	0.0834926	0.323458
long-chain fatty acyl-CoA binding	Gene Ontology	1	5	0.0834926	0.323458
regulation of skeletal muscle satellite cell proliferation	Gene Ontology	1	5	0.0834926	0.323458
positive regulation of vascular endothelial growth factor receptor signaling pathway	Gene Ontology	1	5	0.0834926	0.323458
A band	Gene Ontology	1	5	0.0834926	0.323458
positive regulation of blood coagulation	Gene Ontology	1	5	0.0834926	0.323458
postsynaptic neurotransmitter receptor diffusion trapping	Gene Ontology	1	5	0.0834926	0.323458
positive regulation of ER-associated ubiquitin-dependent protein catabolic process	Gene Ontology	1	5	0.0834926	0.323458
phosphatidylcholine biosynthetic process	Gene Ontology	1	5	0.0834926	0.323458
establishment of Golgi localization	Gene Ontology	1	5	0.0834926	0.323458
ductus arteriosus closure	Gene Ontology	1	5	0.0834926	0.323458
growth plate cartilage development	Gene Ontology	1	5	0.0834926	0.323458
inositol hexakisphosphate kinase activity	Gene Ontology	1	5	0.0834926	0.323458
myelin assembly	Gene Ontology	1	5	0.0834926	0.323458
UDP-xylosyltransferase activity	Gene Ontology	1	5	0.0834926	0.323458
positive regulation of macrophage cytokine production	Gene Ontology	1	5	0.0834926	0.323458
positive regulation of skeletal muscle fiber development	Gene Ontology	1	5	0.0834926	0.323458
SUMO-specific protease activity	Gene Ontology	1	5	0.0834926	0.323458
bundle of His cell-Purkinje myocyte adhesion involved in cell communication	Gene Ontology	1	5	0.0834926	0.323458
regulation of removal of superoxide radicals	Gene Ontology	1	5	0.0834926	0.323458
hyalurononglucosaminidase activity	Gene Ontology	1	5	0.0834926	0.323458
cellular response to indole-3-methanol	Gene Ontology	1	5	0.0834926	0.323458
embryonic neurocranium morphogenesis	Gene Ontology	1	5	0.0834926	0.323458
multivesicular body membrane	Gene Ontology	1	5	0.0834926	0.323458
cardiac conduction	Gene Ontology	1	5	0.0834926	0.323458
positive regulation of protein polymerization	Gene Ontology	1	5	0.0834926	0.323458
positive regulation of B cell receptor signaling pathway	Gene Ontology	1	5	0.0834926	0.323458
cellular response to epinephrine stimulus	Gene Ontology	1	5	0.0834926	0.323458
positive regulation of endothelial cell proliferation	Gene Ontology	2	32	0.0859756	0.323458
calcium-dependent phospholipid binding	Gene Ontology	2	32	0.0859756	0.323458
cell fate commitment	Gene Ontology	2	33	0.0903513	0.323458
mitochondrial membrane	Gene Ontology	2	33	0.0903513	0.323458
chromatin binding	Gene Ontology	7	259	0.0907517	0.323458
negative regulation of neuron apoptotic process	Gene Ontology	3	71	0.0912375	0.323458
histone deacetylase binding	Gene Ontology	3	71	0.0912375	0.323458
negative regulation of cell population proliferation	Gene Ontology	5	161	0.092419	0.323458
intracellular signal transduction	Gene Ontology	6	211	0.0943867	0.323458
cellular response to amino acid stimulus	Gene Ontology	2	34	0.0947913	0.323458
substrate adhesion-dependent cell spreading	Gene Ontology	2	34	0.0947913	0.323458
cellular response to hypoxia	Gene Ontology	2	34	0.0947913	0.323458
regulation of cAMP-mediated signaling	Gene Ontology	1	6	0.0967174	0.323458
glucose binding	Gene Ontology	1	6	0.0967174	0.323458
regulation of release of sequestered calcium ion into cytosol by sarcoplasmic reticulum	Gene Ontology	1	6	0.0967174	0.323458
nitric oxide mediated signal transduction	Gene Ontology	1	6	0.0967174	0.323458
hydrolase activity, acting on carbon-nitrogen (but not peptide) bonds, in linear amides	Gene Ontology	1	6	0.0967174	0.323458
negative regulation of vascular endothelial growth factor signaling pathway	Gene Ontology	1	6	0.0967174	0.323458
Wnt signalosome	Gene Ontology	1	6	0.0967174	0.323458
vacuole organization	Gene Ontology	1	6	0.0967174	0.323458
cysteine-type peptidase activity	Gene Ontology	1	6	0.0967174	0.323458
proton-transporting V-type ATPase, V0 domain	Gene Ontology	1	6	0.0967174	0.323458
amyloid precursor protein catabolic process	Gene Ontology	1	6	0.0967174	0.323458
phosphatidylinositol bisphosphate binding	Gene Ontology	1	6	0.0967174	0.323458
cyclin-dependent protein serine/threonine kinase inhibitor activity	Gene Ontology	1	6	0.0967174	0.323458
serine C-palmitoyltransferase activity	Gene Ontology	1	6	0.0967174	0.323458
protein localization to cell-cell junction	Gene Ontology	1	6	0.0967174	0.323458
aging	Gene Ontology	1	6	0.0967174	0.323458
positive regulation of autophagosome assembly	Gene Ontology	1	6	0.0967174	0.323458
dystroglycan binding	Gene Ontology	1	6	0.0967174	0.323458
positive regulation of smooth muscle cell migration	Gene Ontology	1	6	0.0967174	0.323458
ATP-dependent microtubule motor activity, minus-end-directed	Gene Ontology	1	6	0.0967174	0.323458
calcium transmembrane transporter activity, phosphorylative mechanism	Gene Ontology	1	6	0.0967174	0.323458
low-density lipoprotein particle clearance	Gene Ontology	1	6	0.0967174	0.323458
induction of positive chemotaxis	Gene Ontology	1	6	0.0967174	0.323458
protein kinase B binding	Gene Ontology	1	6	0.0967174	0.323458
phagocytosis, recognition	Gene Ontology	1	6	0.0967174	0.323458
phosphatidylinositol 3-kinase binding	Gene Ontology	1	6	0.0967174	0.323458
cellular response to oxidised low-density lipoprotein particle stimulus	Gene Ontology	1	6	0.0967174	0.323458
positive regulation of peptide hormone secretion	Gene Ontology	1	6	0.0967174	0.323458
positive regulation of cytoplasmic mRNA processing body assembly	Gene Ontology	1	6	0.0967174	0.323458
pulmonary artery morphogenesis	Gene Ontology	1	6	0.0967174	0.323458
dynein light chain binding	Gene Ontology	1	6	0.0967174	0.323458
hepatocyte apoptotic process	Gene Ontology	1	6	0.0967174	0.323458
lymphoid progenitor cell differentiation	Gene Ontology	1	6	0.0967174	0.323458
presynaptic cytosol	Gene Ontology	1	6	0.0967174	0.323458
pore complex	Gene Ontology	1	6	0.0967174	0.323458
fatty acid homeostasis	Gene Ontology	1	6	0.0967174	0.323458
error-prone translesion synthesis	Gene Ontology	1	6	0.0967174	0.323458
carbohydrate transport	Gene Ontology	1	6	0.0967174	0.323458
microvillus membrane	Gene Ontology	1	6	0.0967174	0.323458
protein mono-ADP-ribosylation	Gene Ontology	1	6	0.0967174	0.323458
negative regulation of myelination	Gene Ontology	1	6	0.0967174	0.323458
growth factor receptor binding	Gene Ontology	1	6	0.0967174	0.323458
detection of mechanical stimulus	Gene Ontology	1	6	0.0967174	0.323458
negative regulation of vascular permeability	Gene Ontology	1	6	0.0967174	0.323458
CDP-diacylglycerol biosynthetic process	Gene Ontology	1	6	0.0967174	0.323458
cellular phosphate ion homeostasis	Gene Ontology	1	6	0.0967174	0.323458
positive regulation of peptidyl-tyrosine phosphorylation	Gene Ontology	2	35	0.0992927	0.323458
G protein-coupled peptide receptor activity	Gene Ontology	2	35	0.0992927	0.323458
cellular response to insulin stimulus	Gene Ontology	2	35	0.0992927	0.323458
axonogenesis	Gene Ontology	2	35	0.0992927	0.323458
ATP binding	Gene Ontology	19	944	0.101434	0.323458
thymus development	Gene Ontology	2	36	0.103853	0.323458
liver development	Gene Ontology	2	36	0.103853	0.323458
actin cytoskeleton reorganization	Gene Ontology	2	36	0.103853	0.323458
fibrillar center	Gene Ontology	3	76	0.1058	0.323458
protein processing	Gene Ontology	2	37	0.10847	0.323458
apical part of cell	Gene Ontology	2	37	0.10847	0.323458
oocyte development	Gene Ontology	1	7	0.109752	0.323458
lysosomal transport	Gene Ontology	1	7	0.109752	0.323458
3-oxo-lignoceronyl-CoA synthase activity	Gene Ontology	1	7	0.109752	0.323458
inositol phosphate biosynthetic process	Gene Ontology	1	7	0.109752	0.323458
tau-protein kinase activity	Gene Ontology	1	7	0.109752	0.323458
glomerulus development	Gene Ontology	1	7	0.109752	0.323458
clathrin heavy chain binding	Gene Ontology	1	7	0.109752	0.323458
oxaloacetate metabolic process	Gene Ontology	1	7	0.109752	0.323458
negative regulation by host of viral transcription	Gene Ontology	1	7	0.109752	0.323458
3-oxo-cerotoyl-CoA synthase activity	Gene Ontology	1	7	0.109752	0.323458
Notch receptor processing	Gene Ontology	1	7	0.109752	0.323458
regulation of protein kinase activity	Gene Ontology	1	7	0.109752	0.323458
beta-catenin destruction complex	Gene Ontology	1	7	0.109752	0.323458
Cdc73/Paf1 complex	Gene Ontology	1	7	0.109752	0.323458
negative regulation of protein import into nucleus	Gene Ontology	1	7	0.109752	0.323458
pulmonary valve morphogenesis	Gene Ontology	1	7	0.109752	0.323458
O-acyltransferase activity	Gene Ontology	1	7	0.109752	0.323458
mannose binding	Gene Ontology	1	7	0.109752	0.323458
manganese ion transmembrane transport	Gene Ontology	1	7	0.109752	0.323458
sensory perception of taste	Gene Ontology	1	7	0.109752	0.323458
membrane protein proteolysis	Gene Ontology	1	7	0.109752	0.323458
Golgi-associated vesicle membrane	Gene Ontology	1	7	0.109752	0.323458
axon initial segment	Gene Ontology	1	7	0.109752	0.323458
embryonic camera-type eye development	Gene Ontology	1	7	0.109752	0.323458
double-stranded telomeric DNA binding	Gene Ontology	1	7	0.109752	0.323458
positive regulation of phagocytosis, engulfment	Gene Ontology	1	7	0.109752	0.323458
lipoprotein transport	Gene Ontology	1	7	0.109752	0.323458
Golgi vesicle transport	Gene Ontology	1	7	0.109752	0.323458
negative regulation of osteoblast proliferation	Gene Ontology	1	7	0.109752	0.323458
calcium-dependent phospholipase A2 activity	Gene Ontology	1	7	0.109752	0.323458
very-long-chain 3-ketoacyl-CoA synthase activity	Gene Ontology	1	7	0.109752	0.323458
fatty acid elongation, monounsaturated fatty acid	Gene Ontology	1	7	0.109752	0.323458
ubiquitin ligase-substrate adaptor activity	Gene Ontology	1	7	0.109752	0.323458
tubulin complex assembly	Gene Ontology	1	7	0.109752	0.323458
DNA replication-independent nucleosome assembly	Gene Ontology	1	7	0.109752	0.323458
cellular response to thyroid hormone stimulus	Gene Ontology	1	7	0.109752	0.323458
fatty acid elongation, saturated fatty acid	Gene Ontology	1	7	0.109752	0.323458
negative regulation of protein autophosphorylation	Gene Ontology	1	7	0.109752	0.323458
alpha-catenin binding	Gene Ontology	1	7	0.109752	0.323458
tau protein binding	Gene Ontology	1	7	0.109752	0.323458
regulation of cell-matrix adhesion	Gene Ontology	1	7	0.109752	0.323458
smooth endoplasmic reticulum	Gene Ontology	1	7	0.109752	0.323458
manganese ion transport	Gene Ontology	1	7	0.109752	0.323458
dopaminergic synapse	Gene Ontology	1	7	0.109752	0.323458
endocardial cushion morphogenesis	Gene Ontology	1	7	0.109752	0.323458
protein auto-ADP-ribosylation	Gene Ontology	1	7	0.109752	0.323458
3-oxo-arachidoyl-CoA synthase activity	Gene Ontology	1	7	0.109752	0.323458
histone-lysine N-methyltransferase activity	Gene Ontology	1	7	0.109752	0.323458
GATOR2 complex	Gene Ontology	1	7	0.109752	0.323458
cell-cell contact zone	Gene Ontology	1	7	0.109752	0.323458
intraciliary retrograde transport	Gene Ontology	1	7	0.109752	0.323458
adenylate cyclase-activating dopamine receptor signaling pathway	Gene Ontology	1	7	0.109752	0.323458
actomyosin	Gene Ontology	1	7	0.109752	0.323458
neuronal cell body membrane	Gene Ontology	1	7	0.109752	0.323458
maintenance of epithelial cell apical/basal polarity	Gene Ontology	1	7	0.109752	0.323458
fatty acid elongase activity	Gene Ontology	1	7	0.109752	0.323458
regulation of potassium ion transmembrane transport	Gene Ontology	1	7	0.109752	0.323458
regulation of osteoclast differentiation	Gene Ontology	1	7	0.109752	0.323458
cAMP-dependent protein kinase inhibitor activity	Gene Ontology	1	7	0.109752	0.323458
amyloid fibril formation	Gene Ontology	1	7	0.109752	0.323458
protein desumoylation	Gene Ontology	1	7	0.109752	0.323458
protein import into peroxisome matrix	Gene Ontology	1	7	0.109752	0.323458
membrane depolarization	Gene Ontology	1	7	0.109752	0.323458
response to UV-B	Gene Ontology	1	7	0.109752	0.323458
cysteine-type endopeptidase activity involved in apoptotic signaling pathway	Gene Ontology	1	7	0.109752	0.323458
fatty acid elongation, polyunsaturated fatty acid	Gene Ontology	1	7	0.109752	0.323458
peptidase activator activity	Gene Ontology	1	7	0.109752	0.323458
negative regulation of blood vessel endothelial cell migration	Gene Ontology	1	7	0.109752	0.323458
nervous system process	Gene Ontology	2	38	0.11314	0.323458
positive regulation of cell growth	Gene Ontology	2	38	0.11314	0.323458
RNA polymerase II transcription regulatory region sequence-specific DNA binding	Gene Ontology	5	172	0.113196	0.323458
protein binding	Gene Ontology	4	125	0.116306	0.323458
voltage-gated potassium channel complex	Gene Ontology	2	39	0.117861	0.323458
kinase binding	Gene Ontology	2	39	0.117861	0.323458
nucleus	Gene Ontology	38	2144	0.119646	0.323458
L-glutamate transmembrane transporter activity	Gene Ontology	1	8	0.1226	0.323458
glucose 6-phosphate metabolic process	Gene Ontology	1	8	0.1226	0.323458
regulation of insulin receptor signaling pathway	Gene Ontology	1	8	0.1226	0.323458
cellular response to leucine starvation	Gene Ontology	1	8	0.1226	0.323458
MICOS complex	Gene Ontology	1	8	0.1226	0.323458
peroxisome organization	Gene Ontology	1	8	0.1226	0.323458
cGMP-mediated signaling	Gene Ontology	1	8	0.1226	0.323458
cytoskeletal anchor activity	Gene Ontology	1	8	0.1226	0.323458
cytoskeleton-dependent intracellular transport	Gene Ontology	1	8	0.1226	0.323458
glycerophospholipid catabolic process	Gene Ontology	1	8	0.1226	0.323458
cellular response to leucine	Gene Ontology	1	8	0.1226	0.323458
negative regulation of necroptotic process	Gene Ontology	1	8	0.1226	0.323458
protein kinase A catalytic subunit binding	Gene Ontology	1	8	0.1226	0.323458
coenzyme A biosynthetic process	Gene Ontology	1	8	0.1226	0.323458
translation repressor activity, mRNA regulatory element binding	Gene Ontology	1	8	0.1226	0.323458
long-chain fatty-acyl-CoA biosynthetic process	Gene Ontology	1	8	0.1226	0.323458
regulation of ventricular cardiac muscle cell action potential	Gene Ontology	1	8	0.1226	0.323458
stereocilium tip	Gene Ontology	1	8	0.1226	0.323458
nucleotide-activated protein kinase complex	Gene Ontology	1	8	0.1226	0.323458
cilium movement involved in cell motility	Gene Ontology	1	8	0.1226	0.323458
regulation of protein ubiquitination	Gene Ontology	1	8	0.1226	0.323458
positive regulation of cytokine production	Gene Ontology	1	8	0.1226	0.323458
endoplasmic reticulum tubular network	Gene Ontology	1	8	0.1226	0.323458
positive regulation of neuron migration	Gene Ontology	1	8	0.1226	0.323458
cardiac muscle hypertrophy in response to stress	Gene Ontology	1	8	0.1226	0.323458
regulation of phosphorylation	Gene Ontology	1	8	0.1226	0.323458
retinoic acid binding	Gene Ontology	1	8	0.1226	0.323458
negative regulation of cell motility	Gene Ontology	1	8	0.1226	0.323458
HOPS complex	Gene Ontology	1	8	0.1226	0.323458
vascular endothelial growth factor signaling pathway	Gene Ontology	1	8	0.1226	0.323458
central nervous system neuron development	Gene Ontology	1	8	0.1226	0.323458
renal system process	Gene Ontology	1	8	0.1226	0.323458
negative regulation of ossification	Gene Ontology	1	8	0.1226	0.323458
fructose 1,6-bisphosphate metabolic process	Gene Ontology	1	8	0.1226	0.323458
positive regulation by host of viral transcription	Gene Ontology	1	8	0.1226	0.323458
microvillus assembly	Gene Ontology	1	8	0.1226	0.323458
negative regulation of cAMP-dependent protein kinase activity	Gene Ontology	1	8	0.1226	0.323458
translation elongation factor activity	Gene Ontology	1	8	0.1226	0.323458
amyloid-beta metabolic process	Gene Ontology	1	8	0.1226	0.323458
insulin-like growth factor receptor binding	Gene Ontology	1	8	0.1226	0.323458
protein O-linked glycosylation via serine	Gene Ontology	1	8	0.1226	0.323458
establishment of endothelial intestinal barrier	Gene Ontology	1	8	0.1226	0.323458
muscle structure development	Gene Ontology	1	8	0.1226	0.323458
chondroblast differentiation	Gene Ontology	1	8	0.1226	0.323458
peptidyl-threonine phosphorylation	Gene Ontology	2	40	0.122631	0.323458
excitatory postsynaptic potential	Gene Ontology	2	40	0.122631	0.323458
RNA polymerase II activating transcription factor binding	Gene Ontology	2	40	0.122631	0.323458
adenylate cyclase-modulating G protein-coupled receptor signaling pathway	Gene Ontology	2	41	0.127448	0.326386
negative regulation of apoptotic process	Gene Ontology	5	180	0.129599	0.326386
transcription coactivator activity	Gene Ontology	4	131	0.131154	0.326386
protein serine/threonine kinase activity	Gene Ontology	5	181	0.131722	0.326386
very long-chain fatty acid metabolic process	Gene Ontology	1	9	0.135264	0.326386
acetylcholine receptor activity	Gene Ontology	1	9	0.135264	0.326386
trans-Golgi network transport vesicle	Gene Ontology	1	9	0.135264	0.326386
phospholipase A2 activity (consuming 1,2-dipalmitoylphosphatidylcholine)	Gene Ontology	1	9	0.135264	0.326386
regulation of protein kinase A signaling	Gene Ontology	1	9	0.135264	0.326386
cellular amino acid metabolic process	Gene Ontology	1	9	0.135264	0.326386
phospholipase A2 activity consuming 1,2-dioleoylphosphatidylethanolamine)	Gene Ontology	1	9	0.135264	0.326386
heme biosynthetic process	Gene Ontology	1	9	0.135264	0.326386
embryonic viscerocranium morphogenesis	Gene Ontology	1	9	0.135264	0.326386
clathrin-coated endocytic vesicle	Gene Ontology	1	9	0.135264	0.326386
phosphatidylinositol biosynthetic process	Gene Ontology	1	9	0.135264	0.326386
negative regulation of neurogenesis	Gene Ontology	1	9	0.135264	0.326386
low-density lipoprotein particle binding	Gene Ontology	1	9	0.135264	0.326386
negative regulation of androgen receptor signaling pathway	Gene Ontology	1	9	0.135264	0.326386
establishment of skin barrier	Gene Ontology	1	9	0.135264	0.326386
respiratory gaseous exchange by respiratory system	Gene Ontology	1	9	0.135264	0.326386
1-acylglycerol-3-phosphate O-acyltransferase activity	Gene Ontology	1	9	0.135264	0.326386
muscle organ development	Gene Ontology	1	9	0.135264	0.326386
regulation of cellular senescence	Gene Ontology	1	9	0.135264	0.326386
protein localization to organelle	Gene Ontology	1	9	0.135264	0.326386
nuclear migration	Gene Ontology	1	9	0.135264	0.326386
aorta morphogenesis	Gene Ontology	1	9	0.135264	0.326386
auditory receptor cell stereocilium organization	Gene Ontology	1	9	0.135264	0.326386
protein ADP-ribosylase activity	Gene Ontology	1	9	0.135264	0.326386
B cell activation	Gene Ontology	1	9	0.135264	0.326386
phosphatidic acid biosynthetic process	Gene Ontology	1	9	0.135264	0.326386
magnesium-dependent protein serine/threonine phosphatase activity	Gene Ontology	1	9	0.135264	0.326386
L-glutamate transmembrane transport	Gene Ontology	1	9	0.135264	0.326386
negative regulation of axon extension	Gene Ontology	1	9	0.135264	0.326386
2-oxoglutarate metabolic process	Gene Ontology	1	9	0.135264	0.326386
vacuolar acidification	Gene Ontology	1	9	0.135264	0.326386
unsaturated fatty acid biosynthetic process	Gene Ontology	1	9	0.135264	0.326386
negative regulation of keratinocyte proliferation	Gene Ontology	1	9	0.135264	0.326386
CTP biosynthetic process	Gene Ontology	1	9	0.135264	0.326386
filamin binding	Gene Ontology	1	9	0.135264	0.326386
calcium-dependent protein kinase C activity	Gene Ontology	1	9	0.135264	0.326386
regulation of cell population proliferation	Gene Ontology	3	87	0.140701	0.330776
positive regulation of proteasomal ubiquitin-dependent protein catabolic process	Gene Ontology	2	44	0.142152	0.330776
T cell receptor signaling pathway	Gene Ontology	2	45	0.147132	0.330776
protein phosphatase binding	Gene Ontology	2	45	0.147132	0.330776
cadherin binding	Gene Ontology	2	45	0.147132	0.330776
protease binding	Gene Ontology	2	45	0.147132	0.330776
protein-containing complex binding	Gene Ontology	3	89	0.147421	0.330776
translational elongation	Gene Ontology	1	10	0.147745	0.330776
vacuolar proton-transporting V-type ATPase complex	Gene Ontology	1	10	0.147745	0.330776
glutamine metabolic process	Gene Ontology	1	10	0.147745	0.330776
regulation of protein kinase B signaling	Gene Ontology	1	10	0.147745	0.330776
integral component of peroxisomal membrane	Gene Ontology	1	10	0.147745	0.330776
3',5'-cyclic-AMP phosphodiesterase activity	Gene Ontology	1	10	0.147745	0.330776
TORC2 complex	Gene Ontology	1	10	0.147745	0.330776
cAMP response element binding	Gene Ontology	1	10	0.147745	0.330776
negative regulation of anoikis	Gene Ontology	1	10	0.147745	0.330776
positive regulation of interleukin-4 production	Gene Ontology	1	10	0.147745	0.330776
regulation of nucleic acid-templated transcription	Gene Ontology	1	10	0.147745	0.330776
cilium organization	Gene Ontology	1	10	0.147745	0.330776
monocyte differentiation	Gene Ontology	1	10	0.147745	0.330776
cysteine-type endopeptidase activity involved in execution phase of apoptosis	Gene Ontology	1	10	0.147745	0.330776
vascular endothelial growth factor receptor signaling pathway	Gene Ontology	1	10	0.147745	0.330776
negative regulation of cAMP-mediated signaling	Gene Ontology	1	10	0.147745	0.330776
regulation of angiogenesis	Gene Ontology	1	10	0.147745	0.330776
regulated exocytosis	Gene Ontology	1	10	0.147745	0.330776
lysophospholipase activity	Gene Ontology	1	10	0.147745	0.330776
M band	Gene Ontology	1	10	0.147745	0.330776
glutamate metabolic process	Gene Ontology	1	10	0.147745	0.330776
sperm principal piece	Gene Ontology	1	10	0.147745	0.330776
vinculin binding	Gene Ontology	1	10	0.147745	0.330776
interleukin-1-mediated signaling pathway	Gene Ontology	1	10	0.147745	0.330776
negative regulation of interferon-gamma production	Gene Ontology	1	10	0.147745	0.330776
desmosome	Gene Ontology	1	10	0.147745	0.330776
anchored component of plasma membrane	Gene Ontology	1	10	0.147745	0.330776
acyl-CoA hydrolase activity	Gene Ontology	1	10	0.147745	0.330776
positive regulation of cell death	Gene Ontology	1	10	0.147745	0.330776
apoptotic mitochondrial changes	Gene Ontology	1	10	0.147745	0.330776
negative regulation of protein localization to plasma membrane	Gene Ontology	1	10	0.147745	0.330776
actin cytoskeleton organization	Gene Ontology	3	90	0.15082	0.335711
transforming growth factor beta receptor signaling pathway	Gene Ontology	2	46	0.152147	0.335711
neural tube closure	Gene Ontology	2	47	0.157195	0.335711
transcription factor binding	Gene Ontology	4	141	0.157516	0.335711
cysteine-type endopeptidase activity involved in apoptotic process	Gene Ontology	1	11	0.160047	0.335711
intrinsic apoptotic signaling pathway in response to oxidative stress	Gene Ontology	1	11	0.160047	0.335711
nuclear-transcribed mRNA poly(A) tail shortening	Gene Ontology	1	11	0.160047	0.335711
positive regulation of release of sequestered calcium ion into cytosol	Gene Ontology	1	11	0.160047	0.335711
cristae formation	Gene Ontology	1	11	0.160047	0.335711
B cell homeostasis	Gene Ontology	1	11	0.160047	0.335711
MyD88-dependent toll-like receptor signaling pathway	Gene Ontology	1	11	0.160047	0.335711
embryonic digestive tract development	Gene Ontology	1	11	0.160047	0.335711
muscle alpha-actinin binding	Gene Ontology	1	11	0.160047	0.335711
cellular response to estrogen stimulus	Gene Ontology	1	11	0.160047	0.335711
pericentriolar material	Gene Ontology	1	11	0.160047	0.335711
nuclear periphery	Gene Ontology	1	11	0.160047	0.335711
positive regulation of interleukin-2 production	Gene Ontology	1	11	0.160047	0.335711
bone remodeling	Gene Ontology	1	11	0.160047	0.335711
sphingosine biosynthetic process	Gene Ontology	1	11	0.160047	0.335711
lens fiber cell differentiation	Gene Ontology	1	11	0.160047	0.335711
bicarbonate transmembrane transporter activity	Gene Ontology	1	11	0.160047	0.335711
positive regulation of interleukin-12 production	Gene Ontology	1	11	0.160047	0.335711
endosome transport via multivesicular body sorting pathway	Gene Ontology	1	11	0.160047	0.335711
insulin-like growth factor binding	Gene Ontology	1	11	0.160047	0.335711
ESC/E(Z) complex	Gene Ontology	1	11	0.160047	0.335711
calcium-dependent cysteine-type endopeptidase activity	Gene Ontology	1	11	0.160047	0.335711
establishment of epithelial cell apical/basal polarity	Gene Ontology	1	11	0.160047	0.335711
AMP binding	Gene Ontology	1	11	0.160047	0.335711
acyl-CoA metabolic process	Gene Ontology	1	11	0.160047	0.335711
positive regulation of gluconeogenesis	Gene Ontology	1	11	0.160047	0.335711
protein phosphatase 1 binding	Gene Ontology	1	11	0.160047	0.335711
protein-membrane adaptor activity	Gene Ontology	1	11	0.160047	0.335711
transcription regulator complex	Gene Ontology	4	142	0.160255	0.335711
central nervous system development	Gene Ontology	2	48	0.162274	0.338309
transmembrane signaling receptor activity	Gene Ontology	2	48	0.162274	0.338309
mitochondrion	Gene Ontology	11	534	0.164676	0.340427
protein deubiquitination	Gene Ontology	2	49	0.167383	0.340427
bicellular tight junction	Gene Ontology	2	49	0.167383	0.340427
positive regulation of transcription, DNA-templated	Gene Ontology	5	197	0.167736	0.340427
protein kinase A binding	Gene Ontology	1	12	0.172173	0.340427
smooth muscle tissue development	Gene Ontology	1	12	0.172173	0.340427
muscle fiber development	Gene Ontology	1	12	0.172173	0.340427
focal adhesion assembly	Gene Ontology	1	12	0.172173	0.340427
protein ADP-ribosylation	Gene Ontology	1	12	0.172173	0.340427
cardiac muscle cell differentiation	Gene Ontology	1	12	0.172173	0.340427
dynein complex binding	Gene Ontology	1	12	0.172173	0.340427
alpha-actinin binding	Gene Ontology	1	12	0.172173	0.340427
phosphatidylinositol-3-phosphate biosynthetic process	Gene Ontology	1	12	0.172173	0.340427
embryonic camera-type eye morphogenesis	Gene Ontology	1	12	0.172173	0.340427
voltage-gated calcium channel complex	Gene Ontology	1	12	0.172173	0.340427
regulation of cell size	Gene Ontology	1	12	0.172173	0.340427
anion:anion antiporter activity	Gene Ontology	1	12	0.172173	0.340427
cellular response to cadmium ion	Gene Ontology	1	12	0.172173	0.340427
regulation of cellular protein localization	Gene Ontology	1	12	0.172173	0.340427
response to gamma radiation	Gene Ontology	1	12	0.172173	0.340427
DNA-directed DNA polymerase activity	Gene Ontology	1	12	0.172173	0.340427
cellular senescence	Gene Ontology	1	12	0.172173	0.340427
protein phosphatase 2A binding	Gene Ontology	1	12	0.172173	0.340427
hydrolase activity, hydrolyzing O-glycosyl compounds	Gene Ontology	1	12	0.172173	0.340427
negative regulation of osteoclast differentiation	Gene Ontology	1	12	0.172173	0.340427
transporter activity	Gene Ontology	1	12	0.172173	0.340427
very long-chain fatty acid biosynthetic process	Gene Ontology	1	12	0.172173	0.340427
poly(A)-specific ribonuclease activity	Gene Ontology	1	12	0.172173	0.340427
coreceptor activity	Gene Ontology	1	12	0.172173	0.340427
cell-cell junction organization	Gene Ontology	1	12	0.172173	0.340427
proteoglycan biosynthetic process	Gene Ontology	1	12	0.172173	0.340427
basement membrane	Gene Ontology	2	50	0.17252	0.340595
response to hypoxia	Gene Ontology	2	51	0.177682	0.343225
endosome membrane	Gene Ontology	2	51	0.177682	0.343225
beta-catenin binding	Gene Ontology	2	51	0.177682	0.343225
plasma membrane	Gene Ontology	24	1340	0.177953	0.343225
regulation of heart rate	Gene Ontology	1	13	0.184125	0.343225
negative regulation of protein secretion	Gene Ontology	1	13	0.184125	0.343225
regulation of neuron differentiation	Gene Ontology	1	13	0.184125	0.343225
cardiac muscle tissue development	Gene Ontology	1	13	0.184125	0.343225
regulation of canonical Wnt signaling pathway	Gene Ontology	1	13	0.184125	0.343225
myelin sheath	Gene Ontology	1	13	0.184125	0.343225
retrograde protein transport, ER to cytosol	Gene Ontology	1	13	0.184125	0.343225
phospholipase A2 activity	Gene Ontology	1	13	0.184125	0.343225
inositol phosphate dephosphorylation	Gene Ontology	1	13	0.184125	0.343225
nuclear euchromatin	Gene Ontology	1	13	0.184125	0.343225
negative regulation of extrinsic apoptotic signaling pathway in absence of ligand	Gene Ontology	1	13	0.184125	0.343225
positive regulation of peptidyl-threonine phosphorylation	Gene Ontology	1	13	0.184125	0.343225
biological_process	Gene Ontology	1	13	0.184125	0.343225
metanephros development	Gene Ontology	1	13	0.184125	0.343225
positive regulation of vasoconstriction	Gene Ontology	1	13	0.184125	0.343225
positive regulation of focal adhesion assembly	Gene Ontology	1	13	0.184125	0.343225
S100 protein binding	Gene Ontology	1	13	0.184125	0.343225
aerobic respiration	Gene Ontology	1	13	0.184125	0.343225
regulation of immune response	Gene Ontology	1	13	0.184125	0.343225
negative regulation of DNA binding	Gene Ontology	1	13	0.184125	0.343225
cellular response to BMP stimulus	Gene Ontology	1	13	0.184125	0.343225
regulation of synaptic plasticity	Gene Ontology	1	13	0.184125	0.343225
mitotic cell cycle checkpoint	Gene Ontology	1	13	0.184125	0.343225
cellular glucose homeostasis	Gene Ontology	1	13	0.184125	0.343225
cellular_component	Gene Ontology	1	13	0.184125	0.343225
calcium channel regulator activity	Gene Ontology	1	13	0.184125	0.343225
mRNA catabolic process	Gene Ontology	1	13	0.184125	0.343225
Ada2/Gcn5/Ada3 transcription activator complex	Gene Ontology	1	13	0.184125	0.343225
smooth muscle contraction	Gene Ontology	1	13	0.184125	0.343225
defense response to virus	Gene Ontology	2	53	0.188076	0.34959
protein serine/threonine kinase activator activity	Gene Ontology	1	14	0.195904	0.350155
cellular response to amyloid-beta	Gene Ontology	1	14	0.195904	0.350155
protein localization to centrosome	Gene Ontology	1	14	0.195904	0.350155
peptidyl-threonine dephosphorylation	Gene Ontology	1	14	0.195904	0.350155
coronary vasculature development	Gene Ontology	1	14	0.195904	0.350155
histone deacetylase activity	Gene Ontology	1	14	0.195904	0.350155
dynein intermediate chain binding	Gene Ontology	1	14	0.195904	0.350155
cholesterol efflux	Gene Ontology	1	14	0.195904	0.350155
negative regulation of TORC1 signaling	Gene Ontology	1	14	0.195904	0.350155
face development	Gene Ontology	1	14	0.195904	0.350155
intraciliary transport	Gene Ontology	1	14	0.195904	0.350155
negative regulation of fibroblast proliferation	Gene Ontology	1	14	0.195904	0.350155
insulin receptor binding	Gene Ontology	1	14	0.195904	0.350155
negative regulation of peptidyl-serine phosphorylation	Gene Ontology	1	14	0.195904	0.350155
feeding behavior	Gene Ontology	1	14	0.195904	0.350155
androgen receptor binding	Gene Ontology	1	14	0.195904	0.350155
synaptic transmission, cholinergic	Gene Ontology	1	14	0.195904	0.350155
positive regulation of protein targeting to membrane	Gene Ontology	1	14	0.195904	0.350155
extrinsic apoptotic signaling pathway via death domain receptors	Gene Ontology	1	14	0.195904	0.350155
cell-cell adhesion	Gene Ontology	2	55	0.198551	0.353916
microtubule cytoskeleton	Gene Ontology	2	55	0.198551	0.353916
cellular calcium ion homeostasis	Gene Ontology	2	56	0.203816	0.359086
delayed rectifier potassium channel activity	Gene Ontology	1	15	0.207515	0.359086
negative regulation of cyclin-dependent protein serine/threonine kinase activity	Gene Ontology	1	15	0.207515	0.359086
platelet activation	Gene Ontology	1	15	0.207515	0.359086
phospholipase activity	Gene Ontology	1	15	0.207515	0.359086
negative regulation of mitotic cell cycle	Gene Ontology	1	15	0.207515	0.359086
R-SMAD binding	Gene Ontology	1	15	0.207515	0.359086
spinal cord motor neuron differentiation	Gene Ontology	1	15	0.207515	0.359086
fertilization	Gene Ontology	1	15	0.207515	0.359086
poly(U) RNA binding	Gene Ontology	1	15	0.207515	0.359086
sphingolipid biosynthetic process	Gene Ontology	1	15	0.207515	0.359086
execution phase of apoptosis	Gene Ontology	1	15	0.207515	0.359086
neuromuscular process	Gene Ontology	1	15	0.207515	0.359086
plasma membrane organization	Gene Ontology	1	15	0.207515	0.359086
megakaryocyte development	Gene Ontology	1	15	0.207515	0.359086
skeletal muscle fiber development	Gene Ontology	1	15	0.207515	0.359086
cell aging	Gene Ontology	1	15	0.207515	0.359086
protein localization to Golgi apparatus	Gene Ontology	1	15	0.207515	0.359086
neurotransmitter receptor activity	Gene Ontology	2	57	0.209096	0.360863
multicellular organism growth	Gene Ontology	2	57	0.209096	0.360863
ubiquitin-dependent protein catabolic process	Gene Ontology	4	160	0.212269	0.365855
positive regulation of cell cycle arrest	Gene Ontology	1	16	0.218959	0.367659
early endosome to late endosome transport	Gene Ontology	1	16	0.218959	0.367659
extrinsic apoptotic signaling pathway	Gene Ontology	1	16	0.218959	0.367659
mitochondrial translation	Gene Ontology	1	16	0.218959	0.367659
telomeric DNA binding	Gene Ontology	1	16	0.218959	0.367659
positive regulation of protein kinase activity	Gene Ontology	1	16	0.218959	0.367659
microtubule bundle formation	Gene Ontology	1	16	0.218959	0.367659
negative regulation of viral genome replication	Gene Ontology	1	16	0.218959	0.367659
positive regulation of cell cycle	Gene Ontology	1	16	0.218959	0.367659
cellular response to reactive oxygen species	Gene Ontology	1	16	0.218959	0.367659
response to ischemia	Gene Ontology	1	16	0.218959	0.367659
fibroblast growth factor binding	Gene Ontology	1	16	0.218959	0.367659
T cell homeostasis	Gene Ontology	1	16	0.218959	0.367659
protein-containing complex	Gene Ontology	5	220	0.225291	0.377319
nuclear membrane	Gene Ontology	3	111	0.227029	0.377528
tissue development	Gene Ontology	1	17	0.230238	0.377528
integral component of postsynaptic membrane	Gene Ontology	1	17	0.230238	0.377528
hyaluronic acid binding	Gene Ontology	1	17	0.230238	0.377528
developmental growth	Gene Ontology	1	17	0.230238	0.377528
positive regulation of vascular associated smooth muscle cell proliferation	Gene Ontology	1	17	0.230238	0.377528
acetylglucosaminyltransferase activity	Gene Ontology	1	17	0.230238	0.377528
positive regulation of intrinsic apoptotic signaling pathway	Gene Ontology	1	17	0.230238	0.377528
photoreceptor connecting cilium	Gene Ontology	1	17	0.230238	0.377528
proton-transporting ATPase activity, rotational mechanism	Gene Ontology	1	17	0.230238	0.377528
positive regulation of extrinsic apoptotic signaling pathway	Gene Ontology	1	17	0.230238	0.377528
adrenal gland development	Gene Ontology	1	17	0.230238	0.377528
lipid storage	Gene Ontology	1	17	0.230238	0.377528
epidermis development	Gene Ontology	1	17	0.230238	0.377528
proton transmembrane transport	Gene Ontology	2	61	0.230341	0.377528
ion channel binding	Gene Ontology	2	61	0.230341	0.377528
transcription coregulator activity	Gene Ontology	2	62	0.235677	0.384928
response to drug	Gene Ontology	2	62	0.235677	0.384928
ion transmembrane transport	Gene Ontology	2	63	0.241019	0.384928
lipopolysaccharide-mediated signaling pathway	Gene Ontology	1	18	0.241356	0.384928
osteoclast differentiation	Gene Ontology	1	18	0.241356	0.384928
ventricular septum development	Gene Ontology	1	18	0.241356	0.384928
apoptotic signaling pathway	Gene Ontology	1	18	0.241356	0.384928
protein localization to cilium	Gene Ontology	1	18	0.241356	0.384928
dendrite morphogenesis	Gene Ontology	1	18	0.241356	0.384928
phospholipid metabolic process	Gene Ontology	1	18	0.241356	0.384928
carbohydrate phosphorylation	Gene Ontology	1	18	0.241356	0.384928
positive regulation of telomerase activity	Gene Ontology	1	18	0.241356	0.384928
protein targeting	Gene Ontology	1	18	0.241356	0.384928
intrinsic apoptotic signaling pathway in response to endoplasmic reticulum stress	Gene Ontology	1	18	0.241356	0.384928
proteolysis involved in cellular protein catabolic process	Gene Ontology	1	18	0.241356	0.384928
positive regulation of cell division	Gene Ontology	1	18	0.241356	0.384928
molecular_function	Gene Ontology	1	18	0.241356	0.384928
intercalated disc	Gene Ontology	1	18	0.241356	0.384928
thiol-dependent ubiquitin-specific protease activity	Gene Ontology	2	65	0.25172	0.390456
mRNA cis splicing, via spliceosome	Gene Ontology	1	19	0.252313	0.390456
positive regulation of telomere maintenance via telomerase	Gene Ontology	1	19	0.252313	0.390456
behavioral fear response	Gene Ontology	1	19	0.252313	0.390456
actomyosin structure organization	Gene Ontology	1	19	0.252313	0.390456
positive regulation of macroautophagy	Gene Ontology	1	19	0.252313	0.390456
mRNA 5'-UTR binding	Gene Ontology	1	19	0.252313	0.390456
cell periphery	Gene Ontology	1	19	0.252313	0.390456
positive regulation of protein-containing complex assembly	Gene Ontology	1	19	0.252313	0.390456
neuronal stem cell population maintenance	Gene Ontology	1	19	0.252313	0.390456
ventricular septum morphogenesis	Gene Ontology	1	19	0.252313	0.390456
potassium channel regulator activity	Gene Ontology	1	19	0.252313	0.390456
reactive oxygen species metabolic process	Gene Ontology	1	19	0.252313	0.390456
negative regulation of G1/S transition of mitotic cell cycle	Gene Ontology	1	19	0.252313	0.390456
NAD+ ADP-ribosyltransferase activity	Gene Ontology	1	19	0.252313	0.390456
intermediate filament cytoskeleton	Gene Ontology	1	19	0.252313	0.390456
regulation of cell adhesion	Gene Ontology	1	19	0.252313	0.390456
replication fork	Gene Ontology	1	19	0.252313	0.390456
calcium-dependent cell-cell adhesion via plasma membrane cell adhesion molecules	Gene Ontology	1	19	0.252313	0.390456
late endosome	Gene Ontology	2	66	0.257076	0.395885
phosphorylation	Gene Ontology	2	66	0.257076	0.395885
heparin binding	Gene Ontology	2	67	0.262434	0.395885
positive regulation of epithelial cell migration	Gene Ontology	1	20	0.263113	0.395885
response to estrogen	Gene Ontology	1	20	0.263113	0.395885
3'-5'-exoribonuclease activity	Gene Ontology	1	20	0.263113	0.395885
phosphatase binding	Gene Ontology	1	20	0.263113	0.395885
learning or memory	Gene Ontology	1	20	0.263113	0.395885
negative regulation of tumor necrosis factor production	Gene Ontology	1	20	0.263113	0.395885
regulation of growth	Gene Ontology	1	20	0.263113	0.395885
Notch binding	Gene Ontology	1	20	0.263113	0.395885
B cell proliferation	Gene Ontology	1	20	0.263113	0.395885
negative regulation of autophagy	Gene Ontology	1	20	0.263113	0.395885
negative regulation of protein-containing complex assembly	Gene Ontology	1	20	0.263113	0.395885
homeostasis of number of cells within a tissue	Gene Ontology	1	20	0.263113	0.395885
methyltransferase activity	Gene Ontology	1	20	0.263113	0.395885
cytoplasmic dynein complex	Gene Ontology	1	20	0.263113	0.395885
RNA polymerase II cis-regulatory region sequence-specific DNA binding	Gene Ontology	7	354	0.266033	0.399817
neuron projection	Gene Ontology	4	178	0.268252	0.402687
cell fate specification	Gene Ontology	1	21	0.273758	0.404889
establishment of cell polarity	Gene Ontology	1	21	0.273758	0.404889
cortical actin cytoskeleton organization	Gene Ontology	1	21	0.273758	0.404889
glucose metabolic process	Gene Ontology	1	21	0.273758	0.404889
positive regulation of smoothened signaling pathway	Gene Ontology	1	21	0.273758	0.404889
response to toxic substance	Gene Ontology	1	21	0.273758	0.404889
oxidoreductase activity, acting on the CH-OH group of donors, NAD or NADP as acceptor	Gene Ontology	1	21	0.273758	0.404889
ureteric bud development	Gene Ontology	1	21	0.273758	0.404889
camera-type eye development	Gene Ontology	1	21	0.273758	0.404889
integral component of membrane	Gene Ontology	34	2087	0.276855	0.409005
adherens junction	Gene Ontology	2	70	0.278507	0.40971
nuclear envelope	Gene Ontology	2	70	0.278507	0.40971
structural molecule activity	Gene Ontology	2	71	0.283861	0.40971
signaling receptor activity	Gene Ontology	2	71	0.283861	0.40971
Golgi apparatus	Gene Ontology	9	485	0.284219	0.40971
Rho guanyl-nucleotide exchange factor activity	Gene Ontology	1	22	0.28425	0.40971
face morphogenesis	Gene Ontology	1	22	0.28425	0.40971
cell adhesion molecule binding	Gene Ontology	1	22	0.28425	0.40971
regulation of microtubule cytoskeleton organization	Gene Ontology	1	22	0.28425	0.40971
positive regulation of interferon-gamma production	Gene Ontology	1	22	0.28425	0.40971
response to insulin	Gene Ontology	1	22	0.28425	0.40971
response to retinoic acid	Gene Ontology	1	22	0.28425	0.40971
energy homeostasis	Gene Ontology	1	22	0.28425	0.40971
histone deacetylation	Gene Ontology	1	22	0.28425	0.40971
transport vesicle	Gene Ontology	1	22	0.28425	0.40971
catenin complex	Gene Ontology	1	22	0.28425	0.40971
DNA-binding transcription factor activity, RNA polymerase II-specific	Gene Ontology	5	244	0.290557	0.414976
identical protein binding	Gene Ontology	11	614	0.291939	0.414976
COPII-coated ER to Golgi transport vesicle	Gene Ontology	1	23	0.294591	0.414976
sperm flagellum	Gene Ontology	1	23	0.294591	0.414976
positive regulation of tumor necrosis factor production	Gene Ontology	1	23	0.294591	0.414976
outflow tract morphogenesis	Gene Ontology	1	23	0.294591	0.414976
receptor internalization	Gene Ontology	1	23	0.294591	0.414976
histone acetyltransferase activity	Gene Ontology	1	23	0.294591	0.414976
intra-Golgi vesicle-mediated transport	Gene Ontology	1	23	0.294591	0.414976
positive regulation of multicellular organism growth	Gene Ontology	1	23	0.294591	0.414976
positive regulation of endothelial cell migration	Gene Ontology	1	23	0.294591	0.414976
forebrain development	Gene Ontology	1	23	0.294591	0.414976
sulfotransferase activity	Gene Ontology	1	23	0.294591	0.414976
positive regulation of protein import into nucleus	Gene Ontology	1	23	0.294591	0.414976
chemoattractant activity	Gene Ontology	1	24	0.304784	0.423037
ubiquitin conjugating enzyme binding	Gene Ontology	1	24	0.304784	0.423037
negative regulation of cell death	Gene Ontology	1	24	0.304784	0.423037
regulation of heart rate by cardiac conduction	Gene Ontology	1	24	0.304784	0.423037
axon terminus	Gene Ontology	1	24	0.304784	0.423037
cholesterol metabolic process	Gene Ontology	1	24	0.304784	0.423037
positive regulation of fibroblast proliferation	Gene Ontology	1	24	0.304784	0.423037
cytoskeletal protein binding	Gene Ontology	1	24	0.304784	0.423037
cellular iron ion homeostasis	Gene Ontology	1	24	0.304784	0.423037
RNA phosphodiester bond hydrolysis, exonucleolytic	Gene Ontology	1	24	0.304784	0.423037
positive regulation of protein serine/threonine kinase activity	Gene Ontology	1	24	0.304784	0.423037
early endosome	Gene Ontology	3	131	0.30486	0.423037
nuclear chromatin	Gene Ontology	3	132	0.308807	0.42806
Rab GTPase binding	Gene Ontology	2	76	0.310559	0.429104
protein phosphorylation	Gene Ontology	4	192	0.313455	0.429104
lens development in camera-type eye	Gene Ontology	1	25	0.31483	0.429104
cellular response to retinoic acid	Gene Ontology	1	25	0.31483	0.429104
phosphatidylinositol dephosphorylation	Gene Ontology	1	25	0.31483	0.429104
spleen development	Gene Ontology	1	25	0.31483	0.429104
cell-cell adhesion via plasma-membrane adhesion molecules	Gene Ontology	1	25	0.31483	0.429104
protein-DNA complex	Gene Ontology	1	25	0.31483	0.429104
branching involved in ureteric bud morphogenesis	Gene Ontology	1	25	0.31483	0.429104
fatty acid metabolic process	Gene Ontology	1	25	0.31483	0.429104
scavenger receptor activity	Gene Ontology	1	25	0.31483	0.429104
skin development	Gene Ontology	1	25	0.31483	0.429104
drug binding	Gene Ontology	1	25	0.31483	0.429104
cell adhesion	Gene Ontology	3	135	0.320661	0.434867
calcium ion binding	Gene Ontology	7	378	0.320679	0.434867
mitochondrial inner membrane	Gene Ontology	2	78	0.321187	0.434867
neuron development	Gene Ontology	1	26	0.324732	0.434867
regulation of cytokinesis	Gene Ontology	1	26	0.324732	0.434867
positive regulation of interleukin-6 production	Gene Ontology	1	26	0.324732	0.434867
fatty acid beta-oxidation	Gene Ontology	1	26	0.324732	0.434867
histone deacetylase complex	Gene Ontology	1	26	0.324732	0.434867
protein tyrosine kinase activity	Gene Ontology	1	26	0.324732	0.434867
response to endoplasmic reticulum stress	Gene Ontology	1	26	0.324732	0.434867
positive regulation of pri-miRNA transcription by RNA polymerase II	Gene Ontology	1	26	0.324732	0.434867
lysosome organization	Gene Ontology	1	26	0.324732	0.434867
protein K48-linked deubiquitination	Gene Ontology	1	26	0.324732	0.434867
skeletal muscle tissue development	Gene Ontology	1	26	0.324732	0.434867
bone development	Gene Ontology	1	26	0.324732	0.434867
protein localization to plasma membrane	Gene Ontology	2	80	0.331775	0.441135
polysome	Gene Ontology	1	27	0.334491	0.441135
non-motile cilium assembly	Gene Ontology	1	27	0.334491	0.441135
cellular response to drug	Gene Ontology	1	27	0.334491	0.441135
positive regulation of B cell proliferation	Gene Ontology	1	27	0.334491	0.441135
dorsal/ventral pattern formation	Gene Ontology	1	27	0.334491	0.441135
embryonic limb morphogenesis	Gene Ontology	1	27	0.334491	0.441135
phosphoprotein binding	Gene Ontology	1	27	0.334491	0.441135
electron transfer activity	Gene Ontology	1	27	0.334491	0.441135
nuclear receptor transcription coactivator activity	Gene Ontology	1	27	0.334491	0.441135
endopeptidase activity	Gene Ontology	1	27	0.334491	0.441135
positive chemotaxis	Gene Ontology	1	27	0.334491	0.441135
protein-containing complex assembly	Gene Ontology	1	27	0.334491	0.441135
membrane	Gene Ontology	7	385	0.337002	0.443549
positive regulation of fat cell differentiation	Gene Ontology	1	28	0.34411	0.448375
SNAP receptor activity	Gene Ontology	1	28	0.34411	0.448375
response to virus	Gene Ontology	1	28	0.34411	0.448375
determination of left/right symmetry	Gene Ontology	1	28	0.34411	0.448375
negative regulation of protein kinase B signaling	Gene Ontology	1	28	0.34411	0.448375
4 iron, 4 sulfur cluster binding	Gene Ontology	1	28	0.34411	0.448375
regulation of protein localization	Gene Ontology	1	28	0.34411	0.448375
membrane raft	Gene Ontology	2	83	0.347568	0.452428
histone binding	Gene Ontology	2	84	0.352805	0.456619
tubulin binding	Gene Ontology	1	29	0.35359	0.456619
Ras protein signal transduction	Gene Ontology	1	29	0.35359	0.456619
intracellular anatomical structure	Gene Ontology	1	29	0.35359	0.456619
scaffold protein binding	Gene Ontology	1	29	0.35359	0.456619
hormone-mediated signaling pathway	Gene Ontology	1	29	0.35359	0.456619
intracellular membrane-bounded organelle	Gene Ontology	4	207	0.362576	0.464999
cis-Golgi network	Gene Ontology	1	30	0.362935	0.464999
negative regulation of epithelial cell proliferation	Gene Ontology	1	30	0.362935	0.464999
negative regulation of fat cell differentiation	Gene Ontology	1	30	0.362935	0.464999
endosome to lysosome transport	Gene Ontology	1	30	0.362935	0.464999
microtubule organizing center	Gene Ontology	1	30	0.362935	0.464999
defense response to Gram-positive bacterium	Gene Ontology	1	30	0.362935	0.464999
sequence-specific DNA binding	Gene Ontology	3	146	0.364084	0.466013
neutrophil chemotaxis	Gene Ontology	1	31	0.372145	0.474002
fibroblast growth factor receptor signaling pathway	Gene Ontology	1	31	0.372145	0.474002
electron transport chain	Gene Ontology	1	31	0.372145	0.474002
DNA-binding transcription activator activity, RNA polymerase II-specific	Gene Ontology	5	274	0.375903	0.478322
E-box binding	Gene Ontology	1	32	0.381222	0.482264
voltage-gated potassium channel activity	Gene Ontology	1	32	0.381222	0.482264
spermatid development	Gene Ontology	1	32	0.381222	0.482264
damaged DNA binding	Gene Ontology	1	33	0.390169	0.487898
nuclear receptor activity	Gene Ontology	1	33	0.390169	0.487898
site of double-strand break	Gene Ontology	1	33	0.390169	0.487898
filopodium	Gene Ontology	1	33	0.390169	0.487898
protein destabilization	Gene Ontology	1	33	0.390169	0.487898
insulin receptor signaling pathway	Gene Ontology	1	33	0.390169	0.487898
cholesterol binding	Gene Ontology	1	33	0.390169	0.487898
positive regulation of stress fiber assembly	Gene Ontology	1	34	0.398987	0.496352
negative regulation of NF-kappaB transcription factor activity	Gene Ontology	1	34	0.398987	0.496352
inner ear morphogenesis	Gene Ontology	1	34	0.398987	0.496352
synaptic vesicle membrane	Gene Ontology	1	34	0.398987	0.496352
recycling endosome membrane	Gene Ontology	1	34	0.398987	0.496352
protein polyubiquitination	Gene Ontology	2	93	0.399215	0.496352
nuclear body	Gene Ontology	3	156	0.403185	0.500334
protein homotetramerization	Gene Ontology	1	35	0.407678	0.501137
mitochondrial intermembrane space	Gene Ontology	1	35	0.407678	0.501137
negative regulation of ERK1 and ERK2 cascade	Gene Ontology	1	35	0.407678	0.501137
endocytic vesicle	Gene Ontology	1	35	0.407678	0.501137
cytoplasmic microtubule organization	Gene Ontology	1	35	0.407678	0.501137
negative regulation of protein binding	Gene Ontology	1	35	0.407678	0.501137
activation of cysteine-type endopeptidase activity involved in apoptotic process	Gene Ontology	1	35	0.407678	0.501137
chromatin DNA binding	Gene Ontology	1	36	0.416245	0.50831
repressing transcription factor binding	Gene Ontology	1	36	0.416245	0.50831
ossification	Gene Ontology	1	36	0.416245	0.50831
perikaryon	Gene Ontology	1	36	0.416245	0.50831
cell projection	Gene Ontology	1	36	0.416245	0.50831
microvillus	Gene Ontology	1	37	0.424688	0.51572
kidney development	Gene Ontology	1	37	0.424688	0.51572
protein heterodimerization activity	Gene Ontology	3	162	0.426329	0.517232
chemical synaptic transmission	Gene Ontology	2	99	0.429291	0.520341
cell surface	Gene Ontology	4	228	0.431031	0.521934
cellular response to calcium ion	Gene Ontology	1	38	0.433009	0.521934
protein serine/threonine phosphatase activity	Gene Ontology	1	38	0.433009	0.521934
p53 binding	Gene Ontology	1	38	0.433009	0.521934
embryonic digit morphogenesis	Gene Ontology	1	38	0.433009	0.521934
lipid metabolic process	Gene Ontology	1	38	0.433009	0.521934
postsynaptic density	Gene Ontology	2	100	0.434228	0.522919
extrinsic component of cytoplasmic side of plasma membrane	Gene Ontology	1	39	0.441211	0.527914
ATPase binding	Gene Ontology	1	39	0.441211	0.527914
negative regulation of protein kinase activity	Gene Ontology	1	39	0.441211	0.527914
SNARE complex	Gene Ontology	1	39	0.441211	0.527914
transmembrane transport	Gene Ontology	3	167	0.445378	0.532411
heart development	Gene Ontology	2	103	0.448899	0.533665
integral component of Golgi membrane	Gene Ontology	1	40	0.449295	0.533665
exocytosis	Gene Ontology	1	40	0.449295	0.533665
roof of mouth development	Gene Ontology	1	40	0.449295	0.533665
mitochondrial large ribosomal subunit	Gene Ontology	1	40	0.449295	0.533665
SCF ubiquitin ligase complex	Gene Ontology	1	40	0.449295	0.533665
focal adhesion	Gene Ontology	2	104	0.453742	0.538457
growth cone	Gene Ontology	1	41	0.457262	0.539197
positive regulation of nucleic acid-templated transcription	Gene Ontology	1	41	0.457262	0.539197
negative regulation of translation	Gene Ontology	1	41	0.457262	0.539197
endoplasmic reticulum-Golgi intermediate compartment	Gene Ontology	1	41	0.457262	0.539197
PDZ domain binding	Gene Ontology	1	41	0.457262	0.539197
negative regulation of DNA-binding transcription factor activity	Gene Ontology	1	42	0.465115	0.546478
autophagosome	Gene Ontology	1	42	0.465115	0.546478
positive regulation of ERK1 and ERK2 cascade	Gene Ontology	2	107	0.468125	0.549025
SMAD protein signal transduction	Gene Ontology	1	43	0.472854	0.552105
positive regulation of DNA-binding transcription factor activity	Gene Ontology	1	43	0.472854	0.552105
regulation of protein stability	Gene Ontology	1	43	0.472854	0.552105
spermatogenesis	Gene Ontology	2	108	0.47287	0.552105
cilium assembly	Gene Ontology	2	108	0.47287	0.552105
actin binding	Gene Ontology	2	109	0.477589	0.556617
angiogenesis	Gene Ontology	2	109	0.477589	0.556617
microtubule-based movement	Gene Ontology	1	44	0.480483	0.557994
circadian regulation of gene expression	Gene Ontology	1	44	0.480483	0.557994
hydrolase activity	Gene Ontology	1	45	0.488001	0.564712
molecular adaptor activity	Gene Ontology	1	45	0.488001	0.564712
trans-Golgi network	Gene Ontology	2	112	0.491591	0.568361
chromatin remodeling	Gene Ontology	1	46	0.495411	0.571258
neuromuscular junction	Gene Ontology	1	46	0.495411	0.571258
positive regulation of cytosolic calcium ion concentration	Gene Ontology	1	46	0.495411	0.571258
zinc ion binding	Gene Ontology	7	453	0.496985	0.572565
signaling receptor binding	Gene Ontology	2	114	0.500795	0.576445
P-body	Gene Ontology	1	47	0.502715	0.577126
BMP signaling pathway	Gene Ontology	1	47	0.502715	0.577126
early endosome membrane	Gene Ontology	1	47	0.502715	0.577126
ubiquitin binding	Gene Ontology	1	48	0.509913	0.583334
transcription by RNA polymerase II	Gene Ontology	1	48	0.509913	0.583334
regulation of ion transmembrane transport	Gene Ontology	1	48	0.509913	0.583334
ruffle	Gene Ontology	1	48	0.509913	0.583334
G protein-coupled receptor signaling pathway	Gene Ontology	3	186	0.515244	0.588915
skeletal system development	Gene Ontology	1	49	0.517008	0.589896
positive regulation of protein phosphorylation	Gene Ontology	1	49	0.517008	0.589896
regulation of transcription, DNA-templated	Gene Ontology	3	187	0.518794	0.591417
nucleoplasm	Gene Ontology	20	1356	0.52069	0.593059
ATPase activity	Gene Ontology	2	119	0.523333	0.593715
carbohydrate binding	Gene Ontology	1	50	0.524	0.593715
post-embryonic development	Gene Ontology	1	50	0.524	0.593715
protein N-terminus binding	Gene Ontology	1	50	0.524	0.593715
nuclear matrix	Gene Ontology	1	50	0.524	0.593715
nuclear chromosome, telomeric region	Gene Ontology	1	50	0.524	0.593715
neuronal cell body	Gene Ontology	2	120	0.527758	0.597454
regulation of alternative mRNA splicing, via spliceosome	Gene Ontology	1	51	0.530892	0.599959
negative regulation of transcription, DNA-templated	Gene Ontology	3	192	0.536333	0.604489
actin cytoskeleton	Gene Ontology	2	122	0.536526	0.604489
kinetochore	Gene Ontology	1	52	0.537685	0.604489
positive regulation of peptidyl-serine phosphorylation	Gene Ontology	1	52	0.537685	0.604489
Wnt signaling pathway	Gene Ontology	1	52	0.537685	0.604489
ubiquitin ligase complex	Gene Ontology	1	52	0.537685	0.604489
mRNA processing	Gene Ontology	1	53	0.544379	0.610962
peroxisome	Gene Ontology	1	54	0.550978	0.616773
cytoskeleton	Gene Ontology	2	126	0.553726	0.619317
locomotory behavior	Gene Ontology	1	55	0.557481	0.621384
microtubule binding	Gene Ontology	2	128	0.562156	0.625851
synapse	Gene Ontology	3	200	0.56363	0.625851
cytokine-mediated signaling pathway	Gene Ontology	1	56	0.56389	0.625851
neuron projection development	Gene Ontology	1	56	0.56389	0.625851
animal organ morphogenesis	Gene Ontology	1	56	0.56389	0.625851
cell migration	Gene Ontology	2	129	0.566328	0.628022
recycling endosome	Gene Ontology	1	58	0.576433	0.637059
centriolar satellite	Gene Ontology	1	58	0.576433	0.637059
apical plasma membrane	Gene Ontology	2	132	0.578675	0.638994
response to bacterium	Gene Ontology	1	59	0.58257	0.642207
unfolded protein binding	Gene Ontology	1	59	0.58257	0.642207
perinuclear region of cytoplasm	Gene Ontology	4	278	0.58324	0.642402
cytoplasm	Gene Ontology	29	2028	0.584492	0.643237
cell cortex	Gene Ontology	1	60	0.588618	0.646685
dendritic spine	Gene Ontology	1	60	0.588618	0.646685
receptor complex	Gene Ontology	2	135	0.590763	0.648496
DNA-binding transcription repressor activity, RNA polymerase II-specific	Gene Ontology	2	136	0.594735	0.651758
integral component of endoplasmic reticulum membrane	Gene Ontology	1	62	0.600453	0.657471
positive regulation of canonical Wnt signaling pathway	Gene Ontology	1	63	0.606243	0.662142
carbohydrate metabolic process	Gene Ontology	1	63	0.606243	0.662142
negative regulation of cell growth	Gene Ontology	1	63	0.606243	0.662142
endosome	Gene Ontology	2	140	0.610336	0.665496
activation of GTPase activity	Gene Ontology	1	64	0.61195	0.666698
external side of plasma membrane	Gene Ontology	2	141	0.614165	0.668552
calcium ion transmembrane transport	Gene Ontology	1	65	0.617574	0.669467
glucose homeostasis	Gene Ontology	1	65	0.617574	0.669467
centriole	Gene Ontology	1	65	0.617574	0.669467
protein homooligomerization	Gene Ontology	1	65	0.617574	0.669467
oxidation-reduction process	Gene Ontology	5	364	0.618695	0.670124
potassium ion transmembrane transport	Gene Ontology	1	66	0.623117	0.673794
endoplasmic reticulum to Golgi vesicle-mediated transport	Gene Ontology	1	66	0.623117	0.673794
regulation of cell cycle	Gene Ontology	1	67	0.628581	0.679138
actin filament binding	Gene Ontology	2	146	0.632878	0.683215
microtubule cytoskeleton organization	Gene Ontology	1	69	0.639272	0.687838
Golgi organization	Gene Ontology	1	69	0.639272	0.687838
transmembrane transporter activity	Gene Ontology	1	69	0.639272	0.687838
collagen-containing extracellular matrix	Gene Ontology	1	69	0.639272	0.687838
GTPase activator activity	Gene Ontology	2	148	0.640164	0.688229
dendrite	Gene Ontology	2	149	0.643764	0.69096
positive regulation of gene expression	Gene Ontology	2	149	0.643764	0.69096
positive regulation of transcription by RNA polymerase II	Gene Ontology	9	672	0.65393	0.700716
regulation of cell shape	Gene Ontology	1	74	0.66468	0.711066
protein dephosphorylation	Gene Ontology	1	76	0.674337	0.720805
negative regulation of canonical Wnt signaling pathway	Gene Ontology	1	77	0.679062	0.723481
ciliary basal body	Gene Ontology	1	77	0.679062	0.723481
cell population proliferation	Gene Ontology	1	78	0.683718	0.726659
actin filament organization	Gene Ontology	1	79	0.688307	0.729158
immune response	Gene Ontology	1	79	0.688307	0.729158
transmembrane receptor protein tyrosine kinase signaling pathway	Gene Ontology	1	79	0.688307	0.729158
peptidyl-tyrosine phosphorylation	Gene Ontology	1	79	0.688307	0.729158
growth factor activity	Gene Ontology	1	80	0.69283	0.733352
negative regulation of gene expression	Gene Ontology	1	81	0.697287	0.737472
protein kinase activity	Gene Ontology	1	82	0.70168	0.741516
protein kinase binding	Gene Ontology	3	247	0.70301	0.742319
cell-cell junction	Gene Ontology	1	84	0.710277	0.749385
heme binding	Gene Ontology	1	88	0.726738	0.764895
regulation of gene expression	Gene Ontology	1	89	0.730706	0.767212
intermediate filament	Gene Ontology	1	89	0.730706	0.767212
protein dimerization activity	Gene Ontology	1	91	0.738471	0.772253
lamellipodium	Gene Ontology	1	93	0.746012	0.779514
protein stabilization	Gene Ontology	1	95	0.753338	0.785908
endocytosis	Gene Ontology	1	95	0.753338	0.785908
axon guidance	Gene Ontology	1	98	0.763933	0.796324
positive regulation of cell population proliferation	Gene Ontology	2	190	0.768077	0.799364
extracellular region	Gene Ontology	2	190	0.768077	0.799364
translation	Gene Ontology	1	101	0.774076	0.804965
inflammatory response	Gene Ontology	1	102	0.77736	0.807092
GTPase activity	Gene Ontology	2	202	0.796563	0.825057
signal transduction	Gene Ontology	3	293	0.804082	0.832184
positive regulation of cell migration	Gene Ontology	1	112	0.807695	0.834597
enzyme binding	Gene Ontology	1	113	0.810492	0.835499
cytoplasmic vesicle	Gene Ontology	1	113	0.810492	0.835499
positive regulation of apoptotic process	Gene Ontology	1	113	0.810492	0.835499
nucleic acid binding	Gene Ontology	1	114	0.813249	0.837679
proteolysis	Gene Ontology	2	216	0.825867	0.847994
structural constituent of ribosome	Gene Ontology	1	122	0.833915	0.855584
lysosome	Gene Ontology	1	127	0.845659	0.864909
mRNA binding	Gene Ontology	1	131	0.854456	0.873221
GTP binding	Gene Ontology	2	235	0.859585	0.877773
magnesium ion binding	Gene Ontology	1	136	0.864754	0.882361
regulation of transcription by RNA polymerase II	Gene Ontology	3	345	0.882061	0.89791
axon	Gene Ontology	1	150	0.889891	0.905174
positive regulation of GTPase activity	Gene Ontology	1	156	0.899186	0.911782
G protein-coupled receptor activity	Gene Ontology	1	163	0.909048	0.921065
integral component of plasma membrane	Gene Ontology	5	559	0.914098	0.923459
ubiquitin protein ligase activity	Gene Ontology	1	167	0.914246	0.923459
nucleolus	Gene Ontology	3	384	0.9211	0.929662
glutamatergic synapse	Gene Ontology	1	174	0.922641	0.930497
intracellular protein transport	Gene Ontology	1	184	0.933236	0.940453
DNA-binding transcription factor activity	Gene Ontology	1	188	0.937057	0.943575
RNA binding	Gene Ontology	2	328	0.953625	0.959516
nuclear speck	Gene Ontology	1	212	0.955824	0.960987
protein ubiquitination	Gene Ontology	1	214	0.95711	0.961537
cell differentiation	Gene Ontology	1	221	0.961323	0.964283
DNA binding	Gene Ontology	2	358	0.96805	0.968794
extracellular space	Gene Ontology	2	630	0.999121	0.999121
