# Supplementary material for: Stage-Specific lncRNA–mRNA Co-Expression Networks in Chicken Granulosa Cells Across Hierarchical Follicle Development
Source: Animals (Basel). 2026 Apr 28;16(9):1351. doi: 10.3390/ani16091351 (PMC13162649; doi:10.3390/ani16091351)
Supplement: Supplementary file 1 [file animals-16-01351-s001.zip › Table_S11_F1vsSYF_DEGs_DELs.xlsx]

## Sheet: S11a_DEGs_F1vsSYF
gene_id

## Sheet: S11b_DELs_F1vsSYF
gene_id
