# Supplementary material for: Stage-Specific lncRNA–mRNA Co-Expression Networks in Chicken Granulosa Cells Across Hierarchical Follicle Development
Source: Animals (Basel). 2026 Apr 28;16(9):1351. doi: 10.3390/ani16091351 (PMC13162649; doi:10.3390/ani16091351)
Supplement: Supplementary file 1 [file animals-16-01351-s001.zip › Table_S2a_DEGs_F5vsSYF.xlsx]

## Sheet: S2a_DEGs_F5vsSYF
gene_id	baseMean	log2FoldChange	lfcSE	stat	pvalue	padj	status
ENSGALG00000004436	571.792	3.67112	0.184861	19.8588	9.24701e-88	1.24086e-83	Up
ENSGALG00000010364	2094.21	-1.80031	0.0987323	-18.2343	2.75821e-74	1.85062e-70	Down
ENSGALG00000014878	3781.19	-1.62212	0.0890953	-18.2065	4.5791e-74	2.04823e-70	Down
ENSGALG00000031826	621.108	-5.44628	0.306948	-17.7433	1.94123e-70	6.51233e-67	Down
ENSGALG00000014908	1164.36	-4.37053	0.248639	-17.5778	3.64263e-69	9.7761e-66	Down
ENSGALG00000034673	2966.93	-3.54318	0.20293	-17.4601	2.88556e-68	6.45356e-65	Down
ENSGALG00000015712	810.244	-1.94568	0.114156	-17.0441	3.8688e-65	7.41649e-62	Down
ENSGALG00000014999	5610.64	-3.12323	0.183411	-17.0286	5.03878e-65	8.45192e-62	Down
ENSGALG00000056198	307.995	-3.83611	0.225858	-16.9846	1.06843e-64	1.59302e-61	Down
ENSGALG00000054939	841.016	-2.19281	0.133148	-16.469	6.12758e-61	8.2226e-58	Down
ENSGALG00000008945	1701.83	-5.19117	0.323509	-16.0465	6.05113e-58	7.38183e-55	Down
ENSGALG00000034188	989.793	-4.38036	0.27405	-15.9838	1.65785e-57	1.85389e-54	Down
ENSGALG00000041263	825.017	-3.0582	0.192533	-15.884	8.17324e-57	8.43667e-54	Down
ENSGALG00000007334	948.918	1.9968	0.126889	15.7366	8.49008e-56	8.13774e-53	Up
ENSGALG00000015219	1315.37	-1.71558	0.109068	-15.7295	9.49725e-56	8.49624e-53	Down
ENSGALG00000010311	350.726	-4.1343	0.269927	-15.3164	5.94516e-53	4.98613e-50	Down
ENSGALG00000041708	7871.72	-5.01595	0.330401	-15.1814	4.69578e-52	3.70663e-49	Down
ENSGALG00000003553	284.396	-2.56703	0.169514	-15.1435	8.3648e-52	6.23596e-49	Down
ENSGALG00000042607	435.378	-6.25615	0.415594	-15.0535	3.27343e-51	2.3119e-48	Down
ENSGALG00000009792	1637.41	1.83471	0.122383	14.9915	8.34177e-51	5.59691e-48	Up
ENSGALG00000016498	682.504	-2.73919	0.184538	-14.8435	7.66876e-50	4.90034e-47	Down
ENSGALG00000004593	1388.45	-2.97033	0.203439	-14.6006	2.78396e-48	1.69809e-45	Down
ENSGALG00000036892	1851.57	-1.73514	0.119227	-14.5533	5.56492e-48	3.24677e-45	Down
ENSGALG00000015464	16549.7	-1.58306	0.11044	-14.3341	1.33904e-46	7.48688e-44	Down
ENSGALG00000019967	2117.01	-1.67035	0.117182	-14.2543	4.21522e-46	2.26256e-43	Down
ENSGALG00000041750	5357.86	-2.91937	0.206554	-14.1337	2.35519e-45	1.21555e-42	Down
ENSGALG00000015702	5230.35	-1.93013	0.138015	-13.985	1.92604e-44	9.57242e-42	Down
ENSGALG00000045920	1451.28	-2.51863	0.181687	-13.8624	1.06982e-43	5.12712e-41	Down
ENSGALG00000006152	995.849	2.00577	0.145231	13.8108	2.19285e-43	1.01468e-40	Up
ENSGALG00000027122	5974.57	-1.20811	0.0877762	-13.7635	4.22393e-43	1.88936e-40	Down
ENSGALG00000008803	495.811	-2.13269	0.156154	-13.6576	1.81756e-42	7.86771e-40	Down
ENSGALG00000010992	1284.82	-1.87786	0.138299	-13.5782	5.39186e-42	2.26104e-39	Down
ENSGALG00000033351	2124.62	-3.38243	0.249627	-13.5499	7.93133e-42	3.22517e-39	Down
ENSGALG00000008466	785.484	-1.88447	0.139544	-13.5045	1.47184e-41	5.80899e-39	Down
ENSGALG00000015252	3265.65	-1.63882	0.121447	-13.4941	1.69346e-41	6.49272e-39	Down
ENSGALG00000003570	4225.23	-1.41446	0.10522	-13.4429	3.3907e-41	1.26388e-38	Down
ENSGALG00000002056	2186.37	-2.34698	0.174773	-13.4287	4.10288e-41	1.48802e-38	Down
ENSGALG00000062792	1023.09	-2.63093	0.196637	-13.3796	7.95219e-41	2.80817e-38	Down
ENSGALG00000005294	426.486	-3.17997	0.243964	-13.0346	7.7805e-39	2.67709e-36	Down
ENSGALG00000001470	1868.7	1.53783	0.118528	12.9744	1.70858e-38	5.73185e-36	Up
ENSGALG00000005961	1592.37	-2.34166	0.181031	-12.9352	2.84962e-38	9.32659e-36	Down
ENSGALG00000015721	682.392	-4.3592	0.337352	-12.9218	3.38944e-38	1.08293e-35	Down
ENSGALG00000046580	2289.72	2.6423	0.207115	12.7577	2.82553e-37	8.81761e-35	Up
ENSGALG00000011024	5350.6	-3.01229	0.236676	-12.7275	4.15928e-37	1.26849e-34	Down
ENSGALG00000015624	88089.8	-1.70444	0.13437	-12.6847	7.18994e-37	2.14404e-34	Down
ENSGALG00000002193	193.812	-3.98946	0.323653	-12.3264	6.53333e-35	1.90589e-32	Down
ENSGALG00000010478	556.317	-2.47975	0.201433	-12.3106	7.94736e-35	2.26906e-32	Down
ENSGALG00000011921	3732.54	-1.53854	0.125298	-12.279	1.17415e-34	3.28247e-32	Down
ENSGALG00000009424	358.529	-2.8404	0.231745	-12.2566	1.54888e-34	4.24172e-32	Down
ENSGALG00000030800	128.179	-4.1065	0.335501	-12.2399	1.90314e-34	5.10764e-32	Down
ENSGALG00000012978	2347.85	-1.59208	0.13034	-12.2148	2.5924e-34	6.82106e-32	Down
ENSGALG00000016797	262.031	-5.55819	0.458424	-12.1246	7.82787e-34	2.02004e-31	Down
ENSGALG00000004974	10896.3	-1.31139	0.108184	-12.1218	8.09826e-34	2.05039e-31	Down
ENSGALG00000013102	6079.74	-2.10391	0.17371	-12.1116	9.17287e-34	2.27946e-31	Down
ENSGALG00000036871	1000.01	2.07792	0.172532	12.0437	2.0933e-33	5.10727e-31	Up
ENSGALG00000011680	3411.57	2.44436	0.204193	11.9708	5.05311e-33	1.21085e-30	Up
ENSGALG00000027494	416.102	-5.76677	0.484547	-11.9014	1.16443e-32	2.74132e-30	Down
ENSGALG00000002175	5006.59	-1.41834	0.120115	-11.8082	3.54211e-32	8.19509e-30	Down
ENSGALG00000017414	928.061	2.71539	0.231967	11.7059	1.18857e-31	2.70328e-29	Up
ENSGALG00000003438	2095.73	-2.45759	0.210994	-11.6477	2.35873e-31	5.27529e-29	Down
ENSGALG00000007964	2085.95	3.24223	0.279252	11.6104	3.64891e-31	8.02699e-29	Up
ENSGALG00000003128	3688.24	-1.72836	0.149873	-11.5321	9.08468e-31	1.96625e-28	Down
ENSGALG00000030542	3669.2	-1.14759	0.0997027	-11.5101	1.17349e-30	2.49953e-28	Down
ENSGALG00000025778	275.813	2.34964	0.20612	11.3994	4.20986e-30	8.8269e-28	Up
ENSGALG00000008713	1014.14	-1.86691	0.165955	-11.2495	2.32794e-29	4.80594e-27	Down
ENSGALG00000041299	459.43	-1.62974	0.144993	-11.2401	2.5901e-29	5.26615e-27	Down
ENSGALG00000043572	1579.48	-2.05193	0.183082	-11.2077	3.7393e-29	7.4892e-27	Down
ENSGALG00000005030	6339.84	-2.98618	0.266985	-11.1848	4.839e-29	9.44083e-27	Down
ENSGALG00000005134	3627.97	-1.16876	0.104498	-11.1845	4.85444e-29	9.44083e-27	Down
ENSGALG00000034967	1772.6	-2.08822	0.186903	-11.1727	5.54623e-29	1.06321e-26	Down
ENSGALG00000013640	1223.78	-4.2424	0.379949	-11.1657	6.00088e-29	1.13417e-26	Down
ENSGALG00000009837	563.909	-2.9985	0.271741	-11.0344	2.60722e-28	4.85921e-26	Down
ENSGALG00000001115	367.187	-4.36835	0.396994	-11.0036	3.67239e-28	6.75065e-26	Down
ENSGALG00000052522	2402.24	-2.31834	0.211081	-10.9832	4.60431e-28	8.34936e-26	Down
ENSGALG00000031487	594.558	2.90671	0.266615	10.9023	1.12438e-27	2.01174e-25	Up
ENSGALG00000044734	147.719	-2.94897	0.270899	-10.8859	1.34634e-27	2.37717e-25	Down
ENSGALG00000062525	3009.45	-2.48068	0.2287	-10.8469	2.06319e-27	3.59558e-25	Down
ENSGALG00000013022	3797.11	-1.23474	0.113909	-10.8398	2.2304e-27	3.83714e-25	Down
ENSGALG00000015091	2798.06	-1.76597	0.163222	-10.8195	2.78356e-27	4.72817e-25	Down
ENSGALG00000011659	7554.65	1.52672	0.142191	10.7372	6.80993e-27	1.14228e-24	Up
ENSGALG00000009641	1255.08	1.50208	0.140307	10.7057	9.56748e-27	1.58501e-24	Up
ENSGALG00000008623	428.132	3.95004	0.369864	10.6797	1.26649e-26	2.07134e-24	Up
ENSGALG00000060579	2275.8	-1.86352	0.174509	-10.6787	1.28118e-26	2.07134e-24	Down
ENSGALG00000030773	654.657	-2.96987	0.278188	-10.6758	1.32144e-26	2.11101e-24	Down
ENSGALG00000001572	1605.02	1.83637	0.172138	10.668	1.43714e-26	2.26882e-24	Up
ENSGALG00000048291	1850.66	-2.20586	0.207196	-10.6463	1.81495e-26	2.83195e-24	Down
ENSGALG00000020615	355.864	3.01793	0.283529	10.6441	1.85682e-26	2.86398e-24	Up
ENSGALG00000063387	359.002	-5.59261	0.526285	-10.6266	2.24182e-26	3.41852e-24	Down
ENSGALG00000002266	807.894	-2.28866	0.215919	-10.5996	2.99107e-26	4.50979e-24	Down
ENSGALG00000036728	419.112	-2.27209	0.214773	-10.579	3.72913e-26	5.56013e-24	Down
ENSGALG00000007954	5973.6	1.14477	0.108467	10.5541	4.86114e-26	7.16831e-24	Up
ENSGALG00000054150	1113.8	1.83856	0.174493	10.5366	5.85658e-26	8.54234e-24	Up
ENSGALG00000030209	95.5642	-3.28856	0.314484	-10.457	1.3608e-25	1.9635e-23	Down
ENSGALG00000038032	865.22	-1.31693	0.12718	-10.3549	3.97803e-25	5.67885e-23	Down
ENSGALG00000005769	5031.85	-1.36015	0.131662	-10.3307	5.12046e-25	7.22084e-23	Down
ENSGALG00000009790	3425.26	1.34438	0.130146	10.3298	5.16582e-25	7.22084e-23	Up
ENSGALG00000042505	747.428	-2.76783	0.268275	-10.3171	5.89567e-25	8.15609e-23	Down
ENSGALG00000001916	691.083	-3.85204	0.37349	-10.3136	6.11447e-25	8.37245e-23	Down
ENSGALG00000003484	360.119	-2.90888	0.28308	-10.2758	9.05753e-25	1.22771e-22	Down
ENSGALG00000009907	2304.52	-1.46809	0.143232	-10.2497	1.18661e-24	1.59231e-22	Down
ENSGALG00000021285	1000.82	-1.4778	0.144211	-10.2475	1.21479e-24	1.61398e-22	Down
ENSGALG00000003537	288.463	-2.66998	0.260824	-10.2367	1.35753e-24	1.78595e-22	Down
ENSGALG00000024171	210.33	2.83154	0.277196	10.2149	1.69985e-24	2.2146e-22	Up
ENSGALG00000052503	546.8	-1.6613	0.162712	-10.2101	1.78674e-24	2.30541e-22	Down
ENSGALG00000035804	2478	1.52183	0.149276	10.1948	2.09225e-24	2.6739e-22	Up
ENSGALG00000010068	130.251	-4.42216	0.434881	-10.1687	2.73613e-24	3.46378e-22	Down
ENSGALG00000003146	670.333	-2.20826	0.217701	-10.1435	3.54e-24	4.43956e-22	Down
ENSGALG00000008632	120.409	2.98043	0.294131	10.133	3.9439e-24	4.90029e-22	Up
ENSGALG00000009134	503.213	-1.61444	0.159379	-10.1295	4.08692e-24	5.03141e-22	Down
ENSGALG00000008811	3380	2.37865	0.235299	10.1091	5.03634e-24	6.14388e-22	Up
ENSGALG00000001604	1475.88	-1.39534	0.138333	-10.0868	6.31741e-24	7.63723e-22	Down
ENSGALG00000030597	2083.97	-1.87411	0.185836	-10.0848	6.4523e-24	7.73066e-22	Down
ENSGALG00000004224	1049.86	-1.37474	0.136535	-10.0688	7.59064e-24	9.01406e-22	Down
ENSGALG00000049372	5167.28	1.20703	0.119912	10.066	7.80827e-24	9.19115e-22	Up
ENSGALG00000040794	238.057	-2.28646	0.227407	-10.0545	8.77892e-24	1.02439e-21	Down
ENSGALG00000008006	4121.18	-1.72627	0.172089	-10.0312	1.11141e-23	1.28569e-21	Down
ENSGALG00000054793	392.498	-1.81925	0.181557	-10.0203	1.24174e-23	1.42418e-21	Down
ENSGALG00000017274	723.955	-3.42554	0.342244	-10.0091	1.39051e-23	1.5813e-21	Down
ENSGALG00000010490	162.604	4.49185	0.448946	10.0053	1.44398e-23	1.6283e-21	Up
ENSGALG00000030789	5107.58	-1.08386	0.1084	-9.99867	1.54458e-23	1.72723e-21	Down
ENSGALG00000009731	1087.39	-2.27146	0.2281	-9.95819	2.32252e-23	2.57569e-21	Down
ENSGALG00000039872	9675.88	1.77914	0.178683	9.95696	2.35145e-23	2.5864e-21	Up
ENSGALG00000016931	369.042	-2.57426	0.25926	-9.92927	3.10521e-23	3.38771e-21	Down
ENSGALG00000003759	483.754	2.1154	0.213105	9.9266	3.18954e-23	3.45165e-21	Up
ENSGALG00000004290	223.451	-2.64455	0.266697	-9.91592	3.54968e-23	3.81066e-21	Down
ENSGALG00000011379	2966.22	-1.47301	0.148657	-9.90877	3.8133e-23	4.06116e-21	Down
ENSGALG00000000311	7026.28	-0.95346	0.0963127	-9.89963	4.17823e-23	4.41478e-21	NS
ENSGALG00000042929	567.945	-2.33178	0.235837	-9.88722	4.72975e-23	4.95848e-21	Down
ENSGALG00000002913	3076.16	0.802482	0.0812353	9.87848	5.16079e-23	5.36842e-21	NS
ENSGALG00000005302	1537.33	-1.7887	0.18114	-9.87466	5.36126e-23	5.53406e-21	Down
ENSGALG00000002219	3450.31	0.82573	0.083708	9.86441	5.93821e-23	6.08281e-21	NS
ENSGALG00000016522	552.117	-2.8298	0.286973	-9.86084	6.15309e-23	6.25518e-21	Down
ENSGALG00000010903	241.64	-1.92584	0.195723	-9.83963	7.59927e-23	7.66727e-21	Down
ENSGALG00000040184	3357.58	-1.62697	0.165386	-9.83743	7.76661e-23	7.77763e-21	Down
ENSGALG00000004195	2087.42	-2.53321	0.257709	-9.82975	8.38235e-23	8.33205e-21	Down
ENSGALG00000000364	6476.19	1.89129	0.192767	9.81125	1.00716e-22	9.88504e-21	Up
ENSGALG00000017064	689.697	-1.85526	0.189099	-9.81104	1.0092e-22	9.88504e-21	Down
ENSGALG00000043167	68.0892	-3.65899	0.373345	-9.80056	1.11967e-22	1.08875e-20	Down
ENSGALG00000006705	142.197	-4.08863	0.418173	-9.77737	1.40827e-22	1.35954e-20	Down
ENSGALG00000038043	707.997	-1.439	0.147235	-9.77351	1.46296e-22	1.40225e-20	Down
ENSGALG00000011690	261.08	-2.81751	0.290453	-9.7004	3.00311e-22	2.85807e-20	Down
ENSGALG00000006670	337.082	-2.01387	0.20812	-9.67647	3.79598e-22	3.5872e-20	Down
ENSGALG00000004689	787.168	-2.39468	0.247665	-9.66902	4.08278e-22	3.83125e-20	Down
ENSGALG00000019261	204.123	-3.34962	0.346547	-9.66569	4.21755e-22	3.93022e-20	Down
ENSGALG00000003922	6968.66	-2.23273	0.231492	-9.64496	5.16306e-22	4.77814e-20	Down
ENSGALG00000006525	1386.8	-3.07217	0.319213	-9.62421	6.31928e-22	5.80812e-20	Down
ENSGALG00000038817	180.421	-2.89539	0.301253	-9.61116	7.17364e-22	6.54851e-20	Down
ENSGALG00000027761	664.254	-2.11203	0.220182	-9.59219	8.62349e-22	7.81882e-20	Down
ENSGALG00000038225	3412.14	-1.02366	0.106865	-9.57902	9.79663e-22	8.82288e-20	Down
ENSGALG00000004444	897.694	-2.59042	0.270555	-9.57447	1.02381e-21	9.15902e-20	Down
ENSGALG00000031604	10870.8	-1.20537	0.125929	-9.57184	1.05023e-21	9.33313e-20	Down
ENSGALG00000005291	5680.64	-1.57956	0.165182	-9.56259	1.1485e-21	1.01064e-19	Down
ENSGALG00000014718	2769.25	-1.08308	0.113266	-9.56224	1.15231e-21	1.01064e-19	Down
ENSGALG00000028770	1832.16	-5.7806	0.607	-9.52323	1.67871e-21	1.46277e-19	Down
ENSGALG00000019003	869.492	-1.78674	0.187653	-9.52151	1.70686e-21	1.4777e-19	Down
ENSGALG00000012484	3512.73	-1.36228	0.143103	-9.51961	1.73827e-21	1.49525e-19	Down
ENSGALG00000062122	235.21	-3.41526	0.359052	-9.51187	1.87258e-21	1.60052e-19	Down
ENSGALG00000041228	290.724	3.85228	0.405636	9.49689	2.16257e-21	1.83668e-19	Up
ENSGALG00000030022	460.095	-2.81826	0.297036	-9.48794	2.35653e-21	1.97639e-19	Down
ENSGALG00000037525	946.594	2.46227	0.259512	9.48807	2.35346e-21	1.97639e-19	Up
ENSGALG00000063554	2963.03	-1.7291	0.18253	-9.47295	2.72044e-21	2.26743e-19	Down
ENSGALG00000033752	109.38	-3.55503	0.375355	-9.47112	2.76856e-21	2.29329e-19	Down
ENSGALG00000016845	3618.88	-0.938939	0.0991496	-9.46993	2.80042e-21	2.30545e-19	NS
ENSGALG00000035950	185.207	-3.23422	0.342119	-9.45348	3.27751e-21	2.68176e-19	Down
ENSGALG00000006743	8497.34	-2.05863	0.217941	-9.44582	3.52638e-21	2.86791e-19	Down
ENSGALG00000005572	82.7888	-3.91029	0.414264	-9.43912	3.75929e-21	3.03891e-19	Down
ENSGALG00000006252	1719.33	2.38341	0.252943	9.4227	4.39645e-21	3.53269e-19	Up
ENSGALG00000007537	1208.17	-2.08341	0.221125	-9.42188	4.43102e-21	3.53928e-19	Down
ENSGALG00000001491	1121.08	-2.30769	0.245113	-9.41479	4.74051e-21	3.76407e-19	Down
ENSGALG00000009032	99.5152	-3.17668	0.338796	-9.37638	6.82757e-21	5.38936e-19	Down
ENSGALG00000042009	1636.88	-2.55006	0.272003	-9.37511	6.9105e-21	5.42293e-19	Down
ENSGALG00000010091	5269.25	1.7362	0.185401	9.36459	7.6346e-21	5.95632e-19	Up
ENSGALG00000029322	721.03	-2.61136	0.279005	-9.35953	8.00929e-21	6.21253e-19	Down
ENSGALG00000008349	1591.63	2.26894	0.24278	9.34567	9.13123e-21	7.04207e-19	Up
ENSGALG00000035916	138.356	-2.31152	0.247603	-9.3356	1.00418e-20	7.70003e-19	Down
ENSGALG00000027188	564.222	1.30965	0.140363	9.33043	1.05444e-20	8.03951e-19	Up
ENSGALG00000007768	1966.12	-2.36721	0.253923	-9.32256	1.13563e-20	8.60958e-19	Down
ENSGALG00000000791	733.322	-2.38551	0.256454	-9.30191	1.37942e-20	1.03659e-18	Down
ENSGALG00000055507	7146.38	1.7953	0.193008	9.30166	1.38273e-20	1.03659e-18	Up
ENSGALG00000038411	388.426	-1.71889	0.185073	-9.28765	1.57735e-20	1.17592e-18	Down
ENSGALG00000037675	17154.8	-2.88298	0.310963	-9.27114	1.8417e-20	1.3654e-18	Down
ENSGALG00000012187	5659.41	-1.04037	0.112224	-9.27052	1.85249e-20	1.36585e-18	Down
ENSGALG00000005180	450.178	-3.03051	0.327127	-9.26402	1.9688e-20	1.44368e-18	Down
ENSGALG00000007996	7159.72	-0.849408	0.0917405	-9.25881	2.06727e-20	1.50765e-18	NS
ENSGALG00000004017	835.264	-1.81966	0.196583	-9.25645	2.11334e-20	1.53291e-18	Down
ENSGALG00000033038	2133.14	-1.45051	0.156715	-9.2557	2.12822e-20	1.53541e-18	Down
ENSGALG00000010326	1014.13	-1.38882	0.150416	-9.23316	2.62768e-20	1.88561e-18	Down
ENSGALG00000006507	2688.14	-0.959086	0.103936	-9.22769	2.76537e-20	1.97386e-18	NS
ENSGALG00000040833	805.552	-3.21714	0.349584	-9.20276	3.48877e-20	2.47703e-18	Down
ENSGALG00000001616	1808.14	-1.83037	0.199135	-9.19156	3.87188e-20	2.73457e-18	Down
ENSGALG00000004037	1388.93	-1.54648	0.168409	-9.18291	4.19608e-20	2.94802e-18	Down
ENSGALG00000017291	1597.04	-1.24266	0.135403	-9.17754	4.41052e-20	3.08254e-18	Down
ENSGALG00000049976	698.356	1.29063	0.1408	9.16639	4.89108e-20	3.40069e-18	Up
ENSGALG00000010269	1041.3	-2.44151	0.266678	-9.15526	5.42247e-20	3.75073e-18	Down
ENSGALG00000052932	734.849	-1.79387	0.195987	-9.15299	5.53775e-20	3.81082e-18	Down
ENSGALG00000043734	2099.01	-1.99662	0.218396	-9.1422	6.11946e-20	4.18965e-18	Down
ENSGALG00000036471	1746.65	-1.09435	0.119886	-9.12829	6.95877e-20	4.74009e-18	Down
ENSGALG00000011664	491.699	-1.75062	0.192167	-9.10989	8.24647e-20	5.56078e-18	Down
ENSGALG00000045185	1967.92	-2.84321	0.312089	-9.11025	8.2195e-20	5.56078e-18	Down
ENSGALG00000043681	334.1	-2.50141	0.274913	-9.09891	9.12393e-20	6.1217e-18	Down
ENSGALG00000006631	1006.32	-1.54002	0.169269	-9.09803	9.19892e-20	6.14131e-18	Down
ENSGALG00000035816	7948.9	1.20104	0.132219	9.08369	1.04951e-19	6.97194e-18	Up
ENSGALG00000016457	2007.61	-1.46782	0.161996	-9.06085	1.29443e-19	8.5179e-18	Down
ENSGALG00000031606	1585.4	-1.43539	0.158418	-9.0608	1.29492e-19	8.5179e-18	Down
ENSGALG00000014897	1289.41	-1.75061	0.193451	-9.04937	1.43796e-19	9.41266e-18	Down
ENSGALG00000040342	391.145	-3.62773	0.401346	-9.03892	1.58227e-19	1.0307e-17	Down
ENSGALG00000015399	484.202	-1.7165	0.189979	-9.0352	1.63696e-19	1.06117e-17	Down
ENSGALG00000006658	614.609	-2.57403	0.28501	-9.03138	1.69522e-19	1.09366e-17	Down
ENSGALG00000016406	10411.2	-0.905976	0.100331	-9.02989	1.7184e-19	1.10331e-17	NS
ENSGALG00000010158	853.376	2.36317	0.26186	9.02458	1.80386e-19	1.15267e-17	Up
ENSGALG00000036873	3328.7	1.27355	0.141148	9.0228	1.83345e-19	1.16602e-17	Up
ENSGALG00000005135	1101.52	-2.59412	0.287563	-9.02105	1.86292e-19	1.17917e-17	Down
ENSGALG00000030313	659.398	-2.19786	0.243693	-9.019	1.89821e-19	1.19587e-17	Down
ENSGALG00000017122	707.821	2.06474	0.229341	9.00294	2.19759e-19	1.37801e-17	Up
ENSGALG00000001343	130.577	2.87491	0.32042	8.97231	2.9036e-19	1.81225e-17	Up
ENSGALG00000012618	369.233	-1.41098	0.157375	-8.96576	3.0815e-19	1.91438e-17	Down
ENSGALG00000036456	933.095	-2.84657	0.318075	-8.94937	3.57508e-19	2.21078e-17	Down
ENSGALG00000004554	13276.4	1.6899	0.18911	8.93608	4.03235e-19	2.48211e-17	Up
ENSGALG00000008325	8459.02	-1.04796	0.117328	-8.93191	4.18728e-19	2.56572e-17	Down
ENSGALG00000043787	2139.47	-0.88369	0.0992225	-8.90614	5.28389e-19	3.22294e-17	NS
ENSGALG00000004621	4001.78	-1.11907	0.125659	-8.90559	5.31038e-19	3.22443e-17	Down
ENSGALG00000014242	537.048	-2.14308	0.240925	-8.89522	5.83048e-19	3.52429e-17	Down
ENSGALG00000036796	169.3	-2.32112	0.260987	-8.89363	5.91452e-19	3.55906e-17	Down
ENSGALG00000006345	2808.91	-0.87238	0.0982957	-8.87507	6.98923e-19	4.18699e-17	NS
ENSGALG00000065169	3210.74	-1.96883	0.222548	-8.84677	9.00871e-19	5.37279e-17	Down
ENSGALG00000013420	975.846	-2.41823	0.273534	-8.84072	9.51021e-19	5.64679e-17	Down
ENSGALG00000014907	7886.14	-0.964836	0.109176	-8.83747	9.79123e-19	5.78804e-17	NS
ENSGALG00000009170	14293.5	0.983958	0.111359	8.83591	9.92907e-19	5.84378e-17	NS
ENSGALG00000045842	1252.88	-2.53361	0.286835	-8.833	1.01903e-18	5.97136e-17	Down
ENSGALG00000012629	1231.09	-1.09107	0.12361	-8.82671	1.07798e-18	6.28929e-17	Down
ENSGALG00000001733	3197.42	-0.74666	0.0846775	-8.81769	1.16848e-18	6.78782e-17	NS
ENSGALG00000013208	14872.9	-2.01425	0.228922	-8.79883	1.3825e-18	7.99644e-17	Down
ENSGALG00000059359	1917.6	-1.77511	0.20197	-8.78898	1.50927e-18	8.69223e-17	Down
ENSGALG00000014263	1059.78	-1.39531	0.158833	-8.78477	1.56682e-18	8.98509e-17	Down
ENSGALG00000003584	2484.33	-2.17627	0.248527	-8.75666	2.01128e-18	1.14848e-16	Down
ENSGALG00000009854	729.483	-2.42618	0.277334	-8.74825	2.16692e-18	1.23211e-16	Down
ENSGALG00000014971	9148.77	-1.73572	0.198563	-8.74139	2.30268e-18	1.30378e-16	Down
ENSGALG00000035769	320.565	-2.1528	0.246468	-8.73461	2.44509e-18	1.3786e-16	Down
ENSGALG00000005694	2501.63	1.05973	0.121379	8.73077	2.52937e-18	1.42015e-16	Up
ENSGALG00000038776	237.557	1.48879	0.170759	8.71866	2.81521e-18	1.57405e-16	Up
ENSGALG00000009400	880.509	2.76121	0.316765	8.71691	2.85908e-18	1.59195e-16	Up
ENSGALG00000005710	6232.52	1.65648	0.190075	8.71485	2.91157e-18	1.61447e-16	Up
ENSGALG00000009476	1303.45	-1.15717	0.13282	-8.71233	2.97703e-18	1.64398e-16	Down
ENSGALG00000049427	770.495	2.8486	0.327067	8.70952	3.05166e-18	1.67829e-16	Up
ENSGALG00000063407	823.377	-1.68702	0.193725	-8.7083	3.08464e-18	1.6895e-16	Down
ENSGALG00000012915	1592.35	-1.61914	0.186025	-8.7039	3.20656e-18	1.74914e-16	Down
ENSGALG00000014970	18350.8	-1.81866	0.20907	-8.69882	3.35355e-18	1.82191e-16	Down
ENSGALG00000031947	793.402	-1.65497	0.190615	-8.68223	3.8809e-18	2.09991e-16	Down
ENSGALG00000002272	7226.69	-1.3724	0.158166	-8.67695	4.06538e-18	2.1909e-16	Down
ENSGALG00000055909	228.298	-2.06533	0.238187	-8.67107	4.28078e-18	2.29775e-16	Down
ENSGALG00000023089	1741.09	-1.42998	0.165279	-8.65193	5.06336e-18	2.70698e-16	Down
ENSGALG00000015071	3374.89	-1.06828	0.123556	-8.64617	5.32551e-18	2.83583e-16	Down
ENSGALG00000033150	431.043	1.72653	0.199981	8.6335	5.95011e-18	3.15591e-16	Up
ENSGALG00000016959	211.013	-1.7346	0.200967	-8.63123	6.06937e-18	3.20649e-16	Down
ENSGALG00000015086	1339.99	-0.983151	0.113912	-8.63078	6.09331e-18	3.20652e-16	NS
ENSGALG00000001559	548257	1.78126	0.206441	8.62842	6.22047e-18	3.26065e-16	Up
ENSGALG00000015078	4224.73	-1.39443	0.161693	-8.6239	6.47096e-18	3.37875e-16	Down
ENSGALG00000000329	1118.38	1.09825	0.127385	8.62149	6.60885e-18	3.43737e-16	Up
ENSGALG00000034198	520.607	-2.19078	0.254696	-8.60157	7.86303e-18	4.0739e-16	Down
ENSGALG00000010370	3541.41	-0.964393	0.112145	-8.59948	8.00796e-18	4.13303e-16	NS
ENSGALG00000026600	260.687	-3.03032	0.352431	-8.59833	8.08839e-18	4.15855e-16	Down
ENSGALG00000040248	2472.65	0.728232	0.0847664	8.59105	8.61804e-18	4.41395e-16	NS
ENSGALG00000005888	2063.79	1.04222	0.121429	8.58296	9.24598e-18	4.71756e-16	Up
ENSGALG00000002908	371.305	-2.67068	0.311281	-8.57965	9.51634e-18	4.83711e-16	Down
ENSGALG00000014784	522.324	-1.32581	0.154554	-8.57828	9.63024e-18	4.87654e-16	Down
ENSGALG00000007862	72.2398	-3.31326	0.386423	-8.57416	9.98137e-18	5.03534e-16	Down
ENSGALG00000008625	1386.46	0.895114	0.104608	8.55688	1.15964e-17	5.82817e-16	NS
ENSGALG00000012018	51.4078	-5.28328	0.617522	-8.55561	1.17243e-17	5.87047e-16	Down
ENSGALG00000008163	11141.9	-0.804294	0.09403	-8.55359	1.19322e-17	5.95234e-16	NS
ENSGALG00000006633	70.5364	-4.25775	0.498365	-8.54344	1.30286e-17	6.47522e-16	Down
ENSGALG00000006267	3413.53	-2.42421	0.283855	-8.54032	1.33853e-17	6.62796e-16	Down
ENSGALG00000043642	1733.44	-2.69915	0.316134	-8.53798	1.36586e-17	6.73841e-16	Down
ENSGALG00000027871	735.28	-1.28667	0.150728	-8.53641	1.38458e-17	6.80572e-16	Down
ENSGALG00000047488	416.18	-1.60126	0.187675	-8.53205	1.43772e-17	7.04115e-16	Down
ENSGALG00000034271	1749.48	-2.06369	0.242113	-8.52365	1.54596e-17	7.54371e-16	Down
ENSGALG00000005331	348.493	-2.07242	0.243152	-8.52318	1.55235e-17	7.54746e-16	Down
ENSGALG00000011881	1873.16	-2.13524	0.250547	-8.52232	1.56394e-17	7.57634e-16	Down
ENSGALG00000038678	5413.19	0.838121	0.0984145	8.51624	1.64815e-17	7.95558e-16	NS
ENSGALG00000005000	479.228	-2.74962	0.323226	-8.50681	1.78785e-17	8.59897e-16	Down
ENSGALG00000013177	6935.16	-2.27632	0.267738	-8.50205	1.86279e-17	8.9274e-16	Down
ENSGALG00000013494	704.762	-2.13193	0.250963	-8.49501	1.97909e-17	9.45104e-16	Down
ENSGALG00000003045	356.666	-1.73431	0.204224	-8.49218	2.02803e-17	9.6504e-16	Down
ENSGALG00000028595	161.615	-2.01672	0.237656	-8.48589	2.14075e-17	1.01508e-15	Down
ENSGALG00000012849	2964.44	-0.788936	0.0930492	-8.4787	2.27729e-17	1.07602e-15	NS
ENSGALG00000033338	247.414	1.51587	0.178841	8.4761	2.32876e-17	1.09648e-15	Up
ENSGALG00000062694	3416.56	1.53978	0.181944	8.46294	2.60721e-17	1.22329e-15	Up
ENSGALG00000026808	7926.68	-1.49758	0.177432	-8.44028	3.16567e-17	1.48014e-15	Down
ENSGALG00000009445	1836.16	-1.17879	0.139748	-8.43512	3.30867e-17	1.54163e-15	Down
ENSGALG00000025996	2568.72	-2.88431	0.342089	-8.43145	3.4141e-17	1.58525e-15	Down
ENSGALG00000003078	38252.7	1.70931	0.202852	8.42641	3.56426e-17	1.64927e-15	Up
ENSGALG00000007779	3897.48	0.848426	0.100706	8.42476	3.61492e-17	1.66696e-15	NS
ENSGALG00000010535	106.723	-2.96199	0.351687	-8.42223	3.69384e-17	1.69752e-15	Down
ENSGALG00000005670	7003.3	-0.762567	0.0905569	-8.42086	3.73727e-17	1.71162e-15	NS
ENSGALG00000054256	929.18	-1.84946	0.219694	-8.41836	3.8178e-17	1.74255e-15	Down
ENSGALG00000004981	1697.35	-1.57116	0.186899	-8.40643	4.22666e-17	1.92105e-15	Down
ENSGALG00000016817	1437.38	-1.59321	0.189529	-8.40613	4.2375e-17	1.92105e-15	Down
ENSGALG00000030543	310.668	3.47252	0.413372	8.40047	4.44678e-17	2.00914e-15	Up
ENSGALG00000002771	142.217	3.67287	0.437726	8.3908	4.82849e-17	2.167e-15	Up
ENSGALG00000006051	428.226	-1.79418	0.213825	-8.39086	4.82596e-17	2.167e-15	Down
ENSGALG00000005969	105.433	-2.56103	0.305314	-8.38818	4.93708e-17	2.20836e-15	Down
ENSGALG00000007354	1081.32	-2.6812	0.320155	-8.3747	5.53656e-17	2.46828e-15	Down
ENSGALG00000035108	4020	-0.781212	0.0933272	-8.37068	5.72858e-17	2.54543e-15	NS
ENSGALG00000036775	2140.54	-1.04459	0.12488	-8.36478	6.02258e-17	2.66723e-15	Down
ENSGALG00000011865	1647.82	1.01639	0.121616	8.35736	6.41353e-17	2.83103e-15	Up
ENSGALG00000002742	251.214	2.70876	0.324422	8.3495	6.85505e-17	3.016e-15	Up
ENSGALG00000033695	326.002	-3.33795	0.400036	-8.34411	7.17507e-17	3.14648e-15	Down
ENSGALG00000027415	3271.34	1.64101	0.196769	8.33976	7.44386e-17	3.25372e-15	Up
ENSGALG00000058345	3296.05	1.81052	0.217249	8.33386	7.82491e-17	3.40917e-15	Up
ENSGALG00000001939	2987.85	0.991157	0.119041	8.32621	8.34717e-17	3.62494e-15	NS
ENSGALG00000011476	4653.07	-1.23675	0.148574	-8.32412	8.49548e-17	3.67745e-15	Down
ENSGALG00000027064	5383.88	-1.69727	0.204046	-8.3181	8.93847e-17	3.85677e-15	Down
ENSGALG00000016569	259.576	-2.17017	0.261116	-8.31116	9.47683e-17	4.06293e-15	Down
ENSGALG00000028900	686.162	-1.81225	0.218047	-8.31126	9.46936e-17	4.06293e-15	Down
ENSGALG00000054686	22170.4	0.875472	0.105353	8.30988	9.57991e-17	4.09404e-15	NS
ENSGALG00000040256	488.72	-2.50752	0.302007	-8.30284	1.01649e-16	4.33024e-15	Down
ENSGALG00000029760	330.973	-1.98902	0.239626	-8.30052	1.03656e-16	4.40179e-15	Down
ENSGALG00000031117	1064.87	2.74849	0.331164	8.29948	1.04569e-16	4.42655e-15	Up
ENSGALG00000014514	1042.7	-1.04124	0.125615	-8.28916	1.14051e-16	4.81273e-15	Down
ENSGALG00000006123	914.02	-1.60001	0.193097	-8.28604	1.1708e-16	4.92506e-15	Down
ENSGALG00000002957	156.398	2.41711	0.291933	8.27969	1.23501e-16	5.17893e-15	Up
ENSGALG00000006898	4925.65	-0.917157	0.111122	-8.25362	1.5367e-16	6.42396e-15	NS
ENSGALG00000042181	526.281	1.10573	0.134041	8.2492	1.59457e-16	6.64519e-15	Up
ENSGALG00000005125	4370.62	-1.06344	0.128944	-8.24731	1.61994e-16	6.71565e-15	Down
ENSGALG00000013869	176.821	-2.4962	0.302672	-8.2472	1.62149e-16	6.71565e-15	Down
ENSGALG00000012530	2466.82	-1.16144	0.14084	-8.24648	1.63132e-16	6.73558e-15	Down
ENSGALG00000064434	1645.64	1.65134	0.200266	8.24576	1.64117e-16	6.75548e-15	Up
ENSGALG00000016042	519.493	-1.5639	0.189749	-8.24193	1.6945e-16	6.95366e-15	Down
ENSGALG00000006120	209.092	-1.42284	0.172739	-8.23694	1.76674e-16	7.22803e-15	Down
ENSGALG00000006856	13313.9	1.65323	0.200742	8.2356	1.78664e-16	7.28722e-15	Up
ENSGALG00000008233	1254.52	-2.77606	0.337143	-8.23407	1.80953e-16	7.3582e-15	Down
ENSGALG00000014801	1365.83	-2.68786	0.327327	-8.21154	2.18375e-16	8.85308e-15	Down
ENSGALG00000016438	479.788	-2.64566	0.322622	-8.2005	2.3939e-16	9.67582e-15	Down
ENSGALG00000007178	1737.03	3.0163	0.36792	8.19824	2.43933e-16	9.82984e-15	Up
ENSGALG00000010120	987.991	-2.50498	0.305677	-8.19485	2.50908e-16	1.00807e-14	Down
ENSGALG00000002419	615.295	-1.12407	0.137255	-8.18964	2.62012e-16	1.04953e-14	Down
ENSGALG00000013607	350.564	-1.84093	0.224884	-8.18615	2.69716e-16	1.07718e-14	Down
ENSGALG00000023521	215.298	-3.22905	0.39456	-8.18392	2.74747e-16	1.09402e-14	Down
ENSGALG00000011831	7360.42	-0.778788	0.0952734	-8.17424	2.97729e-16	1.18202e-14	NS
ENSGALG00000000795	2010.56	1.45149	0.177591	8.17322	3.0027e-16	1.18859e-14	Up
ENSGALG00000016843	66.9953	-4.46774	0.546757	-8.17134	3.04978e-16	1.20368e-14	Down
ENSGALG00000030561	358.689	1.59034	0.194634	8.1709	3.06086e-16	1.20451e-14	Up
ENSGALG00000023571	1370.32	-1.40994	0.172985	-8.15066	3.61947e-16	1.42016e-14	Down
ENSGALG00000016481	7418.86	-0.802482	0.0984904	-8.14782	3.7053e-16	1.4496e-14	NS
ENSGALG00000010183	4850.39	0.800322	0.0983399	8.13833	4.00764e-16	1.56333e-14	NS
ENSGALG00000039299	1951.36	1.02593	0.126362	8.11896	4.70178e-16	1.82879e-14	Up
ENSGALG00000014758	762.49	-1.41983	0.174995	-8.11357	4.91557e-16	1.90642e-14	Down
ENSGALG00000009982	1173.54	-1.17131	0.144395	-8.11187	4.98473e-16	1.92767e-14	Down
ENSGALG00000029012	61.2447	3.05072	0.376582	8.10108	5.44729e-16	2.10049e-14	Up
ENSGALG00000003795	2300.04	-1.44554	0.178585	-8.09438	5.7559e-16	2.21313e-14	Down
ENSGALG00000037453	713.921	-2.10041	0.25955	-8.0925	5.84519e-16	2.24104e-14	Down
ENSGALG00000014071	2759.1	0.939694	0.116149	8.09041	5.94654e-16	2.27341e-14	NS
ENSGALG00000015691	2669.65	-2.75178	0.340173	-8.08934	5.999e-16	2.28695e-14	Down
ENSGALG00000063503	309.476	-2.08483	0.258074	-8.07841	6.56165e-16	2.49435e-14	Down
ENSGALG00000025810	431.989	-2.12281	0.262803	-8.07756	6.60733e-16	2.50463e-14	Down
ENSGALG00000052743	409.046	1.47348	0.182492	8.07423	6.79029e-16	2.56673e-14	Up
ENSGALG00000023760	335.854	1.95875	0.242729	8.06969	7.04767e-16	2.65654e-14	Up
ENSGALG00000033638	5109.73	-0.695301	0.0861774	-8.06825	7.1314e-16	2.68057e-14	NS
ENSGALG00000004948	2328.86	1.24727	0.155123	8.04053	8.94477e-16	3.34866e-14	Up
ENSGALG00000005845	3825.65	-1.5023	0.186845	-8.04034	8.95871e-16	3.34866e-14	Down
ENSGALG00000012092	9231.34	-1.1507	0.14318	-8.03674	9.22567e-16	3.43887e-14	Down
ENSGALG00000000438	2071.76	-1.03657	0.129119	-8.02803	9.90463e-16	3.68172e-14	Down
ENSGALG00000014788	405.547	-1.32113	0.164651	-8.02381	1.02518e-15	3.80025e-14	Down
ENSGALG00000007507	422.758	-2.03458	0.253671	-8.02053	1.05288e-15	3.89217e-14	Down
ENSGALG00000047664	269.623	-2.00789	0.25045	-8.01713	1.08242e-15	3.99038e-14	Down
ENSGALG00000000318	1230.17	1.96678	0.245515	8.01085	1.13923e-15	4.18831e-14	Up
ENSGALG00000016455	342.879	-1.80894	0.225935	-8.00645	1.18065e-15	4.32872e-14	Down
ENSGALG00000003429	1037.34	1.01852	0.127559	7.98467	1.40897e-15	5.15177e-14	Up
ENSGALG00000008865	2013.3	0.966044	0.121017	7.98271	1.43152e-15	5.22e-14	NS
ENSGALG00000003582	2041.33	-1.13394	0.142198	-7.97442	1.53093e-15	5.56735e-14	Down
ENSGALG00000040938	87.2713	-4.36998	0.548164	-7.97204	1.56078e-15	5.66059e-14	Down
ENSGALG00000002853	1321.88	0.821176	0.103036	7.96981	1.58913e-15	5.74785e-14	NS
ENSGALG00000010745	1819.06	-0.891029	0.111919	-7.9614	1.70107e-15	6.13621e-14	NS
ENSGALG00000006901	563.172	1.81253	0.227711	7.95977	1.72356e-15	6.20067e-14	Up
ENSGALG00000038783	1229.81	0.801113	0.100652	7.95919	1.73163e-15	6.21302e-14	NS
ENSGALG00000042895	5135.96	1.27709	0.160539	7.95503	1.79085e-15	6.40838e-14	Up
ENSGALG00000049193	696.184	-2.1567	0.271135	-7.95433	1.8011e-15	6.4279e-14	Down
ENSGALG00000026038	85.3082	-2.73804	0.344257	-7.95347	1.81358e-15	6.45527e-14	Down
ENSGALG00000046656	375.907	1.50331	0.189276	7.9424	1.9831e-15	7.04001e-14	Up
ENSGALG00000010347	4051.31	-1.2142	0.153127	-7.9294	2.202e-15	7.77406e-14	Down
ENSGALG00000013948	1025.36	-2.35456	0.296942	-7.92936	2.2027e-15	7.77406e-14	Down
ENSGALG00000032984	3096	-1.25808	0.158667	-7.92911	2.20726e-15	7.77406e-14	Down
ENSGALG00000002599	753.911	-0.970522	0.122475	-7.92423	2.29559e-15	8.064e-14	NS
ENSGALG00000062658	959.356	-2.49696	0.3152	-7.9218	2.34095e-15	8.20188e-14	Down
ENSGALG00000032398	3875.11	-2.65283	0.335174	-7.91477	2.47708e-15	8.65624e-14	Down
ENSGALG00000003085	1857.14	-2.41606	0.305334	-7.91283	2.516e-15	8.7694e-14	Down
ENSGALG00000039576	524.563	-2.17133	0.274737	-7.9033	2.7161e-15	9.44232e-14	Down
ENSGALG00000036798	123.961	-3.66369	0.463697	-7.90104	2.76594e-15	9.59073e-14	Down
ENSGALG00000010748	340.968	-3.49111	0.442046	-7.89763	2.84263e-15	9.83125e-14	Down
ENSGALG00000037200	659.465	1.41881	0.18008	7.87878	3.30597e-15	1.14043e-13	Up
ENSGALG00000026809	2699.76	0.745413	0.0946528	7.87523	3.40104e-15	1.17022e-13	NS
ENSGALG00000011663	4703.35	1.10691	0.140604	7.87253	3.47535e-15	1.19273e-13	Up
ENSGALG00000011275	582.906	-1.34979	0.171512	-7.86996	3.54762e-15	1.21443e-13	Down
ENSGALG00000002347	10287.4	-1.2539	0.159374	-7.86767	3.61314e-15	1.23371e-13	Down
ENSGALG00000001773	2956.65	-0.880767	0.112007	-7.8635	3.73549e-15	1.27225e-13	NS
ENSGALG00000007079	468.505	2.31667	0.294696	7.86122	3.80412e-15	1.29234e-13	Up
ENSGALG00000017073	1313.3	-1.74108	0.221584	-7.85746	3.91995e-15	1.32833e-13	Down
ENSGALG00000010975	4047.47	0.827571	0.105438	7.84889	4.19739e-15	1.41876e-13	NS
ENSGALG00000066578	386.864	-3.03273	0.386496	-7.84674	4.2699e-15	1.43964e-13	Down
ENSGALG00000011783	1084.24	-1.61979	0.206622	-7.83937	4.52812e-15	1.52288e-13	Down
ENSGALG00000012850	505.498	-1.63196	0.208208	-7.83812	4.5735e-15	1.5343e-13	Down
ENSGALG00000001749	1786.12	1.28401	0.163832	7.83738	4.60057e-15	1.53953e-13	Up
ENSGALG00000041461	5205.28	-1.80187	0.230014	-7.83378	4.73429e-15	1.58033e-13	Down
ENSGALG00000039924	2381.26	-1.06043	0.135471	-7.82777	4.96602e-15	1.65357e-13	Down
ENSGALG00000003345	816.048	1.53367	0.195982	7.82557	5.05371e-15	1.67861e-13	Up
ENSGALG00000063786	1028.67	-1.38953	0.177583	-7.82467	5.08988e-15	1.68645e-13	Down
ENSGALG00000002663	1820.2	-1.20786	0.154382	-7.82387	5.12218e-15	1.69297e-13	Down
ENSGALG00000052336	1310.44	1.72855	0.221162	7.81578	5.46229e-15	1.80095e-13	Up
ENSGALG00000017343	4559.52	-1.48711	0.190361	-7.81207	5.62584e-15	1.85032e-13	Down
ENSGALG00000008584	1410.12	-2.42365	0.31031	-7.81043	5.6995e-15	1.86996e-13	Down
ENSGALG00000043831	621.983	-1.84076	0.235698	-7.80982	5.72715e-15	1.87445e-13	Down
ENSGALG00000041635	83.5689	-3.44271	0.441045	-7.80582	5.91171e-15	1.93015e-13	Down
ENSGALG00000008256	708.065	-1.46814	0.188113	-7.80459	5.96952e-15	1.94429e-13	Down
ENSGALG00000004161	2309.72	-1.77797	0.228053	-7.7963	6.37467e-15	2.07123e-13	Down
ENSGALG00000017154	990.818	-0.85155	0.109234	-7.79562	6.40943e-15	2.07749e-13	NS
ENSGALG00000007030	1479.47	-1.04195	0.133734	-7.7912	6.63757e-15	2.14625e-13	Down
ENSGALG00000008709	136.003	2.06759	0.265413	7.79011	6.69497e-15	2.15961e-13	Up
ENSGALG00000008764	136.171	-3.07751	0.395407	-7.78313	7.07501e-15	2.27673e-13	Down
ENSGALG00000038416	1189.55	-1.61247	0.207233	-7.78091	7.20033e-15	2.31151e-13	Down
ENSGALG00000039171	111.882	-2.39427	0.308224	-7.76797	7.97517e-15	2.55415e-13	Down
ENSGALG00000031786	1612.6	1.82042	0.234366	7.76741	8.01095e-15	2.5595e-13	Up
ENSGALG00000015513	724.718	-1.81416	0.233693	-7.76298	8.2955e-15	2.64412e-13	Down
ENSGALG00000017350	1714.78	-1.64622	0.212224	-7.75697	8.69796e-15	2.76583e-13	Down
ENSGALG00000001220	5901.42	0.970626	0.125165	7.75479	8.84883e-15	2.80715e-13	NS
ENSGALG00000029220	3613.01	1.60164	0.206546	7.7544	8.87615e-15	2.80918e-13	Up
ENSGALG00000040369	15335.6	-1.48521	0.191631	-7.75036	9.1635e-15	2.89329e-13	Down
ENSGALG00000038502	927.035	-1.24111	0.160185	-7.74798	9.33656e-15	2.94102e-13	Down
ENSGALG00000039696	565.286	2.6589	0.343347	7.74405	9.62971e-15	3.02625e-13	Up
ENSGALG00000009069	230.146	-1.81617	0.234541	-7.7435	9.67183e-15	3.03239e-13	Down
ENSGALG00000013887	2535.84	-0.861473	0.111262	-7.74276	9.72837e-15	3.04301e-13	NS
ENSGALG00000014425	1588.94	-2.18191	0.281918	-7.73952	9.97924e-15	3.11422e-13	Down
ENSGALG00000041407	62.3941	-5.26568	0.680532	-7.73759	1.01317e-14	3.15445e-13	Down
ENSGALG00000052494	288.172	-2.15239	0.278254	-7.73534	1.03126e-14	3.20335e-13	Down
ENSGALG00000036743	7360.13	1.7849	0.230848	7.73192	1.05938e-14	3.28309e-13	Up
ENSGALG00000002666	4908.26	1.1476	0.148446	7.73081	1.06864e-14	3.30418e-13	Up
ENSGALG00000010406	575.208	1.04341	0.13501	7.72839	1.08916e-14	3.35988e-13	Up
ENSGALG00000016937	489.245	-2.371	0.306907	-7.72546	1.11448e-14	3.4301e-13	Down
ENSGALG00000015874	1138.48	-2.42403	0.313794	-7.72492	1.11928e-14	3.43697e-13	Down
ENSGALG00000001645	394.816	1.45871	0.188944	7.72029	1.16066e-14	3.54782e-13	Up
ENSGALG00000010988	169.616	-2.18157	0.282566	-7.72056	1.15823e-14	3.54782e-13	Down
ENSGALG00000026301	197.366	-2.86093	0.370692	-7.71782	1.18338e-14	3.60903e-13	Down
ENSGALG00000011281	639.371	-2.69301	0.349068	-7.71485	1.21121e-14	3.67721e-13	Down
ENSGALG00000054015	92.7549	-2.76631	0.358567	-7.71493	1.21052e-14	3.67721e-13	Down
ENSGALG00000067138	601.731	-1.53437	0.198929	-7.71316	1.22743e-14	3.71804e-13	Down
ENSGALG00000015360	836.991	-2.39679	0.310835	-7.71082	1.25009e-14	3.77816e-13	Down
ENSGALG00000014812	82.5185	-4.48294	0.58162	-7.70767	1.28136e-14	3.86394e-13	Down
ENSGALG00000008813	2179.47	-0.911367	0.118393	-7.69783	1.384e-14	4.16412e-13	NS
ENSGALG00000011967	788.786	-1.72371	0.223961	-7.69649	1.39859e-14	4.19859e-13	Down
ENSGALG00000016896	354.377	-1.61111	0.209401	-7.69391	1.4271e-14	4.27461e-13	Down
ENSGALG00000026373	1722.68	1.93837	0.252238	7.68472	1.53338e-14	4.58272e-13	Up
ENSGALG00000055269	188.288	-2.65264	0.345558	-7.67639	1.63638e-14	4.87969e-13	Down
ENSGALG00000042151	1381.51	0.78127	0.10179	7.67534	1.64983e-14	4.90889e-13	NS
ENSGALG00000009450	2715.24	0.684346	0.0891998	7.67206	1.69258e-14	5.02493e-13	NS
ENSGALG00000010476	1798.17	1.54017	0.200773	7.6712	1.70396e-14	5.04756e-13	Up
ENSGALG00000039448	1605.1	-1.4004	0.182591	-7.6696	1.72538e-14	5.09975e-13	Down
ENSGALG00000001586	586.511	1.27609	0.166419	7.66792	1.74805e-14	5.15329e-13	Up
ENSGALG00000027454	522.071	-2.5694	0.335094	-7.66769	1.75117e-14	5.15329e-13	Down
ENSGALG00000015363	919.159	-2.44725	0.319238	-7.66591	1.77568e-14	5.21396e-13	Down
ENSGALG00000015664	1892.15	-0.843119	0.109998	-7.66484	1.79057e-14	5.24621e-13	NS
ENSGALG00000005223	244.953	2.99644	0.391165	7.6603	1.85498e-14	5.42309e-13	Up
ENSGALG00000002781	2324.18	-2.81595	0.36781	-7.65599	1.91821e-14	5.59576e-13	Down
ENSGALG00000006796	1100.4	-2.17064	0.283845	-7.64728	2.05279e-14	5.97535e-13	Down
ENSGALG00000015314	827.976	-1.17319	0.153438	-7.64607	2.07221e-14	6.01882e-13	Down
ENSGALG00000036358	216.471	-1.442	0.188686	-7.6423	2.13383e-14	6.18441e-13	Down
ENSGALG00000032365	1189.58	0.786583	0.102977	7.63845	2.19847e-14	6.35804e-13	NS
ENSGALG00000002183	1224.77	-1.14858	0.1504	-7.63682	2.2266e-14	6.42552e-13	Down
ENSGALG00000055825	183.904	1.78916	0.23432	7.63551	2.24931e-14	6.47716e-13	Up
ENSGALG00000004496	3115.56	0.651965	0.0854067	7.63365	2.28202e-14	6.55728e-13	NS
ENSGALG00000009107	540.629	-1.7436	0.228545	-7.62913	2.36346e-14	6.77678e-13	Down
ENSGALG00000053917	8567.45	-1.1528	0.151122	-7.62831	2.37848e-14	6.8053e-13	Down
ENSGALG00000032975	530.533	-1.57565	0.206759	-7.62071	2.52288e-14	7.20309e-13	Down
ENSGALG00000009048	26818.9	-0.752546	0.0988843	-7.61037	2.73315e-14	7.78686e-13	NS
ENSGALG00000016902	297.649	2.41871	0.318275	7.59945	2.97396e-14	8.455e-13	Up
ENSGALG00000004055	474.858	-1.18513	0.156014	-7.59631	3.0469e-14	8.64405e-13	Down
ENSGALG00000014453	141.63	-2.74653	0.361578	-7.59594	3.05567e-14	8.65063e-13	Down
ENSGALG00000006895	2835.19	1.06822	0.140648	7.59499	3.07815e-14	8.69594e-13	Up
ENSGALG00000016889	2321.98	-0.973155	0.128142	-7.59437	3.09302e-14	8.7196e-13	NS
ENSGALG00000029927	4243.14	-0.842579	0.111051	-7.5873	3.26648e-14	9.18928e-13	NS
ENSGALG00000036883	80.4836	-3.88497	0.512079	-7.58667	3.28237e-14	9.21467e-13	Down
ENSGALG00000015367	1083.48	-1.86624	0.246554	-7.5693	3.75229e-14	1.05119e-12	Down
ENSGALG00000012987	228.296	-2.09308	0.276564	-7.56813	3.78624e-14	1.05849e-12	Down
ENSGALG00000014831	1290.98	-0.794252	0.104985	-7.56536	3.868e-14	1.0791e-12	NS
ENSGALG00000008095	1665.5	-2.60829	0.34481	-7.56443	3.89554e-14	1.08453e-12	Down
ENSGALG00000014729	353.339	-1.77143	0.234213	-7.56335	3.92831e-14	1.09139e-12	Down
ENSGALG00000027069	1499.02	1.26274	0.167064	7.55842	4.07991e-14	1.13116e-12	Up
ENSGALG00000028172	417.807	-1.51486	0.200511	-7.55498	4.18913e-14	1.15905e-12	Down
ENSGALG00000016442	2158.03	-2.63046	0.348189	-7.5547	4.19841e-14	1.15923e-12	Down
ENSGALG00000008538	75.2932	-3.00039	0.397428	-7.54953	4.36848e-14	1.20371e-12	Down
ENSGALG00000000748	493.304	1.0186	0.134953	7.54782	4.42592e-14	1.21704e-12	Up
ENSGALG00000015425	19324.8	0.822533	0.109049	7.54278	4.60056e-14	1.26247e-12	NS
ENSGALG00000009683	2142.35	-0.777309	0.103064	-7.54201	4.628e-14	1.26741e-12	NS
ENSGALG00000006376	69.2868	-3.39888	0.450708	-7.5412	4.65669e-14	1.27267e-12	Down
ENSGALG00000048309	90.0162	2.45284	0.325413	7.53761	4.78666e-14	1.30553e-12	Up
ENSGALG00000065918	184.246	-1.55435	0.206223	-7.53724	4.80039e-14	1.30662e-12	Down
ENSGALG00000016384	91.0572	-4.05574	0.53867	-7.52918	5.10604e-14	1.387e-12	Down
ENSGALG00000004353	699.648	0.964945	0.128323	7.51964	5.49265e-14	1.48772e-12	NS
ENSGALG00000041470	329.903	1.82423	0.242601	7.51949	5.49897e-14	1.48772e-12	Up
ENSGALG00000005493	520.378	2.92184	0.388645	7.51802	5.56112e-14	1.5015e-12	Up
ENSGALG00000009157	1818.2	-2.06987	0.275399	-7.51588	5.65314e-14	1.52328e-12	Down
ENSGALG00000008501	177.919	-1.78437	0.23776	-7.5049	6.14757e-14	1.65319e-12	Down
ENSGALG00000007331	472.368	-2.68568	0.357888	-7.50425	6.17809e-14	1.65808e-12	Down
ENSGALG00000005315	408.156	1.40892	0.187909	7.49787	6.48644e-14	1.73736e-12	Up
ENSGALG00000032590	4984.75	-1.13126	0.150956	-7.494	6.68059e-14	1.78579e-12	Down
ENSGALG00000001025	3772.62	-0.901583	0.120326	-7.49284	6.74005e-14	1.79811e-12	NS
ENSGALG00000004897	665.52	-2.68935	0.359042	-7.49035	6.86905e-14	1.82889e-12	Down
ENSGALG00000010049	279.711	-1.93157	0.257893	-7.48982	6.89662e-14	1.83259e-12	Down
ENSGALG00000006401	218.57	-2.74811	0.367011	-7.48782	7.00296e-14	1.85717e-12	Down
ENSGALG00000002346	849.32	-1.45639	0.194566	-7.48536	7.1349e-14	1.88843e-12	Down
ENSGALG00000015249	849.038	-1.15004	0.15366	-7.48431	7.19258e-14	1.89995e-12	Down
ENSGALG00000012362	126.347	-3.93127	0.52534	-7.48329	7.24848e-14	1.91095e-12	Down
ENSGALG00000059984	3369.01	-0.796627	0.10664	-7.47023	8.00519e-14	2.10631e-12	NS
ENSGALG00000013817	279.506	2.29468	0.307279	7.46775	8.15777e-14	2.14225e-12	Up
ENSGALG00000001288	80.103	-2.85496	0.382956	-7.45505	8.98309e-14	2.35438e-12	Down
ENSGALG00000005038	547.037	-2.73344	0.366825	-7.45163	9.21922e-14	2.41155e-12	Down
ENSGALG00000051159	653.159	1.0974	0.147329	7.44865	9.43026e-14	2.46196e-12	Up
ENSGALG00000017120	1655.75	-1.11766	0.150094	-7.4464	9.59184e-14	2.49928e-12	Down
ENSGALG00000014934	875.644	-1.83888	0.247142	-7.44057	1.00254e-13	2.60719e-12	Down
ENSGALG00000038338	4672.95	0.777103	0.104513	7.43544	1.04224e-13	2.70518e-12	NS
ENSGALG00000003228	1647.56	-0.870305	0.117138	-7.42974	1.08813e-13	2.81885e-12	NS
ENSGALG00000013814	287.804	2.08633	0.281094	7.42218	1.15211e-13	2.97884e-12	Up
ENSGALG00000003529	815.425	1.3629	0.183649	7.42121	1.16056e-13	2.9949e-12	Up
ENSGALG00000005750	3299.63	-0.827508	0.111513	-7.42074	1.16466e-13	2.99974e-12	NS
ENSGALG00000006691	3076.71	0.878798	0.118465	7.41819	1.18729e-13	3.05215e-12	NS
ENSGALG00000007315	2059.22	0.653036	0.08819	7.40488	1.31272e-13	3.36814e-12	NS
ENSGALG00000065985	237.707	-2.23727	0.302351	-7.39959	1.36608e-13	3.49838e-12	Down
ENSGALG00000034649	53.4381	-3.08594	0.417447	-7.3924	1.44201e-13	3.68578e-12	Down
ENSGALG00000053509	498.43	-1.78881	0.242073	-7.38954	1.47335e-13	3.75874e-12	Down
ENSGALG00000008442	239.859	-1.73295	0.234785	-7.38102	1.5708e-13	3.99972e-12	Down
ENSGALG00000009576	779.541	-0.829082	0.112357	-7.37902	1.59455e-13	4.04737e-12	NS
ENSGALG00000011803	487.41	-2.69771	0.365595	-7.37894	1.59554e-13	4.04737e-12	Down
ENSGALG00000039022	751.668	2.41963	0.327951	7.37801	1.60668e-13	4.06793e-12	Up
ENSGALG00000048771	364.474	-2.46346	0.334022	-7.37515	1.6416e-13	4.14851e-12	Down
ENSGALG00000031734	533.212	-1.57234	0.21337	-7.36908	1.71813e-13	4.33376e-12	Down
ENSGALG00000015320	3443.07	1.11319	0.151131	7.3657	1.76218e-13	4.43654e-12	Up
ENSGALG00000026899	116.708	-4.89077	0.664686	-7.35801	1.86678e-13	4.69108e-12	Down
ENSGALG00000031553	142.557	-2.73329	0.371599	-7.35549	1.90221e-13	4.77117e-12	Down
ENSGALG00000034905	2558.82	0.987176	0.13422	7.3549	1.91063e-13	4.78336e-12	NS
ENSGALG00000009553	2700.94	-1.88313	0.256199	-7.35024	1.97852e-13	4.9441e-12	Down
ENSGALG00000007484	1775.23	0.791198	0.107647	7.34995	1.98275e-13	4.94545e-12	NS
ENSGALG00000003727	534.649	-1.71224	0.233064	-7.34666	2.03217e-13	5.05749e-12	Down
ENSGALG00000007609	403.485	-2.79771	0.380825	-7.34646	2.03521e-13	5.05749e-12	Down
ENSGALG00000035701	5999.42	1.36909	0.186544	7.3392	2.14872e-13	5.32969e-12	Up
ENSGALG00000021592	132.638	2.07986	0.283572	7.33452	2.22519e-13	5.50919e-12	Up
ENSGALG00000002529	187.26	1.38155	0.188408	7.33276	2.25454e-13	5.57157e-12	Up
ENSGALG00000012735	95.0987	-4.82554	0.658288	-7.33044	2.29403e-13	5.65875e-12	Down
ENSGALG00000027255	78.7744	-3.25322	0.443841	-7.3297	2.30675e-13	5.67968e-12	Down
ENSGALG00000032270	1173.06	-1.74278	0.237779	-7.3294	2.31192e-13	5.68198e-12	Down
ENSGALG00000010000	1072.88	-1.20917	0.164992	-7.32866	2.32466e-13	5.70286e-12	Down
ENSGALG00000003475	27328.5	2.55048	0.348051	7.3279	2.33792e-13	5.71449e-12	Up
ENSGALG00000042354	157.22	-3.93894	0.537525	-7.32791	2.33762e-13	5.71449e-12	Down
ENSGALG00000017323	3569.86	1.06848	0.145873	7.32471	2.39424e-13	5.84151e-12	Up
ENSGALG00000006037	2481.54	-1.55635	0.212507	-7.32375	2.41129e-13	5.87243e-12	Down
ENSGALG00000003893	1365.08	0.960198	0.131139	7.322	2.4431e-13	5.93911e-12	NS
ENSGALG00000010182	121.735	-2.51152	0.343075	-7.32062	2.46823e-13	5.98936e-12	Down
ENSGALG00000012115	70.1031	-4.37539	0.598034	-7.31629	2.54922e-13	6.17472e-12	Down
ENSGALG00000031975	3833.46	1.10374	0.150882	7.31524	2.56921e-13	6.21193e-12	Up
ENSGALG00000042330	4637.69	-0.940967	0.128712	-7.31065	2.6585e-13	6.41626e-12	NS
ENSGALG00000002009	217.849	-1.61622	0.221273	-7.30418	2.78953e-13	6.72042e-12	Down
ENSGALG00000007582	509.268	-2.78958	0.381958	-7.30336	2.80659e-13	6.7494e-12	Down
ENSGALG00000015951	433.042	1.26403	0.173081	7.30311	2.81193e-13	6.75014e-12	Up
ENSGALG00000012072	3037.13	0.726545	0.0994912	7.3026	2.8225e-13	6.76341e-12	NS
ENSGALG00000036645	1319.39	-2.61183	0.357735	-7.30103	2.8557e-13	6.83077e-12	Down
ENSGALG00000016582	624.943	-2.48541	0.340685	-7.29534	2.97907e-13	7.1132e-12	Down
ENSGALG00000037784	2135.88	1.46518	0.201009	7.28911	3.12004e-13	7.43655e-12	Up
ENSGALG00000033231	1135.59	-2.33363	0.320484	-7.28157	3.29962e-13	7.85063e-12	Down
ENSGALG00000014485	211.147	-2.84805	0.39142	-7.27619	3.43379e-13	8.15541e-12	Down
ENSGALG00000007777	1733.75	-0.673828	0.0927329	-7.26633	3.69396e-13	8.75783e-12	NS
ENSGALG00000039307	1894.5	-0.803178	0.1106	-7.26201	3.81379e-13	9.02597e-12	NS
ENSGALG00000015428	247.352	1.32709	0.182771	7.26094	3.84419e-13	9.0819e-12	Up
ENSGALG00000047559	5923.87	-0.789424	0.108746	-7.25935	3.88962e-13	9.17307e-12	NS
ENSGALG00000061474	768.9	2.51977	0.347167	7.2581	3.92579e-13	9.24214e-12	Up
ENSGALG00000001405	95.4492	-3.8131	0.525493	-7.25623	3.98024e-13	9.35391e-12	Down
ENSGALG00000020322	378.537	-2.34732	0.323575	-7.25432	4.03677e-13	9.47018e-12	Down
ENSGALG00000001942	1226.73	-1.5331	0.211343	-7.25407	4.04418e-13	9.47099e-12	Down
ENSGALG00000027514	1764.51	1.41329	0.194835	7.25378	4.05294e-13	9.47499e-12	Up
ENSGALG00000027714	504.185	-0.960406	0.132458	-7.25063	4.14847e-13	9.68144e-12	NS
ENSGALG00000047827	99.0367	-3.20347	0.441837	-7.25034	4.15731e-13	9.68524e-12	Down
ENSGALG00000035239	869.927	-1.0607	0.146327	-7.24884	4.20349e-13	9.76233e-12	Down
ENSGALG00000053243	967.297	2.56032	0.353206	7.2488	4.20495e-13	9.76233e-12	Up
ENSGALG00000017072	1015.56	-0.899722	0.124137	-7.24781	4.23557e-13	9.79951e-12	NS
ENSGALG00000030011	201.204	-2.35042	0.324285	-7.24801	4.22952e-13	9.79951e-12	Down
ENSGALG00000013911	5540.05	-1.63674	0.225862	-7.24665	4.272e-13	9.86676e-12	Down
ENSGALG00000005293	362.124	-1.6211	0.223712	-7.24637	4.2808e-13	9.87012e-12	Down
ENSGALG00000005086	114.671	-1.80062	0.248589	-7.24337	4.37662e-13	1.00737e-11	Down
ENSGALG00000009846	2146.4	-2.36867	0.327055	-7.24242	4.40741e-13	1.01272e-11	Down
ENSGALG00000043373	3012.84	-0.972975	0.134425	-7.23804	4.55224e-13	1.04421e-11	NS
ENSGALG00000041459	2477.8	0.960957	0.132838	7.23403	4.68854e-13	1.07364e-11	NS
ENSGALG00000000681	2430.23	-0.997942	0.137964	-7.23335	4.71218e-13	1.07722e-11	NS
ENSGALG00000013742	1676.07	-0.984747	0.136175	-7.23151	4.77664e-13	1.0901e-11	NS
ENSGALG00000036346	114.859	-4.8726	0.675176	-7.21678	5.32333e-13	1.2128e-11	Down
ENSGALG00000026465	308.639	1.95901	0.271545	7.21432	5.42047e-13	1.23283e-11	Up
ENSGALG00000041706	3163.48	-0.9097	0.126199	-7.20842	5.66029e-13	1.2852e-11	NS
ENSGALG00000027633	212.925	-2.28154	0.316532	-7.20793	5.68101e-13	1.28773e-11	Down
ENSGALG00000008154	1925.56	0.624671	0.0866791	7.20671	5.73193e-13	1.29708e-11	NS
ENSGALG00000061627	9123.07	2.3611	0.32768	7.20549	5.78348e-13	1.30654e-11	Up
ENSGALG00000016676	982.656	-1.96498	0.272777	-7.2036	5.86433e-13	1.32258e-11	Down
ENSGALG00000010889	1640.06	-0.683967	0.0949608	-7.20262	5.90668e-13	1.32989e-11	NS
ENSGALG00000013124	232.467	-2.19834	0.305302	-7.20054	5.99766e-13	1.34812e-11	Down
ENSGALG00000007798	1357.14	1.15182	0.159994	7.19914	6.05925e-13	1.35741e-11	Up
ENSGALG00000015032	112.597	-2.71012	0.376449	-7.19917	6.058e-13	1.35741e-11	Down
ENSGALG00000012155	56.6807	-5.09839	0.708313	-7.19794	6.11307e-13	1.36719e-11	Down
ENSGALG00000010035	447.696	-1.61238	0.224116	-7.19438	6.27431e-13	1.40092e-11	Down
ENSGALG00000011811	24765	-0.616634	0.0857934	-7.18744	6.60194e-13	1.47162e-11	NS
ENSGALG00000006639	437.071	-2.4103	0.335616	-7.1817	6.88513e-13	1.5322e-11	Down
ENSGALG00000002428	99.2497	-4.82641	0.672553	-7.17624	7.16527e-13	1.59133e-11	Down
ENSGALG00000009690	5103.43	-2.46935	0.34411	-7.17607	7.17455e-13	1.59133e-11	Down
ENSGALG00000026471	1748.42	2.36258	0.329279	7.17501	7.2301e-13	1.601e-11	Up
ENSGALG00000015556	110.466	-2.61725	0.364994	-7.17067	7.46295e-13	1.64984e-11	Down
ENSGALG00000007267	1649.56	1.86002	0.259697	7.16226	7.93584e-13	1.7515e-11	Up
ENSGALG00000038772	1839.37	-0.991381	0.138509	-7.15752	8.21508e-13	1.81015e-11	NS
ENSGALG00000011389	370.158	-1.06565	0.148901	-7.15679	8.25872e-13	1.81678e-11	Down
ENSGALG00000008930	391.044	-2.06514	0.288933	-7.14747	8.83895e-13	1.94124e-11	Down
ENSGALG00000061485	1158.97	0.867096	0.12142	7.14128	9.2466e-13	2.02745e-11	NS
ENSGALG00000014730	3565.56	1.49985	0.210246	7.1338	9.76374e-13	2.13735e-11	Up
ENSGALG00000042647	99.5822	2.03268	0.28497	7.13297	9.82228e-13	2.14666e-11	Up
ENSGALG00000008007	148.691	-3.93491	0.551833	-7.13062	9.99186e-13	2.18018e-11	Down
ENSGALG00000041808	1020.48	-4.49011	0.630074	-7.12633	1.0308e-12	2.24551e-11	Down
ENSGALG00000009356	1033.19	-0.942151	0.132406	-7.11561	1.11423e-12	2.42331e-11	NS
ENSGALG00000012348	1391.17	-1.32824	0.186718	-7.11362	1.13037e-12	2.45443e-11	Down
ENSGALG00000015746	845.835	-1.77246	0.249201	-7.11254	1.13925e-12	2.46973e-11	Down
ENSGALG00000008681	1332.98	1.57314	0.221218	7.11127	1.14977e-12	2.48851e-11	Up
ENSGALG00000007785	56.8079	5.07412	0.713641	7.11018	1.15888e-12	2.5042e-11	Up
ENSGALG00000038902	90.3548	-2.39812	0.337849	-7.0982	1.26391e-12	2.72676e-11	Down
ENSGALG00000051645	79.6629	-2.76223	0.389362	-7.09425	1.30055e-12	2.8013e-11	Down
ENSGALG00000013112	298.918	-1.98138	0.27931	-7.09385	1.30433e-12	2.80493e-11	Down
ENSGALG00000014769	2407.43	-0.60806	0.0857216	-7.09343	1.30831e-12	2.809e-11	NS
ENSGALG00000001058	203.882	-1.58944	0.224095	-7.0927	1.31522e-12	2.81933e-11	Down
ENSGALG00000003106	1887.54	-1.19382	0.168351	-7.09123	1.32925e-12	2.84484e-11	Down
ENSGALG00000027908	1434.51	-0.957675	0.1351	-7.08862	1.35457e-12	2.89441e-11	NS
ENSGALG00000033170	583.898	-1.22015	0.172194	-7.08588	1.38166e-12	2.94762e-11	Down
ENSGALG00000035768	13744.9	1.46545	0.20699	7.07985	1.44313e-12	3.07387e-11	Up
ENSGALG00000012480	1466.74	-1.23484	0.174438	-7.07896	1.4524e-12	3.08872e-11	Down
ENSGALG00000007346	997.31	-1.92613	0.272158	-7.07726	1.47031e-12	3.12185e-11	Down
ENSGALG00000010001	78.7586	-3.68645	0.520972	-7.0761	1.48269e-12	3.14316e-11	Down
ENSGALG00000009352	3288.85	-0.720916	0.101916	-7.07365	1.50908e-12	3.19406e-11	NS
ENSGALG00000012160	1607.68	-2.04477	0.289079	-7.07337	1.51218e-12	3.19558e-11	Down
ENSGALG00000041365	104.44	-2.37122	0.335732	-7.06283	1.63148e-12	3.44228e-11	Down
ENSGALG00000041078	896.544	1.08652	0.153844	7.06248	1.63556e-12	3.44547e-11	Up
ENSGALG00000043034	1785.01	1.48238	0.20992	7.06162	1.64569e-12	3.46136e-11	Up
ENSGALG00000017052	6877.93	-0.98487	0.139478	-7.06109	1.65197e-12	3.46914e-11	NS
ENSGALG00000001475	6721.29	-1.82837	0.25895	-7.06071	1.65651e-12	3.47324e-11	Down
ENSGALG00000035845	755.291	-1.06718	0.151283	-7.05419	1.7361e-12	3.63444e-11	Down
ENSGALG00000041121	105.578	-4.92158	0.698784	-7.04307	1.88053e-12	3.93067e-11	Down
ENSGALG00000011708	1544.47	1.35981	0.193096	7.04214	1.89305e-12	3.95067e-11	Up
ENSGALG00000057394	80.5028	2.32575	0.330685	7.03314	2.01929e-12	4.20759e-11	Up
ENSGALG00000062245	187.56	-2.26314	0.322148	-7.02516	2.13817e-12	4.44839e-11	Down
ENSGALG00000002764	11440.9	1.1118	0.158417	7.0182	2.24737e-12	4.66834e-11	Up
ENSGALG00000049572	6316.24	1.98059	0.282308	7.01572	2.28775e-12	4.74488e-11	Up
ENSGALG00000047706	123.495	-3.30404	0.47129	-7.01063	2.37254e-12	4.91313e-11	Down
ENSGALG00000007804	1258.9	1.44225	0.205811	7.00762	2.424e-12	5.01196e-11	Up
ENSGALG00000048205	3588.78	1.89346	0.270323	7.00443	2.48e-12	5.11986e-11	Up
ENSGALG00000055598	19030.9	0.935646	0.133628	7.00185	2.52606e-12	5.20694e-11	NS
ENSGALG00000009016	405.502	-1.0268	0.146729	-6.99796	2.59719e-12	5.34535e-11	Down
ENSGALG00000037246	909.759	1.40019	0.200129	6.99641	2.62611e-12	5.39659e-11	Up
ENSGALG00000009207	3944.7	-1.41423	0.202286	-6.99124	2.7247e-12	5.59063e-11	Down
ENSGALG00000015284	8401.38	1.04468	0.149432	6.99101	2.72905e-12	5.59101e-11	Up
ENSGALG00000012199	341.672	-2.19654	0.314418	-6.98604	2.82753e-12	5.78394e-11	Down
ENSGALG00000035903	1736.16	0.954189	0.136654	6.98253	2.89905e-12	5.92121e-11	NS
ENSGALG00000014938	2451.56	-0.914056	0.130919	-6.98183	2.91353e-12	5.94174e-11	NS
ENSGALG00000009491	422.138	-1.06904	0.153225	-6.9769	3.01771e-12	6.14486e-11	Down
ENSGALG00000010055	654.249	-0.954855	0.136935	-6.97304	3.10159e-12	6.30609e-11	NS
ENSGALG00000012135	10239.8	0.768607	0.110393	6.96244	3.34437e-12	6.78943e-11	NS
ENSGALG00000012000	1855.17	-0.664814	0.0954985	-6.96151	3.36649e-12	6.82401e-11	NS
ENSGALG00000054273	4061.14	0.747656	0.107411	6.96073	3.38504e-12	6.85126e-11	NS
ENSGALG00000003496	1910.04	-0.85118	0.122292	-6.96025	3.39681e-12	6.86472e-11	NS
ENSGALG00000010674	912.867	-2.48226	0.356717	-6.95861	3.43641e-12	6.93432e-11	Down
ENSGALG00000011041	1402.65	-1.30976	0.188241	-6.95788	3.45425e-12	6.95984e-11	Down
ENSGALG00000014023	2546.58	-0.942651	0.1356	-6.95172	3.60859e-12	7.25991e-11	NS
ENSGALG00000029301	102.262	-1.98192	0.285242	-6.94822	3.69912e-12	7.42824e-11	Down
ENSGALG00000033683	2312.94	-2.40712	0.346445	-6.94806	3.70332e-12	7.42824e-11	Down
ENSGALG00000035978	523.086	-1.11287	0.160214	-6.94611	3.75497e-12	7.52058e-11	Down
ENSGALG00000041094	53.3517	-3.3916	0.488412	-6.94415	3.80752e-12	7.61448e-11	Down
ENSGALG00000014201	778.496	-1.2199	0.175699	-6.94315	3.83439e-12	7.65679e-11	Down
ENSGALG00000008152	1724.76	-0.838841	0.120866	-6.94023	3.91456e-12	7.80527e-11	NS
ENSGALG00000010902	287.264	3.06796	0.442082	6.93979	3.92694e-12	7.81834e-11	Up
ENSGALG00000006329	243.223	1.66077	0.239329	6.93926	3.94168e-12	7.83606e-11	Up
ENSGALG00000067010	1534.69	-0.687913	0.0991366	-6.93904	3.94762e-12	7.83626e-11	NS
ENSGALG00000001126	1193.81	-1.02778	0.148197	-6.93522	4.05584e-12	8.03919e-11	Down
ENSGALG00000008744	98.6799	-2.08422	0.300663	-6.93208	4.14689e-12	8.20754e-11	Down
ENSGALG00000064280	1021.12	0.971981	0.140247	6.93051	4.1934e-12	8.28738e-11	NS
ENSGALG00000020249	6740.04	-0.593374	0.0856817	-6.92533	4.34954e-12	8.58331e-11	NS
ENSGALG00000009843	1469.29	-0.753357	0.108849	-6.92109	4.48171e-12	8.83115e-11	NS
ENSGALG00000010697	961.007	-0.951074	0.137446	-6.91964	4.5279e-12	8.90908e-11	NS
ENSGALG00000026380	670.403	-2.15876	0.312	-6.91911	4.5448e-12	8.92924e-11	Down
ENSGALG00000007665	728.817	-1.53292	0.221565	-6.91861	4.56092e-12	8.94781e-11	Down
ENSGALG00000047320	160.383	-1.63161	0.235946	-6.91516	4.67323e-12	9.15475e-11	Down
ENSGALG00000008969	451.336	-1.87917	0.271903	-6.91119	4.80599e-12	9.40111e-11	Down
ENSGALG00000051602	544.745	1.28017	0.185274	6.90957	4.86123e-12	9.49533e-11	Up
ENSGALG00000033730	719.785	0.837774	0.121253	6.90927	4.87137e-12	9.5013e-11	NS
ENSGALG00000004671	1669.97	0.907494	0.131367	6.90809	4.91207e-12	9.56677e-11	NS
ENSGALG00000043799	2548.5	-1.22189	0.176911	-6.90683	4.95596e-12	9.63826e-11	Down
ENSGALG00000054469	776.959	-1.51878	0.219923	-6.90596	4.98641e-12	9.68344e-11	Down
ENSGALG00000014901	890.866	-0.83278	0.120613	-6.90456	5.03594e-12	9.7655e-11	NS
ENSGALG00000012488	1316.9	0.675009	0.0978465	6.89866	5.24967e-12	1.01555e-10	NS
ENSGALG00000015347	988.05	-1.06286	0.154069	-6.89859	5.25219e-12	1.01555e-10	Down
ENSGALG00000002090	663.875	-0.942165	0.136592	-6.89764	5.28725e-12	1.01939e-10	NS
ENSGALG00000002579	775.314	1.54045	0.223328	6.89771	5.28475e-12	1.01939e-10	Up
ENSGALG00000003011	2618.33	-1.16259	0.168695	-6.89168	5.51377e-12	1.06154e-10	Down
ENSGALG00000028880	6069.68	2.09296	0.303776	6.8898	5.58716e-12	1.07413e-10	Up
ENSGALG00000058840	630.296	-0.859487	0.124763	-6.88894	5.62109e-12	1.0791e-10	NS
ENSGALG00000010957	1821.57	-0.94067	0.136613	-6.88567	5.75179e-12	1.10262e-10	NS
ENSGALG00000062113	516.538	-2.44616	0.355527	-6.88039	5.96906e-12	1.14264e-10	Down
ENSGALG00000061281	5232.93	-1.00233	0.145688	-6.87999	5.98578e-12	1.1442e-10	Down
ENSGALG00000015709	10551.8	-1.04597	0.152092	-6.87724	6.1025e-12	1.16486e-10	Down
ENSGALG00000015345	88.8842	-3.63658	0.52896	-6.87496	6.20089e-12	1.18196e-10	Down
ENSGALG00000001986	8131.27	-0.706501	0.102771	-6.8745	6.22078e-12	1.18407e-10	NS
ENSGALG00000049887	5383.26	-2.00395	0.291514	-6.87429	6.23007e-12	1.18415e-10	Down
ENSGALG00000058017	1975.81	-1.198	0.174343	-6.8715	6.35303e-12	1.20582e-10	Down
ENSGALG00000043938	178.189	-1.71312	0.249338	-6.87067	6.39022e-12	1.21116e-10	Down
ENSGALG00000043613	2598.5	-1.31328	0.191195	-6.86878	6.47543e-12	1.22558e-10	Down
ENSGALG00000001181	897.263	5.13091	0.747436	6.86467	6.66434e-12	1.25779e-10	Up
ENSGALG00000005502	1324.15	1.66701	0.242833	6.86483	6.65721e-12	1.25779e-10	Up
ENSGALG00000030607	1919.55	-1.0212	0.148952	-6.8559	7.08658e-12	1.3356e-10	Down
ENSGALG00000014984	145.233	-1.51634	0.221183	-6.8556	7.10142e-12	1.33652e-10	Down
ENSGALG00000026119	59.5266	2.48731	0.36321	6.84814	7.48164e-12	1.40611e-10	Up
ENSGALG00000005739	1158.97	2.01157	0.293884	6.84478	7.65952e-12	1.4356e-10	Up
ENSGALG00000026401	1940.36	0.775806	0.113343	6.84477	7.65998e-12	1.4356e-10	NS
ENSGALG00000030587	293.081	1.57405	0.230051	6.84215	7.80148e-12	1.46008e-10	Up
ENSGALG00000011243	39.2794	-4.71679	0.689504	-6.84084	7.87304e-12	1.47142e-10	Down
ENSGALG00000031590	110.34	3.21026	0.469303	6.84048	7.89297e-12	1.4731e-10	Up
ENSGALG00000001792	1153.36	1.26268	0.184811	6.83229	8.35684e-12	1.55751e-10	Up
ENSGALG00000016823	928.679	-1.09683	0.160542	-6.83207	8.36986e-12	1.55777e-10	Down
ENSGALG00000037943	946.985	2.45725	0.359963	6.82639	8.7079e-12	1.61844e-10	Up
ENSGALG00000011086	169.142	-1.6097	0.236065	-6.81888	9.17559e-12	1.703e-10	Down
ENSGALG00000006934	853.223	-0.962064	0.141129	-6.8169	9.30239e-12	1.72415e-10	NS
ENSGALG00000006211	5702.29	0.739911	0.108569	6.81513	9.4181e-12	1.74079e-10	NS
ENSGALG00000060019	843.313	-1.18387	0.173711	-6.81519	9.41402e-12	1.74079e-10	Down
ENSGALG00000008185	725.727	-1.17656	0.172765	-6.81018	9.74753e-12	1.7992e-10	Down
ENSGALG00000048285	835.586	2.15839	0.317012	6.80855	9.85871e-12	1.81723e-10	Up
ENSGALG00000014924	1834.09	-4.12465	0.606425	-6.80158	1.03475e-11	1.90471e-10	Down
ENSGALG00000039380	540.51	-1.39226	0.204818	-6.79754	1.06418e-11	1.95619e-10	Down
ENSGALG00000003245	1287.95	1.7759	0.261388	6.79412	1.08972e-11	2.00041e-10	Up
ENSGALG00000004320	36.0508	-4.58034	0.674307	-6.79266	1.10084e-11	2.01805e-10	Down
ENSGALG00000014851	2417.13	0.88926	0.130939	6.79141	1.11043e-11	2.03287e-10	NS
ENSGALG00000005034	6326.33	-0.703204	0.103571	-6.7896	1.12447e-11	2.05576e-10	NS
ENSGALG00000004215	1057.35	1.04671	0.154341	6.78182	1.18675e-11	2.16666e-10	Up
ENSGALG00000004311	1964.13	-1.04706	0.154407	-6.78119	1.1919e-11	2.17311e-10	Down
ENSGALG00000010412	1078.89	1.56714	0.231183	6.77876	1.21209e-11	2.20693e-10	Up
ENSGALG00000006546	13717	-1.03319	0.152507	-6.77473	1.24637e-11	2.26627e-10	Down
ENSGALG00000010221	349.069	1.23209	0.181984	6.77033	1.28488e-11	2.33312e-10	Up
ENSGALG00000005061	1762.73	1.38337	0.20448	6.76529	1.33046e-11	2.41263e-10	Up
ENSGALG00000034507	993.336	-1.63025	0.241286	-6.75648	1.41386e-11	2.5604e-10	Down
ENSGALG00000014753	236.66	-2.41568	0.357647	-6.75436	1.43468e-11	2.59461e-10	Down
ENSGALG00000024486	730.193	1.58024	0.23405	6.75174	1.46083e-11	2.63833e-10	Up
ENSGALG00000012680	803.646	-0.782067	0.115873	-6.74935	1.48513e-11	2.67862e-10	NS
ENSGALG00000032563	8412.39	1.86272	0.276363	6.74011	1.58271e-11	2.8508e-10	Up
ENSGALG00000023435	97.7886	1.98393	0.294679	6.73253	1.66736e-11	2.99924e-10	Up
ENSGALG00000004003	3366.04	-0.816638	0.121315	-6.73155	1.67869e-11	3.01558e-10	NS
ENSGALG00000011426	1020.17	0.809605	0.120283	6.73081	1.6872e-11	3.02681e-10	NS
ENSGALG00000032925	949.666	0.771283	0.114634	6.72825	1.71711e-11	3.07636e-10	NS
ENSGALG00000035266	37.481	-2.99225	0.444903	-6.72562	1.74848e-11	3.12839e-10	Down
ENSGALG00000016692	489.602	-1.82341	0.271217	-6.72308	1.77928e-11	3.17926e-10	Down
ENSGALG00000042521	299.138	-1.49025	0.221709	-6.72163	1.79704e-11	3.20671e-10	Down
ENSGALG00000008418	2644.34	-1.47548	0.219536	-6.72092	1.80585e-11	3.21815e-10	Down
ENSGALG00000061985	76.5892	1.97843	0.294538	6.71704	1.8545e-11	3.30046e-10	Up
ENSGALG00000033570	524.24	-1.3994	0.208384	-6.71547	1.87459e-11	3.33181e-10	Down
ENSGALG00000014252	96.6923	-3.02558	0.450565	-6.71509	1.87945e-11	3.33603e-10	Down
ENSGALG00000006488	5742.4	0.741531	0.110461	6.71307	1.90567e-11	3.37809e-10	NS
ENSGALG00000012697	1106.16	-0.779243	0.116086	-6.71261	1.91171e-11	3.38434e-10	NS
ENSGALG00000035295	2711.51	1.14061	0.16993	6.71224	1.91659e-11	3.38851e-10	Up
ENSGALG00000001080	9831.34	1.10703	0.165162	6.70269	2.04621e-11	3.6129e-10	Up
ENSGALG00000049219	250.854	-2.15509	0.321686	-6.69936	2.09328e-11	3.69117e-10	Down
ENSGALG00000004849	295.72	2.5779	0.384882	6.69792	2.11411e-11	3.72057e-10	Up
ENSGALG00000030941	336.778	1.55066	0.231517	6.69782	2.1155e-11	3.72057e-10	Up
ENSGALG00000000470	8695.92	-0.957171	0.143012	-6.69297	2.18692e-11	3.84113e-10	NS
ENSGALG00000002846	114.266	-2.2593	0.337632	-6.6916	2.20741e-11	3.87206e-10	Down
ENSGALG00000011488	175.867	1.73266	0.258948	6.69116	2.21403e-11	3.87518e-10	Up
ENSGALG00000047573	171.934	-1.48809	0.222399	-6.6911	2.21497e-11	3.87518e-10	Down
ENSGALG00000006868	899.678	-0.92315	0.137987	-6.69012	2.22991e-11	3.89625e-10	NS
ENSGALG00000007703	203.513	-2.82644	0.422736	-6.68605	2.29269e-11	4.00074e-10	Down
ENSGALG00000002152	456.639	2.1876	0.327266	6.68449	2.3173e-11	4.03841e-10	Up
ENSGALG00000039468	4882.55	1.11773	0.167238	6.68347	2.33352e-11	4.06142e-10	Up
ENSGALG00000041977	186.196	-1.58359	0.236995	-6.68196	2.35769e-11	4.09816e-10	Down
ENSGALG00000001684	6499.84	1.15851	0.173507	6.67705	2.43797e-11	4.23224e-10	Up
ENSGALG00000014960	320.842	-1.35929	0.203632	-6.67524	2.46835e-11	4.27942e-10	Down
ENSGALG00000012470	686.407	1.21992	0.182883	6.67049	2.54952e-11	4.40876e-10	Up
ENSGALG00000056040	187.014	-2.69979	0.404733	-6.67055	2.5484e-11	4.40876e-10	Down
ENSGALG00000015215	1415.85	-0.808424	0.121218	-6.6692	2.57209e-11	4.44208e-10	NS
ENSGALG00000005021	4799.91	1.41112	0.211652	6.66717	2.60782e-11	4.49799e-10	Up
ENSGALG00000016332	286.872	-1.90843	0.286295	-6.66598	2.6291e-11	4.52887e-10	Down
ENSGALG00000043080	57.2138	-2.83474	0.425536	-6.66157	2.70927e-11	4.66098e-10	Down
ENSGALG00000046226	428.642	1.0519	0.157916	6.66111	2.71765e-11	4.66941e-10	Up
ENSGALG00000010195	378.277	-2.25761	0.339121	-6.65726	2.78984e-11	4.78732e-10	Down
ENSGALG00000066436	1325.91	-1.28823	0.193559	-6.6555	2.82334e-11	4.83862e-10	Down
ENSGALG00000006978	6134.69	0.707767	0.106375	6.65352	2.86158e-11	4.8979e-10	NS
ENSGALG00000016312	2072	-1.18452	0.17804	-6.65311	2.8697e-11	4.90553e-10	Down
ENSGALG00000022739	5959.01	-0.764115	0.11486	-6.6526	2.87951e-11	4.91605e-10	NS
ENSGALG00000056829	1375.71	-1.88828	0.283982	-6.6493	2.94493e-11	5.02134e-10	Down
ENSGALG00000003742	213.665	-2.74781	0.413286	-6.64869	2.9571e-11	5.02931e-10	Down
ENSGALG00000027512	3960.65	-0.766132	0.115229	-6.64878	2.95536e-11	5.02931e-10	NS
ENSGALG00000008956	7445.14	-0.716957	0.107844	-6.6481	2.96899e-11	5.04315e-10	NS
ENSGALG00000002198	3371.11	1.08473	0.163263	6.64408	3.05119e-11	5.17622e-10	Up
ENSGALG00000048117	519.736	0.993523	0.14967	6.63809	3.17776e-11	5.38414e-10	NS
ENSGALG00000062491	1411.71	2.36656	0.356551	6.63736	3.19359e-11	5.40414e-10	Up
ENSGALG00000001513	1584.84	0.738525	0.111295	6.63574	3.22883e-11	5.45688e-10	NS
ENSGALG00000014386	965.257	-0.805634	0.12151	-6.63017	3.35292e-11	5.65948e-10	NS
ENSGALG00000007620	477.283	-2.47211	0.3731	-6.62588	3.45193e-11	5.81927e-10	Down
ENSGALG00000003101	1604.32	0.723173	0.109147	6.62569	3.45632e-11	5.81936e-10	NS
ENSGALG00000034251	749.948	1.16519	0.175931	6.62299	3.52015e-11	5.91941e-10	Up
ENSGALG00000002900	64.7867	-2.89058	0.436465	-6.62271	3.5268e-11	5.92317e-10	Down
ENSGALG00000053363	1987	0.933547	0.141008	6.62052	3.57943e-11	6.00405e-10	NS
ENSGALG00000016468	1229.39	-0.684231	0.103392	-6.61786	3.64446e-11	6.10549e-10	NS
ENSGALG00000033591	51.7895	3.50572	0.529864	6.61627	3.68368e-11	6.1635e-10	Up
ENSGALG00000008980	75.1873	-2.12728	0.321555	-6.6156	3.70045e-11	6.18386e-10	Down
ENSGALG00000044404	2390.35	-1.43511	0.216944	-6.61511	3.71283e-11	6.19683e-10	Down
ENSGALG00000038059	4147.47	0.633203	0.0957246	6.61484	3.71951e-11	6.20027e-10	NS
ENSGALG00000061038	226.278	-1.23664	0.186978	-6.61384	3.74484e-11	6.23475e-10	Down
ENSGALG00000053000	1121.96	1.24452	0.188243	6.61125	3.81096e-11	6.33696e-10	Up
ENSGALG00000034085	177.973	-2.68617	0.406485	-6.6083	3.88754e-11	6.44866e-10	Down
ENSGALG00000046966	88.869	1.84758	0.279584	6.60829	3.88775e-11	6.44866e-10	Up
ENSGALG00000015193	104.754	2.27069	0.343975	6.60132	4.07522e-11	6.75128e-10	Up
ENSGALG00000030455	909.608	-1.69808	0.257274	-6.60027	4.10421e-11	6.79092e-10	Down
ENSGALG00000017208	193.41	-2.09412	0.317311	-6.59959	4.12289e-11	6.81344e-10	Down
ENSGALG00000025842	18659.4	1.1434	0.173465	6.59155	4.35268e-11	7.18433e-10	Up
ENSGALG00000013001	37.3246	-2.92118	0.443379	-6.58845	4.44432e-11	7.32658e-10	Down
ENSGALG00000015842	180.88	-1.67568	0.254358	-6.58787	4.46176e-11	7.3402e-10	Down
ENSGALG00000042554	952.392	-0.799659	0.121385	-6.58781	4.46353e-11	7.3402e-10	NS
ENSGALG00000014930	340.929	1.26858	0.192666	6.58436	4.56855e-11	7.50371e-10	Up
ENSGALG00000015568	1575.3	-1.7112	0.260033	-6.5807	4.68225e-11	7.68106e-10	Down
ENSGALG00000009369	6014.27	0.932185	0.141693	6.57891	4.7391e-11	7.76483e-10	NS
ENSGALG00000008603	3500.08	0.82017	0.124742	6.57495	4.86688e-11	7.96448e-10	NS
ENSGALG00000007728	93.0485	2.1964	0.334253	6.57105	4.9961e-11	8.16598e-10	Up
ENSGALG00000003539	728.275	0.908877	0.138482	6.56312	5.26938e-11	8.59171e-10	NS
ENSGALG00000008427	91.395	2.6551	0.404537	6.5633	5.26305e-11	8.59171e-10	Up
ENSGALG00000010290	6792.77	0.77819	0.118594	6.56183	5.31531e-11	8.65608e-10	NS
ENSGALG00000007174	74.567	3.65883	0.55779	6.5595	5.39874e-11	8.78129e-10	Up
ENSGALG00000015884	669.935	-1.40632	0.214539	-6.55509	5.56087e-11	9.03406e-10	Down
ENSGALG00000014891	627.16	-1.79923	0.27456	-6.55312	5.63467e-11	9.14289e-10	Down
ENSGALG00000001253	4732.21	-0.659666	0.100825	-6.54266	6.0433e-11	9.79409e-10	NS
ENSGALG00000002734	3955.54	0.690272	0.105545	6.54007	6.14893e-11	9.95325e-10	NS
ENSGALG00000027070	746.954	1.62558	0.248609	6.53868	6.2066e-11	1.00345e-09	Up
ENSGALG00000031340	53.7128	-2.86628	0.438446	-6.53736	6.26122e-11	1.01106e-09	Down
ENSGALG00000004794	204.937	-1.53618	0.235168	-6.53224	6.4792e-11	1.045e-09	Down
ENSGALG00000052873	845.867	-0.83606	0.127994	-6.53204	6.488e-11	1.04517e-09	NS
ENSGALG00000015055	204.868	-1.369	0.209609	-6.53119	6.52494e-11	1.04986e-09	Down
ENSGALG00000004687	145.272	-2.85532	0.437564	-6.52548	6.77855e-11	1.08936e-09	Down
ENSGALG00000002262	7579.91	0.807492	0.123775	6.52385	6.85258e-11	1.09994e-09	NS
ENSGALG00000028204	963.795	0.896074	0.137361	6.52348	6.86963e-11	1.10136e-09	NS
ENSGALG00000032053	697.428	-1.39736	0.214489	-6.51484	7.27666e-11	1.16522e-09	Down
ENSGALG00000036909	660.003	1.02379	0.157285	6.50914	7.55834e-11	1.20888e-09	Up
ENSGALG00000010233	1376.19	2.59778	0.399159	6.50814	7.60871e-11	1.21549e-09	Up
ENSGALG00000005886	337.531	1.98973	0.30589	6.50471	7.78409e-11	1.24203e-09	Up
ENSGALG00000017148	483.843	-1.81978	0.280287	-6.49257	8.43822e-11	1.3448e-09	Down
ENSGALG00000002129	875.733	-0.890004	0.137229	-6.48552	8.84253e-11	1.40757e-09	NS
ENSGALG00000006728	65.8715	-2.5316	0.390408	-6.48449	8.90295e-11	1.41551e-09	Down
ENSGALG00000037852	2977.88	1.96345	0.303016	6.47971	9.18998e-11	1.45941e-09	Up
ENSGALG00000063837	354.784	-1.50779	0.232827	-6.47602	9.41738e-11	1.49376e-09	Down
ENSGALG00000007365	319.018	1.18938	0.183787	6.47152	9.70246e-11	1.53535e-09	Up
ENSGALG00000028501	1052.73	-1.45567	0.224931	-6.47164	9.69476e-11	1.53535e-09	Down
ENSGALG00000042875	4623.68	-0.530614	0.0819949	-6.4713	9.71612e-11	1.5357e-09	NS
ENSGALG00000061455	8561.57	-1.73905	0.268853	-6.46839	9.905e-11	1.56371e-09	Down
ENSGALG00000001691	1511.82	0.797748	0.123372	6.46621	1.0049e-10	1.58457e-09	NS
ENSGALG00000000094	2164.1	0.573312	0.0886829	6.46474	1.01474e-10	1.59822e-09	NS
ENSGALG00000017128	326.478	-2.16627	0.335306	-6.46058	1.04299e-10	1.64078e-09	Down
ENSGALG00000006110	2046.92	-1.13151	0.17528	-6.4554	1.07932e-10	1.69595e-09	Down
ENSGALG00000065190	1095.39	-0.891078	0.138109	-6.45201	1.10377e-10	1.73233e-09	NS
ENSGALG00000034187	2125.14	1.31693	0.204357	6.44429	1.16145e-10	1.82074e-09	Up
ENSGALG00000036680	174.388	-2.10423	0.326546	-6.44392	1.1643e-10	1.82308e-09	Down
ENSGALG00000001816	642.227	-1.41284	0.21951	-6.43635	1.22381e-10	1.90956e-09	Down
ENSGALG00000006011	705.964	-1.0869	0.168867	-6.43641	1.22329e-10	1.90956e-09	Down
ENSGALG00000013594	118.36	-1.68916	0.262433	-6.43653	1.22238e-10	1.90956e-09	Down
ENSGALG00000017032	341.639	-1.08657	0.1689	-6.43323	1.24923e-10	1.94697e-09	Down
ENSGALG00000032097	79.0199	-5.29955	0.824026	-6.43129	1.26525e-10	1.96965e-09	Down
ENSGALG00000001938	15530.4	0.891742	0.138686	6.42995	1.27642e-10	1.98474e-09	NS
ENSGALG00000009493	570.092	-0.81287	0.126648	-6.41835	1.37759e-10	2.13956e-09	NS
ENSGALG00000013886	1616.35	-0.785851	0.122461	-6.41713	1.38866e-10	2.15426e-09	NS
ENSGALG00000047908	2591.56	0.784088	0.122216	6.41559	1.40279e-10	2.17154e-09	NS
ENSGALG00000052375	332.964	-1.87574	0.292373	-6.41556	1.40303e-10	2.17154e-09	Down
ENSGALG00000003294	1561.7	-1.10789	0.17271	-6.41472	1.41079e-10	2.18103e-09	Down
ENSGALG00000007438	632.918	0.852428	0.132959	6.41121	1.44367e-10	2.2293e-09	NS
ENSGALG00000043399	994.109	-1.42966	0.223053	-6.40951	1.45988e-10	2.25174e-09	Down
ENSGALG00000036133	464.169	0.953094	0.148727	6.40835	1.47107e-10	2.2664e-09	NS
ENSGALG00000007522	2039.76	1.95424	0.305077	6.40574	1.49645e-10	2.30286e-09	Up
ENSGALG00000006681	82.7429	1.97235	0.308133	6.40099	1.54374e-10	2.3729e-09	Up
ENSGALG00000007839	174.324	-1.77331	0.277141	-6.39858	1.56829e-10	2.40789e-09	Down
ENSGALG00000017025	1838.64	-2.28495	0.35714	-6.39791	1.57515e-10	2.41565e-09	Down
ENSGALG00000005203	473.902	-0.927739	0.145022	-6.39723	1.58218e-10	2.42367e-09	NS
ENSGALG00000000950	2768.73	-0.630002	0.0984839	-6.397	1.5846e-10	2.42459e-09	NS
ENSGALG00000062251	1502.65	1.83939	0.287566	6.39642	1.59058e-10	2.43099e-09	Up
ENSGALG00000003574	4417.67	-0.765603	0.119702	-6.39591	1.59596e-10	2.4337e-09	NS
ENSGALG00000014675	1521.36	0.806829	0.126148	6.39591	1.59599e-10	2.4337e-09	NS
ENSGALG00000007025	104.284	-3.40989	0.533475	-6.39185	1.63891e-10	2.49448e-09	Down
ENSGALG00000064238	178.326	-1.71407	0.268168	-6.39179	1.63956e-10	2.49448e-09	Down
ENSGALG00000012689	3624.39	-0.697354	0.109151	-6.38887	1.67121e-10	2.53975e-09	NS
ENSGALG00000005303	2210.78	0.932105	0.145963	6.38589	1.70409e-10	2.58678e-09	NS
ENSGALG00000002107	2099.24	-0.80097	0.125468	-6.38387	1.72672e-10	2.61522e-09	NS
ENSGALG00000046455	159.7	2.33524	0.3658	6.38393	1.72599e-10	2.61522e-09	Up
ENSGALG00000046757	217.116	1.61572	0.253484	6.37404	1.84111e-10	2.78532e-09	Up
ENSGALG00000001209	134.307	1.72347	0.27048	6.37192	1.86682e-10	2.82105e-09	Up
ENSGALG00000010375	34.1781	-5.37429	0.843626	-6.37046	1.88461e-10	2.84473e-09	Down
ENSGALG00000033834	309.305	-1.97913	0.31069	-6.37012	1.88882e-10	2.84787e-09	Down
ENSGALG00000011155	871.075	-0.924062	0.14508	-6.36934	1.89843e-10	2.85915e-09	NS
ENSGALG00000000776	1667.92	-0.98563	0.154782	-6.36785	1.91698e-10	2.88385e-09	NS
ENSGALG00000015326	7610.42	1.37881	0.216548	6.3672	1.9251e-10	2.89283e-09	Up
ENSGALG00000008199	2563.32	-0.705157	0.110783	-6.36524	1.94991e-10	2.92683e-09	NS
ENSGALG00000003074	1544.2	-0.629168	0.0988615	-6.36414	1.96391e-10	2.94455e-09	NS
ENSGALG00000010743	749.996	-1.83498	0.28838	-6.36307	1.97762e-10	2.96179e-09	Down
ENSGALG00000026299	160.854	1.99334	0.313383	6.36072	2.00814e-10	3.00415e-09	Up
ENSGALG00000010317	1210.83	1.03212	0.162328	6.35823	2.04093e-10	3.0498e-09	Up
ENSGALG00000002542	1598.11	0.87781	0.138109	6.3559	2.07205e-10	3.08945e-09	NS
ENSGALG00000029706	9123.76	-0.755349	0.118842	-6.3559	2.07206e-10	3.08945e-09	NS
ENSGALG00000029445	304.222	2.13512	0.336317	6.34852	2.17401e-10	3.23785e-09	Up
ENSGALG00000013804	1621.75	-1.28675	0.2027	-6.34804	2.18078e-10	3.24434e-09	Down
ENSGALG00000014773	7342.89	-0.577962	0.0910668	-6.34658	2.20159e-10	3.27166e-09	NS
ENSGALG00000003821	65.8309	2.25479	0.355313	6.34593	2.21088e-10	3.28096e-09	Up
ENSGALG00000034373	1298.57	1.17862	0.185732	6.3458	2.21274e-10	3.28096e-09	Up
ENSGALG00000026363	189.556	-1.49848	0.236215	-6.3437	2.24314e-10	3.32238e-09	Down
ENSGALG00000016278	512.514	-1.34378	0.211865	-6.34261	2.25907e-10	3.34228e-09	Down
ENSGALG00000024335	3587.85	-0.81199	0.128229	-6.33235	2.41457e-10	3.56841e-09	NS
ENSGALG00000020210	333.508	-1.59532	0.252347	-6.32192	2.58327e-10	3.81353e-09	Down
ENSGALG00000042148	20486.1	1.50664	0.238365	6.32074	2.60319e-10	3.83871e-09	Up
ENSGALG00000000812	12407.7	0.734862	0.116325	6.3173	2.66168e-10	3.92064e-09	NS
ENSGALG00000010219	897.018	1.26092	0.199623	6.31653	2.67496e-10	3.93589e-09	Up
ENSGALG00000040942	766.014	2.30253	0.364572	6.31573	2.68894e-10	3.95213e-09	Up
ENSGALG00000064638	1368.41	1.12159	0.177628	6.31429	2.71408e-10	3.98471e-09	Up
ENSGALG00000005438	811.95	0.823432	0.130431	6.31314	2.73435e-10	4.01009e-09	NS
ENSGALG00000054379	78.6173	-1.92844	0.30572	-6.30786	2.82915e-10	4.14457e-09	Down
ENSGALG00000007151	13876.9	-0.518774	0.0824072	-6.29525	3.06898e-10	4.49101e-09	NS
ENSGALG00000002095	5462.89	0.889334	0.141687	6.27674	3.45739e-10	5.05389e-09	NS
ENSGALG00000053281	287.02	-1.4484	0.230945	-6.27164	3.57276e-10	5.21685e-09	Down
ENSGALG00000011963	416.991	-1.18394	0.188842	-6.26945	3.62324e-10	5.2848e-09	Down
ENSGALG00000009971	1948.55	-0.96119	0.153371	-6.26711	3.67807e-10	5.35895e-09	NS
ENSGALG00000007555	4627.73	-0.904045	0.144272	-6.26623	3.69886e-10	5.3834e-09	NS
ENSGALG00000007512	1844.2	-0.841886	0.134379	-6.26502	3.72777e-10	5.4196e-09	NS
ENSGALG00000046843	1588.95	1.21355	0.193781	6.26246	3.78956e-10	5.50347e-09	Up
ENSGALG00000002558	361.045	1.92289	0.307322	6.25691	3.92683e-10	5.69666e-09	Up
ENSGALG00000008999	217.637	-2.49232	0.398587	-6.25289	4.02923e-10	5.8389e-09	Down
ENSGALG00000040068	2038.47	0.634733	0.10162	6.24612	4.20783e-10	6.09114e-09	NS
ENSGALG00000014818	217.462	-1.42494	0.22819	-6.24456	4.24987e-10	6.14537e-09	Down
ENSGALG00000029766	1103.09	1.99525	0.319707	6.24087	4.35139e-10	6.28539e-09	Up
ENSGALG00000003168	3507.48	2.03332	0.325844	6.24015	4.37141e-10	6.3059e-09	Up
ENSGALG00000035351	1683.27	-1.15931	0.185786	-6.24003	4.37499e-10	6.3059e-09	Down
ENSGALG00000039815	5058.19	-0.641179	0.102764	-6.23932	4.39469e-10	6.3275e-09	NS
ENSGALG00000001332	769.049	-1.61351	0.258675	-6.23758	4.444e-10	6.39165e-09	Down
ENSGALG00000037940	442.038	1.20559	0.193336	6.23573	4.4968e-10	6.46066e-09	Up
ENSGALG00000034899	32.6624	-3.88328	0.622843	-6.23477	4.52452e-10	6.49353e-09	Down
ENSGALG00000002980	188.166	-1.50678	0.24182	-6.23101	4.63448e-10	6.64424e-09	Down
ENSGALG00000019867	444.346	-1.04795	0.168219	-6.22967	4.67431e-10	6.6942e-09	Down
ENSGALG00000005850	2929.55	-0.578913	0.0929375	-6.22905	4.69262e-10	6.71325e-09	NS
ENSGALG00000003357	907.624	0.804374	0.129173	6.22709	4.75173e-10	6.78408e-09	NS
ENSGALG00000010694	2450.46	-0.925414	0.148611	-6.22707	4.75224e-10	6.78408e-09	NS
ENSGALG00000006019	504.321	-0.98111	0.157615	-6.22471	4.82444e-10	6.87982e-09	NS
ENSGALG00000010350	2410.23	-0.728201	0.116993	-6.2243	4.83704e-10	6.89047e-09	NS
ENSGALG00000051488	1494.75	-0.593538	0.0953969	-6.22177	4.91584e-10	6.99529e-09	NS
ENSGALG00000040478	10967.6	1.26649	0.203596	6.2206	4.95249e-10	7.03999e-09	Up
ENSGALG00000016716	10344.4	-0.561713	0.0903441	-6.21749	5.05182e-10	7.17359e-09	NS
ENSGALG00000059685	839.828	1.68599	0.271202	6.21673	5.07614e-10	7.2005e-09	Up
ENSGALG00000039474	117.495	-2.3196	0.373213	-6.21522	5.12539e-10	7.26268e-09	Down
ENSGALG00000011111	53.7607	-3.03302	0.488037	-6.21474	5.14102e-10	7.27714e-09	Down
ENSGALG00000005265	207.893	1.52389	0.245244	6.21374	5.17382e-10	7.31586e-09	Up
ENSGALG00000030902	1254.52	-1.205	0.193934	-6.21344	5.18361e-10	7.32199e-09	Down
ENSGALG00000004955	278.575	-1.41314	0.227491	-6.21183	5.237e-10	7.38962e-09	Down
ENSGALG00000007646	31.8672	-5.26501	0.847726	-6.21075	5.2733e-10	7.43302e-09	Down
ENSGALG00000012784	4615.89	-0.701443	0.113014	-6.20667	5.41207e-10	7.62063e-09	NS
ENSGALG00000004614	271.235	2.74187	0.442104	6.20187	5.57966e-10	7.83649e-09	Up
ENSGALG00000012105	8010.67	0.670905	0.10818	6.20178	5.58289e-10	7.83649e-09	NS
ENSGALG00000033919	181.642	-2.36835	0.381873	-6.20191	5.57802e-10	7.83649e-09	Down
ENSGALG00000041323	207.635	-1.66117	0.268009	-6.19819	5.71145e-10	8.00857e-09	Down
ENSGALG00000001995	3047.41	1.23073	0.198801	6.19077	5.98701e-10	8.37744e-09	Up
ENSGALG00000043287	35.2694	5.26722	0.850797	6.19093	5.98106e-10	8.37744e-09	Up
ENSGALG00000011203	153.62	-1.5853	0.256126	-6.18954	6.03385e-10	8.43419e-09	Down
ENSGALG00000025858	538.35	1.00004	0.161594	6.18856	6.07155e-10	8.47805e-09	Up
ENSGALG00000004515	2555.61	-1.39642	0.225696	-6.18721	6.12399e-10	8.54239e-09	Down
ENSGALG00000026957	3204.77	1.02603	0.165893	6.1849	6.21434e-10	8.65942e-09	Up
ENSGALG00000007018	378.033	1.12049	0.181205	6.18356	6.26717e-10	8.72397e-09	Up
ENSGALG00000029238	2182	-0.813448	0.131555	-6.18334	6.27588e-10	8.72705e-09	NS
ENSGALG00000011000	2071.08	-0.915577	0.148095	-6.18238	6.31414e-10	8.77116e-09	NS
ENSGALG00000003881	408.91	-2.65768	0.430173	-6.17817	6.48491e-10	8.9843e-09	Down
ENSGALG00000006520	699.708	-1.65931	0.26857	-6.17832	6.47868e-10	8.9843e-09	Down
ENSGALG00000010356	511.002	-1.57982	0.255713	-6.1781	6.48766e-10	8.9843e-09	Down
ENSGALG00000038187	4481.66	-0.861094	0.139446	-6.17509	6.6126e-10	9.14788e-09	NS
ENSGALG00000034461	1260.19	-0.781094	0.126543	-6.17258	6.71857e-10	9.28492e-09	NS
ENSGALG00000000883	4210.91	2.0682	0.335341	6.16743	6.94072e-10	9.58205e-09	Up
ENSGALG00000009801	343.911	-1.40165	0.227571	-6.15918	7.3123e-10	1.00847e-08	Down
ENSGALG00000037709	890.483	1.07977	0.175325	6.15866	7.33631e-10	1.01074e-08	Up
ENSGALG00000002561	122.474	-1.59963	0.260166	-6.14849	7.82217e-10	1.07657e-08	Down
ENSGALG00000039349	118.796	-1.93821	0.315263	-6.14789	7.85187e-10	1.07955e-08	Down
ENSGALG00000009556	257.715	-1.96918	0.320373	-6.14651	7.92065e-10	1.08789e-08	Down
ENSGALG00000033497	326.002	-1.70855	0.277995	-6.146	7.94614e-10	1.09028e-08	Down
ENSGALG00000005688	269.517	2.87549	0.467909	6.14541	7.97587e-10	1.09266e-08	Up
ENSGALG00000065050	77.4421	-2.39783	0.390188	-6.14533	7.97982e-10	1.09266e-08	Down
ENSGALG00000025915	13504.4	0.915905	0.149104	6.14273	8.11136e-10	1.10876e-08	NS
ENSGALG00000034067	600.004	1.18405	0.192758	6.14268	8.11387e-10	1.10876e-08	Up
ENSGALG00000014982	1098.74	-0.775441	0.126276	-6.14083	8.20929e-10	1.12066e-08	NS
ENSGALG00000034344	552.444	1.1938	0.19472	6.13085	8.74118e-10	1.19205e-08	Up
ENSGALG00000007945	84.168	3.04565	0.496855	6.12987	8.7953e-10	1.19822e-08	Up
ENSGALG00000021271	44.8137	-3.60227	0.588075	-6.12554	9.03762e-10	1.22998e-08	Down
ENSGALG00000015141	149.419	-1.32879	0.21732	-6.11443	9.69041e-10	1.31748e-08	Down
ENSGALG00000017075	185.123	-1.60925	0.263223	-6.11365	9.7378e-10	1.32259e-08	Down
ENSGALG00000013795	140.746	-2.33454	0.3819	-6.11298	9.77885e-10	1.32682e-08	Down
ENSGALG00000007191	1195.04	-2.16951	0.354936	-6.11241	9.81393e-10	1.33023e-08	Down
ENSGALG00000013209	1186.66	-0.933795	0.152852	-6.10915	1.00161e-09	1.35626e-08	NS
ENSGALG00000049517	2909.61	0.654211	0.107133	6.10651	1.01832e-09	1.37751e-08	NS
ENSGALG00000033063	327.17	-1.68011	0.275161	-6.10591	1.02214e-09	1.38128e-08	Down
ENSGALG00000034213	432.776	1.25797	0.206093	6.10389	1.03521e-09	1.39612e-08	Up
ENSGALG00000063719	1976.95	2.09946	0.343951	6.10395	1.03481e-09	1.39612e-08	Up
ENSGALG00000000599	198.146	1.42465	0.233707	6.09588	1.08838e-09	1.46636e-08	Up
ENSGALG00000002555	25.3247	-4.92428	0.80818	-6.09305	1.10781e-09	1.49104e-08	Down
ENSGALG00000000608	514.414	-2.27385	0.373269	-6.09173	1.11696e-09	1.50186e-08	Down
ENSGALG00000014645	804.23	-1.28387	0.210846	-6.08913	1.13523e-09	1.52488e-08	Down
ENSGALG00000023898	2017.67	0.870003	0.142903	6.08808	1.14275e-09	1.53346e-08	NS
ENSGALG00000042375	301.892	-2.47027	0.405862	-6.08648	1.15419e-09	1.54726e-08	Down
ENSGALG00000008457	1961.22	0.748484	0.123022	6.08413	1.17127e-09	1.56703e-08	NS
ENSGALG00000010719	83.9131	-3.00324	0.493607	-6.08429	1.17012e-09	1.56703e-08	Down
ENSGALG00000036566	2487.2	1.06182	0.174561	6.08281	1.18096e-09	1.57841e-08	Up
ENSGALG00000027056	1077.07	0.648547	0.106623	6.08262	1.18233e-09	1.57867e-08	NS
ENSGALG00000003702	5601.09	-0.829721	0.136465	-6.08012	1.20095e-09	1.60195e-08	NS
ENSGALG00000009567	45.3615	-3.42647	0.563582	-6.0798	1.20334e-09	1.60353e-08	Down
ENSGALG00000001364	13395.1	0.535607	0.0881009	6.07948	1.20574e-09	1.60355e-08	NS
ENSGALG00000005046	653.02	1.94305	0.319608	6.07949	1.20565e-09	1.60355e-08	Up
ENSGALG00000014873	36816.9	-0.753966	0.124087	-6.07612	1.23124e-09	1.63584e-08	NS
ENSGALG00000010179	4088.28	-0.572217	0.0942515	-6.07117	1.26983e-09	1.68545e-08	NS
ENSGALG00000061815	194.645	-1.71181	0.281966	-6.07099	1.27125e-09	1.68566e-08	Down
ENSGALG00000015180	775.304	1.45944	0.240607	6.06567	1.31407e-09	1.74073e-08	Up
ENSGALG00000009275	852.105	-0.790199	0.130282	-6.06532	1.31691e-09	1.74277e-08	NS
ENSGALG00000004562	726.824	1.82731	0.30129	6.06495	1.31994e-09	1.74505e-08	Up
ENSGALG00000010636	119.396	-2.10879	0.348093	-6.05814	1.37707e-09	1.81879e-08	Down
ENSGALG00000001918	1022.46	0.713902	0.117875	6.05645	1.39158e-09	1.83615e-08	NS
ENSGALG00000008230	2141.92	-0.620739	0.10252	-6.05481	1.40579e-09	1.85308e-08	NS
ENSGALG00000026009	2519.89	0.632535	0.104471	6.05465	1.40722e-09	1.85313e-08	NS
ENSGALG00000002709	5685.76	-0.60154	0.0993569	-6.05434	1.40994e-09	1.8549e-08	NS
ENSGALG00000017217	837.281	1.19958	0.198189	6.05272	1.42416e-09	1.87177e-08	Up
ENSGALG00000011998	4178.26	-0.818564	0.135244	-6.0525	1.42611e-09	1.8725e-08	NS
ENSGALG00000012342	3360.15	-0.703485	0.116261	-6.05093	1.44016e-09	1.8891e-08	NS
ENSGALG00000003015	739.314	-1.56569	0.258886	-6.04781	1.46829e-09	1.92413e-08	Down
ENSGALG00000033720	37.1729	-4.19568	0.69409	-6.04487	1.49531e-09	1.95762e-08	Down
ENSGALG00000003803	21192.4	1.30923	0.216739	6.04056	1.5358e-09	2.00867e-08	Up
ENSGALG00000010090	276.474	-0.95789	0.158653	-6.03765	1.56373e-09	2.0432e-08	NS
ENSGALG00000019741	214.595	-1.29606	0.214722	-6.036	1.57978e-09	2.06217e-08	Down
ENSGALG00000015052	1082.32	-0.683503	0.113362	-6.0294	1.64572e-09	2.14407e-08	NS
ENSGALG00000052770	578.056	-0.917056	0.152096	-6.02946	1.64506e-09	2.14407e-08	NS
ENSGALG00000013784	656.832	-1.8115	0.300522	-6.02786	1.6614e-09	2.1624e-08	Down
ENSGALG00000016702	395.848	-1.34382	0.222942	-6.02768	1.66333e-09	2.16282e-08	Down
ENSGALG00000005662	37.3269	-2.7287	0.45279	-6.02642	1.67633e-09	2.17761e-08	Down
ENSGALG00000021225	617.869	-0.709889	0.117828	-6.02481	1.69308e-09	2.19724e-08	NS
ENSGALG00000010237	333020	1.41924	0.235612	6.02364	1.70538e-09	2.21106e-08	Up
ENSGALG00000003720	502.058	-1.57856	0.262153	-6.02152	1.72789e-09	2.23808e-08	Down
ENSGALG00000016463	634.375	-0.867436	0.14413	-6.01842	1.76124e-09	2.27909e-08	NS
ENSGALG00000036647	943.68	0.73159	0.121571	6.01783	1.76776e-09	2.28311e-08	NS
ENSGALG00000041662	63.0198	2.50531	0.416306	6.01795	1.76636e-09	2.28311e-08	Up
ENSGALG00000060171	83.5925	3.04863	0.5072	6.01069	1.84732e-09	2.38358e-08	Up
ENSGALG00000015554	2162.06	1.3231	0.220139	6.01031	1.85172e-09	2.38696e-08	Up
ENSGALG00000009881	445.702	-0.880671	0.146626	-6.00624	1.89877e-09	2.44525e-08	NS
ENSGALG00000020626	443.41	0.855756	0.142496	6.00546	1.90784e-09	2.45459e-08	NS
ENSGALG00000017239	7464.63	-1.11699	0.186117	-6.00154	1.95457e-09	2.5123e-08	Down
ENSGALG00000059815	319.162	-1.47625	0.245989	-6.0013	1.95741e-09	2.51354e-08	Down
ENSGALG00000008403	3532.59	-0.509623	0.0849334	-6.00027	1.96989e-09	2.52715e-08	NS
ENSGALG00000007048	2730.07	1.79782	0.299644	5.99984	1.97514e-09	2.53146e-08	Up
ENSGALG00000007874	424.697	2.00935	0.335336	5.99204	2.07228e-09	2.65343e-08	Up
ENSGALG00000013745	1149.89	-1.2785	0.213399	-5.99112	2.08407e-09	2.66598e-08	Down
ENSGALG00000010900	715.004	-2.13037	0.355622	-5.99054	2.0915e-09	2.67293e-08	Down
ENSGALG00000003563	3056.38	0.647047	0.108075	5.98699	2.13753e-09	2.72917e-08	NS
ENSGALG00000065420	1691.33	0.937255	0.156736	5.97985	2.23343e-09	2.8489e-08	NS
ENSGALG00000002993	5125.48	-0.73699	0.123389	-5.9729	2.33071e-09	2.97017e-08	NS
ENSGALG00000025999	5431.63	1.21725	0.203811	5.97246	2.33698e-09	2.97532e-08	Up
ENSGALG00000041285	922.74	0.761544	0.127595	5.96843	2.39552e-09	3.04696e-08	NS
ENSGALG00000042458	5805.67	1.68974	0.283236	5.96581	2.43421e-09	3.09325e-08	Up
ENSGALG00000008818	19533.3	0.484645	0.0812824	5.96248	2.48438e-09	3.15402e-08	NS
ENSGALG00000032988	1873.19	0.971587	0.162976	5.96152	2.49908e-09	3.16967e-08	NS
ENSGALG00000003738	1494.56	0.919169	0.154404	5.95302	2.63232e-09	3.33552e-08	NS
ENSGALG00000003208	1438.01	0.788144	0.13243	5.95142	2.65822e-09	3.36515e-08	NS
ENSGALG00000038540	1330.47	1.60527	0.269746	5.95107	2.664e-09	3.36929e-08	Up
ENSGALG00000032361	1424.49	-1.20106	0.201831	-5.95081	2.66815e-09	3.37136e-08	Down
ENSGALG00000034855	1633.32	2.32075	0.390175	5.94796	2.71511e-09	3.42425e-08	Up
ENSGALG00000041419	847.075	1.06948	0.179804	5.94806	2.71336e-09	3.42425e-08	Up
ENSGALG00000015453	31.7732	-4.74257	0.798621	-5.93845	2.87728e-09	3.62538e-08	Down
ENSGALG00000007853	144.715	-1.68724	0.284144	-5.93798	2.8855e-09	3.63232e-08	Down
ENSGALG00000001633	51.2881	-2.134	0.35975	-5.93188	2.9948e-09	3.76638e-08	Down
ENSGALG00000006048	234.062	-1.3982	0.235797	-5.92967	3.03538e-09	3.81384e-08	Down
ENSGALG00000043765	1558.45	-0.877682	0.14803	-5.92908	3.04631e-09	3.82399e-08	NS
ENSGALG00000012592	411.95	-0.838373	0.141408	-5.92876	3.05224e-09	3.82785e-08	NS
ENSGALG00000061457	261.217	-1.36044	0.229478	-5.92842	3.05862e-09	3.83228e-08	Down
ENSGALG00000012412	2255.92	0.62628	0.105771	5.92107	3.19858e-09	4.00389e-08	NS
ENSGALG00000035996	7553.2	1.00085	0.169044	5.92064	3.20685e-09	4.0105e-08	Up
ENSGALG00000031839	213.344	-1.55954	0.263441	-5.91988	3.22181e-09	4.02546e-08	Down
ENSGALG00000029379	5831.28	-0.593462	0.100286	-5.91768	3.26514e-09	4.0758e-08	NS
ENSGALG00000002646	675.865	-0.832483	0.140812	-5.91201	3.37961e-09	4.21477e-08	NS
ENSGALG00000040620	2197.85	0.664516	0.112424	5.91081	3.40428e-09	4.2416e-08	NS
ENSGALG00000002830	2817.46	0.742412	0.12562	5.91	3.42102e-09	4.25456e-08	NS
ENSGALG00000042129	377.348	-1.66091	0.281033	-5.91	3.42102e-09	4.25456e-08	Down
ENSGALG00000063986	901.95	-1.15833	0.196007	-5.90967	3.42795e-09	4.25923e-08	Down
ENSGALG00000051442	5309.6	0.822562	0.139195	5.90942	3.43312e-09	4.2617e-08	NS
ENSGALG00000050491	768.045	1.52459	0.25808	5.90743	3.47482e-09	4.30948e-08	Up
ENSGALG00000031416	1122.09	0.817211	0.138445	5.90278	3.57425e-09	4.42871e-08	NS
ENSGALG00000066035	1902.04	2.23711	0.379279	5.89833	3.67209e-09	4.54573e-08	Up
ENSGALG00000014528	46.3905	2.40799	0.408281	5.89788	3.68212e-09	4.55395e-08	Up
ENSGALG00000005977	944.832	-0.898879	0.15242	-5.89738	3.69327e-09	4.56354e-08	NS
ENSGALG00000040157	1238.76	0.605512	0.102694	5.8963	3.71745e-09	4.58919e-08	NS
ENSGALG00000035465	90.099	-2.00731	0.340535	-5.89459	3.75624e-09	4.63281e-08	Down
ENSGALG00000016849	992.53	-0.793505	0.134632	-5.89389	3.772e-09	4.64798e-08	NS
ENSGALG00000011284	406.962	-1.33404	0.226398	-5.89243	3.80569e-09	4.68519e-08	Down
ENSGALG00000003696	866.546	0.608028	0.103204	5.89151	3.8269e-09	4.70698e-08	NS
ENSGALG00000014011	27.249	-4.53738	0.770273	-5.89061	3.84779e-09	4.72834e-08	Down
ENSGALG00000012264	400.802	-1.03657	0.175995	-5.88976	3.86757e-09	4.7483e-08	Down
ENSGALG00000003163	3268.47	-0.940565	0.15979	-5.88624	3.95077e-09	4.84601e-08	NS
ENSGALG00000012704	27279	0.816043	0.1387	5.88353	4.01611e-09	4.92166e-08	NS
ENSGALG00000006399	1593.52	-1.10791	0.188366	-5.88168	4.06115e-09	4.97232e-08	Down
ENSGALG00000037051	2244.83	-1.06541	0.181149	-5.88139	4.06842e-09	4.97667e-08	Down
ENSGALG00000026790	3937.65	1.80634	0.307244	5.87917	4.12327e-09	5.03918e-08	Up
ENSGALG00000039523	596.781	-1.1082	0.188592	-5.87615	4.19916e-09	5.12725e-08	Down
ENSGALG00000014442	22250.1	0.831201	0.141594	5.87031	4.34985e-09	5.30643e-08	NS
ENSGALG00000031874	1789.33	-1.25212	0.213337	-5.8692	4.37896e-09	5.33708e-08	Down
ENSGALG00000036064	1796.75	-0.697946	0.119031	-5.86355	4.53071e-09	5.51702e-08	NS
ENSGALG00000017276	178.972	-2.2314	0.380603	-5.8628	4.55127e-09	5.53703e-08	Down
ENSGALG00000021128	6695.77	0.529024	0.0902396	5.86243	4.5613e-09	5.54421e-08	NS
ENSGALG00000001006	219.066	-0.993614	0.169551	-5.86028	4.62097e-09	5.61166e-08	NS
ENSGALG00000039861	10391.2	-0.674002	0.115099	-5.85582	4.7467e-09	5.75913e-08	NS
ENSGALG00000007955	47.5625	-3.40638	0.581785	-5.85504	4.76883e-09	5.78075e-08	Down
ENSGALG00000004612	921.842	1.18349	0.202196	5.8532	4.82199e-09	5.83992e-08	Up
ENSGALG00000040266	512.839	1.53695	0.262654	5.8516	4.86873e-09	5.89121e-08	Up
ENSGALG00000031343	5060.59	0.736513	0.125885	5.85068	4.8956e-09	5.91306e-08	NS
ENSGALG00000039170	3878.06	1.71279	0.292744	5.85081	4.89181e-09	5.91306e-08	Up
ENSGALG00000004655	7464.35	1.15881	0.1981	5.84961	4.9272e-09	5.94587e-08	Up
ENSGALG00000031129	406.212	-1.72854	0.295615	-5.84725	4.99752e-09	6.02532e-08	Down
ENSGALG00000034288	267.449	1.10203	0.188487	5.84673	5.01342e-09	6.03906e-08	Up
ENSGALG00000031002	1218.87	0.900514	0.154034	5.84622	5.02875e-09	6.05209e-08	NS
ENSGALG00000037697	14942.6	0.790232	0.135187	5.84548	5.05111e-09	6.07355e-08	NS
ENSGALG00000004295	5532.78	0.469133	0.0802666	5.84469	5.07518e-09	6.09703e-08	NS
ENSGALG00000003503	561.344	-1.03876	0.177744	-5.84413	5.09236e-09	6.10674e-08	Down
ENSGALG00000011235	77.7968	-2.83629	0.485317	-5.84421	5.08985e-09	6.10674e-08	Down
ENSGALG00000034171	720.837	0.711148	0.121724	5.8423	5.1485e-09	6.16855e-08	NS
ENSGALG00000010006	5901.62	0.867767	0.148577	5.84054	5.20328e-09	6.22862e-08	NS
ENSGALG00000021304	505.881	-1.49	0.255203	-5.8385	5.26715e-09	6.29945e-08	Down
ENSGALG00000049299	590.837	-1.00515	0.172292	-5.83401	5.411e-09	6.46573e-08	Down
ENSGALG00000047393	1215.68	1.08626	0.186272	5.83155	5.49146e-09	6.55604e-08	Up
ENSGALG00000009314	1723.59	0.744176	0.127638	5.83035	5.53113e-09	6.59753e-08	NS
ENSGALG00000025938	1909.85	1.43097	0.245517	5.82838	5.59689e-09	6.67005e-08	Up
ENSGALG00000008182	464.794	1.0774	0.185068	5.82166	5.82664e-09	6.93768e-08	Up
ENSGALG00000010934	377.531	-1.92514	0.330726	-5.82096	5.85115e-09	6.96069e-08	Down
ENSGALG00000032780	1695.55	-0.804991	0.138316	-5.81995	5.88655e-09	6.9966e-08	NS
ENSGALG00000032402	1672.59	1.02146	0.175603	5.81688	5.99577e-09	7.11895e-08	Up
ENSGALG00000034534	199.358	-1.65971	0.285333	-5.81675	6.0001e-09	7.11895e-08	Down
ENSGALG00000051144	620.922	0.842101	0.144922	5.81071	6.22083e-09	7.37432e-08	NS
ENSGALG00000068443	2019.16	1.32977	0.228931	5.80861	6.29948e-09	7.46096e-08	Up
ENSGALG00000037950	132.83	-2.43036	0.418475	-5.80766	6.33537e-09	7.49686e-08	Down
ENSGALG00000009692	1312.49	-0.923401	0.159159	-5.80174	6.56302e-09	7.7594e-08	NS
ENSGALG00000042836	2269.03	1.04571	0.180246	5.80158	6.56934e-09	7.76003e-08	Up
ENSGALG00000002963	359.554	0.963197	0.166154	5.797	6.75123e-09	7.96788e-08	NS
ENSGALG00000010733	3037.06	-0.91587	0.15808	-5.79373	6.88392e-09	8.11734e-08	NS
ENSGALG00000029679	191.061	-1.23425	0.21309	-5.79217	6.94839e-09	8.18616e-08	Down
ENSGALG00000049835	158.909	-2.00268	0.345767	-5.79197	6.95653e-09	8.18857e-08	Down
ENSGALG00000026547	188.113	-1.11208	0.192186	-5.78648	7.18785e-09	8.45344e-08	Down
ENSGALG00000030303	42.98	-3.89612	0.673351	-5.78617	7.2009e-09	8.46137e-08	Down
ENSGALG00000041923	1168.42	-1.36423	0.235897	-5.78317	7.33049e-09	8.60611e-08	Down
ENSGALG00000012361	539.984	-0.895822	0.154916	-5.78265	7.35334e-09	8.62539e-08	NS
ENSGALG00000033089	370.041	-2.63516	0.455789	-5.78154	7.40191e-09	8.67478e-08	Down
ENSGALG00000010448	720.411	-5.13451	0.888882	-5.77637	7.63317e-09	8.938e-08	Down
ENSGALG00000005090	1311.17	-0.555988	0.0962738	-5.77508	7.69178e-09	8.99094e-08	NS
ENSGALG00000015704	57458.8	0.894218	0.154839	5.77514	7.68897e-09	8.99094e-08	NS
ENSGALG00000036616	65.4784	-2.53331	0.438812	-5.77311	7.78194e-09	9.08842e-08	Down
ENSGALG00000030419	10270.9	-0.793182	0.137482	-5.76935	7.95778e-09	9.28569e-08	NS
ENSGALG00000042182	3376.17	0.702367	0.121753	5.7688	7.98365e-09	9.30778e-08	NS
ENSGALG00000006198	9045.55	1.63568	0.283549	5.76859	7.99389e-09	9.31163e-08	Up
ENSGALG00000016583	682.646	-1.04656	0.181538	-5.76496	8.16763e-09	9.50576e-08	Down
ENSGALG00000062250	356.35	1.03795	0.180152	5.7615	8.33697e-09	9.69443e-08	Up
ENSGALG00000010997	666.622	-1.31705	0.228887	-5.75418	8.70659e-09	1.01155e-07	Down
ENSGALG00000040031	485.397	-0.918397	0.159623	-5.75352	8.74047e-09	1.01461e-07	NS
ENSGALG00000011867	903.695	0.774191	0.134603	5.75166	8.8369e-09	1.02491e-07	NS
ENSGALG00000041143	85339.6	1.78757	0.310877	5.75008	8.92019e-09	1.03368e-07	Up
ENSGALG00000033572	889.835	0.8512	0.148168	5.74482	9.20175e-09	1.06539e-07	NS
ENSGALG00000000402	66.068	-2.23303	0.3888	-5.74339	9.2797e-09	1.07256e-07	Down
ENSGALG00000003033	646.466	-1.02445	0.178367	-5.74347	9.2756e-09	1.07256e-07	Down
ENSGALG00000000632	146.193	-1.70955	0.297768	-5.74121	9.40015e-09	1.08555e-07	Down
ENSGALG00000042321	74.9263	-1.74993	0.304809	-5.74106	9.40835e-09	1.08556e-07	Down
ENSGALG00000012546	1278	-1.5276	0.266096	-5.74077	9.42473e-09	1.08652e-07	Down
ENSGALG00000012220	462.801	-0.775846	0.135163	-5.74006	9.46413e-09	1.09012e-07	NS
ENSGALG00000060805	1202.65	-0.841746	0.146752	-5.73584	9.70287e-09	1.11666e-07	NS
ENSGALG00000011116	682.042	-0.965375	0.168358	-5.73405	9.80625e-09	1.12759e-07	NS
ENSGALG00000010542	3489.41	-1.10431	0.192673	-5.73155	9.95175e-09	1.14334e-07	Down
ENSGALG00000011003	4187.81	-0.73103	0.127579	-5.73	1.00432e-08	1.15286e-07	NS
ENSGALG00000040433	6139.41	-0.785619	0.137167	-5.72747	1.01941e-08	1.16918e-07	NS
ENSGALG00000038504	29.0913	-6.48142	1.13188	-5.72626	1.0267e-08	1.17654e-07	Down
ENSGALG00000016609	41801.8	-0.707826	0.123673	-5.72338	1.04428e-08	1.19567e-07	NS
ENSGALG00000013207	491.296	-2.14066	0.374228	-5.7202	1.06398e-08	1.21718e-07	Down
ENSGALG00000042388	3421.78	1.27668	0.223407	5.7146	1.09963e-08	1.25689e-07	Up
ENSGALG00000013776	510.802	-1.40345	0.245602	-5.71436	1.1012e-08	1.25761e-07	Down
ENSGALG00000032526	1122.49	-0.909967	0.159323	-5.71147	1.12002e-08	1.27803e-07	NS
ENSGALG00000062397	1455.79	-0.973725	0.170578	-5.70837	1.14062e-08	1.30043e-07	NS
ENSGALG00000008314	22028.3	-0.516468	0.0904935	-5.70724	1.14826e-08	1.30802e-07	NS
ENSGALG00000006350	3223.27	0.506057	0.0887162	5.70422	1.16874e-08	1.33022e-07	NS
ENSGALG00000033593	959.548	1.44858	0.254026	5.70246	1.18088e-08	1.34291e-07	Up
ENSGALG00000016837	1056.03	-2.27659	0.399343	-5.70085	1.19212e-08	1.35453e-07	Down
ENSGALG00000000516	125.453	-2.5504	0.447544	-5.69866	1.20751e-08	1.37086e-07	Down
ENSGALG00000019622	59.6694	-3.34832	0.587711	-5.69722	1.2178e-08	1.38138e-07	Down
ENSGALG00000014798	6527.27	1.28891	0.226256	5.69668	1.22161e-08	1.38452e-07	Up
ENSGALG00000011436	1963.95	0.616239	0.108187	5.69607	1.22599e-08	1.38832e-07	NS
ENSGALG00000001841	1017.5	0.824899	0.144909	5.69254	1.25166e-08	1.41391e-07	NS
ENSGALG00000005043	1806.89	-1.36307	0.23945	-5.69252	1.25175e-08	1.41391e-07	Down
ENSGALG00000012932	2544.2	-0.657758	0.115543	-5.69275	1.25007e-08	1.41391e-07	NS
ENSGALG00000023517	3091.4	0.797454	0.140106	5.6918	1.2571e-08	1.41875e-07	NS
ENSGALG00000037935	291.08	1.18358	0.207952	5.69163	1.25832e-08	1.41894e-07	Up
ENSGALG00000054624	717.719	-1.14367	0.200951	-5.69129	1.26081e-08	1.42056e-07	Down
ENSGALG00000033256	2533.12	-0.770471	0.135395	-5.69056	1.26621e-08	1.42544e-07	NS
ENSGALG00000052514	59.1734	2.93618	0.516115	5.68899	1.27791e-08	1.4374e-07	Up
ENSGALG00000065905	204.553	-1.05831	0.186155	-5.68507	1.30758e-08	1.46955e-07	Down
ENSGALG00000032287	12340.5	0.559474	0.0984147	5.68486	1.30921e-08	1.47015e-07	NS
ENSGALG00000046550	70.1568	-3.86196	0.679368	-5.68463	1.31093e-08	1.47084e-07	Down
ENSGALG00000042661	690.756	0.720325	0.126766	5.68233	1.32871e-08	1.48955e-07	NS
ENSGALG00000065325	87.5605	2.17786	0.383304	5.6818	1.33283e-08	1.49292e-07	Up
ENSGALG00000016433	7800.05	0.673912	0.11874	5.67554	1.38248e-08	1.54725e-07	NS
ENSGALG00000016801	3467.57	-0.76096	0.134086	-5.67515	1.38566e-08	1.54952e-07	NS
ENSGALG00000036234	2751.22	-0.657166	0.115827	-5.67368	1.39763e-08	1.5616e-07	NS
ENSGALG00000034502	351.975	-1.60005	0.282053	-5.67286	1.40429e-08	1.56773e-07	Down
ENSGALG00000010554	7755.45	1.76245	0.310709	5.67236	1.40843e-08	1.57105e-07	Up
ENSGALG00000041052	1349.72	-0.776318	0.136945	-5.66885	1.4376e-08	1.60225e-07	NS
ENSGALG00000009421	1118.7	0.748825	0.132101	5.66858	1.43982e-08	1.6034e-07	NS
ENSGALG00000040397	119.08	-1.85353	0.327025	-5.66784	1.44606e-08	1.60814e-07	Down
ENSGALG00000059539	2032.82	0.59814	0.105533	5.66779	1.44648e-08	1.60814e-07	NS
ENSGALG00000010691	451.889	-1.0672	0.188311	-5.66723	1.45127e-08	1.61213e-07	Down
ENSGALG00000029788	110.916	3.62916	0.640653	5.66478	1.47215e-08	1.63398e-07	Up
ENSGALG00000005290	575.876	-1.07667	0.190069	-5.66462	1.47354e-08	1.63417e-07	Down
ENSGALG00000015109	5191.31	1.3248	0.233915	5.66357	1.48256e-08	1.64281e-07	Up
ENSGALG00000034354	1891.87	1.18303	0.208896	5.66325	1.48534e-08	1.64327e-07	Up
ENSGALG00000041775	1827.1	-0.665288	0.117475	-5.66324	1.48542e-08	1.64327e-07	NS
ENSGALG00000028373	142.28	-2.66561	0.470871	-5.66102	1.50474e-08	1.66327e-07	Down
ENSGALG00000055933	175.412	-1.33753	0.236335	-5.65946	1.51851e-08	1.6771e-07	Down
ENSGALG00000006494	7403.37	0.860317	0.152082	5.65692	1.54113e-08	1.70069e-07	NS
ENSGALG00000008107	4083.03	0.60817	0.107533	5.65567	1.5524e-08	1.71173e-07	NS
ENSGALG00000016285	234.613	-1.56492	0.276744	-5.65475	1.56077e-08	1.71954e-07	Down
ENSGALG00000033234	114.074	-1.95267	0.345376	-5.65376	1.56974e-08	1.72801e-07	Down
ENSGALG00000033513	1407.03	0.623494	0.110375	5.64889	1.61491e-08	1.77627e-07	NS
ENSGALG00000004428	44.1872	-2.44736	0.433417	-5.64666	1.63595e-08	1.79794e-07	Down
ENSGALG00000009507	21980.8	-0.51892	0.0919099	-5.64596	1.64258e-08	1.80375e-07	NS
ENSGALG00000008240	1993.86	0.92589	0.16403	5.64465	1.65522e-08	1.81614e-07	NS
ENSGALG00000006503	183.678	1.89051	0.335038	5.64267	1.67437e-08	1.83416e-07	Up
ENSGALG00000058960	3721.7	0.590514	0.104651	5.64268	1.67422e-08	1.83416e-07	NS
ENSGALG00000037773	297.429	-2.37267	0.420508	-5.6424	1.67693e-08	1.83546e-07	Down
ENSGALG00000009638	27.0347	-3.06634	0.543646	-5.64032	1.69737e-08	1.85632e-07	Down
ENSGALG00000002971	2585.42	-0.894164	0.158539	-5.64003	1.70021e-08	1.8564e-07	NS
ENSGALG00000033260	685.003	-1.08953	0.193177	-5.64006	1.69993e-08	1.8564e-07	Down
ENSGALG00000015898	6314.32	-1.13756	0.201708	-5.63963	1.70421e-08	1.85925e-07	Down
ENSGALG00000004483	1985.44	0.821102	0.145617	5.63879	1.71248e-08	1.86676e-07	NS
ENSGALG00000006057	2926.22	0.523422	0.092839	5.63795	1.72082e-08	1.87363e-07	NS
ENSGALG00000015663	1537.33	-0.660074	0.117079	-5.63788	1.72158e-08	1.87363e-07	NS
ENSGALG00000027170	485.528	0.866491	0.153718	5.63688	1.73155e-08	1.88295e-07	NS
ENSGALG00000045671	88.7717	-2.27855	0.404289	-5.63593	1.74111e-08	1.89182e-07	Down
ENSGALG00000004465	3310.31	-0.852974	0.151353	-5.63565	1.74404e-08	1.89347e-07	NS
ENSGALG00000003987	955.75	2.17091	0.38529	5.6345	1.75568e-08	1.90456e-07	Up
ENSGALG00000026077	8849.2	0.727102	0.129101	5.63202	1.78108e-08	1.93056e-07	NS
ENSGALG00000010293	28.9591	3.55705	0.631644	5.63143	1.78726e-08	1.93271e-07	Up
ENSGALG00000016322	193.613	-1.43493	0.2548	-5.63159	1.78553e-08	1.93271e-07	Down
ENSGALG00000042992	60.4915	-2.27471	0.403932	-5.63141	1.78739e-08	1.93271e-07	Down
ENSGALG00000011608	13542.3	0.845072	0.150189	5.62671	1.83683e-08	1.98457e-07	NS
ENSGALG00000032051	312.295	0.94206	0.167475	5.62509	1.85416e-08	2.00169e-07	NS
ENSGALG00000002710	529.18	-1.7115	0.304273	-5.62489	1.85621e-08	2.00229e-07	Down
ENSGALG00000027645	68.1064	-1.8864	0.335398	-5.62435	1.86203e-08	2.00695e-07	Down
ENSGALG00000006034	285.672	-1.24621	0.221582	-5.62415	1.86428e-08	2.00776e-07	Down
ENSGALG00000014862	34827.2	1.90634	0.33899	5.6236	1.87015e-08	2.01248e-07	Up
ENSGALG00000039190	379.635	1.35779	0.241485	5.62266	1.88044e-08	2.0203e-07	Up
ENSGALG00000050615	930.623	-0.898771	0.159847	-5.62269	1.88009e-08	2.0203e-07	NS
ENSGALG00000021869	1643.01	-1.05099	0.187072	-5.61809	1.9308e-08	2.07276e-07	Down
ENSGALG00000017079	3911.39	-0.645457	0.114921	-5.61653	1.94828e-08	2.08985e-07	NS
ENSGALG00000043513	708.35	0.673116	0.119895	5.6142	1.97475e-08	2.11654e-07	NS
ENSGALG00000042454	714.443	-0.948219	0.168998	-5.61081	2.01378e-08	2.15666e-07	NS
ENSGALG00000009405	217.275	-2.23687	0.398749	-5.6097	2.02672e-08	2.16879e-07	Down
ENSGALG00000007651	8695.96	-1.22378	0.218234	-5.60766	2.05076e-08	2.19276e-07	Down
ENSGALG00000013655	598.269	1.52054	0.271259	5.60549	2.07667e-08	2.2187e-07	Up
ENSGALG00000003370	1055.25	0.708536	0.126423	5.60448	2.08878e-08	2.22986e-07	NS
ENSGALG00000002362	3093.76	0.69037	0.12323	5.60228	2.11546e-08	2.25654e-07	NS
ENSGALG00000013615	992.92	-0.823079	0.146949	-5.60113	2.1296e-08	2.26802e-07	NS
ENSGALG00000026313	2906.39	1.56692	0.279747	5.6012	2.12871e-08	2.26802e-07	Up
ENSGALG00000005820	2505.36	0.532041	0.0950031	5.60025	2.14047e-08	2.27779e-07	NS
ENSGALG00000012756	86.3132	-1.86291	0.332931	-5.59548	2.20009e-08	2.33939e-07	Down
ENSGALG00000010255	3648.23	-0.83063	0.148617	-5.58907	2.28285e-08	2.42546e-07	NS
ENSGALG00000015489	202.783	-1.34891	0.241565	-5.58405	2.34984e-08	2.49345e-07	Down
ENSGALG00000028876	411.159	0.877751	0.15719	5.58399	2.35056e-08	2.49345e-07	NS
ENSGALG00000064290	404.72	0.979419	0.175425	5.58312	2.36244e-08	2.50407e-07	NS
ENSGALG00000062083	126853	-0.73959	0.132481	-5.58259	2.3696e-08	2.50968e-07	NS
ENSGALG00000004518	45.4333	2.2116	0.396521	5.5775	2.43997e-08	2.58217e-07	Up
ENSGALG00000017229	291.309	-2.06295	0.37025	-5.57177	2.52162e-08	2.66648e-07	Down
ENSGALG00000007332	621.067	1.24784	0.224125	5.56758	2.58299e-08	2.72923e-07	Up
ENSGALG00000012007	6318.61	-0.518344	0.0931368	-5.5654	2.61547e-08	2.76137e-07	NS
ENSGALG00000042624	721.889	-0.855278	0.153758	-5.56251	2.65919e-08	2.80532e-07	NS
ENSGALG00000014974	5367.6	-0.520411	0.0935904	-5.56051	2.68982e-08	2.83541e-07	NS
ENSGALG00000000606	1237.29	0.766676	0.137899	5.5597	2.70241e-08	2.84644e-07	NS
ENSGALG00000014854	3297.89	0.493789	0.088865	5.55662	2.7505e-08	2.89482e-07	NS
ENSGALG00000009381	2643.91	-1.02572	0.184715	-5.55301	2.80797e-08	2.95299e-07	Down
ENSGALG00000051598	29064.1	1.03703	0.186785	5.552	2.82422e-08	2.96775e-07	Up
ENSGALG00000015126	238.4	-0.927561	0.167091	-5.55124	2.83644e-08	2.97827e-07	NS
ENSGALG00000001048	1815.51	1.12322	0.202411	5.54919	2.86997e-08	3.01111e-07	Up
ENSGALG00000061408	9587.49	-1.27695	0.230198	-5.5472	2.90282e-08	3.0432e-07	Down
ENSGALG00000049287	1723.41	0.774834	0.139731	5.5452	2.93621e-08	3.0758e-07	NS
ENSGALG00000006715	3379.11	0.760147	0.137281	5.53718	3.07384e-08	3.21727e-07	NS
ENSGALG00000015692	107.569	-1.87185	0.338059	-5.53705	3.07606e-08	3.21727e-07	Down
ENSGALG00000003427	1104.7	0.616262	0.111322	5.53586	3.09704e-08	3.2367e-07	NS
ENSGALG00000016314	5847	1.17423	0.212147	5.53497	3.11281e-08	3.25065e-07	Up
ENSGALG00000005924	7343.85	1.08403	0.195892	5.53381	3.13353e-08	3.26974e-07	Up
ENSGALG00000000241	6617.56	1.80865	0.327122	5.52897	3.22108e-08	3.35587e-07	Up
ENSGALG00000015902	113.251	-3.36008	0.607719	-5.529	3.22058e-08	3.35587e-07	Down
ENSGALG00000012208	7386.01	0.797781	0.144301	5.52859	3.22813e-08	3.36061e-07	NS
ENSGALG00000023294	21919.4	0.985725	0.178462	5.52346	3.32389e-08	3.45761e-07	NS
ENSGALG00000003432	541.248	-1.22792	0.222412	-5.52091	3.37239e-08	3.50535e-07	Down
ENSGALG00000005160	3146.63	0.60459	0.109518	5.52047	3.38091e-08	3.51115e-07	NS
ENSGALG00000009260	1381.84	0.953247	0.172679	5.52035	3.3832e-08	3.51115e-07	NS
ENSGALG00000034982	50575	1.08579	0.196799	5.51727	3.44307e-08	3.57052e-07	Up
ENSGALG00000010428	2857.1	-0.752299	0.136374	-5.51644	3.45934e-08	3.58463e-07	NS
ENSGALG00000009152	12075	1.74481	0.316331	5.51578	3.47235e-08	3.59533e-07	Up
ENSGALG00000027592	1189.37	1.11135	0.201512	5.51507	3.48651e-08	3.60721e-07	Up
ENSGALG00000012222	1449.91	-0.796567	0.144503	-5.51246	3.53857e-08	3.65825e-07	NS
ENSGALG00000007127	408.358	1.87702	0.340527	5.5121	3.5457e-08	3.66279e-07	Up
ENSGALG00000030173	230.946	-1.38624	0.251524	-5.51137	3.56061e-08	3.67255e-07	Down
ENSGALG00000033938	526.772	-0.859973	0.156034	-5.51143	3.55932e-08	3.67255e-07	NS
ENSGALG00000014526	5277.01	0.474185	0.0860552	5.51024	3.58336e-08	3.69317e-07	NS
ENSGALG00000062623	3961.32	-0.970237	0.176112	-5.50922	3.60436e-08	3.71196e-07	NS
ENSGALG00000034561	279.466	-1.42822	0.259455	-5.50472	3.69758e-08	3.80505e-07	Down
ENSGALG00000040836	566.921	1.45432	0.264595	5.4964	3.87612e-08	3.98572e-07	Up
ENSGALG00000008120	111.321	1.97068	0.358559	5.49609	3.88301e-08	3.98975e-07	Up
ENSGALG00000035629	617.851	-0.940705	0.171201	-5.49473	3.91301e-08	4.0175e-07	NS
ENSGALG00000029462	95.7707	-1.36482	0.248445	-5.49342	3.94218e-08	4.04435e-07	Down
ENSGALG00000050207	472.35	1.44852	0.263775	5.49151	3.98503e-08	4.08519e-07	Up
ENSGALG00000004225	9222.28	1.05255	0.191766	5.48869	4.04934e-08	4.14795e-07	Up
ENSGALG00000015959	3183.9	0.781076	0.142336	5.48757	4.07506e-08	4.1711e-07	NS
ENSGALG00000043596	270.564	1.08329	0.197572	5.48303	4.18103e-08	4.27631e-07	Up
ENSGALG00000037933	1077.67	-0.657123	0.119916	-5.47989	4.25599e-08	4.34966e-07	NS
ENSGALG00000002403	3795.74	0.87117	0.159006	5.47885	4.28089e-08	4.37178e-07	NS
ENSGALG00000027907	687.867	-1.02975	0.188063	-5.47555	4.36166e-08	4.45089e-07	Down
ENSGALG00000006137	30.1093	-4.5093	0.823641	-5.47483	4.37931e-08	4.46211e-07	Down
ENSGALG00000039222	5705.16	-0.748506	0.136717	-5.47484	4.37901e-08	4.46211e-07	NS
ENSGALG00000036807	1003.15	0.85078	0.155616	5.46717	4.57283e-08	4.65575e-07	NS
ENSGALG00000012857	595.646	-1.06438	0.194918	-5.46066	4.74365e-08	4.826e-07	Down
ENSGALG00000002714	507.469	1.26396	0.23148	5.46034	4.7521e-08	4.83095e-07	Up
ENSGALG00000020143	22.9673	-7.04125	1.28971	-5.45954	4.77362e-08	4.84914e-07	Down
ENSGALG00000011499	1930.03	-1.0308	0.188819	-5.45923	4.78197e-08	4.85395e-07	Down
ENSGALG00000000478	490.713	1.06827	0.195692	5.45892	4.7905e-08	4.85893e-07	Up
ENSGALG00000034590	1023.37	2.15695	0.395176	5.4582	4.80973e-08	4.87476e-07	Up
ENSGALG00000012684	3416.76	-0.464672	0.0851648	-5.45615	4.86578e-08	4.92784e-07	NS
ENSGALG00000005767	1732.04	0.543975	0.0997034	5.45593	4.87164e-08	4.93006e-07	NS
ENSGALG00000005337	4613.43	-0.459331	0.0841972	-5.45542	4.88584e-08	4.9407e-07	NS
ENSGALG00000038646	833.646	0.623727	0.114345	5.45478	4.90338e-08	4.9547e-07	NS
ENSGALG00000015340	1939.88	-1.49248	0.27364	-5.45417	4.92017e-08	4.96793e-07	Down
ENSGALG00000001407	3805.72	-0.994345	0.182321	-5.45381	4.9302e-08	4.97431e-07	NS
ENSGALG00000005796	6600.67	1.05982	0.194412	5.45143	4.9966e-08	5.03373e-07	Up
ENSGALG00000008942	1431.89	-0.694042	0.127312	-5.4515	4.99462e-08	5.03373e-07	NS
ENSGALG00000017036	25.6888	-4.06391	0.745768	-5.44929	5.05713e-08	5.0909e-07	Down
ENSGALG00000011504	3208.18	-0.626688	0.11501	-5.44897	5.06622e-08	5.09622e-07	NS
ENSGALG00000007525	59.4857	-2.35834	0.432993	-5.44661	5.13385e-08	5.15652e-07	Down
ENSGALG00000038612	115306	-0.689384	0.12657	-5.44664	5.13298e-08	5.15652e-07	NS
ENSGALG00000026493	3103.04	-0.617532	0.113457	-5.44287	5.24277e-08	5.26199e-07	NS
ENSGALG00000033663	4412.55	0.446318	0.0820342	5.44064	5.30908e-08	5.32456e-07	NS
ENSGALG00000031331	1919.74	0.706583	0.129895	5.43964	5.33879e-08	5.35035e-07	NS
ENSGALG00000028709	109.016	2.37748	0.437116	5.43901	5.35786e-08	5.36545e-07	Up
ENSGALG00000050866	70949	1.07067	0.196943	5.43646	5.43502e-08	5.43867e-07	Up
ENSGALG00000039499	586.425	-1.35177	0.248683	-5.43569	5.45841e-08	5.458e-07	Down
ENSGALG00000058837	514.161	-0.847952	0.15607	-5.43314	5.53703e-08	5.5325e-07	NS
ENSGALG00000004127	23.4547	-3.12224	0.57493	-5.43065	5.615e-08	5.60623e-07	Down
ENSGALG00000003443	314.061	-1.7648	0.325237	-5.42621	5.75642e-08	5.74049e-07	Down
ENSGALG00000007868	39.008	-2.02529	0.373245	-5.42616	5.75803e-08	5.74049e-07	Down
ENSGALG00000016925	3861.25	0.982803	0.18116	5.42506	5.79362e-08	5.77168e-07	NS
ENSGALG00000014513	304.366	-2.05303	0.37859	-5.42281	5.86684e-08	5.84029e-07	Down
ENSGALG00000006530	1965.8	-0.635236	0.117197	-5.42024	5.95185e-08	5.92053e-07	NS
ENSGALG00000005195	3866.63	-0.470181	0.0868606	-5.41306	6.19574e-08	6.15856e-07	NS
ENSGALG00000009687	2586.33	-1.22344	0.226031	-5.4127	6.20799e-08	6.16617e-07	Down
ENSGALG00000032768	1063.75	1.14913	0.212378	5.41076	6.27596e-08	6.22561e-07	Up
ENSGALG00000035626	1581.03	0.815018	0.15063	5.41072	6.2771e-08	6.22561e-07	NS
ENSGALG00000062800	915.125	1.30542	0.241323	5.40946	6.32151e-08	6.26502e-07	Up
ENSGALG00000037629	18105.1	1.2144	0.224623	5.40642	6.42972e-08	6.36756e-07	Up
ENSGALG00000017035	2239.6	-0.719683	0.133174	-5.40406	6.51475e-08	6.44701e-07	NS
ENSGALG00000038469	475.984	-1.09485	0.202738	-5.40035	6.65126e-08	6.57725e-07	Down
ENSGALG00000002763	6585.17	3.4551	0.639885	5.39956	6.68046e-08	6.60126e-07	Up
ENSGALG00000011319	404.083	1.03892	0.192561	5.39525	6.84295e-08	6.75685e-07	Up
ENSGALG00000012550	223.377	1.5547	0.288181	5.39488	6.85711e-08	6.76585e-07	Up
ENSGALG00000043047	728.222	-0.819133	0.151869	-5.39369	6.90239e-08	6.80553e-07	NS
ENSGALG00000015113	1444.57	-0.609076	0.112931	-5.39332	6.91657e-08	6.8095e-07	NS
ENSGALG00000042137	1697.62	1.03918	0.192676	5.39338	6.9144e-08	6.8095e-07	Up
ENSGALG00000001863	155.276	2.67265	0.495704	5.39163	6.98226e-08	6.86913e-07	Up
ENSGALG00000064571	4428.84	1.05189	0.195113	5.39118	6.99983e-08	6.88137e-07	Up
ENSGALG00000004521	4656.13	0.665898	0.123528	5.39067	7.01966e-08	6.89582e-07	NS
ENSGALG00000016419	450.321	-0.948128	0.175914	-5.38972	7.05673e-08	6.92716e-07	NS
ENSGALG00000004266	827.904	-1.56193	0.289905	-5.38773	7.13544e-08	6.99931e-07	Down
ENSGALG00000005268	1093.23	-1.01425	0.188401	-5.38346	7.30659e-08	7.16195e-07	Down
ENSGALG00000027198	326.606	-1.49591	0.277943	-5.38209	7.36254e-08	7.21152e-07	Down
ENSGALG00000065323	1774.28	0.956508	0.177769	5.38061	7.42344e-08	7.26588e-07	NS
ENSGALG00000027757	4196.86	0.909961	0.169256	5.37622	7.60645e-08	7.43957e-07	NS
ENSGALG00000016945	49.5049	-3.84649	0.715743	-5.37412	7.69594e-08	7.52162e-07	Down
ENSGALG00000011618	514.087	-0.8608	0.16019	-5.37361	7.71738e-08	7.53708e-07	NS
ENSGALG00000022891	792.578	-0.690491	0.128639	-5.36766	7.9764e-08	7.78439e-07	NS
ENSGALG00000012020	1351.37	1.96128	0.365594	5.36463	8.11169e-08	7.91067e-07	Up
ENSGALG00000015115	7089.48	0.766809	0.142946	5.36434	8.12461e-08	7.91751e-07	NS
ENSGALG00000012583	137.752	1.53043	0.285322	5.36387	8.14577e-08	7.93237e-07	Up
ENSGALG00000010995	268.117	-1.14315	0.213189	-5.36215	8.22388e-08	8.00262e-07	Down
ENSGALG00000021340	65.2683	-2.59479	0.483985	-5.3613	8.26235e-08	8.03423e-07	Down
ENSGALG00000012823	9184.13	-0.738825	0.137833	-5.36028	8.30935e-08	8.07409e-07	NS
ENSGALG00000006343	225.1	-1.95585	0.364982	-5.35876	8.37947e-08	8.13633e-07	Down
ENSGALG00000016148	257.203	-1.31564	0.245551	-5.35792	8.41835e-08	8.16817e-07	Down
ENSGALG00000009596	8371.96	-0.741294	0.138406	-5.35595	8.51084e-08	8.25195e-07	NS
ENSGALG00000000755	5778.72	-0.506316	0.0945537	-5.35479	8.56539e-08	8.29884e-07	NS
ENSGALG00000004526	47.3446	3.28009	0.612601	5.35437	8.58546e-08	8.31229e-07	Up
ENSGALG00000029282	13001.8	0.77789	0.145326	5.35273	8.66376e-08	8.37929e-07	NS
ENSGALG00000035140	3730.94	0.887667	0.165837	5.35266	8.66715e-08	8.37929e-07	NS
ENSGALG00000044675	341.966	1.6077	0.300395	5.35197	8.70021e-08	8.40519e-07	Up
ENSGALG00000000558	118.779	1.41075	0.263638	5.3511	8.74209e-08	8.43957e-07	Up
ENSGALG00000014144	641.871	1.39543	0.26078	5.35096	8.74883e-08	8.44001e-07	Up
ENSGALG00000005475	11359.4	0.728928	0.136262	5.34945	8.8224e-08	8.50487e-07	NS
ENSGALG00000011052	21.6412	-4.42771	0.828088	-5.34691	8.94666e-08	8.61847e-07	Down
ENSGALG00000010858	329.627	-1.66712	0.311931	-5.34453	9.06519e-08	8.72638e-07	Down
ENSGALG00000037669	23255.4	-0.795246	0.14881	-5.34402	9.09071e-08	8.74468e-07	NS
ENSGALG00000016017	23.858	-7.10378	1.33066	-5.33852	9.3706e-08	9.00745e-07	Down
ENSGALG00000007378	1615.59	-0.796601	0.149228	-5.33816	9.38947e-08	9.01914e-07	NS
ENSGALG00000016545	781.52	-0.927885	0.173829	-5.33793	9.40159e-08	9.02432e-07	NS
ENSGALG00000063019	333.111	1.04035	0.194924	5.33721	9.43876e-08	9.05352e-07	Up
ENSGALG00000013200	534.042	-1.54627	0.289783	-5.33595	9.50464e-08	9.1102e-07	Down
ENSGALG00000006623	595.101	-1.15389	0.216331	-5.33392	9.61128e-08	9.20584e-07	Down
ENSGALG00000008753	300.283	0.869412	0.163033	5.33275	9.67366e-08	9.25897e-07	NS
ENSGALG00000015960	1482.82	0.6881	0.129135	5.32852	9.90151e-08	9.4703e-07	NS
ENSGALG00000009538	17179.7	0.751253	0.141003	5.32793	9.93381e-08	9.49443e-07	NS
ENSGALG00000025743	3323.01	-0.720829	0.135432	-5.32245	1.02377e-07	9.77794e-07	NS
ENSGALG00000015608	48.3905	-2.61901	0.492158	-5.32148	1.02924e-07	9.82313e-07	Down
ENSGALG00000002321	6275.95	0.50892	0.0956556	5.32033	1.03577e-07	9.87843e-07	NS
ENSGALG00000000604	61.4687	2.31029	0.434399	5.31836	1.04707e-07	9.97918e-07	Up
ENSGALG00000042418	147.679	-1.51777	0.285534	-5.31554	1.06339e-07	1.01275e-06	Down
ENSGALG00000056746	1270.46	0.836817	0.157449	5.31486	1.06739e-07	1.01584e-06	NS
ENSGALG00000052511	2901.05	-0.811977	0.152809	-5.31368	1.07434e-07	1.02173e-06	NS
ENSGALG00000007970	1896.93	-0.54088	0.10183	-5.3116	1.08669e-07	1.03249e-06	NS
ENSGALG00000057639	872.982	-0.95089	0.179024	-5.31151	1.08719e-07	1.03249e-06	NS
ENSGALG00000007510	3330.65	1.59699	0.300697	5.31095	1.09053e-07	1.03493e-06	Up
ENSGALG00000039178	2805.23	-0.923455	0.173885	-5.31071	1.09198e-07	1.03557e-06	NS
ENSGALG00000000988	3745.14	-0.641294	0.120808	-5.30835	1.10622e-07	1.04833e-06	NS
ENSGALG00000040519	1720.24	1.01025	0.190325	5.30803	1.10817e-07	1.04943e-06	Up
ENSGALG00000014496	5399.16	1.46003	0.275245	5.30448	1.12995e-07	1.0693e-06	Up
ENSGALG00000006933	670.592	0.629092	0.118617	5.30354	1.13576e-07	1.07405e-06	NS
ENSGALG00000060706	6192.29	-0.606544	0.114414	-5.30131	1.14977e-07	1.08653e-06	NS
ENSGALG00000034345	434.545	1.04457	0.197056	5.30091	1.15228e-07	1.08814e-06	Up
ENSGALG00000008542	592.938	0.996253	0.187995	5.29937	1.16201e-07	1.09655e-06	NS
ENSGALG00000034742	253.709	-1.7059	0.321978	-5.29818	1.16965e-07	1.10299e-06	Down
ENSGALG00000015271	675.749	-0.761633	0.143769	-5.2976	1.17336e-07	1.10571e-06	NS
ENSGALG00000009650	1668.55	0.870744	0.164406	5.29629	1.18177e-07	1.11258e-06	NS
ENSGALG00000015537	6850.97	0.800838	0.15121	5.29621	1.18231e-07	1.11258e-06	NS
ENSGALG00000003862	969.322	-0.730435	0.138013	-5.29249	1.2066e-07	1.13464e-06	NS
ENSGALG00000021636	9772.77	0.758677	0.14356	5.28473	1.25889e-07	1.18298e-06	NS
ENSGALG00000010315	4545.07	0.90506	0.17128	5.28409	1.26331e-07	1.18631e-06	NS
ENSGALG00000040817	569.101	-1.27006	0.240476	-5.28144	1.28171e-07	1.20274e-06	Down
ENSGALG00000035960	211.952	1.41043	0.267147	5.27959	1.29471e-07	1.21409e-06	Up
ENSGALG00000000394	45.0907	2.99574	0.56762	5.27772	1.30802e-07	1.22486e-06	Up
ENSGALG00000016547	2677.35	0.861365	0.163206	5.27778	1.3076e-07	1.22486e-06	NS
ENSGALG00000008113	3945.17	0.853203	0.16173	5.27547	1.32418e-07	1.23914e-06	NS
ENSGALG00000004294	1628.82	-0.60313	0.114336	-5.27507	1.32703e-07	1.24093e-06	NS
ENSGALG00000016955	1688.64	-0.534089	0.101254	-5.27472	1.32962e-07	1.24249e-06	NS
ENSGALG00000004660	197.244	-1.24797	0.236657	-5.27334	1.33961e-07	1.25095e-06	Down
ENSGALG00000021174	2674.7	1.86751	0.354313	5.2708	1.35828e-07	1.26751e-06	Up
ENSGALG00000008497	12578.8	0.64381	0.122197	5.26864	1.37436e-07	1.28162e-06	NS
ENSGALG00000042071	2768.66	0.704879	0.133879	5.26504	1.4016e-07	1.30612e-06	NS
ENSGALG00000035187	92.3296	1.39606	0.265235	5.2635	1.41338e-07	1.31527e-06	Up
ENSGALG00000039061	657.999	0.820397	0.155865	5.26352	1.4132e-07	1.31527e-06	NS
ENSGALG00000000038	56.7695	2.52661	0.480158	5.26203	1.42476e-07	1.32493e-06	Up
ENSGALG00000002701	1187.08	-0.786077	0.149406	-5.26136	1.42991e-07	1.32881e-06	NS
ENSGALG00000027853	866.573	1.36088	0.258715	5.26014	1.43943e-07	1.33673e-06	Up
ENSGALG00000012259	4265.26	0.52315	0.0994593	5.25994	1.44105e-07	1.3373e-06	NS
ENSGALG00000012885	195.229	1.48345	0.28206	5.25935	1.44563e-07	1.34063e-06	Up
ENSGALG00000010629	2912.13	1.02884	0.19563	5.25912	1.44743e-07	1.34137e-06	Up
ENSGALG00000040418	211.164	-2.47246	0.470148	-5.25889	1.44925e-07	1.34214e-06	Down
ENSGALG00000014931	818.086	0.68438	0.130162	5.25791	1.45705e-07	1.34842e-06	NS
ENSGALG00000019042	958.676	-0.762941	0.145232	-5.25326	1.49431e-07	1.38195e-06	NS
ENSGALG00000032882	41.0331	3.11752	0.593495	5.25282	1.4979e-07	1.38432e-06	Up
ENSGALG00000027960	77.5224	-1.90259	0.362625	-5.24671	1.54838e-07	1.42998e-06	Down
ENSGALG00000005687	436.967	-0.961985	0.183457	-5.24367	1.57414e-07	1.45277e-06	NS
ENSGALG00000039837	60.8664	2.01804	0.385296	5.23765	1.62638e-07	1.49996e-06	Up
ENSGALG00000029947	1180.5	0.934762	0.178476	5.23748	1.62787e-07	1.5003e-06	NS
ENSGALG00000008269	1392.94	-0.505343	0.0965153	-5.23589	1.64194e-07	1.51223e-06	NS
ENSGALG00000042838	1584.32	0.764899	0.1461	5.23544	1.64591e-07	1.51485e-06	NS
ENSGALG00000040896	26043.5	0.818394	0.156397	5.2328	1.66958e-07	1.53558e-06	NS
ENSGALG00000028949	62.7232	1.81801	0.34748	5.232	1.67687e-07	1.54123e-06	Up
ENSGALG00000012121	4313.79	-0.433684	0.0829069	-5.23098	1.68612e-07	1.54867e-06	NS
ENSGALG00000004345	80.0123	1.89523	0.362322	5.2308	1.68777e-07	1.54912e-06	Up
ENSGALG00000031303	9660.16	0.662844	0.126836	5.22597	1.73245e-07	1.58905e-06	NS
ENSGALG00000010094	1677.38	0.673735	0.12899	5.22317	1.75885e-07	1.61216e-06	NS
ENSGALG00000042469	3087.68	-0.581664	0.111387	-5.22201	1.76991e-07	1.62119e-06	NS
ENSGALG00000006080	43.6746	-2.18321	0.418095	-5.2218	1.77188e-07	1.62189e-06	Down
ENSGALG00000029102	2516.41	-0.549166	0.105181	-5.22117	1.77794e-07	1.62632e-06	NS
ENSGALG00000016529	102.92	-1.39166	0.266587	-5.22027	1.78662e-07	1.63315e-06	Down
ENSGALG00000006604	717.943	0.766231	0.14679	5.2199	1.79022e-07	1.63533e-06	NS
ENSGALG00000009403	3709.34	1.8137	0.34759	5.21793	1.80933e-07	1.65166e-06	Up
ENSGALG00000004343	315.998	1.185	0.227257	5.21437	1.84442e-07	1.68254e-06	Up
ENSGALG00000032207	2594.18	-0.767662	0.147258	-5.21303	1.85777e-07	1.69358e-06	NS
ENSGALG00000039269	6067.93	0.708341	0.135904	5.21205	1.86762e-07	1.70055e-06	NS
ENSGALG00000052088	178.589	-2.24857	0.43142	-5.21202	1.86796e-07	1.70055e-06	Down
ENSGALG00000016824	4201	0.97663	0.187418	5.21098	1.87849e-07	1.70898e-06	NS
ENSGALG00000010214	480.623	-0.884727	0.169824	-5.20967	1.89172e-07	1.71985e-06	NS
ENSGALG00000014678	12196.8	-0.449719	0.0863591	-5.20755	1.91351e-07	1.73848e-06	NS
ENSGALG00000059395	1385.26	1.39732	0.268439	5.20534	1.93639e-07	1.75808e-06	Up
ENSGALG00000002237	2843.77	0.670637	0.128854	5.20461	1.944e-07	1.76379e-06	NS
ENSGALG00000002899	10391.1	1.48052	0.284488	5.20416	1.94879e-07	1.76695e-06	Up
ENSGALG00000007993	98.6851	-3.01497	0.57943	-5.20334	1.95739e-07	1.77354e-06	Down
ENSGALG00000002699	259.834	-1.2517	0.240586	-5.20269	1.96421e-07	1.77852e-06	Down
ENSGALG00000024428	197.903	-1.17409	0.225701	-5.20197	1.97191e-07	1.78429e-06	Down
ENSGALG00000002167	141.216	-2.08345	0.400673	-5.19987	1.99432e-07	1.80335e-06	Down
ENSGALG00000005806	115.193	-1.52309	0.292996	-5.19833	2.01088e-07	1.8171e-06	Down
ENSGALG00000010285	1304.99	0.532079	0.102375	5.19736	2.02134e-07	1.82532e-06	NS
ENSGALG00000064100	427.799	-1.17948	0.227038	-5.19507	2.04645e-07	1.84676e-06	Down
ENSGALG00000008175	3478.7	-0.824862	0.158784	-5.19486	2.04877e-07	1.84761e-06	NS
ENSGALG00000008237	9682.24	0.826626	0.159185	5.19287	2.07079e-07	1.86496e-06	NS
ENSGALG00000043916	22.9524	-6.11874	1.17828	-5.19292	2.07024e-07	1.86496e-06	Down
ENSGALG00000029794	867.196	-0.861354	0.165877	-5.19273	2.07231e-07	1.86508e-06	NS
ENSGALG00000030450	270.194	-2.17191	0.418357	-5.19153	2.0857e-07	1.87587e-06	Down
ENSGALG00000042452	80.1672	-2.71615	0.523207	-5.19134	2.08786e-07	1.87656e-06	Down
ENSGALG00000004707	4200.09	-0.514673	0.099197	-5.18839	2.12114e-07	1.9052e-06	NS
ENSGALG00000004858	970.217	1.2608	0.24329	5.18232	2.19144e-07	1.96702e-06	Up
ENSGALG00000027932	1149.5	-0.752289	0.145175	-5.18195	2.19577e-07	1.96959e-06	NS
ENSGALG00000032148	17897.9	0.963632	0.18601	5.18053	2.21257e-07	1.98333e-06	NS
ENSGALG00000028567	641.659	0.863177	0.166765	5.17601	2.26686e-07	2.03064e-06	NS
ENSGALG00000020417	5247.36	1.12983	0.218333	5.1748	2.28156e-07	2.04245e-06	Up
ENSGALG00000022874	432.254	0.870557	0.168404	5.16944	2.34794e-07	2.10046e-06	NS
ENSGALG00000030253	7765.35	-0.7489	0.144913	-5.16792	2.36716e-07	2.11484e-06	NS
ENSGALG00000058705	245.359	-1.36155	0.263458	-5.168	2.36614e-07	2.11484e-06	Down
ENSGALG00000006594	1395.37	-0.659643	0.127764	-5.16298	2.43051e-07	2.16855e-06	NS
ENSGALG00000062312	143.975	-1.24899	0.241909	-5.16307	2.42926e-07	2.16855e-06	Down
ENSGALG00000009066	86.254	-3.83618	0.743069	-5.16261	2.43525e-07	2.17134e-06	Down
ENSGALG00000021171	192.909	0.969846	0.187935	5.16054	2.46236e-07	2.19405e-06	NS
ENSGALG00000003878	796.729	0.908679	0.176234	5.1561	2.52153e-07	2.24528e-06	NS
ENSGALG00000000703	309.402	1.14782	0.2227	5.15409	2.54866e-07	2.26793e-06	Up
ENSGALG00000016633	3345.87	1.13395	0.220025	5.15375	2.55329e-07	2.27055e-06	Up
ENSGALG00000007082	904.523	0.773886	0.15027	5.14996	2.60546e-07	2.31541e-06	NS
ENSGALG00000030626	9241.12	-0.604678	0.11744	-5.1488	2.62155e-07	2.32817e-06	NS
ENSGALG00000015051	2836.52	-0.448502	0.0871235	-5.14789	2.63429e-07	2.33793e-06	NS
ENSGALG00000044464	606.19	0.653564	0.12698	5.14698	2.6471e-07	2.34775e-06	NS
ENSGALG00000015264	480.171	-0.997313	0.193825	-5.14543	2.66913e-07	2.36572e-06	NS
ENSGALG00000016420	1125.64	-0.798299	0.155179	-5.14436	2.68432e-07	2.37762e-06	NS
ENSGALG00000012888	6876.5	-0.440945	0.0857175	-5.14416	2.68716e-07	2.37856e-06	NS
ENSGALG00000012101	2088.83	0.722162	0.140423	5.14277	2.70714e-07	2.39466e-06	NS
ENSGALG00000034374	1205.16	0.513779	0.0999138	5.14222	2.71513e-07	2.40015e-06	NS
ENSGALG00000019961	565.788	-0.902547	0.175526	-5.14196	2.7188e-07	2.40182e-06	NS
ENSGALG00000012658	3185.07	0.955231	0.185781	5.14171	2.7225e-07	2.4035e-06	NS
ENSGALG00000065872	12.0878	-7.09181	1.37934	-5.14147	2.72603e-07	2.40503e-06	Down
ENSGALG00000036380	1238.27	0.67053	0.130436	5.14067	2.73759e-07	2.41365e-06	NS
ENSGALG00000005415	6316.25	-0.486707	0.0946831	-5.14038	2.74181e-07	2.4142e-06	NS
ENSGALG00000013848	2317.11	1.14137	0.222038	5.14042	2.74125e-07	2.4142e-06	Up
ENSGALG00000051146	2958.61	1.86861	0.36361	5.13906	2.76121e-07	2.42969e-06	Up
ENSGALG00000002165	2099.23	-1.04784	0.203907	-5.13883	2.76461e-07	2.43108e-06	Down
ENSGALG00000000613	1277.31	0.553133	0.107643	5.13857	2.76836e-07	2.43278e-06	NS
ENSGALG00000010764	988.648	0.62378	0.121476	5.13502	2.82113e-07	2.47754e-06	NS
ENSGALG00000010991	1251.48	-0.503559	0.0980691	-5.13473	2.82548e-07	2.47973e-06	NS
ENSGALG00000048011	745.301	-0.665037	0.129534	-5.13408	2.8353e-07	2.48673e-06	NS
ENSGALG00000012277	312.26	0.889313	0.173242	5.13336	2.84609e-07	2.49456e-06	NS
ENSGALG00000029261	6697.16	1.01777	0.198326	5.1318	2.8698e-07	2.5137e-06	Up
ENSGALG00000060741	682.828	0.743066	0.144862	5.12948	2.90546e-07	2.54327e-06	NS
ENSGALG00000001603	1677.22	-0.846482	0.165144	-5.12572	2.96408e-07	2.5929e-06	NS
ENSGALG00000043213	54.5171	-2.45006	0.478008	-5.12557	2.96638e-07	2.59322e-06	Down
ENSGALG00000013920	2457.17	-0.634478	0.123797	-5.12515	2.97299e-07	2.5973e-06	NS
ENSGALG00000035814	136.387	-1.84248	0.359567	-5.12416	2.9886e-07	2.60924e-06	Down
ENSGALG00000038154	11364.9	-0.697809	0.136237	-5.12203	3.02266e-07	2.63726e-06	NS
ENSGALG00000035537	193.579	1.02352	0.199865	5.12104	3.03858e-07	2.64943e-06	Up
ENSGALG00000004216	782.34	-0.817526	0.159683	-5.11968	3.06047e-07	2.66678e-06	NS
ENSGALG00000015240	1178.05	-0.752182	0.146924	-5.11954	3.06282e-07	2.6671e-06	NS
ENSGALG00000053490	1693.68	0.61668	0.120503	5.11755	3.09537e-07	2.6937e-06	NS
ENSGALG00000014861	34.3332	2.72808	0.533195	5.11649	3.11275e-07	2.70706e-06	Up
ENSGALG00000005140	41.8162	-3.18242	0.622105	-5.11557	3.12793e-07	2.71674e-06	Down
ENSGALG00000008957	2238.6	-0.738862	0.144433	-5.11561	3.12724e-07	2.71674e-06	NS
ENSGALG00000007669	83.2891	3.44044	0.672583	5.11526	3.13311e-07	2.71948e-06	Up
ENSGALG00000014948	7412.52	1.66856	0.326206	5.11503	3.13689e-07	2.721e-06	Up
ENSGALG00000006305	666.704	-0.72892	0.142523	-5.1144	3.14743e-07	2.72662e-06	NS
ENSGALG00000040866	2841.62	-0.773943	0.151326	-5.1144	3.14732e-07	2.72662e-06	NS
ENSGALG00000033304	1694.71	-0.677777	0.132576	-5.11237	3.1814e-07	2.75427e-06	NS
ENSGALG00000010713	1262.73	-1.33189	0.260776	-5.10743	3.26574e-07	2.82546e-06	Down
ENSGALG00000013134	153.869	-1.24127	0.243077	-5.10647	3.28224e-07	2.83792e-06	Down
ENSGALG00000027989	2648.08	0.583076	0.114294	5.10156	3.36865e-07	2.91074e-06	NS
ENSGALG00000010680	309.213	-0.992833	0.194677	-5.09989	3.39848e-07	2.93463e-06	NS
ENSGALG00000004300	1868.28	-0.652432	0.127988	-5.09759	3.44004e-07	2.96861e-06	NS
ENSGALG00000038978	4274.42	-0.4711	0.0924227	-5.09723	3.44653e-07	2.9723e-06	NS
ENSGALG00000037603	10743.8	0.987864	0.193812	5.09701	3.45063e-07	2.97393e-06	NS
ENSGALG00000039735	10479.8	1.08533	0.212967	5.09626	3.46436e-07	2.98384e-06	Up
ENSGALG00000026594	78.8753	-2.15914	0.423771	-5.09506	3.48626e-07	3.00078e-06	Down
ENSGALG00000008807	11874.3	0.517831	0.10169	5.09228	3.53789e-07	3.04327e-06	NS
ENSGALG00000013035	27.142	-2.40129	0.471813	-5.0895	3.59016e-07	3.08625e-06	Down
ENSGALG00000027641	1248.4	0.590952	0.116132	5.08863	3.60666e-07	3.09845e-06	NS
ENSGALG00000031663	1952.42	1.01049	0.198592	5.08829	3.61314e-07	3.10203e-06	Up
ENSGALG00000013095	745.783	0.666366	0.131014	5.0862	3.653e-07	3.13401e-06	NS
ENSGALG00000043829	29.7353	-3.97841	0.782212	-5.0861	3.65506e-07	3.13401e-06	Down
ENSGALG00000009360	26.5156	-2.86698	0.564286	-5.08073	3.7599e-07	3.22184e-06	Down
ENSGALG00000048759	212.918	1.83593	0.361399	5.08006	3.77311e-07	3.2311e-06	Up
ENSGALG00000003254	718.448	0.729796	0.143664	5.07989	3.77652e-07	3.23196e-06	NS
ENSGALG00000017031	883.994	-1.37675	0.271249	-5.0756	3.86284e-07	3.30373e-06	Down
ENSGALG00000054262	29.4549	3.41579	0.673271	5.07343	3.90704e-07	3.3394e-06	Up
ENSGALG00000010539	2898.44	0.55313	0.109047	5.07241	3.92809e-07	3.35526e-06	NS
ENSGALG00000009669	982.788	0.679413	0.133993	5.07052	3.96737e-07	3.38665e-06	NS
ENSGALG00000008176	1499.86	0.874681	0.172526	5.06985	3.9813e-07	3.39638e-06	NS
ENSGALG00000042482	636.545	0.790675	0.15602	5.06779	4.02469e-07	3.43121e-06	NS
ENSGALG00000006409	21.3105	-3.35709	0.662587	-5.06663	4.04917e-07	3.44989e-06	Down
ENSGALG00000010160	274.686	1.70129	0.3358	5.06639	4.05428e-07	3.45205e-06	Up
ENSGALG00000006677	4922.28	0.739053	0.145897	5.06558	4.07153e-07	3.46455e-06	NS
ENSGALG00000015699	12751.3	0.75024	0.148109	5.06546	4.07415e-07	3.46458e-06	NS
ENSGALG00000017234	1745.89	1.03876	0.205087	5.06497	4.08475e-07	3.47139e-06	Up
ENSGALG00000012452	1848.13	-0.717023	0.14159	-5.06406	4.10413e-07	3.48565e-06	NS
ENSGALG00000028774	1375.32	1.81257	0.358112	5.06146	4.16066e-07	3.53143e-06	Up
ENSGALG00000026989	688.489	2.03428	0.401953	5.06098	4.17096e-07	3.53793e-06	Up
ENSGALG00000053940	1292.72	0.706492	0.139623	5.06001	4.19245e-07	3.55392e-06	NS
ENSGALG00000001826	767.427	-1.94327	0.384382	-5.05557	4.29108e-07	3.63523e-06	Down
ENSGALG00000014749	570.513	-0.843643	0.16695	-5.05328	4.34296e-07	3.67686e-06	NS
ENSGALG00000011358	95.8068	-2.21322	0.438008	-5.05291	4.3512e-07	3.68151e-06	Down
ENSGALG00000003578	40420.7	1.18973	0.235524	5.05144	4.38496e-07	3.70774e-06	Up
ENSGALG00000008490	64.9078	-2.25306	0.446064	-5.05098	4.39554e-07	3.71434e-06	Down
ENSGALG00000015117	113.508	1.39008	0.275218	5.05084	4.39861e-07	3.71459e-06	Up
ENSGALG00000038494	601.015	-1.03958	0.205864	-5.04983	4.42212e-07	3.7321e-06	Down
ENSGALG00000004121	2879.75	0.550497	0.109048	5.04819	4.46025e-07	3.76106e-06	NS
ENSGALG00000014582	336.416	1.07728	0.213402	5.04811	4.46204e-07	3.76106e-06	Up
ENSGALG00000016697	1421.62	-0.69535	0.137756	-5.04769	4.47189e-07	3.76464e-06	NS
ENSGALG00000035026	925.795	1.18683	0.235123	5.0477	4.4717e-07	3.76464e-06	Up
ENSGALG00000040880	225.69	-1.57214	0.311626	-5.04497	4.53581e-07	3.81605e-06	Down
ENSGALG00000014914	2244.29	-0.837665	0.166081	-5.04373	4.56545e-07	3.83858e-06	NS
ENSGALG00000004372	606.908	1.16734	0.231609	5.04013	4.65205e-07	3.90895e-06	Up
ENSGALG00000027207	264.371	2.02916	0.40274	5.03838	4.6948e-07	3.9424e-06	Up
ENSGALG00000004347	4147.25	-0.586769	0.116517	-5.03592	4.75554e-07	3.99091e-06	NS
ENSGALG00000041969	2664.24	-1.01009	0.200591	-5.03557	4.76424e-07	3.99571e-06	Down
ENSGALG00000040687	1877.7	0.671414	0.133371	5.03419	4.79882e-07	4.02219e-06	NS
ENSGALG00000066429	1833.01	0.482715	0.0959568	5.03054	4.89088e-07	4.0968e-06	NS
ENSGALG00000032452	1150.71	-0.774919	0.154169	-5.02644	4.99675e-07	4.18287e-06	NS
ENSGALG00000009249	8303.37	0.468321	0.0932421	5.02264	5.09673e-07	4.2639e-06	NS
ENSGALG00000008763	874.495	1.90538	0.379412	5.02194	5.11524e-07	4.27673e-06	Up
ENSGALG00000016449	181.936	-1.24599	0.248266	-5.01877	5.20042e-07	4.34524e-06	Down
ENSGALG00000003122	678.152	0.863956	0.17216	5.01833	5.21217e-07	4.35234e-06	NS
ENSGALG00000037611	4796.8	-0.585767	0.11691	-5.01039	5.43191e-07	4.53301e-06	NS
ENSGALG00000040648	165.819	3.07854	0.614487	5.00993	5.4449e-07	4.54103e-06	Up
ENSGALG00000005673	223.577	-1.04681	0.209013	-5.00836	5.48958e-07	4.57544e-06	Down
ENSGALG00000009092	3320.42	0.542998	0.108451	5.00683	5.5333e-07	4.60903e-06	NS
ENSGALG00000034007	3500.71	-0.989671	0.197687	-5.00624	5.55026e-07	4.62028e-06	NS
ENSGALG00000004538	1586.27	1.27709	0.255208	5.00412	5.61178e-07	4.6686e-06	Up
ENSGALG00000008037	88.1249	1.47007	0.293782	5.00395	5.61667e-07	4.66977e-06	Up
ENSGALG00000040993	9689.87	-0.613488	0.122635	-5.00253	5.6583e-07	4.70147e-06	NS
ENSGALG00000033295	49.0571	3.68262	0.736632	4.99926	5.75506e-07	4.77891e-06	Up
ENSGALG00000012702	599.738	-0.862209	0.172539	-4.99718	5.81739e-07	4.82767e-06	NS
ENSGALG00000040842	178.835	2.24795	0.449948	4.99603	5.85232e-07	4.85367e-06	Up
ENSGALG00000062949	501.126	1.24745	0.249721	4.99538	5.87194e-07	4.86693e-06	Up
ENSGALG00000033087	53.7042	-1.62399	0.325201	-4.99381	5.91992e-07	4.90367e-06	Down
ENSGALG00000015422	50.1875	-3.72583	0.746864	-4.98863	6.08085e-07	5.03386e-06	Down
ENSGALG00000030836	86.2179	-1.53587	0.307932	-4.98768	6.11083e-07	5.05556e-06	Down
ENSGALG00000020876	277.168	-1.24065	0.24876	-4.98734	6.12163e-07	5.06138e-06	Down
ENSGALG00000013628	11518.3	0.654015	0.131187	4.98535	6.18502e-07	5.11064e-06	NS
ENSGALG00000035045	3641.6	-0.566326	0.113608	-4.98491	6.19903e-07	5.11906e-06	NS
ENSGALG00000009410	1009.54	0.780982	0.156696	4.98407	6.22592e-07	5.13811e-06	NS
ENSGALG00000051635	18.4212	3.2268	0.647688	4.98203	6.29218e-07	5.1896e-06	Up
ENSGALG00000044299	129.525	2.42074	0.486391	4.97694	6.45957e-07	5.32439e-06	Up
ENSGALG00000027506	882.069	0.820465	0.164863	4.97666	6.46912e-07	5.32898e-06	NS
ENSGALG00000001965	3640.69	0.578512	0.1163	4.9743	6.54824e-07	5.39085e-06	NS
ENSGALG00000007720	623.768	1.07143	0.215463	4.9727	6.60278e-07	5.43241e-06	Up
ENSGALG00000056223	55.8789	-2.18467	0.439773	-4.96772	6.77455e-07	5.57033e-06	Down
ENSGALG00000009927	5680.87	0.9578	0.192826	4.96718	6.79327e-07	5.5823e-06	NS
ENSGALG00000032190	29.7698	-2.48267	0.499882	-4.96652	6.81653e-07	5.59798e-06	Down
ENSGALG00000014516	476.863	1.66545	0.335354	4.96624	6.8262e-07	5.60249e-06	Up
ENSGALG00000005088	1324.25	-0.610826	0.123028	-4.96492	6.87289e-07	5.63737e-06	NS
ENSGALG00000028363	4253.64	0.509914	0.102766	4.96189	6.98094e-07	5.7225e-06	NS
ENSGALG00000015256	1720.1	-0.583643	0.117652	-4.96074	7.02252e-07	5.75307e-06	NS
ENSGALG00000003144	10964.5	-0.859337	0.173298	-4.95872	7.09602e-07	5.80973e-06	NS
ENSGALG00000060057	752.017	1.32134	0.266528	4.95762	7.13636e-07	5.83919e-06	Up
ENSGALG00000000264	6520.7	0.867736	0.175236	4.9518	7.35311e-07	6.01288e-06	NS
ENSGALG00000032850	3851.11	0.484885	0.0979889	4.94837	7.48374e-07	6.11226e-06	NS
ENSGALG00000048829	1193.92	0.651203	0.131598	4.94841	7.48205e-07	6.11226e-06	NS
ENSGALG00000066005	1601.03	-0.709163	0.143353	-4.94697	7.53786e-07	6.15271e-06	NS
ENSGALG00000013043	3101.16	-0.530064	0.107178	-4.94564	7.58924e-07	6.19088e-06	NS
ENSGALG00000003433	231.868	1.24697	0.252365	4.94114	7.76652e-07	6.33013e-06	Up
ENSGALG00000067038	1168.64	0.657526	0.133074	4.94107	7.76938e-07	6.33013e-06	NS
ENSGALG00000003248	9237.28	0.881648	0.178441	4.94083	7.77912e-07	6.33422e-06	NS
ENSGALG00000002499	2587.01	-0.425824	0.08625	-4.93709	7.92969e-07	6.45291e-06	NS
ENSGALG00000008122	4258.71	-0.556627	0.112776	-4.93568	7.98738e-07	6.49591e-06	NS
ENSGALG00000056911	750.795	1.90926	0.386896	4.93483	8.02213e-07	6.52023e-06	Up
ENSGALG00000000920	209.079	2.02896	0.411207	4.93416	8.04972e-07	6.53238e-06	Up
ENSGALG00000003256	1978.53	0.466986	0.0946421	4.93424	8.04643e-07	6.53238e-06	NS
ENSGALG00000008785	8780.64	-0.520096	0.105408	-4.93411	8.05168e-07	6.53238e-06	NS
ENSGALG00000005858	4531.95	0.541383	0.109775	4.93176	8.14928e-07	6.60757e-06	NS
ENSGALG00000050751	17.1978	4.24484	0.860955	4.93038	8.20681e-07	6.65019e-06	Up
ENSGALG00000000104	101.803	1.19086	0.241567	4.9297	8.23553e-07	6.66944e-06	Up
ENSGALG00000032468	6721.75	0.587535	0.119209	4.92861	8.2817e-07	6.70278e-06	NS
ENSGALG00000004777	1778.03	-0.50803	0.103149	-4.92518	8.42811e-07	6.81717e-06	NS
ENSGALG00000011457	2215.43	-0.799674	0.162421	-4.92347	8.50221e-07	6.87296e-06	NS
ENSGALG00000038330	283.011	0.876104	0.178053	4.92046	8.63417e-07	6.97543e-06	NS
ENSGALG00000028001	1752.13	0.550678	0.111956	4.9187	8.71199e-07	7.03406e-06	NS
ENSGALG00000063935	1428.21	0.710487	0.144462	4.91814	8.73689e-07	7.04993e-06	NS
ENSGALG00000003120	6687.74	0.650899	0.13236	4.91766	8.75844e-07	7.06307e-06	NS
ENSGALG00000017419	126.071	1.20771	0.245594	4.91752	8.76493e-07	7.06406e-06	Up
ENSGALG00000016607	275.812	1.06943	0.217669	4.91309	8.96498e-07	7.22096e-06	Up
ENSGALG00000012997	44.9589	-1.6747	0.340909	-4.91246	8.99429e-07	7.24021e-06	Down
ENSGALG00000060218	3138.25	0.551057	0.1122	4.91139	9.04331e-07	7.27531e-06	NS
ENSGALG00000043027	319.156	-0.716561	0.14593	-4.91031	9.09328e-07	7.31113e-06	NS
ENSGALG00000055351	857.937	-0.807991	0.164589	-4.90916	9.14684e-07	7.34978e-06	NS
ENSGALG00000017090	3898.39	0.754782	0.153758	4.90889	9.15947e-07	7.35553e-06	NS
ENSGALG00000028810	654.615	0.88213	0.179757	4.90735	9.23155e-07	7.40898e-06	NS
ENSGALG00000008703	843.022	-0.635609	0.129591	-4.90472	9.35611e-07	7.50446e-06	NS
ENSGALG00000058189	1082.59	0.653149	0.133194	4.90376	9.40217e-07	7.5369e-06	NS
ENSGALG00000002160	2937.91	0.862112	0.175908	4.90092	9.53907e-07	7.64193e-06	NS
ENSGALG00000005214	153.348	-1.79707	0.366688	-4.9008	9.54458e-07	7.64193e-06	Down
ENSGALG00000009222	14321.2	-0.43154	0.0880878	-4.89897	9.63413e-07	7.70656e-06	NS
ENSGALG00000011564	3490.46	0.611814	0.124888	4.89891	9.63679e-07	7.70656e-06	NS
ENSGALG00000004397	1806.49	-0.582625	0.118937	-4.89859	9.65273e-07	7.71012e-06	NS
ENSGALG00000065192	2137.1	0.475605	0.0970892	4.89864	9.65015e-07	7.71012e-06	NS
ENSGALG00000021039	21.236	-2.85079	0.582133	-4.89714	9.72408e-07	7.76249e-06	Down
ENSGALG00000037913	811.837	0.708719	0.144725	4.89699	9.73154e-07	7.76383e-06	NS
ENSGALG00000013708	1907.22	0.770349	0.157326	4.89652	9.75512e-07	7.77801e-06	NS
ENSGALG00000011079	7211.83	0.921415	0.188276	4.89395	9.88304e-07	7.87532e-06	NS
ENSGALG00000013709	480.951	0.642289	0.131273	4.89277	9.94272e-07	7.91818e-06	NS
ENSGALG00000004494	454.305	-0.704172	0.143931	-4.89241	9.96079e-07	7.92317e-06	NS
ENSGALG00000039411	806.574	1.04028	0.212628	4.89248	9.95736e-07	7.92317e-06	Up
ENSGALG00000012941	29.7171	-3.13603	0.641179	-4.89104	1.00307e-06	7.97406e-06	Down
ENSGALG00000027330	488.317	0.886496	0.181259	4.89076	1.00449e-06	7.98058e-06	NS
ENSGALG00000010678	2984.09	-0.592687	0.121205	-4.88995	1.00861e-06	8.00859e-06	NS
ENSGALG00000002118	75.7478	2.35991	0.482642	4.88957	1.01056e-06	8.01937e-06	Up
ENSGALG00000011298	63.5091	1.691	0.346037	4.88676	1.02511e-06	8.12996e-06	Up
ENSGALG00000016890	727.721	-1.01992	0.20875	-4.88584	1.02988e-06	8.16302e-06	Down
ENSGALG00000007412	73.1942	-2.48347	0.508875	-4.88031	1.0592e-06	8.39046e-06	Down
ENSGALG00000045729	93698.9	1.08962	0.223322	4.87913	1.06556e-06	8.4358e-06	Up
ENSGALG00000041924	1929.88	0.609429	0.124998	4.87552	1.0852e-06	8.58623e-06	NS
ENSGALG00000036288	687.044	0.676037	0.138706	4.87387	1.09431e-06	8.65326e-06	NS
ENSGALG00000001506	2156.03	-0.606535	0.1245	-4.87174	1.10618e-06	8.74191e-06	NS
ENSGALG00000010839	5221.47	0.616519	0.126555	4.87157	1.10717e-06	8.74461e-06	NS
ENSGALG00000006882	262.362	-2.24496	0.460873	-4.87109	1.10982e-06	8.76042e-06	Down
ENSGALG00000063795	267.578	1.19706	0.24602	4.86572	1.1404e-06	8.9965e-06	Up
ENSGALG00000008160	1706.75	-0.578056	0.118815	-4.86517	1.14357e-06	9.01621e-06	NS
ENSGALG00000007190	3063.39	0.871765	0.179283	4.86251	1.15908e-06	9.13311e-06	NS
ENSGALG00000012607	1585.67	-0.783646	0.161216	-4.86084	1.16888e-06	9.20493e-06	NS
ENSGALG00000015528	30.6827	-2.00924	0.413366	-4.86067	1.16987e-06	9.20733e-06	Down
ENSGALG00000002132	4819.53	1.561	0.321175	4.86029	1.17211e-06	9.21955e-06	Up
ENSGALG00000006912	736.77	0.69763	0.143589	4.85851	1.18274e-06	9.2977e-06	NS
ENSGALG00000029260	1155.47	0.60706	0.124953	4.85832	1.18385e-06	9.30099e-06	NS
ENSGALG00000006808	9622.03	-0.704169	0.14495	-4.85802	1.18565e-06	9.30965e-06	NS
ENSGALG00000028898	510.365	0.660389	0.135991	4.85613	1.19699e-06	9.38775e-06	NS
ENSGALG00000034250	932.797	0.822798	0.169432	4.85621	1.19655e-06	9.38775e-06	NS
ENSGALG00000008985	3341.23	0.814865	0.167943	4.85205	1.22193e-06	9.57777e-06	NS
ENSGALG00000006598	13918.9	0.480017	0.0989431	4.85145	1.22564e-06	9.60121e-06	NS
ENSGALG00000014138	2001.33	-0.700169	0.144361	-4.85011	1.23391e-06	9.65651e-06	NS
ENSGALG00000032413	24627.2	1.12228	0.231394	4.85008	1.23414e-06	9.65651e-06	Up
ENSGALG00000008550	1619.83	-0.650488	0.134139	-4.84935	1.23869e-06	9.68649e-06	NS
ENSGALG00000030492	924.79	-0.696886	0.14373	-4.84859	1.24342e-06	9.71781e-06	NS
ENSGALG00000006016	291.087	-1.33755	0.27593	-4.84741	1.25084e-06	9.77009e-06	Down
ENSGALG00000005363	37.2169	-2.89732	0.597843	-4.84628	1.25799e-06	9.82024e-06	Down
ENSGALG00000041783	1343.87	0.632515	0.130551	4.84496	1.26635e-06	9.87977e-06	NS
ENSGALG00000038096	12487.3	1.33152	0.27488	4.84402	1.27237e-06	9.92092e-06	Up
ENSGALG00000004875	362.929	1.1362	0.234565	4.84388	1.27327e-06	9.92221e-06	Up
ENSGALG00000061048	128.3	-1.60653	0.331688	-4.84348	1.27585e-06	9.93653e-06	Down
ENSGALG00000003596	6819.08	-0.531626	0.109814	-4.84115	1.29092e-06	1.00481e-05	NS
ENSGALG00000003572	1785.67	0.508707	0.105158	4.83754	1.31456e-06	1.02261e-05	NS
ENSGALG00000016990	525.487	-1.11137	0.229761	-4.83708	1.31763e-06	1.0244e-05	Down
ENSGALG00000026952	10.0444	-6.82633	1.41167	-4.83564	1.32716e-06	1.03122e-05	Down
ENSGALG00000028290	3148.95	1.73969	0.359918	4.83357	1.34106e-06	1.04141e-05	Up
ENSGALG00000010793	337.556	-1.37027	0.283522	-4.83303	1.34468e-06	1.04362e-05	Down
ENSGALG00000008663	231.297	1.07422	0.222343	4.83135	1.35609e-06	1.05187e-05	Up
ENSGALG00000013616	200.571	-2.53676	0.525132	-4.83071	1.36049e-06	1.05467e-05	Down
ENSGALG00000003832	427.923	0.674849	0.139706	4.8305	1.3619e-06	1.05516e-05	NS
ENSGALG00000003886	304.84	1.07508	0.222632	4.82896	1.37246e-06	1.06273e-05	Up
ENSGALG00000066141	91.1824	1.14675	0.237522	4.82796	1.37942e-06	1.0675e-05	Up
ENSGALG00000007771	604.551	0.78336	0.162262	4.82774	1.38091e-06	1.06803e-05	NS
ENSGALG00000023172	356.918	-4.13377	0.856689	-4.82529	1.39802e-06	1.08064e-05	Down
ENSGALG00000017111	1748.3	-0.54953	0.113897	-4.82478	1.40158e-06	1.08278e-05	NS
ENSGALG00000042894	1481.1	0.471586	0.0977992	4.82198	1.42137e-06	1.09743e-05	NS
ENSGALG00000014883	933.984	-0.922957	0.191453	-4.8208	1.42987e-06	1.10336e-05	NS
ENSGALG00000041687	4675.23	0.932262	0.193391	4.82062	1.43114e-06	1.1037e-05	NS
ENSGALG00000041102	1170.14	-0.862707	0.179017	-4.81913	1.44189e-06	1.11136e-05	NS
ENSGALG00000012387	1323.67	-0.577499	0.11988	-4.81732	1.45501e-06	1.12083e-05	NS
ENSGALG00000041932	2861.71	-1.13414	0.23545	-4.81692	1.45791e-06	1.12242e-05	Down
ENSGALG00000000734	836.282	-0.993839	0.206353	-4.8162	1.46319e-06	1.12583e-05	NS
ENSGALG00000029842	18.3431	-3.1079	0.645462	-4.815	1.47202e-06	1.13198e-05	Down
ENSGALG00000016895	197.268	-0.944394	0.196242	-4.8124	1.49128e-06	1.14548e-05	NS
ENSGALG00000034584	95.7151	-1.55663	0.323461	-4.8124	1.49127e-06	1.14548e-05	Down
ENSGALG00000008525	1847.41	-0.651201	0.135351	-4.81122	1.50015e-06	1.15163e-05	NS
ENSGALG00000009466	4271.3	0.61455	0.127749	4.8106	1.50474e-06	1.15384e-05	NS
ENSGALG00000010258	7332.59	0.722049	0.150092	4.81071	1.50397e-06	1.15384e-05	NS
ENSGALG00000013663	14.9917	-4.89216	1.017	-4.8104	1.50625e-06	1.15434e-05	Down
ENSGALG00000011662	5372.64	-0.500788	0.104149	-4.80837	1.52163e-06	1.16545e-05	NS
ENSGALG00000003777	16.0293	-3.74704	0.779444	-4.80732	1.52964e-06	1.17025e-05	Down
ENSGALG00000009886	2462.04	0.436257	0.0907484	4.80733	1.52961e-06	1.17025e-05	NS
ENSGALG00000015656	1712.18	2.75681	0.573665	4.80561	1.54281e-06	1.17965e-05	Up
ENSGALG00000002959	848.973	0.587585	0.122339	4.80294	1.5635e-06	1.19479e-05	NS
ENSGALG00000012211	3273.61	2.62011	0.545615	4.80212	1.56996e-06	1.19905e-05	Up
ENSGALG00000006332	2431.84	-0.525626	0.109492	-4.80059	1.58199e-06	1.20718e-05	NS
ENSGALG00000006871	1608.48	1.72561	0.359461	4.80054	1.5824e-06	1.20718e-05	Up
ENSGALG00000009841	1209.67	-0.797221	0.166148	-4.79825	1.60061e-06	1.22037e-05	NS
ENSGALG00000012245	2534.31	-0.493454	0.102846	-4.798	1.60261e-06	1.2212e-05	NS
ENSGALG00000005248	569.649	0.763583	0.159166	4.79741	1.6073e-06	1.22408e-05	NS
ENSGALG00000056819	415.014	-1.11393	0.232278	-4.79568	1.62126e-06	1.23401e-05	Down
ENSGALG00000023142	625.251	-1.35829	0.283251	-4.79536	1.62381e-06	1.23526e-05	Down
ENSGALG00000008368	580.47	-0.896106	0.186954	-4.79319	1.6415e-06	1.24801e-05	NS
ENSGALG00000009336	1000.95	0.554092	0.11561	4.79278	1.64483e-06	1.24983e-05	NS
ENSGALG00000015490	627.507	-0.621929	0.129806	-4.79123	1.65763e-06	1.25884e-05	NS
ENSGALG00000004590	2681.23	1.32833	0.277284	4.7905	1.6637e-06	1.26274e-05	Up
ENSGALG00000039710	122.439	1.08018	0.225492	4.79034	1.66497e-06	1.26299e-05	Up
ENSGALG00000003562	443.716	-1.33881	0.279712	-4.78638	1.69813e-06	1.28741e-05	Down
ENSGALG00000002335	145.561	-1.46212	0.305547	-4.78525	1.70776e-06	1.29398e-05	Down
ENSGALG00000041732	168.564	1.12676	0.23555	4.78354	1.72236e-06	1.30431e-05	Up
ENSGALG00000005158	7338.11	-0.545112	0.114011	-4.78122	1.74233e-06	1.31869e-05	NS
ENSGALG00000060007	35686.4	1.38056	0.288771	4.78082	1.74583e-06	1.32059e-05	Up
ENSGALG00000009604	1722.19	-0.754006	0.157725	-4.78053	1.74836e-06	1.32176e-05	NS
ENSGALG00000065966	5468.79	0.7232	0.151378	4.77744	1.77538e-06	1.34144e-05	NS
ENSGALG00000009455	2413.55	0.601784	0.125995	4.77627	1.78577e-06	1.34777e-05	NS
ENSGALG00000047352	839.001	-0.604798	0.126626	-4.77627	1.78575e-06	1.34777e-05	NS
ENSGALG00000004467	888.284	-0.716855	0.150142	-4.77452	1.80137e-06	1.35877e-05	NS
ENSGALG00000008174	845.38	-0.537225	0.11255	-4.77323	1.81297e-06	1.36675e-05	NS
ENSGALG00000006505	2961.03	0.520895	0.109176	4.77116	1.83171e-06	1.3801e-05	NS
ENSGALG00000005788	1597.94	0.817646	0.171397	4.77047	1.83799e-06	1.38407e-05	NS
ENSGALG00000017089	204.228	1.23013	0.257988	4.76816	1.85914e-06	1.3992e-05	Up
ENSGALG00000006258	476.068	-0.956513	0.200624	-4.76768	1.86363e-06	1.40179e-05	NS
ENSGALG00000014124	157.904	-2.03981	0.428009	-4.76581	1.88097e-06	1.41404e-05	Down
ENSGALG00000014501	130.802	1.22246	0.256562	4.76475	1.89085e-06	1.41989e-05	Up
ENSGALG00000034134	2158.71	-0.656752	0.137835	-4.76477	1.8907e-06	1.41989e-05	NS
ENSGALG00000025977	2079.99	0.494222	0.103743	4.76389	1.89898e-06	1.42519e-05	NS
ENSGALG00000048579	183.245	-1.58703	0.33316	-4.76355	1.90212e-06	1.42675e-05	Down
ENSGALG00000016098	1760.88	-0.51803	0.108756	-4.76324	1.90509e-06	1.42818e-05	NS
ENSGALG00000008791	2462.74	-0.496619	0.104361	-4.75865	1.94896e-06	1.46025e-05	NS
ENSGALG00000037998	183.717	1.10546	0.232599	4.75265	2.00766e-06	1.50339e-05	Up
ENSGALG00000064163	168.682	1.03994	0.218879	4.75121	2.02207e-06	1.51334e-05	Up
ENSGALG00000030643	41.2745	-1.91009	0.402059	-4.75078	2.0263e-06	1.51566e-05	Down
ENSGALG00000006900	43.0443	1.78121	0.375286	4.74626	2.07207e-06	1.54817e-05	Up
ENSGALG00000033471	26.7861	-2.49308	0.525264	-4.74634	2.07132e-06	1.54817e-05	Down
ENSGALG00000008698	1070	-0.853753	0.179891	-4.74595	2.07528e-06	1.5497e-05	NS
ENSGALG00000044574	498.824	0.780366	0.1645	4.74385	2.09689e-06	1.56497e-05	NS
ENSGALG00000017321	586.686	0.601549	0.126812	4.74365	2.09905e-06	1.56571e-05	NS
ENSGALG00000045218	400.031	-0.899762	0.18984	-4.73958	2.14166e-06	1.59661e-05	NS
ENSGALG00000001317	2559.52	0.532637	0.112411	4.73831	2.15505e-06	1.6057e-05	NS
ENSGALG00000030081	881.869	0.558494	0.117909	4.73666	2.17274e-06	1.61798e-05	NS
ENSGALG00000004220	10447.6	0.71067	0.150049	4.73626	2.17702e-06	1.62027e-05	NS
ENSGALG00000045534	715.103	1.16158	0.245295	4.73543	2.18587e-06	1.62596e-05	Up
ENSGALG00000005403	382.819	-1.03149	0.217859	-4.73465	2.19438e-06	1.63138e-05	Down
ENSGALG00000005146	3440.27	0.623419	0.131797	4.73013	2.24376e-06	1.66716e-05	NS
ENSGALG00000006425	2141.31	1.41686	0.299627	4.72875	2.25901e-06	1.67757e-05	Up
ENSGALG00000014684	114.292	-1.17459	0.248491	-4.72687	2.28003e-06	1.69224e-05	Down
ENSGALG00000006334	1004.88	-0.720176	0.152377	-4.72628	2.28675e-06	1.69546e-05	NS
ENSGALG00000012300	670.263	-0.982032	0.207782	-4.72626	2.28689e-06	1.69546e-05	NS
ENSGALG00000011562	256.379	1.22616	0.259453	4.72595	2.29038e-06	1.69711e-05	Up
ENSGALG00000010303	3063.33	-0.494947	0.104803	-4.72264	2.32799e-06	1.72402e-05	NS
ENSGALG00000016548	2145.4	0.686775	0.14545	4.72173	2.33846e-06	1.73082e-05	NS
ENSGALG00000041390	429.799	0.995021	0.210742	4.72152	2.34094e-06	1.7317e-05	NS
ENSGALG00000008548	78.8417	-1.63338	0.345984	-4.72098	2.3471e-06	1.7353e-05	Down
ENSGALG00000031982	4164.42	0.865745	0.183399	4.72056	2.3519e-06	1.7379e-05	NS
ENSGALG00000024481	229.803	-1.24752	0.264337	-4.71944	2.36494e-06	1.74657e-05	Down
ENSGALG00000033460	1825.43	0.652069	0.138183	4.71888	2.37143e-06	1.7504e-05	NS
ENSGALG00000000579	869.548	0.678753	0.143857	4.71826	2.37866e-06	1.7538e-05	NS
ENSGALG00000034747	2269.02	0.611995	0.129705	4.71834	2.37775e-06	1.7538e-05	NS
ENSGALG00000020201	558.688	-0.878963	0.186403	-4.71538	2.4126e-06	1.77785e-05	NS
ENSGALG00000005398	1539.45	0.824957	0.17498	4.71458	2.42205e-06	1.78383e-05	NS
ENSGALG00000059967	86.1728	-1.64228	0.348869	-4.70745	2.5084e-06	1.84642e-05	Down
ENSGALG00000007792	2023.95	0.941217	0.199969	4.70682	2.51609e-06	1.85106e-05	NS
ENSGALG00000017376	740.484	-0.624364	0.132677	-4.70591	2.52733e-06	1.85831e-05	NS
ENSGALG00000008222	1451.95	-0.61864	0.131499	-4.70453	2.54449e-06	1.86991e-05	NS
ENSGALG00000042759	4024.02	-0.459701	0.0977268	-4.70394	2.55193e-06	1.87435e-05	NS
ENSGALG00000004598	43.0427	-2.38666	0.507408	-4.70364	2.55567e-06	1.87607e-05	Down
ENSGALG00000036117	1785.27	0.767967	0.163301	4.70277	2.56657e-06	1.88201e-05	NS
ENSGALG00000045676	472.945	0.646751	0.137525	4.7028	2.56615e-06	1.88201e-05	NS
ENSGALG00000030028	898.801	1.11699	0.237672	4.69972	2.60523e-06	1.90932e-05	Up
ENSGALG00000007027	466.789	0.907893	0.193195	4.69937	2.60969e-06	1.91154e-05	NS
ENSGALG00000063565	31.5641	-3.79588	0.808273	-4.69628	2.64936e-06	1.93954e-05	Down
ENSGALG00000006395	1138.32	0.713349	0.151957	4.69441	2.67379e-06	1.95636e-05	NS
ENSGALG00000033144	20.9695	-4.65629	0.991904	-4.69429	2.67535e-06	1.95643e-05	Down
ENSGALG00000007721	10229.3	-0.52569	0.111992	-4.69399	2.67923e-06	1.9582e-05	NS
ENSGALG00000032628	69.1175	-1.81198	0.386035	-4.69382	2.6815e-06	1.95879e-05	Down
ENSGALG00000022871	6023.31	-1.17924	0.251335	-4.6919	2.70679e-06	1.97619e-05	Down
ENSGALG00000017185	1778.75	-0.433762	0.0924953	-4.68955	2.73801e-06	1.9979e-05	NS
ENSGALG00000004334	580.56	-0.672975	0.143608	-4.68621	2.78311e-06	2.02971e-05	NS
ENSGALG00000063984	4397.18	0.921208	0.196641	4.68473	2.80334e-06	2.04335e-05	NS
ENSGALG00000016785	1293.2	-1.56652	0.334472	-4.68355	2.81955e-06	2.05404e-05	Down
ENSGALG00000027090	2251.78	-4.34334	0.927564	-4.68253	2.83361e-06	2.06317e-05	Down
ENSGALG00000000863	1633.87	1.48725	0.317663	4.68185	2.84295e-06	2.06885e-05	Up
ENSGALG00000015026	442.444	-0.666227	0.142384	-4.6791	2.88142e-06	2.09571e-05	NS
ENSGALG00000033408	242.805	1.18243	0.252812	4.67711	2.90947e-06	2.11496e-05	Up
ENSGALG00000031270	1676.55	0.492313	0.105285	4.67598	2.92548e-06	2.12545e-05	NS
ENSGALG00000010980	30.539	-2.66125	0.569187	-4.67554	2.93188e-06	2.12895e-05	Down
ENSGALG00000023157	25056	0.85963	0.183869	4.67522	2.93633e-06	2.13102e-05	NS
ENSGALG00000055497	3003.94	0.459544	0.0983175	4.67408	2.95271e-06	2.14175e-05	NS
ENSGALG00000015630	43.877	-2.22816	0.476833	-4.67284	2.97065e-06	2.1536e-05	Down
ENSGALG00000006097	2536.14	-0.764366	0.163587	-4.67254	2.97495e-06	2.15555e-05	NS
ENSGALG00000001717	3265.22	-0.469947	0.100639	-4.66964	3.01723e-06	2.18501e-05	NS
ENSGALG00000002506	4135.01	-0.569521	0.121972	-4.66928	3.02251e-06	2.18587e-05	NS
ENSGALG00000016631	2524.88	1.15166	0.246643	4.66932	3.02194e-06	2.18587e-05	Up
ENSGALG00000039742	59.2625	-1.68749	0.361406	-4.66923	3.02331e-06	2.18587e-05	Down
ENSGALG00000005450	605.705	-0.923432	0.197811	-4.66825	3.03781e-06	2.19518e-05	NS
ENSGALG00000001169	171.33	-1.12862	0.241837	-4.66687	3.05825e-06	2.20875e-05	Down
ENSGALG00000037156	21.9151	-2.98216	0.639447	-4.66365	3.10643e-06	2.24235e-05	Down
ENSGALG00000038217	5842.05	1.04234	0.223535	4.66298	3.11659e-06	2.24847e-05	Up
ENSGALG00000014575	1256.24	-0.526034	0.112859	-4.66097	3.14727e-06	2.26939e-05	NS
ENSGALG00000001476	1171.02	0.886828	0.190274	4.6608	3.14987e-06	2.27003e-05	NS
ENSGALG00000013437	901.674	-0.735042	0.157781	-4.65864	3.18312e-06	2.29277e-05	NS
ENSGALG00000011226	1740.76	-0.975298	0.209375	-4.65815	3.19067e-06	2.29697e-05	NS
ENSGALG00000002769	1181.4	0.762308	0.163655	4.65802	3.19261e-06	2.29714e-05	NS
ENSGALG00000003921	1214.66	0.965895	0.207376	4.65771	3.19747e-06	2.29941e-05	NS
ENSGALG00000041054	58.2497	2.46209	0.528751	4.65644	3.21731e-06	2.31243e-05	Up
ENSGALG00000026225	2355.27	0.665876	0.143024	4.65571	3.22874e-06	2.3194e-05	NS
ENSGALG00000065550	27.0413	-2.38923	0.513278	-4.65484	3.24228e-06	2.32788e-05	Down
ENSGALG00000018819	510.989	0.657527	0.141388	4.65052	3.31107e-06	2.376e-05	NS
ENSGALG00000010924	118.548	-2.16359	0.465311	-4.64977	3.32304e-06	2.38332e-05	Down
ENSGALG00000001449	2823	0.870023	0.18713	4.64929	3.33083e-06	2.38655e-05	NS
ENSGALG00000005774	49.1556	-3.32156	0.714426	-4.64927	3.3311e-06	2.38655e-05	Down
ENSGALG00000061452	1224.35	0.693316	0.149144	4.64863	3.34152e-06	2.39274e-05	NS
ENSGALG00000017070	2402.8	-0.703872	0.151464	-4.64712	3.36603e-06	2.409e-05	NS
ENSGALG00000030324	15122.7	0.982143	0.21142	4.64546	3.39323e-06	2.42717e-05	NS
ENSGALG00000001117	2184.25	0.895204	0.192746	4.64448	3.40929e-06	2.43736e-05	NS
ENSGALG00000011475	1145.08	-0.527434	0.113564	-4.64436	3.41137e-06	2.43755e-05	NS
ENSGALG00000049853	986.024	0.759169	0.163544	4.64199	3.45063e-06	2.46429e-05	NS
ENSGALG00000021193	697.86	0.588819	0.126885	4.64058	3.47431e-06	2.47988e-05	NS
ENSGALG00000016377	1229.63	-0.831965	0.179305	-4.63995	3.48488e-06	2.4861e-05	NS
ENSGALG00000043254	28.7945	2.99668	0.645903	4.63952	3.49223e-06	2.49002e-05	Up
ENSGALG00000050863	106.67	-1.18751	0.256182	-4.63539	3.56268e-06	2.5389e-05	Down
ENSGALG00000006942	1341.59	-1.04454	0.225411	-4.63395	3.58751e-06	2.55525e-05	Down
ENSGALG00000040878	925.23	0.61228	0.132135	4.63375	3.59095e-06	2.55634e-05	NS
ENSGALG00000002180	3469.27	0.635113	0.137077	4.63327	3.59941e-06	2.56026e-05	NS
ENSGALG00000036021	223.99	-1.45734	0.314542	-4.63322	3.60028e-06	2.56026e-05	Down
ENSGALG00000016605	1814.6	-0.6258	0.135123	-4.63134	3.63309e-06	2.58222e-05	NS
ENSGALG00000011718	487.038	-1.56704	0.338375	-4.63107	3.63783e-06	2.58286e-05	Down
ENSGALG00000027700	452.276	0.718899	0.155234	4.63107	3.63781e-06	2.58286e-05	NS
ENSGALG00000035086	2332.34	0.737237	0.159216	4.63042	3.64927e-06	2.58846e-05	NS
ENSGALG00000041700	6954.12	0.823124	0.177765	4.6304	3.64957e-06	2.58846e-05	NS
ENSGALG00000005527	1993.16	0.601666	0.129967	4.62937	3.6678e-06	2.60001e-05	NS
ENSGALG00000014128	4324.3	0.901288	0.194707	4.62895	3.67527e-06	2.60393e-05	NS
ENSGALG00000003118	124.007	1.07186	0.231611	4.62785	3.69477e-06	2.61499e-05	Up
ENSGALG00000006864	1549.74	1.84322	0.398289	4.62785	3.69476e-06	2.61499e-05	Up
ENSGALG00000031524	341.778	-2.05691	0.444526	-4.62719	3.70652e-06	2.62192e-05	Down
ENSGALG00000020922	212.081	1.22545	0.264906	4.626	3.72804e-06	2.63575e-05	Up
ENSGALG00000010014	1655.47	0.605808	0.130987	4.62495	3.74693e-06	2.64771e-05	NS
ENSGALG00000002992	20.3339	-2.49856	0.540264	-4.6247	3.75137e-06	2.64806e-05	Down
ENSGALG00000020869	2266.57	0.62579	0.135314	4.62472	3.75108e-06	2.64806e-05	NS
ENSGALG00000015878	261.007	0.744597	0.16103	4.62397	3.76472e-06	2.65609e-05	NS
ENSGALG00000000048	833.632	0.645506	0.139606	4.62378	3.76815e-06	2.65677e-05	NS
ENSGALG00000028520	5302.12	0.879973	0.190318	4.62369	3.76965e-06	2.65677e-05	NS
ENSGALG00000002099	2906.49	0.801695	0.173486	4.62109	3.81733e-06	2.68896e-05	NS
ENSGALG00000020703	4427.78	-0.791942	0.171467	-4.61861	3.86314e-06	2.71981e-05	NS
ENSGALG00000014857	38643.2	0.897425	0.194349	4.6176	3.88211e-06	2.73119e-05	NS
ENSGALG00000015028	183540	-0.540561	0.117067	-4.61753	3.88338e-06	2.73119e-05	NS
ENSGALG00000027707	78.2347	1.75999	0.381192	4.61706	3.89206e-06	2.73586e-05	Up
ENSGALG00000010200	1750.41	1.32874	0.287874	4.61568	3.91808e-06	2.75271e-05	Up
ENSGALG00000012416	79.8396	-1.64708	0.356926	-4.61463	3.93804e-06	2.76528e-05	Down
ENSGALG00000008549	2651.98	-0.628167	0.136133	-4.61438	3.94275e-06	2.76714e-05	NS
ENSGALG00000027492	337.675	-0.770004	0.166875	-4.61426	3.94507e-06	2.76732e-05	NS
ENSGALG00000007016	378.178	0.722908	0.156686	4.61373	3.955e-06	2.77284e-05	NS
ENSGALG00000031648	723.145	-0.613592	0.133002	-4.6134	3.96132e-06	2.77517e-05	NS
ENSGALG00000037423	961.999	-0.742847	0.161021	-4.61334	3.96246e-06	2.77517e-05	NS
ENSGALG00000035636	1846.03	0.545762	0.11831	4.61297	3.96949e-06	2.77864e-05	NS
ENSGALG00000006564	3990.74	0.635107	0.13769	4.6126	3.97667e-06	2.78222e-05	NS
ENSGALG00000011220	17123	0.749891	0.162634	4.61091	4.00917e-06	2.80203e-05	NS
ENSGALG00000028046	34.3453	-2.06298	0.447403	-4.611	4.00736e-06	2.80203e-05	Down
ENSGALG00000005102	118.805	2.05215	0.445554	4.60585	4.10786e-06	2.86951e-05	Up
ENSGALG00000009097	8579.93	-0.511316	0.11119	-4.59857	4.25395e-06	2.97002e-05	NS
ENSGALG00000032231	801.354	0.71235	0.154955	4.59714	4.28321e-06	2.98889e-05	NS
ENSGALG00000005651	7246.85	0.644577	0.140216	4.59702	4.28582e-06	2.98916e-05	NS
ENSGALG00000026448	670.421	0.583885	0.127078	4.5947	4.33379e-06	3.02104e-05	NS
ENSGALG00000005299	383.029	0.862884	0.187828	4.594	4.34823e-06	3.02954e-05	NS
ENSGALG00000004039	1637.46	0.694963	0.151333	4.59227	4.38442e-06	3.05317e-05	NS
ENSGALG00000067852	1300.94	-0.485697	0.105784	-4.5914	4.40289e-06	3.06444e-05	NS
ENSGALG00000016202	210.489	-1.35543	0.295345	-4.5893	4.44728e-06	3.09373e-05	Down
ENSGALG00000033498	6555.38	0.607998	0.132519	4.58801	4.47486e-06	3.1113e-05	NS
ENSGALG00000038721	4255.47	0.892242	0.194507	4.58719	4.49258e-06	3.12201e-05	NS
ENSGALG00000029892	332.755	-1.08487	0.236592	-4.5854	4.5312e-06	3.14722e-05	Down
ENSGALG00000035504	108.166	-1.8998	0.414448	-4.58393	4.56314e-06	3.16776e-05	Down
ENSGALG00000014875	35.5821	-2.8624	0.624471	-4.58372	4.56778e-06	3.16934e-05	Down
ENSGALG00000017524	847.805	0.602712	0.131554	4.58148	4.61689e-06	3.20015e-05	NS
ENSGALG00000033320	1276.05	-0.655015	0.14297	-4.58148	4.61695e-06	3.20015e-05	NS
ENSGALG00000005994	930.178	1.14803	0.250665	4.57994	4.65107e-06	3.22213e-05	Up
ENSGALG00000015044	287.762	-0.781723	0.170702	-4.57945	4.6619e-06	3.22797e-05	NS
ENSGALG00000009581	5954.75	-0.77908	0.170133	-4.57924	4.66674e-06	3.22965e-05	NS
ENSGALG00000011593	554.683	-0.626348	0.13689	-4.57557	4.7492e-06	3.28503e-05	NS
ENSGALG00000038799	52.3263	-1.48776	0.325167	-4.57538	4.75353e-06	3.28633e-05	Down
ENSGALG00000004438	927.134	0.777937	0.170069	4.57424	4.77961e-06	3.30266e-05	NS
ENSGALG00000025896	107.496	-2.43028	0.531852	-4.56946	4.88982e-06	3.37707e-05	Down
ENSGALG00000014189	910.503	-0.665736	0.145707	-4.569	4.9006e-06	3.3793e-05	NS
ENSGALG00000017103	1339.36	0.999275	0.218707	4.56901	4.90038e-06	3.3793e-05	NS
ENSGALG00000053100	1401.55	-0.502268	0.109928	-4.56907	4.89899e-06	3.3793e-05	NS
ENSGALG00000008115	1068.87	0.573566	0.125557	4.56818	4.91977e-06	3.39077e-05	NS
ENSGALG00000021676	1613.7	-0.423617	0.0927356	-4.56801	4.92385e-06	3.39185e-05	NS
ENSGALG00000031327	3092.58	-0.493445	0.108036	-4.56742	4.93758e-06	3.39956e-05	NS
ENSGALG00000003039	1533.69	0.598344	0.131021	4.56679	4.9526e-06	3.40815e-05	NS
ENSGALG00000006861	2049.02	0.603979	0.132335	4.56401	5.01847e-06	3.45171e-05	NS
ENSGALG00000035017	1102.7	1.81945	0.398709	4.56334	5.03451e-06	3.46097e-05	Up
ENSGALG00000027658	170.823	1.05562	0.231385	4.56219	5.06238e-06	3.47807e-05	Up
ENSGALG00000045168	5737.36	0.819036	0.179531	4.56209	5.06458e-06	3.47807e-05	NS
ENSGALG00000010630	5784.63	-0.464227	0.101776	-4.56126	5.08481e-06	3.49018e-05	NS
ENSGALG00000009228	5810.14	0.562339	0.123328	4.5597	5.12275e-06	3.51443e-05	NS
ENSGALG00000001845	1084.48	0.717734	0.157442	4.55871	5.14693e-06	3.52921e-05	NS
ENSGALG00000014298	2066.8	-0.620887	0.136207	-4.55841	5.1543e-06	3.53246e-05	NS
ENSGALG00000055989	679.747	0.884558	0.194123	4.55669	5.19653e-06	3.55959e-05	NS
ENSGALG00000039498	587.845	-0.623679	0.136908	-4.55547	5.22698e-06	3.57679e-05	NS
ENSGALG00000043381	102.663	-2.17085	0.476529	-4.55555	5.22486e-06	3.57679e-05	Down
ENSGALG00000009346	2317.8	-0.502135	0.110294	-4.55268	5.29656e-06	3.62256e-05	NS
ENSGALG00000040586	2187.15	-0.815989	0.179292	-4.55117	5.33479e-06	3.64685e-05	NS
ENSGALG00000031932	2365.04	-0.538822	0.118534	-4.54573	5.47453e-06	3.74047e-05	NS
ENSGALG00000038133	157.317	1.0371	0.228156	4.54559	5.47824e-06	3.74109e-05	Up
ENSGALG00000026033	35.3215	2.06099	0.453486	4.54477	5.49965e-06	3.75381e-05	Up
ENSGALG00000008239	1406.74	0.749168	0.164865	4.54412	5.51647e-06	3.76146e-05	NS
ENSGALG00000008903	3760.03	0.68755	0.151304	4.54415	5.51566e-06	3.76146e-05	NS
ENSGALG00000010909	15.8938	-4.24084	0.933822	-4.54138	5.58883e-06	3.80886e-05	Down
ENSGALG00000050676	25.6589	-2.86367	0.630715	-4.54037	5.61568e-06	3.82522e-05	Down
ENSGALG00000017065	70.8807	-2.15983	0.475867	-4.53873	5.65929e-06	3.85102e-05	Down
ENSGALG00000064007	196.208	-1.07091	0.235948	-4.53874	5.65907e-06	3.85102e-05	Down
ENSGALG00000044678	285.472	1.83911	0.405217	4.53858	5.66332e-06	3.8518e-05	Up
ENSGALG00000019312	2018.71	1.02469	0.225822	4.53758	5.69039e-06	3.86825e-05	Up
ENSGALG00000048775	2185.94	0.787747	0.173663	4.53606	5.73162e-06	3.89431e-05	NS
ENSGALG00000041754	1094.12	0.649275	0.143143	4.53586	5.73701e-06	3.896e-05	NS
ENSGALG00000031928	5413.65	0.409785	0.0903511	4.53548	5.74731e-06	3.90102e-05	NS
ENSGALG00000034989	546.527	-0.663004	0.146237	-4.53376	5.79417e-06	3.93084e-05	NS
ENSGALG00000009002	99.3521	-2.42485	0.534993	-4.53249	5.82914e-06	3.95256e-05	Down
ENSGALG00000027922	1675.52	-0.542391	0.11973	-4.53011	5.89524e-06	3.99536e-05	NS
ENSGALG00000014218	35.5545	-2.49052	0.549806	-4.52981	5.90359e-06	3.999e-05	Down
ENSGALG00000009286	5114.91	0.558093	0.123229	4.52889	5.92935e-06	4.01443e-05	NS
ENSGALG00000061787	4544.53	-0.413921	0.0914031	-4.52853	5.93966e-06	4.01938e-05	NS
ENSGALG00000005208	2478.57	-0.486853	0.107515	-4.52825	5.94752e-06	4.02267e-05	NS
ENSGALG00000015358	189.775	-1.17764	0.260126	-4.52718	5.97774e-06	4.03904e-05	Down
ENSGALG00000016828	795.4	1.17111	0.258681	4.52723	5.97609e-06	4.03904e-05	Up
ENSGALG00000013135	2485.16	0.692971	0.153169	4.52422	6.06185e-06	4.09381e-05	NS
ENSGALG00000046263	154.848	-2.10618	0.465719	-4.52243	6.11332e-06	4.12649e-05	Down
ENSGALG00000033532	1944.07	0.650212	0.143841	4.52037	6.17327e-06	4.16486e-05	NS
ENSGALG00000037249	52.7835	2.22068	0.491475	4.51839	6.2311e-06	4.20177e-05	Up
ENSGALG00000000551	3851.24	-0.604445	0.133866	-4.51529	6.32304e-06	4.26162e-05	NS
ENSGALG00000001183	1469.33	-0.675659	0.149643	-4.51513	6.32771e-06	4.26263e-05	NS
ENSGALG00000004199	33.7962	-3.14293	0.696267	-4.51397	6.36241e-06	4.28385e-05	Down
ENSGALG00000042564	3393.15	0.719187	0.159399	4.51188	6.4256e-06	4.32423e-05	NS
ENSGALG00000037828	409.162	-1.21534	0.269465	-4.51019	6.47708e-06	4.35669e-05	Down
ENSGALG00000015529	9103.76	-0.821642	0.182324	-4.5065	6.59058e-06	4.43081e-05	NS
ENSGALG00000023621	547.287	0.745749	0.165519	4.50553	6.6207e-06	4.44438e-05	NS
ENSGALG00000039999	67.6849	2.03257	0.451119	4.50562	6.61783e-06	4.44438e-05	Up
ENSGALG00000044293	1321.7	4.20008	0.932185	4.50562	6.61779e-06	4.44438e-05	Up
[truncated: 11,425 more rows]
