# Supplementary material for: Stage-Specific lncRNA–mRNA Co-Expression Networks in Chicken Granulosa Cells Across Hierarchical Follicle Development
Source: Animals (Basel). 2026 Apr 28;16(9):1351. doi: 10.3390/ani16091351 (PMC13162649; doi:10.3390/ani16091351)
Supplement: Supplementary file 1 [file animals-16-01351-s001.zip › Table_S2b_DEGs_F2vsF5.xlsx]

## Sheet: S2b_DEGs_F2vsF5
gene_id	baseMean	log2FoldChange	lfcSE	stat	pvalue	padj	status
ENSGALG00000004614	1343.23	2.27992	0.116941	19.4963	1.18031e-84	1.5003e-80	Up
ENSGALG00000026808	2278.05	-2.95609	0.161502	-18.3037	7.72801e-75	4.91154e-71	Down
ENSGALG00000008427	612.471	2.80949	0.156587	17.942	5.53758e-72	2.10477e-68	Up
ENSGALG00000035282	801.567	-3.09163	0.172408	-17.9321	6.62345e-72	2.10477e-68	Down
ENSGALG00000003011	932.831	-2.43325	0.141481	-17.1984	2.73051e-66	6.94151e-63	Down
ENSGALG00000015624	24058.4	-2.35818	0.138	-17.0882	1.81603e-65	3.29765e-62	Down
ENSGALG00000030542	1452.87	-1.70117	0.0995023	-17.0968	1.5669e-65	3.29765e-62	Down
ENSGALG00000038225	1305.55	-2.38435	0.139983	-17.0331	4.66472e-65	7.41166e-62	Down
ENSGALG00000017343	1382.19	-2.4333	0.145669	-16.7043	1.21877e-62	1.7213e-59	Down
ENSGALG00000016902	1494.48	2.35926	0.143709	16.417	1.44637e-60	1.83848e-57	Up
ENSGALG00000002175	1704.58	-1.81215	0.111968	-16.1845	6.49259e-59	7.50249e-56	Down
ENSGALG00000021869	609.136	-2.55121	0.157863	-16.1609	9.50955e-59	1.0073e-55	Down
ENSGALG00000016457	620.534	-2.35911	0.146479	-16.1054	2.33788e-58	2.28591e-55	Down
ENSGALG00000007334	2933.45	1.57142	0.0978407	16.061	4.78525e-58	4.34467e-55	Up
ENSGALG00000004621	1564.02	-1.86681	0.116751	-15.9896	1.5091e-57	1.27881e-54	Down
ENSGALG00000015464	5162.17	-1.83502	0.115893	-15.8337	1.82097e-56	1.44665e-53	Down
ENSGALG00000008072	2591.48	3.34757	0.213098	15.7091	1.31096e-55	9.80213e-53	Up
ENSGALG00000028709	825.825	3.05003	0.195303	15.6169	5.5867e-55	3.94514e-52	Up
ENSGALG00000011347	2757.58	-2.50662	0.163389	-15.3415	4.03816e-53	2.70153e-50	Down
ENSGALG00000005291	1625.12	-2.53748	0.167393	-15.1588	6.62193e-52	4.20857e-49	Down
ENSGALG00000019003	202.548	-3.94168	0.262443	-15.0192	5.49837e-51	3.32808e-48	Down
ENSGALG00000037769	1982.57	2.34062	0.158771	14.7421	3.45792e-49	1.99789e-46	Up
ENSGALG00000041750	739.038	-2.23202	0.154458	-14.4507	2.48281e-47	1.37213e-44	Down
ENSGALG00000038599	580.502	2.35294	0.163371	14.4024	4.99432e-47	2.64511e-44	Up
ENSGALG00000060920	1908.72	2.09815	0.146399	14.3318	1.38485e-46	7.04112e-44	Up
ENSGALG00000002771	1331.58	3.23051	0.22616	14.2842	2.74451e-46	1.34175e-43	Up
ENSGALG00000062800	2438.38	1.50878	0.105648	14.2812	2.8673e-46	1.34986e-43	Up
ENSGALG00000015252	994.303	-1.80228	0.126288	-14.2712	3.30608e-46	1.50084e-43	Down
ENSGALG00000004974	3557.2	-2.57251	0.18483	-13.9182	4.90847e-44	2.15143e-41	Down
ENSGALG00000007996	3499.19	-1.29743	0.0934677	-13.8811	8.25122e-44	3.49604e-41	Down
ENSGALG00000017052	2757.92	-2.1347	0.153959	-13.8654	1.02689e-43	4.21057e-41	Down
ENSGALG00000048759	692.15	1.71393	0.124124	13.8082	2.27493e-43	9.03643e-41	Up
ENSGALG00000001407	1382.34	-3.09391	0.226383	-13.6667	1.60472e-42	6.18109e-40	Down
ENSGALG00000003578	130091	1.90952	0.139886	13.6506	2.00312e-42	7.48874e-40	Up
ENSGALG00000015028	92410.6	-1.88961	0.139728	-13.5235	1.13686e-41	4.12874e-39	Down
ENSGALG00000034673	255.827	-3.01766	0.224675	-13.4312	3.96697e-41	1.40067e-38	Down
ENSGALG00000027512	2019.2	-1.26983	0.0947561	-13.4011	5.95973e-41	2.04741e-38	Down
ENSGALG00000015709	4253.65	-1.89301	0.141352	-13.3922	6.71375e-41	2.24575e-38	Down
ENSGALG00000003438	349.999	-3.15449	0.235728	-13.3819	7.71365e-41	2.51406e-38	Down
ENSGALG00000015107	24641.9	1.50798	0.112865	13.3609	1.02308e-40	3.2511e-38	Up
ENSGALG00000041461	1298.85	-2.73582	0.207477	-13.1861	1.05457e-39	3.26943e-37	Down
ENSGALG00000010406	1500.08	1.57573	0.120241	13.1047	3.09304e-39	9.36088e-37	Up
ENSGALG00000005418	1623.96	1.29463	0.0991817	13.0531	6.09957e-39	1.80306e-36	Up
ENSGALG00000019063	1013.82	2.008	0.154993	12.9554	2.18892e-38	6.3235e-36	Up
ENSGALG00000043799	972.924	-1.70415	0.131999	-12.9103	3.93618e-38	1.11184e-35	Down
ENSGALG00000006507	1055.62	-2.40621	0.188284	-12.7797	2.12973e-37	5.88501e-35	Down
ENSGALG00000048291	365.699	-2.85753	0.225239	-12.6867	7.00792e-37	1.89527e-34	Down
ENSGALG00000005961	297.747	-2.59212	0.205707	-12.6011	2.08271e-36	5.51527e-34	Down
ENSGALG00000008881	693.715	-3.14562	0.250056	-12.5797	2.73171e-36	7.08629e-34	Down
ENSGALG00000027070	2834.22	2.05592	0.165894	12.3929	2.85383e-35	7.25501e-33	Up
ENSGALG00000033535	588.436	2.93861	0.23789	12.3528	4.70279e-35	1.1721e-32	Up
ENSGALG00000012211	10358.4	1.47468	0.11957	12.3332	6.00348e-35	1.4675e-32	Up
ENSGALG00000036566	6083.77	1.44211	0.117325	12.2915	1.00589e-34	2.41244e-32	Up
ENSGALG00000059685	2938.43	1.89258	0.154496	12.25	1.67907e-34	3.95235e-32	Up
ENSGALG00000032986	281.186	3.31867	0.271846	12.2079	2.82071e-34	6.51891e-32	Up
ENSGALG00000005046	2203.7	1.75339	0.143676	12.2038	2.96708e-34	6.73474e-32	Up
ENSGALG00000042647	432.299	2.18803	0.179574	12.1846	3.75669e-34	8.37742e-32	Up
ENSGALG00000013208	3271.05	-2.84661	0.236323	-12.0454	2.05106e-33	4.495e-31	Down
ENSGALG00000005769	1845.64	-1.53693	0.127719	-12.0336	2.36555e-33	5.09636e-31	Down
ENSGALG00000012092	3546.14	-1.8825	0.15668	-12.015	2.9653e-33	6.282e-31	Down
ENSGALG00000031275	745.697	1.84306	0.154488	11.9301	8.24625e-33	1.71833e-30	Up
ENSGALG00000013817	817.941	1.39367	0.116916	11.9203	9.27415e-33	1.90135e-30	Up
ENSGALG00000010158	2268.62	1.17976	0.100965	11.6849	1.52338e-31	3.07361e-29	Up
ENSGALG00000008733	326.525	2.18204	0.186789	11.6819	1.57794e-31	3.13393e-29	Up
ENSGALG00000011275	178.119	-3.15289	0.271015	-11.6336	2.78053e-31	5.43743e-29	Down
ENSGALG00000025764	2189.58	-1.32812	0.114237	-11.626	3.04068e-31	5.85608e-29	Down
ENSGALG00000006503	602.934	1.7145	0.14811	11.5759	5.46244e-31	1.02107e-28	Up
ENSGALG00000008006	1235.91	-1.61507	0.13951	-11.5767	5.40717e-31	1.02107e-28	Down
ENSGALG00000033351	204.749	-2.92554	0.252906	-11.5677	6.00663e-31	1.10653e-28	Down
ENSGALG00000030587	1270.15	2.30907	0.199711	11.562	6.41739e-31	1.16531e-28	Up
ENSGALG00000006110	762.731	-2.1764	0.188661	-11.536	8.68576e-31	1.555e-28	Down
ENSGALG00000049572	6163.7	-1.96113	0.170581	-11.4968	1.36885e-30	2.41658e-28	Down
ENSGALG00000033683	424.708	-2.39009	0.208589	-11.4584	2.13402e-30	3.71583e-28	Down
ENSGALG00000015712	195.533	-2.29409	0.200295	-11.4536	2.25699e-30	3.87684e-28	Down
ENSGALG00000036871	2554.69	1.16918	0.102431	11.4143	3.54554e-30	6.00899e-28	Up
ENSGALG00000007522	8082.01	2.04267	0.179587	11.3743	5.61722e-30	9.39479e-28	Up
ENSGALG00000044404	718.778	-2.78767	0.245306	-11.364	6.31749e-30	1.04288e-27	Down
ENSGALG00000036471	719.441	-1.60911	0.144813	-11.1116	1.10151e-28	1.79504e-26	Down
ENSGALG00000038978	5570.31	1.13353	0.102092	11.103	1.2124e-28	1.95073e-26	Up
ENSGALG00000003922	1339.29	-2.99355	0.269922	-11.0904	1.3962e-28	2.21838e-26	Down
ENSGALG00000001559	1.21586e+06	0.957216	0.0863437	11.0861	1.46516e-28	2.29921e-26	NS
ENSGALG00000010204	247.042	3.86918	0.350871	11.0274	2.82019e-28	4.37163e-26	Up
ENSGALG00000005782	3075.12	-1.07006	0.0970497	-11.0259	2.86713e-28	4.39086e-26	Down
ENSGALG00000035031	312.995	-2.06421	0.187894	-10.986	4.46147e-28	6.75116e-26	Down
ENSGALG00000015256	916.684	-1.44494	0.131579	-10.9815	4.69267e-28	7.01748e-26	Down
ENSGALG00000041775	937.492	-1.45677	0.132753	-10.9736	5.12132e-28	7.56944e-26	Down
ENSGALG00000001506	1131.94	-1.4662	0.135402	-10.8285	2.52247e-27	3.68542e-25	Down
ENSGALG00000062694	8482.5	1.28035	0.118754	10.7815	4.20824e-27	6.07851e-25	Up
ENSGALG00000003144	5228.79	-1.39976	0.130046	-10.7635	5.11673e-27	7.30773e-25	Down
ENSGALG00000008584	227.166	-4.22405	0.393164	-10.7437	6.34191e-27	8.9569e-25	Down
ENSGALG00000002431	136.679	3.40964	0.318546	10.7037	9.77425e-27	1.36528e-24	Up
ENSGALG00000007768	345.221	-3.1811	0.297341	-10.6985	1.03475e-26	1.42964e-24	Down
ENSGALG00000009604	843.668	-1.50674	0.14171	-10.6326	2.10182e-26	2.87272e-24	Down
ENSGALG00000011121	1955.68	-1.42973	0.134539	-10.6269	2.23428e-26	3.02127e-24	Down
ENSGALG00000014798	13465.6	0.990618	0.0937532	10.5662	4.27304e-26	5.71733e-24	NS
ENSGALG00000067431	58006.1	-1.22189	0.115812	-10.5507	5.04169e-26	6.67551e-24	Down
ENSGALG00000036527	1368.77	2.08519	0.198404	10.5098	7.78537e-26	1.0202e-23	Up
ENSGALG00000039710	366.78	1.82242	0.173452	10.5068	8.03915e-26	1.04271e-23	Up
ENSGALG00000065169	753.344	-2.43926	0.232602	-10.4868	9.92987e-26	1.27494e-23	Down
ENSGALG00000010053	3335.91	1.23222	0.117804	10.46	1.31909e-25	1.6767e-23	Up
ENSGALG00000041228	1373.2	2.06853	0.198361	10.4281	1.84488e-25	2.32181e-23	Up
ENSGALG00000014071	6381.39	1.38671	0.133111	10.4176	2.05988e-25	2.56697e-23	Up
ENSGALG00000064038	162764	-1.38104	0.133233	-10.3656	3.55373e-25	4.38558e-23	Down
ENSGALG00000034967	417.495	-1.89216	0.18261	-10.3618	3.7012e-25	4.52365e-23	Down
ENSGALG00000011068	3350.77	-1.46506	0.141495	-10.3541	4.00783e-25	4.85176e-23	Down
ENSGALG00000013211	10501.5	0.857582	0.082994	10.3331	4.99392e-25	5.98846e-23	NS
ENSGALG00000008497	21082.7	0.867413	0.0842956	10.2901	7.80701e-25	9.27429e-23	NS
ENSGALG00000014935	1077.09	2.27751	0.222001	10.259	1.078e-24	1.26875e-22	Up
ENSGALG00000001449	6992.09	1.55458	0.151897	10.2344	1.39047e-24	1.6215e-22	Up
ENSGALG00000003693	9324.07	1.52903	0.149577	10.2224	1.57476e-24	1.81971e-22	Up
ENSGALG00000002358	541.137	3.34383	0.32796	10.1958	2.06978e-24	2.37018e-22	Up
ENSGALG00000015691	357.683	-3.95494	0.388295	-10.1854	2.30412e-24	2.61497e-22	Down
ENSGALG00000015284	16521.9	0.999998	0.0982193	10.1813	2.40368e-24	2.70382e-22	NS
ENSGALG00000010005	9359.81	1.72271	0.169242	10.179	2.46165e-24	2.74474e-22	Up
ENSGALG00000001608	321.967	3.04171	0.299112	10.1691	2.72376e-24	3.01058e-22	Up
ENSGALG00000060579	574.946	-2.30529	0.227188	-10.1471	3.41434e-24	3.74135e-22	Down
ENSGALG00000003085	304.102	-3.94163	0.389459	-10.1208	4.46749e-24	4.85352e-22	Down
ENSGALG00000053243	2953.6	1.41781	0.140676	10.0785	6.87364e-24	7.4043e-22	Up
ENSGALG00000066005	739.678	-1.99164	0.197917	-10.063	8.05064e-24	8.5993e-22	Down
ENSGALG00000008759	343.803	-1.91421	0.191149	-10.0142	1.32016e-23	1.38819e-21	Down
ENSGALG00000028759	562.296	-1.97647	0.197369	-10.0141	1.32146e-23	1.38819e-21	Down
ENSGALG00000003893	2505.57	0.892422	0.0891804	10.0069	1.421e-23	1.48052e-21	NS
ENSGALG00000057191	1052.86	2.06354	0.206699	9.98333	1.80313e-23	1.86338e-21	Up
ENSGALG00000014934	224.948	-2.26535	0.227402	-9.96186	2.23833e-23	2.29447e-21	Down
ENSGALG00000028326	8678.62	1.12576	0.113051	9.95803	2.32627e-23	2.36554e-21	Up
ENSGALG00000033295	354.405	2.8104	0.283516	9.91265	3.6678e-23	3.70011e-21	Up
ENSGALG00000000695	262.671	1.75333	0.176913	9.91072	3.73938e-23	3.74262e-21	Up
ENSGALG00000013102	1599.5	-1.21064	0.122246	-9.9033	4.02763e-23	3.99962e-21	Down
ENSGALG00000009097	5009.24	-1.13639	0.114837	-9.89565	4.34783e-23	4.28413e-21	Down
ENSGALG00000008306	20157.6	1.40941	0.142833	9.8675	5.75797e-23	5.62997e-21	Up
ENSGALG00000009048	15220.4	-0.822521	0.0834143	-9.86068	6.16332e-23	5.98031e-21	NS
ENSGALG00000013900	404.379	2.01599	0.204497	9.85827	6.31258e-23	6.07873e-21	Up
ENSGALG00000017197	104.752	2.95623	0.300017	9.85356	6.61588e-23	6.32289e-21	Up
ENSGALG00000010120	154.27	-3.82835	0.391394	-9.78133	1.35413e-22	1.2845e-20	Down
ENSGALG00000014773	4305.02	-0.996349	0.102019	-9.76627	1.57136e-22	1.47952e-20	NS
ENSGALG00000004969	193.44	-2.00341	0.20516	-9.76511	1.58944e-22	1.48554e-20	Down
ENSGALG00000000791	120.867	-4.27445	0.4382	-9.75456	1.76358e-22	1.63626e-20	Down
ENSGALG00000009100	4142.83	-1.6924	0.173631	-9.74713	1.89748e-22	1.74774e-20	Down
ENSGALG00000025822	4066.25	1.40546	0.144382	9.73436	2.15169e-22	1.96763e-20	Up
ENSGALG00000002183	514.236	-1.36692	0.140828	-9.70631	2.83415e-22	2.57321e-20	Down
ENSGALG00000027242	5685.23	-1.10307	0.113723	-9.69962	3.02618e-22	2.72807e-20	Down
ENSGALG00000000681	1032.73	-1.69949	0.175286	-9.69551	3.15058e-22	2.82021e-20	Down
ENSGALG00000010992	355.484	-1.60135	0.165284	-9.68846	3.37575e-22	3.00064e-20	Down
ENSGALG00000012577	1682.63	1.00883	0.104621	9.64277	5.27466e-22	4.65598e-20	Up
ENSGALG00000006440	604.643	-2.11244	0.219545	-9.62189	6.46311e-22	5.66569e-20	Down
ENSGALG00000012885	722.646	2.06027	0.214378	9.61042	7.22516e-22	6.29034e-20	Up
ENSGALG00000007550	3853.87	-1.7018	0.177249	-9.60116	7.90461e-22	6.83506e-20	Down
ENSGALG00000001603	856.496	-1.09601	0.114236	-9.59425	8.45266e-22	7.25958e-20	Down
ENSGALG00000042679	247.151	2.06218	0.21502	9.59066	8.75197e-22	7.4662e-20	Up
ENSGALG00000061405	2497.39	1.19005	0.124129	9.58715	9.05475e-22	7.673e-20	Up
ENSGALG00000014944	187.389	2.82382	0.295196	9.56592	1.11209e-21	9.36145e-20	Up
ENSGALG00000015517	1420.81	1.86076	0.194623	9.56083	1.16818e-21	9.76893e-20	Up
ENSGALG00000004518	186.738	2.05765	0.215307	9.55683	1.21419e-21	1.00873e-19	Up
ENSGALG00000017334	148.914	2.86183	0.300075	9.53705	1.46949e-21	1.2129e-19	Up
ENSGALG00000007945	307.115	1.68227	0.176491	9.53177	1.54626e-21	1.26803e-19	Up
ENSGALG00000001773	1432.19	-1.27309	0.133585	-9.53022	1.56955e-21	1.27888e-19	Down
ENSGALG00000003472	1126.94	-1.21382	0.127426	-9.52571	1.63923e-21	1.32715e-19	Down
ENSGALG00000043642	238.528	-4.07744	0.428192	-9.52245	1.69137e-21	1.3607e-19	Down
ENSGALG00000015193	450.654	2.11672	0.222555	9.511	1.88838e-21	1.50963e-19	Up
ENSGALG00000033730	1458.7	1.16982	0.123122	9.50129	2.07311e-21	1.64696e-19	Up
ENSGALG00000008632	575.625	2.1857	0.230132	9.49761	2.14756e-21	1.68504e-19	Up
ENSGALG00000011998	2046.08	-1.35894	0.143075	-9.49809	2.13779e-21	1.68504e-19	Down
ENSGALG00000009107	140.736	-2.61571	0.275711	-9.48712	2.37498e-21	1.85205e-19	Down
ENSGALG00000037611	2747.47	-1.08492	0.11458	-9.46864	2.83519e-21	2.19744e-19	Down
ENSGALG00000014727	26193.8	0.979017	0.104051	9.40902	5.00775e-21	3.85779e-19	NS
ENSGALG00000006546	6732.18	-0.899641	0.0956312	-9.4074	5.08575e-21	3.89427e-19	NS
ENSGALG00000037669	11887.2	-1.19662	0.127903	-9.35569	8.30539e-21	6.32155e-19	Down
ENSGALG00000029360	5084.23	-0.941769	0.100886	-9.33503	1.00963e-20	7.6389e-19	NS
ENSGALG00000010870	1502.98	1.28834	0.138114	9.32812	1.0777e-20	8.10573e-19	Up
ENSGALG00000043287	332.88	3.16693	0.339698	9.32276	1.13349e-20	8.47515e-19	Up
ENSGALG00000008885	1337.19	0.91725	0.0984698	9.31504	1.21912e-20	9.06213e-19	NS
ENSGALG00000020249	4138.51	-0.779656	0.0838091	-9.30276	1.36844e-20	1.01129e-18	NS
ENSGALG00000043034	4338.44	1.25722	0.135458	9.28121	1.67571e-20	1.23121e-18	Up
ENSGALG00000037525	2811.68	1.38251	0.149096	9.27264	1.81597e-20	1.3266e-18	Up
ENSGALG00000040993	5221.85	-1.31862	0.142373	-9.26171	2.0119e-20	1.46133e-18	Down
ENSGALG00000011689	2203.8	-0.989239	0.107068	-9.23935	2.48006e-20	1.79114e-18	NS
ENSGALG00000012117	114.287	2.80303	0.303415	9.23828	2.50501e-20	1.79894e-18	Up
ENSGALG00000014678	7715.95	-0.895901	0.0969848	-9.23754	2.52229e-20	1.80117e-18	NS
ENSGALG00000012684	2097.78	-0.994859	0.107714	-9.23614	2.55561e-20	1.81477e-18	NS
ENSGALG00000057838	80951.5	-1.38572	0.150156	-9.22856	2.74294e-20	1.93697e-18	Down
ENSGALG00000036873	6329.97	0.817577	0.0887972	9.20724	3.3462e-20	2.34992e-18	NS
ENSGALG00000005849	119.462	2.91337	0.316909	9.19308	3.81768e-20	2.6663e-18	Up
ENSGALG00000017089	596.309	1.71368	0.186728	9.1774	4.41606e-20	3.06736e-18	Up
ENSGALG00000036775	979.847	-1.18594	0.129403	-9.16474	4.96667e-20	3.43105e-18	Down
ENSGALG00000015702	1559.45	-1.07996	0.118101	-9.1444	5.99615e-20	4.11984e-18	Down
ENSGALG00000061627	21284.7	0.898531	0.0984468	9.12707	7.03786e-20	4.80958e-18	NS
ENSGALG00000008403	2237.13	-0.793002	0.0869132	-9.12407	7.23558e-20	4.91826e-18	NS
ENSGALG00000014528	193.712	2.03353	0.223072	9.11606	7.79045e-20	5.26726e-18	Up
ENSGALG00000061792	757.223	1.55931	0.172141	9.05833	1.32468e-19	8.90897e-18	Up
ENSGALG00000005512	1275.72	1.0728	0.118447	9.05725	1.33781e-19	8.94996e-18	Up
ENSGALG00000031487	1878.85	1.42291	0.157184	9.05247	1.3977e-19	9.30165e-18	Up
ENSGALG00000004037	431.504	-1.99555	0.220461	-9.05171	1.40753e-19	9.31829e-18	Down
ENSGALG00000015078	1653.19	-1.12189	0.124138	-9.03745	1.60369e-19	1.05619e-17	Down
ENSGALG00000001939	5588.7	0.918014	0.102143	8.98755	2.528e-19	1.65636e-17	NS
ENSGALG00000015656	4436.06	1.03906	0.115756	8.97629	2.80044e-19	1.82546e-17	Up
ENSGALG00000029135	1928.37	-1.05407	0.117789	-8.94881	3.59345e-19	2.33042e-17	Down
ENSGALG00000014425	311.752	-3.11388	0.348765	-8.92829	4.32653e-19	2.78549e-17	Down
ENSGALG00000039935	86.4869	2.8451	0.318672	8.92797	4.33897e-19	2.78549e-17	Up
ENSGALG00000011937	2250.68	0.815135	0.091513	8.90732	5.22813e-19	3.33943e-17	NS
ENSGALG00000043787	997.102	-1.46758	0.164778	-8.90643	5.27012e-19	3.34943e-17	Down
ENSGALG00000004593	195.572	-1.84058	0.207537	-8.8687	7.40049e-19	4.67998e-17	Down
ENSGALG00000014801	194.711	-3.48222	0.393286	-8.85417	8.43062e-19	5.30503e-17	Down
ENSGALG00000016406	5595.16	-0.769393	0.0869356	-8.85015	8.74056e-19	5.47297e-17	NS
ENSGALG00000041662	319.704	2.36059	0.266773	8.84871	8.85347e-19	5.5165e-17	Up
ENSGALG00000012629	533.242	-1.34666	0.152206	-8.8476	8.9422e-19	5.5446e-17	Down
ENSGALG00000001616	486.309	-1.9533	0.22165	-8.81253	1.22351e-18	7.54956e-17	Down
ENSGALG00000026159	351.949	1.84803	0.20977	8.80981	1.25353e-18	7.6974e-17	Up
ENSGALG00000026380	124.638	-4.58433	0.521247	-8.79494	1.43127e-18	8.74655e-17	Down
ENSGALG00000004294	929.05	-1.06836	0.121531	-8.79089	1.48375e-18	9.02389e-17	Down
ENSGALG00000009029	1206.13	-1.23344	0.140442	-8.78254	1.59825e-18	9.67397e-17	Down
ENSGALG00000008341	2334.24	0.924008	0.105304	8.77463	1.71464e-18	1.03293e-16	NS
ENSGALG00000010269	181.473	-2.69431	0.307218	-8.77002	1.78638e-18	1.07107e-16	Down
ENSGALG00000008545	995.908	-0.910076	0.103919	-8.75756	1.99518e-18	1.19064e-16	NS
ENSGALG00000002539	252.193	1.51748	0.173301	8.75629	2.01785e-18	1.19854e-16	Up
ENSGALG00000036645	192.29	-3.93375	0.451203	-8.71836	2.82263e-18	1.66877e-16	Down
ENSGALG00000039990	656.014	-1.93796	0.222498	-8.70999	3.03903e-18	1.78839e-16	Down
ENSGALG00000007874	1297.4	1.54411	0.177652	8.69174	3.56931e-18	2.09076e-16	Up
ENSGALG00000002993	2754.06	-1.08122	0.124542	-8.68158	3.90299e-18	2.26534e-16	Down
ENSGALG00000037246	2078.52	1.16279	0.133931	8.68201	3.88844e-18	2.26534e-16	Up
ENSGALG00000009422	873.387	1.23795	0.142687	8.676	4.09943e-18	2.36854e-16	Up
ENSGALG00000008807	11017.3	-0.691391	0.079821	-8.66177	4.64499e-18	2.6716e-16	NS
ENSGALG00000003242	83758.6	1.11823	0.129152	8.65828	4.78952e-18	2.74232e-16	Up
ENSGALG00000028354	1896.94	-1.02315	0.11818	-8.65754	4.82064e-18	2.74777e-16	Down
ENSGALG00000049193	141.343	-2.87611	0.332234	-8.65688	4.8484e-18	2.75125e-16	Down
ENSGALG00000029583	173161	0.83672	0.0967146	8.65143	5.08563e-18	2.87304e-16	NS
ENSGALG00000003574	2392.86	-0.993215	0.115015	-8.63556	5.84397e-18	3.28685e-16	NS
ENSGALG00000003548	996.354	-1.00322	0.116204	-8.63319	5.9664e-18	3.34092e-16	Down
ENSGALG00000010207	147.271	2.28047	0.264797	8.61215	7.17004e-18	3.9973e-16	Up
ENSGALG00000004195	357.042	-2.37656	0.276239	-8.60328	7.747e-18	4.30009e-16	Down
ENSGALG00000005024	2394.29	0.853175	0.0992457	8.59659	8.21179e-18	4.53826e-16	NS
ENSGALG00000052336	2711.6	0.822408	0.0957106	8.59266	8.49808e-18	4.67615e-16	NS
ENSGALG00000000619	1018.39	1.91914	0.223628	8.58183	9.3375e-18	5.1159e-16	Up
ENSGALG00000052522	466.456	-2.37033	0.276601	-8.56949	1.0394e-17	5.67031e-16	Down
ENSGALG00000006543	6576.15	0.896293	0.104774	8.55457	1.18312e-17	6.42674e-16	NS
ENSGALG00000008713	263.027	-2.07052	0.242076	-8.55318	1.19741e-17	6.47671e-16	Down
ENSGALG00000015320	6616.98	0.91683	0.107433	8.534	1.4137e-17	7.6142e-16	NS
ENSGALG00000004777	977.608	-1.43765	0.168524	-8.53079	1.45354e-17	7.79576e-16	Down
ENSGALG00000008233	163.821	-4.28258	0.502183	-8.52793	1.48991e-17	7.95722e-16	Down
ENSGALG00000002142	777.812	1.51189	0.17754	8.51579	1.65461e-17	8.79987e-16	Up
ENSGALG00000033966	175.937	3.25777	0.382733	8.51186	1.71162e-17	9.06517e-16	Up
ENSGALG00000026834	161.344	2.36271	0.277673	8.50895	1.75509e-17	9.25681e-16	Up
ENSGALG00000052932	200.866	-1.96811	0.23176	-8.49201	2.03091e-17	1.06673e-15	Down
ENSGALG00000013742	783.631	-1.21561	0.143216	-8.48792	2.10375e-17	1.10044e-15	Down
ENSGALG00000005223	1069.91	2.01983	0.238316	8.47547	2.34141e-17	1.21974e-15	Up
ENSGALG00000025915	22595	0.704949	0.0832702	8.46579	2.54414e-17	1.31994e-15	NS
ENSGALG00000003792	10854.1	0.853332	0.100952	8.45284	2.84292e-17	1.46301e-15	NS
ENSGALG00000007007	8417.46	0.860219	0.101762	8.45325	2.83304e-17	1.46301e-15	NS
ENSGALG00000035768	27368.4	0.837223	0.0990597	8.45171	2.87077e-17	1.47138e-15	NS
ENSGALG00000008860	628.58	1.70319	0.201648	8.44638	3.0048e-17	1.53389e-15	Up
ENSGALG00000011281	85.9739	-5.05825	0.599094	-8.44316	3.08876e-17	1.56435e-15	Down
ENSGALG00000041708	305.469	-1.58903	0.188204	-8.44315	3.08907e-17	1.56435e-15	Down
ENSGALG00000011608	29239.3	1.29475	0.153449	8.43768	3.2369e-17	1.63271e-15	Up
ENSGALG00000005215	3527.44	0.942445	0.111892	8.4228	3.6759e-17	1.84681e-15	NS
ENSGALG00000005739	3046.82	1.24541	0.147993	8.41535	3.91712e-17	1.96026e-15	Up
ENSGALG00000002458	1683.64	-0.987528	0.117466	-8.40693	4.2088e-17	2.09796e-15	NS
ENSGALG00000010322	941.192	-0.980269	0.116644	-8.40396	4.31669e-17	2.14334e-15	NS
ENSGALG00000009731	218.71	-2.29169	0.272721	-8.40306	4.34975e-17	2.15135e-15	Down
ENSGALG00000011278	1531.75	1.21557	0.144701	8.40052	4.4449e-17	2.18989e-15	Up
ENSGALG00000036894	1343.39	1.47545	0.175775	8.39401	4.69855e-17	2.30592e-15	Up
ENSGALG00000007284	675.915	1.62725	0.193932	8.39079	4.82866e-17	2.36066e-15	Up
ENSGALG00000004655	13587.4	0.772325	0.0920926	8.3864	5.01241e-17	2.4411e-15	NS
ENSGALG00000007408	468.378	-1.28888	0.154016	-8.36849	5.83591e-17	2.83131e-15	Down
ENSGALG00000008785	5261.27	-1.00375	0.119994	-8.36496	6.01352e-17	2.90638e-15	Down
ENSGALG00000016287	260.928	-1.75968	0.210431	-8.36227	6.1524e-17	2.96224e-15	Down
ENSGALG00000012020	3016.2	0.911974	0.109421	8.33452	7.78132e-17	3.73239e-15	NS
ENSGALG00000015363	153.547	-3.22181	0.387061	-8.32377	8.52086e-17	4.07175e-15	Down
ENSGALG00000008551	3400.33	-0.801493	0.0962966	-8.32317	8.56416e-17	4.07712e-15	NS
ENSGALG00000030719	224.283	2.41167	0.289837	8.32078	8.73847e-17	4.14458e-15	Up
ENSGALG00000012683	137.268	2.14873	0.25842	8.31486	9.18632e-17	4.34079e-15	Up
ENSGALG00000009222	9221.47	-0.852321	0.102634	-8.30444	1.00294e-16	4.72163e-15	NS
ENSGALG00000030065	733.984	1.22975	0.148121	8.3023	1.02114e-16	4.78954e-15	Up
ENSGALG00000034616	1256.07	1.05627	0.127555	8.28096	1.22184e-16	5.70986e-15	Up
ENSGALG00000030561	789.996	1.0138	0.122508	8.27536	1.28066e-16	5.96281e-15	Up
ENSGALG00000000703	643.351	1.07151	0.129489	8.2749	1.28568e-16	5.96435e-15	Up
ENSGALG00000033635	4545.62	1.84266	0.222991	8.26338	1.41602e-16	6.54512e-15	Up
ENSGALG00000053000	2939.03	1.49937	0.181633	8.25491	1.52015e-16	7.00094e-15	Up
ENSGALG00000013814	805.22	1.35354	0.164033	8.25163	1.56242e-16	7.16965e-15	Up
ENSGALG00000041680	2264.54	0.985878	0.119515	8.24899	1.59733e-16	7.30347e-15	NS
ENSGALG00000038612	65383.8	-0.938192	0.113793	-8.24472	1.65543e-16	7.54201e-15	NS
ENSGALG00000004981	563.465	-1.4896	0.180988	-8.23035	1.86662e-16	8.47381e-15	Down
ENSGALG00000034436	190.029	-2.14914	0.261341	-8.22352	1.97623e-16	8.93945e-15	Down
ENSGALG00000005710	12414.1	0.76172	0.0926657	8.22008	2.03363e-16	9.16649e-15	NS
ENSGALG00000013640	62.1671	-4.56369	0.556335	-8.20314	2.34196e-16	1.05189e-14	Down
ENSGALG00000010554	15397.6	0.714844	0.0871576	8.20174	2.36935e-16	1.06045e-14	NS
ENSGALG00000067345	83.33	3.32807	0.405961	8.198	2.44418e-16	1.0901e-14	Up
ENSGALG00000014645	298.258	-1.70626	0.208333	-8.19007	2.61068e-16	1.16029e-14	Down
ENSGALG00000016582	96.3742	-4.52397	0.552476	-8.18855	2.64402e-16	1.17101e-14	Down
ENSGALG00000006258	199.267	-1.9033	0.232699	-8.17926	2.85601e-16	1.26051e-14	Down
ENSGALG00000023437	435.57	-1.87911	0.22992	-8.17288	3.01106e-16	1.32434e-14	Down
ENSGALG00000025743	1804.05	-1.0686	0.131172	-8.14655	3.74459e-16	1.64129e-14	Down
ENSGALG00000006525	152.005	-4.11528	0.506121	-8.13102	4.25691e-16	1.85943e-14	Down
ENSGALG00000011865	3045.95	0.878243	0.108164	8.11957	4.67826e-16	2.03648e-14	NS
ENSGALG00000043701	983.452	-0.937675	0.115527	-8.11652	4.79732e-16	2.08119e-14	NS
ENSGALG00000002155	472.629	1.89363	0.233512	8.10935	5.08908e-16	2.20025e-14	Up
ENSGALG00000014897	385.122	-1.55954	0.192645	-8.09542	5.70666e-16	2.45889e-14	Down
ENSGALG00000015055	62.7356	-2.9448	0.363845	-8.09354	5.79535e-16	2.48867e-14	Down
ENSGALG00000002606	47160.7	-1.24823	0.154256	-8.09194	5.87208e-16	2.51313e-14	Down
ENSGALG00000000599	451.354	1.14273	0.14143	8.07981	6.48663e-16	2.76683e-14	Up
ENSGALG00000042009	265.441	-2.82856	0.350366	-8.07315	6.8505e-16	2.91226e-14	Down
ENSGALG00000032974	492.105	1.58785	0.197485	8.04034	8.95918e-16	3.79601e-14	Up
ENSGALG00000001863	494.141	1.47952	0.184131	8.03516	9.34556e-16	3.94656e-14	Up
ENSGALG00000061485	1953.55	0.750645	0.093434	8.03395	9.43825e-16	3.9725e-14	NS
ENSGALG00000003256	3174.47	0.88043	0.109702	8.02568	1.00963e-15	4.23545e-14	NS
ENSGALG00000001470	4203.16	1.07548	0.1341	8.01997	1.05768e-15	4.42241e-14	Up
ENSGALG00000014891	169.226	-2.0325	0.253708	-8.01119	1.13601e-15	4.73439e-14	Down
ENSGALG00000007191	233.674	-3.25497	0.407017	-7.99715	1.27335e-15	5.28942e-14	Down
ENSGALG00000008956	4412.9	-0.712806	0.0891777	-7.99309	1.31598e-15	5.44866e-14	NS
ENSGALG00000010187	1621.17	1.28651	0.161187	7.98146	1.44608e-15	5.9679e-14	Up
ENSGALG00000016498	103.389	-2.36565	0.297296	-7.95721	1.75968e-15	7.2386e-14	Down
ENSGALG00000004038	775.811	-0.886348	0.111577	-7.9438	1.96085e-15	8.04011e-14	NS
ENSGALG00000061281	2202.72	-1.74104	0.219182	-7.94337	1.96759e-15	8.0418e-14	Down
ENSGALG00000040266	1118.85	1.01093	0.12813	7.88987	3.02493e-15	1.23237e-13	Up
ENSGALG00000009302	275.42	-1.39875	0.17756	-7.87762	3.33677e-15	1.35507e-13	Down
ENSGALG00000016774	935.355	-1.02327	0.129956	-7.87404	3.43383e-15	1.39004e-13	Down
ENSGALG00000005815	8012.56	-0.662335	0.0842503	-7.86152	3.7951e-15	1.53142e-13	NS
ENSGALG00000010674	148.086	-3.36227	0.428166	-7.85272	4.07096e-15	1.63753e-13	Down
ENSGALG00000010718	378.001	1.19622	0.152364	7.85105	4.12552e-15	1.65424e-13	Up
ENSGALG00000040152	2024.49	-0.928996	0.118432	-7.84416	4.3586e-15	1.7422e-13	NS
ENSGALG00000017025	342.825	-2.9996	0.383456	-7.82254	5.17672e-15	2.06274e-13	Down
ENSGALG00000027064	1583.51	-1.82092	0.232833	-7.82072	5.25237e-15	2.08634e-13	Down
ENSGALG00000015451	13038.5	0.788796	0.100872	7.81978	5.29156e-15	2.09536e-13	NS
ENSGALG00000063984	7685.44	0.802813	0.102684	7.81828	5.35506e-15	2.11392e-13	NS
ENSGALG00000008623	1432.35	1.41204	0.180988	7.80185	6.10082e-15	2.40085e-13	Up
ENSGALG00000028664	283.924	-2.60117	0.333926	-7.78966	6.71894e-15	2.63594e-13	Down
ENSGALG00000006267	628.565	-2.29046	0.294195	-7.78551	6.94323e-15	2.71555e-13	Down
ENSGALG00000011442	133.542	2.44425	0.314646	7.76826	7.95736e-15	3.10264e-13	Up
ENSGALG00000045920	286.426	-1.45844	0.187967	-7.75905	8.55672e-15	3.32613e-13	Down
ENSGALG00000014786	29238	-0.915518	0.118049	-7.75538	8.80819e-15	3.41344e-13	NS
ENSGALG00000029706	5024.53	-0.940639	0.121511	-7.74116	9.85151e-15	3.80616e-13	NS
ENSGALG00000036743	15476	0.837593	0.108509	7.71912	1.17132e-14	4.51169e-13	NS
ENSGALG00000004150	763.106	0.995993	0.12916	7.71133	1.24512e-14	4.78147e-13	NS
ENSGALG00000029571	3792.22	-1.02875	0.133676	-7.69585	1.40559e-14	5.38145e-13	Down
ENSGALG00000012219	3781.49	1.19881	0.15585	7.69205	1.44798e-14	5.52711e-13	Up
ENSGALG00000010233	4320.74	1.46378	0.190395	7.68815	1.49278e-14	5.66411e-13	Up
ENSGALG00000016289	8045.99	1.07446	0.139751	7.68836	1.49027e-14	5.66411e-13	Up
ENSGALG00000012978	833.315	-1.11062	0.144618	-7.67967	1.59497e-14	6.03381e-13	Down
ENSGALG00000007082	1545.85	0.834352	0.108699	7.67577	1.64434e-14	6.20214e-13	NS
ENSGALG00000004444	138.085	-3.20783	0.418281	-7.66907	1.73242e-14	6.51502e-13	Down
ENSGALG00000062623	1841.53	-1.27601	0.166405	-7.66808	1.74589e-14	6.5463e-13	Down
ENSGALG00000013138	1408.83	0.948568	0.12373	7.66644	1.76834e-14	6.59162e-13	NS
ENSGALG00000039924	1167.08	-0.854349	0.111436	-7.66669	1.76491e-14	6.59162e-13	NS
ENSGALG00000033638	2525.45	-1.5966	0.208501	-7.65749	1.896e-14	7.04682e-13	Down
ENSGALG00000016721	1355.7	-1.20209	0.158125	-7.60214	2.9128e-14	1.07943e-12	Down
ENSGALG00000015422	53.9612	3.87784	0.510133	7.60163	2.92431e-14	1.08055e-12	Up
ENSGALG00000037888	271.604	1.49988	0.197736	7.58526	3.3181e-14	1.2225e-12	Up
ENSGALG00000027122	2796.77	-0.757215	0.0998572	-7.58298	3.37715e-14	1.23742e-12	NS
ENSGALG00000066693	70.2662	3.95296	0.521296	7.58294	3.37806e-14	1.23742e-12	Up
ENSGALG00000008953	2071.79	-0.87867	0.115962	-7.57721	3.53056e-14	1.28864e-12	NS
ENSGALG00000016438	66.7915	-4.85634	0.640937	-7.57693	3.53816e-14	1.28864e-12	Down
ENSGALG00000012338	1707.6	-0.936869	0.123759	-7.57013	3.72855e-14	1.3541e-12	NS
ENSGALG00000005293	102.324	-2.44277	0.323058	-7.56139	3.98775e-14	1.44411e-12	Down
ENSGALG00000028673	131.577	1.72143	0.227849	7.55514	4.18408e-14	1.5109e-12	Up
ENSGALG00000005330	241.631	-2.50125	0.331302	-7.54976	4.36058e-14	1.57018e-12	Down
ENSGALG00000000564	4285.72	-0.692621	0.0917946	-7.54534	4.51124e-14	1.61984e-12	NS
ENSGALG00000006152	2186.81	0.862696	0.114368	7.54314	4.58783e-14	1.6427e-12	NS
ENSGALG00000026313	6306.81	0.986593	0.130989	7.53185	5.00258e-14	1.78617e-12	NS
ENSGALG00000043734	543.476	-1.61397	0.214555	-7.52241	5.37764e-14	1.91471e-12	Down
ENSGALG00000021174	5404.26	0.717814	0.0955524	7.51225	5.81194e-14	2.06356e-12	NS
ENSGALG00000015428	552.856	1.14265	0.152202	7.50741	6.03074e-14	2.13529e-12	Up
ENSGALG00000009095	15502	0.775038	0.103272	7.50484	6.15019e-14	2.17153e-12	NS
ENSGALG00000031947	253.858	-1.47229	0.196575	-7.48972	6.90205e-14	2.43025e-12	Down
ENSGALG00000026373	4135.99	1.07812	0.144023	7.4857	7.11689e-14	2.49897e-12	Up
ENSGALG00000000761	399.57	1.29458	0.173186	7.4751	7.71425e-14	2.70126e-12	Up
ENSGALG00000006989	1476.85	1.48912	0.199318	7.47107	7.9547e-14	2.77781e-12	Up
ENSGALG00000009179	1079.35	1.93577	0.259466	7.4606	8.61311e-14	2.99949e-12	Up
ENSGALG00000011041	506.634	-1.78171	0.23884	-7.45983	8.66315e-14	3.00867e-12	Down
ENSGALG00000002599	361.482	-1.1268	0.15121	-7.45188	9.20201e-14	3.1871e-12	Down
ENSGALG00000015542	219.882	1.40896	0.189149	7.44896	9.40786e-14	3.24955e-12	Up
ENSGALG00000003987	2191.18	0.910529	0.122316	7.44406	9.76346e-14	3.36323e-12	NS
ENSGALG00000010317	2241.08	0.873802	0.117555	7.43316	1.06033e-13	3.64268e-12	NS
ENSGALG00000015271	350.541	-1.19913	0.161336	-7.43251	1.06556e-13	3.65077e-12	Down
ENSGALG00000015849	1297.16	1.05087	0.141595	7.42165	1.15671e-13	3.95241e-12	Up
ENSGALG00000005095	1349.79	-0.70628	0.0953499	-7.40724	1.2895e-13	4.39434e-12	NS
ENSGALG00000025810	89.8535	-2.79997	0.378071	-7.40595	1.30213e-13	4.42551e-12	Down
ENSGALG00000008218	2933.36	-0.7352	0.099402	-7.39623	1.40109e-13	4.74914e-12	NS
ENSGALG00000009653	3154.65	-0.692479	0.0938649	-7.37739	1.61417e-13	5.45685e-12	NS
ENSGALG00000009847	6259.8	-0.634231	0.086021	-7.37298	1.66851e-13	5.62558e-12	NS
ENSGALG00000032398	538.515	-4.61529	0.626052	-7.37206	1.68013e-13	5.64977e-12	Down
ENSGALG00000016817	494.244	-1.25888	0.171767	-7.32897	2.31935e-13	7.77869e-12	Down
ENSGALG00000026578	554.882	-1.50051	0.204767	-7.32789	2.33807e-13	7.82084e-12	Down
ENSGALG00000003582	852.09	-1.43874	0.19684	-7.30916	2.68825e-13	8.96859e-12	Down
ENSGALG00000008616	2367.35	1.37108	0.187695	7.30485	2.7758e-13	9.23645e-12	Up
ENSGALG00000008077	71.1013	2.67479	0.36642	7.29978	2.88237e-13	9.56599e-12	Up
ENSGALG00000001558	3006.28	-0.970979	0.133038	-7.29852	2.90956e-13	9.63109e-12	NS
ENSGALG00000003163	1543.88	-1.26112	0.172926	-7.2928	3.03576e-13	1.00227e-11	Down
ENSGALG00000008095	260.527	-2.83383	0.38874	-7.28978	3.10453e-13	1.02232e-11	Down
ENSGALG00000041263	98.8307	-2.77336	0.380627	-7.2863	3.18577e-13	1.04637e-11	Down
ENSGALG00000009052	4633.64	1.14189	0.156844	7.28039	3.32855e-13	1.09044e-11	Up
ENSGALG00000001607	2999.28	-0.711842	0.0978574	-7.27428	3.48277e-13	1.13803e-11	NS
ENSGALG00000003748	1719.43	0.839812	0.115536	7.26885	3.62557e-13	1.18166e-11	NS
ENSGALG00000034821	6885.79	-0.741123	0.102006	-7.2655	3.71652e-13	1.2082e-11	NS
ENSGALG00000005302	458.548	-1.4489	0.199571	-7.26005	3.86942e-13	1.25323e-11	Down
ENSGALG00000007785	249.559	1.87409	0.258145	7.25987	3.87476e-13	1.25323e-11	Up
ENSGALG00000007650	308.989	1.24811	0.171975	7.2575	3.94321e-13	1.27213e-11	Up
ENSGALG00000011476	1959.4	-1.14704	0.158105	-7.25494	4.01841e-13	1.29311e-11	Down
ENSGALG00000006670	78.2279	-2.29779	0.316869	-7.25155	4.12019e-13	1.32252e-11	Down
ENSGALG00000033572	1507.5	0.767401	0.105923	7.24492	4.32689e-13	1.38537e-11	NS
ENSGALG00000009581	3179.71	-1.02878	0.14205	-7.2424	4.40813e-13	1.40783e-11	Down
ENSGALG00000030789	2510.48	-0.799114	0.110468	-7.23387	4.69433e-13	1.49548e-11	NS
ENSGALG00000010991	788.32	-0.827975	0.114502	-7.23113	4.78991e-13	1.52211e-11	NS
ENSGALG00000002679	498.482	-1.65795	0.230366	-7.19702	6.1542e-13	1.95078e-11	Down
ENSGALG00000003443	81.8047	-2.47293	0.343724	-7.19452	6.26787e-13	1.98186e-11	Down
ENSGALG00000003584	555.136	-1.90406	0.264813	-7.19019	6.46991e-13	2.03687e-11	Down
ENSGALG00000006494	11950.3	0.652685	0.0907758	7.19008	6.47538e-13	2.03687e-11	NS
ENSGALG00000012378	1486.74	-0.91271	0.126946	-7.18977	6.48992e-13	2.03687e-11	NS
ENSGALG00000006017	1488.76	-1.02876	0.143153	-7.18647	6.64897e-13	2.07219e-11	Down
ENSGALG00000016605	1070.9	-0.884332	0.123056	-7.18642	6.65134e-13	2.07219e-11	NS
ENSGALG00000050763	1168.68	0.995778	0.138562	7.18653	6.64581e-13	2.07219e-11	NS
ENSGALG00000009017	1364.43	1.37502	0.191452	7.18208	6.86601e-13	2.13383e-11	Up
ENSGALG00000010352	5320.09	-0.777783	0.108567	-7.16411	7.82937e-13	2.4273e-11	NS
ENSGALG00000011331	910.511	-0.99928	0.139588	-7.15878	8.14007e-13	2.51748e-11	NS
ENSGALG00000031604	4915.64	-0.900056	0.12623	-7.1303	1.00152e-12	3.08989e-11	NS
ENSGALG00000009738	786.897	-0.944546	0.132784	-7.11341	1.1321e-12	3.48431e-11	NS
ENSGALG00000041153	416.956	-1.56286	0.219824	-7.10957	1.16403e-12	3.57391e-11	Down
ENSGALG00000015951	916.875	1.05856	0.149135	7.09803	1.26548e-12	3.87604e-11	Up
ENSGALG00000035701	11099	0.710742	0.100205	7.09286	1.31366e-12	4.01394e-11	NS
ENSGALG00000055507	14038.4	0.677759	0.095575	7.09138	1.32784e-12	4.04753e-11	NS
ENSGALG00000011284	142.81	-1.87913	0.265145	-7.08718	1.36868e-12	4.16204e-11	Down
ENSGALG00000059857	96.0299	2.07449	0.293078	7.0783	1.45928e-12	4.42696e-11	Up
ENSGALG00000028570	1404.75	1.50182	0.212363	7.07195	1.52774e-12	4.62359e-11	Up
ENSGALG00000000613	1895.43	0.644271	0.0911836	7.06564	1.59875e-12	4.82701e-11	NS
ENSGALG00000031416	1889.59	0.777255	0.110015	7.06497	1.60655e-12	4.83908e-11	NS
ENSGALG00000038923	803.672	-1.95146	0.276552	-7.05637	1.70904e-12	5.13561e-11	Down
ENSGALG00000000535	1198.51	-0.830747	0.11777	-7.05399	1.73865e-12	5.21225e-11	NS
ENSGALG00000001491	229.965	-1.97953	0.281045	-7.04349	1.87484e-12	5.60731e-11	Down
ENSGALG00000006051	115.018	-2.10508	0.299358	-7.03197	2.03632e-12	6.07598e-11	Down
ENSGALG00000049807	3289.77	1.70804	0.243289	7.02061	2.209e-12	6.57579e-11	Up
ENSGALG00000010291	527.815	0.978539	0.139646	7.00729	2.42975e-12	7.21601e-11	NS
ENSGALG00000030022	61.6163	-3.21185	0.458621	-7.00328	2.50046e-12	7.40872e-11	Down
ENSGALG00000003759	1104.86	0.919317	0.131287	7.00235	2.51708e-12	7.44061e-11	NS
ENSGALG00000008199	1508.09	-0.760926	0.109011	-6.98028	2.94599e-12	8.68828e-11	NS
ENSGALG00000001805	2495.68	1.29726	0.18642	6.9588	3.43182e-12	1.00976e-10	Up
ENSGALG00000015180	833.839	-0.977843	0.140846	-6.94264	3.84828e-12	1.12969e-10	NS
ENSGALG00000002277	3549.19	0.851634	0.122693	6.94117	3.88868e-12	1.13892e-10	NS
ENSGALG00000064576	468.07	-1.23597	0.178452	-6.92607	4.32687e-12	1.26434e-10	Down
ENSGALG00000003106	828.681	-1.05086	0.151734	-6.92569	4.33868e-12	1.26488e-10	Down
ENSGALG00000004689	146.355	-2.36182	0.341297	-6.92014	4.51193e-12	1.31238e-10	Down
ENSGALG00000007151	9074.46	-0.656957	0.0952333	-6.8984	5.25922e-12	1.52625e-10	NS
ENSGALG00000006221	252.796	1.73179	0.251106	6.89666	5.32405e-12	1.54155e-10	Up
ENSGALG00000008231	4288.72	-1.03835	0.150583	-6.89549	5.3678e-12	1.55068e-10	Down
ENSGALG00000009814	1657.08	-0.747885	0.10871	-6.87963	6.00086e-12	1.72963e-10	NS
ENSGALG00000063030	718.636	2.05158	0.298628	6.87004	6.41853e-12	1.84583e-10	Up
ENSGALG00000003507	1229.16	0.909628	0.132636	6.85809	6.97858e-12	2.00236e-10	NS
ENSGALG00000016314	10419.9	0.715661	0.104573	6.84362	7.72152e-12	2.21055e-10	NS
ENSGALG00000008609	3512.56	0.722792	0.10573	6.8362	8.13239e-12	2.32294e-10	NS
ENSGALG00000003601	2432.42	1.03422	0.151382	6.83181	8.38493e-12	2.38971e-10	Up
ENSGALG00000048475	5696.81	1.5441	0.22659	6.81452	9.45798e-12	2.68949e-10	Up
ENSGALG00000031734	182.211	-1.34059	0.19717	-6.79917	1.05223e-11	2.98373e-10	Down
ENSGALG00000055246	1572.29	-1.27166	0.187039	-6.79893	1.05397e-11	2.98373e-10	Down
ENSGALG00000002165	875.288	-1.66762	0.245555	-6.79124	1.11173e-11	3.14027e-10	Down
ENSGALG00000011623	9229.34	2.53346	0.373808	6.77744	1.22324e-11	3.44759e-10	Up
ENSGALG00000049882	345.62	1.14104	0.168393	6.77609	1.23471e-11	3.47221e-10	Up
ENSGALG00000015109	9306.56	0.657414	0.0971155	6.7694	1.29316e-11	3.62856e-10	NS
ENSGALG00000011847	2411	0.86412	0.127665	6.76865	1.29994e-11	3.63954e-10	NS
ENSGALG00000009157	428.817	-1.94167	0.287004	-6.7653	1.33035e-11	3.7165e-10	Down
ENSGALG00000001749	3233.81	0.699181	0.103423	6.76038	1.37631e-11	3.83646e-10	NS
ENSGALG00000012160	383.032	-1.96975	0.291487	-6.75758	1.40311e-11	3.89408e-10	Down
ENSGALG00000054273	6193.22	0.584984	0.086566	6.75767	1.40232e-11	3.89408e-10	NS
ENSGALG00000016602	53.0702	3.55649	0.526409	6.75614	1.41721e-11	3.91943e-10	Up
ENSGALG00000032053	240.306	-1.81487	0.268643	-6.7557	1.42149e-11	3.91943e-10	Down
ENSGALG00000049157	6033.66	-0.728171	0.107783	-6.75591	1.41942e-11	3.91943e-10	NS
ENSGALG00000040316	237.623	1.72556	0.256621	6.72418	1.76589e-11	4.8585e-10	Up
ENSGALG00000006037	855.455	-1.33756	0.198997	-6.72153	1.79829e-11	4.9289e-10	Down
ENSGALG00000043556	63.8602	2.25393	0.335333	6.72145	1.79924e-11	4.9289e-10	Up
ENSGALG00000007766	2614.81	1.00141	0.149	6.72086	1.80655e-11	4.9383e-10	Up
ENSGALG00000006329	585.661	1.17677	0.175199	6.71677	1.85802e-11	5.0681e-10	Up
ENSGALG00000005314	8876.85	-0.640253	0.0954451	-6.70807	1.97211e-11	5.36777e-10	NS
ENSGALG00000013887	1379.04	-0.799647	0.119243	-6.70606	1.99951e-11	5.43073e-10	NS
ENSGALG00000039741	1946.06	-1.38415	0.206853	-6.69149	2.20914e-11	5.98729e-10	Down
ENSGALG00000001717	2117.05	-0.766076	0.11464	-6.68243	2.35013e-11	6.35586e-10	NS
ENSGALG00000005103	769.589	0.764437	0.114541	6.6739	2.4909e-11	6.72226e-10	NS
ENSGALG00000046455	389.217	1.0042	0.150668	6.66496	2.64737e-11	7.12939e-10	Up
ENSGALG00000002318	227	1.50768	0.226273	6.66309	2.68125e-11	7.20535e-10	Up
ENSGALG00000014144	1718.59	1.48554	0.223005	6.66147	2.71101e-11	7.26996e-10	Up
ENSGALG00000003510	511.296	-1.17782	0.177054	-6.65233	2.88485e-11	7.71986e-10	Down
ENSGALG00000004897	95.2513	-3.3946	0.51051	-6.64942	2.94249e-11	7.85755e-10	Down
ENSGALG00000005180	54.0962	-2.97122	0.446919	-6.64823	2.96634e-11	7.90465e-10	Down
ENSGALG00000017216	31998.4	-0.818432	0.123141	-6.64628	3.0059e-11	7.99331e-10	NS
ENSGALG00000039872	18813.1	0.659895	0.0993406	6.64275	3.07891e-11	8.17035e-10	NS
ENSGALG00000011921	1459.36	-0.816066	0.122863	-6.64207	3.09312e-11	8.19096e-10	NS
ENSGALG00000016633	6356.15	0.880641	0.132599	6.6414	3.10727e-11	8.21133e-10	NS
ENSGALG00000042137	3081.42	0.827206	0.124588	6.63954	3.14664e-11	8.29813e-10	NS
ENSGALG00000016713	2286.98	0.868967	0.130895	6.63868	3.165e-11	8.32927e-10	NS
ENSGALG00000010055	313.265	-1.17223	0.176704	-6.6339	3.26938e-11	8.58618e-10	Down
ENSGALG00000047488	129.94	-1.77174	0.267119	-6.63276	3.29476e-11	8.63498e-10	Down
ENSGALG00000038416	392.738	-1.41358	0.21361	-6.61759	3.65094e-11	9.54878e-10	Down
ENSGALG00000011181	3414.3	-1.00708	0.152323	-6.61151	3.80415e-11	9.92908e-10	Down
ENSGALG00000010476	3358.79	0.659743	0.0998358	6.60828	3.88821e-11	1.01277e-09	NS
ENSGALG00000010900	149.154	-2.70157	0.409023	-6.60495	3.97659e-11	1.03367e-09	Down
ENSGALG00000041470	866.186	1.30246	0.197346	6.59988	4.1148e-11	1.06741e-09	Up
ENSGALG00000028770	33.3956	-4.24743	0.643995	-6.59543	4.24026e-11	1.09635e-09	Down
ENSGALG00000059359	556.773	-1.64049	0.248736	-6.59531	4.24359e-11	1.09635e-09	Down
ENSGALG00000061455	2563.18	-1.5768	0.239103	-6.59467	4.26189e-11	1.09884e-09	Down
ENSGALG00000011003	2256.4	-1.08112	0.164012	-6.59171	4.34796e-11	1.11876e-09	Down
ENSGALG00000046360	371.772	1.05662	0.160466	6.58466	4.55916e-11	1.17074e-09	Up
ENSGALG00000007786	558.428	1.82765	0.277634	6.58293	4.61254e-11	1.18206e-09	Up
ENSGALG00000015090	2834.22	0.604218	0.0918301	6.57974	4.71275e-11	1.20531e-09	NS
ENSGALG00000009626	1113.93	1.36864	0.208032	6.579	4.73634e-11	1.20649e-09	Up
ENSGALG00000040794	44.3612	-2.98627	0.453892	-6.57926	4.72796e-11	1.20649e-09	Down
ENSGALG00000027188	1176.62	1.00847	0.153293	6.57868	4.74648e-11	1.20665e-09	Up
ENSGALG00000015684	2270.8	-0.697997	0.106307	-6.56587	5.17287e-11	1.31242e-09	NS
ENSGALG00000011881	448.518	-1.61301	0.245677	-6.56555	5.18396e-11	1.31262e-09	Down
ENSGALG00000020679	105.581	2.04709	0.31204	6.56037	5.36754e-11	1.3564e-09	Up
ENSGALG00000006038	2033.53	0.887991	0.135374	6.55953	5.39771e-11	1.36131e-09	NS
ENSGALG00000047143	107.467	1.88044	0.286736	6.55807	5.45081e-11	1.37198e-09	Up
ENSGALG00000058997	97.1465	3.12699	0.477338	6.5509	5.71901e-11	1.43665e-09	Up
ENSGALG00000014908	58.5869	-3.10309	0.473725	-6.55041	5.73793e-11	1.43856e-09	Down
ENSGALG00000009352	1771.21	-1.10332	0.168575	-6.54496	5.95104e-11	1.48905e-09	Down
ENSGALG00000014795	445.462	1.17246	0.179184	6.54336	6.01536e-11	1.49924e-09	Up
ENSGALG00000030270	44.4882	3.04018	0.464604	6.54358	6.00618e-11	1.49924e-09	Up
ENSGALG00000011823	5357.03	0.603441	0.0922785	6.53934	6.17905e-11	1.53702e-09	NS
ENSGALG00000003803	36767.4	0.586692	0.0897919	6.53391	6.40759e-11	1.59076e-09	NS
ENSGALG00000003118	270.768	1.21135	0.185697	6.52322	6.88153e-11	1.70509e-09	Up
ENSGALG00000012709	994.177	1.05383	0.162172	6.49821	8.12788e-11	2.00999e-09	Up
ENSGALG00000016996	14692	-0.904435	0.139359	-6.48995	8.58653e-11	2.11929e-09	NS
ENSGALG00000021525	281.552	1.32256	0.203902	6.48626	8.79958e-11	2.16766e-09	Up
ENSGALG00000001475	1556.4	-3.58766	0.553631	-6.48023	9.15816e-11	2.25163e-09	Down
ENSGALG00000050866	120184	0.649659	0.100463	6.46665	1.00199e-10	2.45874e-09	NS
ENSGALG00000064129	859.903	1.10461	0.170968	6.46093	1.04059e-10	2.54855e-09	Up
ENSGALG00000005034	3814.33	-0.671196	0.103907	-6.45956	1.05008e-10	2.56684e-09	NS
ENSGALG00000014509	1871.66	-0.955147	0.147937	-6.45645	1.07191e-10	2.61516e-09	NS
ENSGALG00000037837	3237.66	0.845135	0.130917	6.45549	1.07871e-10	2.62672e-09	NS
ENSGALG00000040371	4346.32	-0.664816	0.103015	-6.45356	1.09251e-10	2.65525e-09	NS
ENSGALG00000010745	923.198	-1.03388	0.160212	-6.45318	1.09525e-10	2.65681e-09	Down
ENSGALG00000014513	62.4165	-3.61381	0.560233	-6.45055	1.11442e-10	2.69817e-09	Down
ENSGALG00000006868	442.749	-1.11574	0.173074	-6.44658	1.14403e-10	2.76459e-09	Down
ENSGALG00000019967	765.742	-0.852684	0.132309	-6.44462	1.15887e-10	2.79514e-09	NS
ENSGALG00000005318	143.598	1.65124	0.256302	6.44258	1.1746e-10	2.82772e-09	Up
ENSGALG00000010478	103.926	-1.94878	0.302693	-6.43813	1.20952e-10	2.90628e-09	Down
ENSGALG00000011962	31.3153	-3.97554	0.618108	-6.43179	1.26108e-10	3.02446e-09	Down
ENSGALG00000023451	8647.91	0.566119	0.0881527	6.42203	1.34469e-10	3.21891e-09	NS
ENSGALG00000006658	102.415	-2.39698	0.37331	-6.42088	1.35486e-10	3.23715e-09	Down
ENSGALG00000008763	1878.39	0.846678	0.131999	6.41426	1.41508e-10	3.37468e-09	NS
ENSGALG00000003446	705.999	0.974625	0.152074	6.40888	1.46588e-10	3.48929e-09	NS
ENSGALG00000004949	1631.61	-0.616872	0.0963332	-6.40353	1.51829e-10	3.60728e-09	NS
ENSGALG00000036728	87.5925	-1.97953	0.309241	-6.40126	1.541e-10	3.65441e-09	Down
ENSGALG00000005061	3078.95	0.568812	0.0888722	6.40033	1.5504e-10	3.66985e-09	NS
ENSGALG00000009512	46411.1	-0.573038	0.0896743	-6.39021	1.65656e-10	3.91385e-09	NS
ENSGALG00000016495	397.701	1.04709	0.164079	6.38161	1.7524e-10	4.1326e-09	Up
ENSGALG00000014878	1342.75	-1.03582	0.162362	-6.37971	1.77419e-10	4.17626e-09	Down
ENSGALG00000027423	180.746	1.38496	0.217566	6.3657	1.94404e-10	4.56759e-09	Up
ENSGALG00000005886	378.37	-1.17637	0.184894	-6.3624	1.9863e-10	4.65828e-09	Down
ENSGALG00000010402	66.0797	2.68913	0.422991	6.35742	2.05173e-10	4.80287e-09	Up
ENSGALG00000039108	1997.55	0.716064	0.112651	6.35649	2.06411e-10	4.82295e-09	NS
ENSGALG00000010412	2207.57	0.857558	0.134946	6.35484	2.08647e-10	4.86626e-09	NS
ENSGALG00000017312	3864.19	-0.769566	0.121125	-6.35347	2.10517e-10	4.90087e-09	NS
ENSGALG00000000862	3785.62	-0.720265	0.113419	-6.35049	2.14633e-10	4.98756e-09	NS
ENSGALG00000057617	7390.73	0.816273	0.128673	6.34378	2.24197e-10	5.2003e-09	NS
ENSGALG00000043596	540.518	1.01435	0.159987	6.3402	2.29466e-10	5.31282e-09	Up
ENSGALG00000010255	1925.11	-0.981918	0.154879	-6.3399	2.29908e-10	5.31339e-09	NS
ENSGALG00000004250	3045.42	-0.600485	0.0947372	-6.33843	2.32117e-10	5.35471e-09	NS
ENSGALG00000005043	752.945	-0.915489	0.144461	-6.33729	2.33838e-10	5.38463e-09	NS
ENSGALG00000021040	1874.31	0.6483	0.102331	6.33534	2.36824e-10	5.44352e-09	NS
ENSGALG00000029012	198.626	1.45012	0.229013	6.33204	2.41947e-10	5.55124e-09	Up
ENSGALG00000010364	623.861	-1.43126	0.226189	-6.32772	2.48806e-10	5.69833e-09	Down
ENSGALG00000009553	738.132	-1.6582	0.262429	-6.31865	2.63863e-10	6.03231e-09	Down
ENSGALG00000033630	12785.7	-0.65155	0.103242	-6.31091	2.77404e-10	6.33048e-09	NS
ENSGALG00000013494	162.609	-1.85859	0.294534	-6.31026	2.78559e-10	6.34545e-09	Down
ENSGALG00000014903	17389.3	-0.584854	0.0928837	-6.29663	3.04194e-10	6.91702e-09	NS
ENSGALG00000030313	141.044	-2.11952	0.336721	-6.29458	3.08227e-10	6.9962e-09	Down
ENSGALG00000013420	186.314	-2.03675	0.323701	-6.29209	3.13222e-10	7.0969e-09	Down
ENSGALG00000008811	8648.96	1.09365	0.173958	6.28688	3.2391e-10	7.32602e-09	Up
ENSGALG00000036829	1897.43	-0.685755	0.109158	-6.2822	3.33817e-10	7.53668e-09	NS
ENSGALG00000043693	1566.06	0.581148	0.0925925	6.27641	3.4649e-10	7.80893e-09	NS
ENSGALG00000040896	41606.6	0.652677	0.103994	6.2761	3.47177e-10	7.81056e-09	NS
ENSGALG00000032526	528.546	-1.34545	0.214389	-6.27574	3.47968e-10	7.81453e-09	Down
ENSGALG00000005242	424.053	1.72901	0.275686	6.27165	3.57236e-10	8.0085e-09	Up
ENSGALG00000009476	620.928	-0.785345	0.125321	-6.26668	3.68828e-10	8.25382e-09	NS
ENSGALG00000033855	2560.91	-0.743178	0.118701	-6.2609	3.8275e-10	8.55033e-09	NS
ENSGALG00000031606	634.597	-0.93305	0.149117	-6.25719	3.91985e-10	8.74126e-09	NS
ENSGALG00000007354	166.873	-2.52663	0.403901	-6.25558	3.96053e-10	8.81653e-09	Down
ENSGALG00000028658	94.5347	1.71686	0.274565	6.25302	4.02579e-10	8.94612e-09	Up
ENSGALG00000007779	6224.53	0.634034	0.101405	6.25247	4.04006e-10	8.96217e-09	NS
ENSGALG00000010370	1923.8	-0.628678	0.100639	-6.24688	4.18742e-10	9.27288e-09	NS
ENSGALG00000013771	10872.9	0.867372	0.139188	6.23164	4.61576e-10	1.02036e-08	NS
ENSGALG00000004161	688.828	-1.48532	0.238414	-6.23001	4.6641e-10	1.02831e-08	Down
ENSGALG00000009086	10685.4	-0.707321	0.113537	-6.22988	4.6679e-10	1.02831e-08	NS
ENSGALG00000003650	3867.03	-0.597687	0.096021	-6.22454	4.82958e-10	1.06209e-08	NS
ENSGALG00000006681	223.981	1.31999	0.212194	6.22066	4.95077e-10	1.08686e-08	Up
ENSGALG00000009505	2495.14	-0.64084	0.103051	-6.21865	5.01457e-10	1.09897e-08	NS
ENSGALG00000035804	4915.41	0.806097	0.129636	6.21816	5.03014e-10	1.10048e-08	NS
ENSGALG00000052494	64.0298	-2.02629	0.325923	-6.21709	5.06465e-10	1.10613e-08	Down
ENSGALG00000059646	463.487	1.38077	0.222202	6.21402	5.16464e-10	1.12603e-08	Up
ENSGALG00000009403	7056.48	0.595389	0.0958814	6.20964	5.31053e-10	1.15586e-08	NS
ENSGALG00000041143	157585	0.532974	0.0860283	6.19534	5.81606e-10	1.26373e-08	NS
ENSGALG00000002908	54.5823	-3.19003	0.515108	-6.19294	5.90538e-10	1.28094e-08	Down
ENSGALG00000054256	262.864	-1.57085	0.253827	-6.18865	6.06805e-10	1.31399e-08	Down
ENSGALG00000060706	3922.32	-0.640326	0.103696	-6.17505	6.61444e-10	1.42987e-08	NS
ENSGALG00000059547	673.157	-0.913142	0.147987	-6.17042	6.81106e-10	1.46987e-08	NS
ENSGALG00000012703	2837.42	-0.596881	0.0968552	-6.16262	7.15528e-10	1.54154e-08	NS
ENSGALG00000033150	841.037	0.690731	0.112155	6.15873	7.33314e-10	1.57718e-08	NS
ENSGALG00000000972	1249.47	-0.694256	0.11284	-6.15256	7.62443e-10	1.63706e-08	NS
ENSGALG00000003881	58.7373	-3.68831	0.599902	-6.14819	7.83708e-10	1.67988e-08	Down
ENSGALG00000063077	203.821	1.6899	0.275415	6.13583	8.47158e-10	1.81283e-08	Up
ENSGALG00000000606	2067.46	0.78781	0.128449	6.13325	8.61039e-10	1.83944e-08	NS
ENSGALG00000041337	7266.23	-1.0379	0.169554	-6.12134	9.27889e-10	1.97893e-08	Down
ENSGALG00000027761	165.848	-1.46325	0.23906	-6.12082	9.30968e-10	1.98217e-08	Down
ENSGALG00000014862	66607.6	0.574478	0.0938747	6.11963	9.37931e-10	1.99365e-08	NS
ENSGALG00000005038	76.367	-3.41438	0.557982	-6.11917	9.40657e-10	1.99611e-08	Down
ENSGALG00000015110	69451.3	0.571671	0.0934687	6.11618	9.58458e-10	2.03049e-08	NS
ENSGALG00000000364	13655.3	0.807916	0.132113	6.11534	9.63543e-10	2.03787e-08	NS
ENSGALG00000056302	251.063	1.95138	0.319247	6.11244	9.8121e-10	2.06835e-08	Up
ENSGALG00000062658	162.418	-2.70844	0.443092	-6.11259	9.80247e-10	2.06835e-08	Down
ENSGALG00000055233	626.718	0.771541	0.126431	6.10247	1.04444e-09	2.19799e-08	NS
ENSGALG00000008604	1115.26	0.930352	0.152556	6.09841	1.07126e-09	2.2507e-08	NS
ENSGALG00000048771	60.6524	-3.18771	0.52428	-6.08017	1.20054e-09	2.51816e-08	Down
ENSGALG00000015349	1539.45	0.847427	0.139385	6.07974	1.20377e-09	2.52077e-08	NS
ENSGALG00000053559	744.182	0.788961	0.129788	6.07883	1.21064e-09	2.53099e-08	NS
ENSGALG00000063482	263.594	1.2526	0.206469	6.06677	1.3051e-09	2.724e-08	Up
ENSGALG00000038411	118.704	-1.52459	0.251381	-6.06486	1.32068e-09	2.75199e-08	Down
ENSGALG00000003370	1862.35	0.943062	0.155512	6.06424	1.3258e-09	2.75809e-08	NS
ENSGALG00000011172	3818.34	0.846417	0.139581	6.06398	1.32795e-09	2.75809e-08	NS
ENSGALG00000015012	1155.5	-0.738481	0.121832	-6.06148	1.34879e-09	2.7968e-08	NS
ENSGALG00000002638	121.845	3.23138	0.533396	6.05812	1.37717e-09	2.85102e-08	Up
ENSGALG00000030941	795.241	1.17203	0.19351	6.0567	1.38941e-09	2.87167e-08	Up
ENSGALG00000011190	84.1252	-3.16731	0.523273	-6.05288	1.42276e-09	2.93583e-08	Down
ENSGALG00000030376	2384.27	0.702582	0.116081	6.05251	1.42605e-09	2.93784e-08	NS
ENSGALG00000041932	930.813	-3.87976	0.641583	-6.04716	1.47419e-09	3.03211e-08	Down
ENSGALG00000007959	27.6006	5.83881	0.965699	6.04621	1.48296e-09	3.04522e-08	Up
ENSGALG00000001569	2169.69	-0.714678	0.118275	-6.04253	1.51721e-09	3.11052e-08	NS
ENSGALG00000045842	222.433	-2.07715	0.343988	-6.03845	1.55605e-09	3.18502e-08	Down
ENSGALG00000014508	476.3	-1.71283	0.283692	-6.03764	1.56388e-09	3.19589e-08	Down
ENSGALG00000041867	1408.98	0.606502	0.10049	6.03547	1.58502e-09	3.23389e-08	NS
ENSGALG00000005135	205.667	-1.51627	0.251268	-6.03448	1.59473e-09	3.2485e-08	Down
ENSGALG00000002407	85.2907	1.66937	0.276696	6.03323	1.60711e-09	3.26325e-08	Up
ENSGALG00000004491	80.4624	1.80013	0.298357	6.03346	1.60488e-09	3.26325e-08	Up
ENSGALG00000016920	326.365	-1.40967	0.233823	-6.02877	1.65208e-09	3.34922e-08	Down
ENSGALG00000008308	423.306	-1.23638	0.20511	-6.02789	1.66115e-09	3.36224e-08	Down
ENSGALG00000061618	22706.1	-0.644942	0.107108	-6.02139	1.72925e-09	3.49452e-08	NS
ENSGALG00000060910	2532.26	0.538541	0.0895142	6.01626	1.78488e-09	3.60121e-08	NS
ENSGALG00000011967	243.18	-1.46201	0.243027	-6.01583	1.7897e-09	3.6052e-08	Down
ENSGALG00000004590	5277.69	0.87005	0.144646	6.01503	1.79849e-09	3.61718e-08	NS
ENSGALG00000003340	376.385	0.990313	0.165162	5.996	2.0224e-09	4.0611e-08	NS
ENSGALG00000011394	531.484	0.775009	0.129334	5.99232	2.06866e-09	4.14743e-08	NS
ENSGALG00000024077	330.496	1.35133	0.225571	5.99072	2.08915e-09	4.18192e-08	Up
ENSGALG00000027462	627.719	-1.43577	0.239799	-5.98738	2.13244e-09	4.25517e-08	Down
ENSGALG00000040087	1331.3	0.9252	0.154521	5.98753	2.13046e-09	4.25517e-08	NS
ENSGALG00000015233	31564.2	-0.584869	0.0977724	-5.98194	2.20497e-09	4.393e-08	NS
ENSGALG00000030419	6164.26	-0.545225	0.0912066	-5.97791	2.2602e-09	4.496e-08	NS
ENSGALG00000017204	592.481	1.196	0.200211	5.97368	2.31964e-09	4.60701e-08	Up
ENSGALG00000003360	218.796	1.13567	0.190127	5.97322	2.3261e-09	4.61264e-08	Up
ENSGALG00000007543	424.132	1.3851	0.232346	5.96136	2.50142e-09	4.95257e-08	Up
ENSGALG00000000470	4826.75	-0.561692	0.09438	-5.95139	2.65873e-09	5.25586e-08	NS
ENSGALG00000039735	17527.8	0.611719	0.102803	5.95041	2.67478e-09	5.27118e-08	NS
ENSGALG00000060171	357.045	1.96904	0.330901	5.95056	2.67227e-09	5.27118e-08	Up
ENSGALG00000011285	2275.67	0.597104	0.100428	5.94557	2.75496e-09	5.42079e-08	NS
ENSGALG00000015409	745.598	1.10652	0.186141	5.94455	2.77223e-09	5.44634e-08	Up
ENSGALG00000062525	616.5	-1.37876	0.231963	-5.94389	2.78333e-09	5.4597e-08	Down
ENSGALG00000065190	562.11	-0.981495	0.165168	-5.94241	2.80867e-09	5.50092e-08	NS
ENSGALG00000016464	8079.2	-0.687825	0.115912	-5.93402	2.95604e-09	5.78065e-08	NS
ENSGALG00000003473	280.861	-1.76811	0.297982	-5.93363	2.96316e-09	5.78567e-08	Down
ENSGALG00000015874	216.494	-2.03926	0.343918	-5.92948	3.03901e-09	5.92468e-08	Down
ENSGALG00000014788	156.301	-1.3848	0.233692	-5.92574	3.10898e-09	6.05181e-08	Down
ENSGALG00000016351	820.659	0.924715	0.156188	5.92053	3.20902e-09	6.23698e-08	NS
ENSGALG00000016522	82.059	-2.09634	0.354311	-5.91665	3.28562e-09	6.37612e-08	Down
ENSGALG00000036358	70.0016	-2.08616	0.353756	-5.89717	3.69778e-09	7.16501e-08	Down
ENSGALG00000013462	1241.67	-0.67614	0.114742	-5.89271	3.79921e-09	7.35035e-08	NS
ENSGALG00000014233	63.3473	2.06573	0.350721	5.88995	3.86321e-09	7.4628e-08	Up
ENSGALG00000020002	55.8137	3.01441	0.511841	5.88934	3.87752e-09	7.47908e-08	Up
ENSGALG00000045705	313.522	-1.4494	0.246138	-5.88858	3.89533e-09	7.50206e-08	Down
ENSGALG00000002336	3880.58	0.698757	0.119099	5.86701	4.43735e-09	8.533e-08	NS
ENSGALG00000038783	1898.37	0.581351	0.0991344	5.86427	4.51121e-09	8.66192e-08	NS
ENSGALG00000034919	1312.51	-0.791582	0.135179	-5.85579	4.74736e-09	9.10161e-08	NS
ENSGALG00000005125	2142.53	-0.845844	0.144555	-5.85137	4.87546e-09	9.33312e-08	NS
ENSGALG00000014924	112.032	-2.6786	0.458329	-5.84427	5.08804e-09	9.72542e-08	Down
ENSGALG00000010950	1308.13	-0.989963	0.169468	-5.8416	5.17003e-09	9.86731e-08	NS
ENSGALG00000001610	1057.92	0.689849	0.118128	5.83986	5.22439e-09	9.9561e-08	NS
ENSGALG00000009031	6378.9	-0.678558	0.116241	-5.83752	5.29826e-09	1.00667e-07	NS
ENSGALG00000049390	292.09	-1.63286	0.279707	-5.83774	5.29143e-09	1.00667e-07	Down
ENSGALG00000009995	148.832	1.47561	0.252836	5.83625	5.33885e-09	1.01167e-07	Up
ENSGALG00000016569	55.0407	-2.33343	0.39982	-5.8362	5.34052e-09	1.01167e-07	Down
ENSGALG00000031327	2072.36	-0.604309	0.103606	-5.83275	5.45211e-09	1.03128e-07	NS
ENSGALG00000010195	73.4504	-2.71658	0.465814	-5.8319	5.47993e-09	1.035e-07	Down
ENSGALG00000028155	1456.17	-0.652077	0.11189	-5.82783	5.61531e-09	1.05899e-07	NS
ENSGALG00000016196	360.208	-1.10369	0.189419	-5.82674	5.65215e-09	1.06436e-07	Down
ENSGALG00000058837	261.072	-1.12307	0.192786	-5.82548	5.69478e-09	1.0708e-07	Down
ENSGALG00000001845	1716.45	0.691284	0.118704	5.8236	5.75943e-09	1.08136e-07	NS
ENSGALG00000016455	86.3497	-2.55611	0.439128	-5.82088	5.8538e-09	1.09746e-07	Down
ENSGALG00000043137	1155.2	-0.966909	0.166613	-5.80334	6.50073e-09	1.21695e-07	NS
ENSGALG00000006856	26029.4	0.719734	0.124165	5.79661	6.76679e-09	1.26489e-07	NS
ENSGALG00000009026	339.021	1.34543	0.232172	5.79497	6.8334e-09	1.27547e-07	Up
ENSGALG00000014948	14299.4	0.682763	0.11801	5.78566	7.22291e-09	1.34619e-07	NS
ENSGALG00000003128	1355.7	-0.669565	0.115753	-5.78443	7.27588e-09	1.35408e-07	NS
ENSGALG00000046226	834.834	0.975284	0.168642	5.78315	7.33158e-09	1.36245e-07	NS
ENSGALG00000030099	488.217	0.922686	0.159605	5.78104	7.42386e-09	1.37759e-07	NS
ENSGALG00000003120	11101.3	0.841892	0.145661	5.77979	7.47937e-09	1.38567e-07	NS
ENSGALG00000031424	15309.7	-0.503009	0.0870322	-5.77957	7.4892e-09	1.38567e-07	NS
ENSGALG00000008164	1131.26	-0.689773	0.119511	-5.77162	7.85132e-09	1.45055e-07	NS
ENSGALG00000010363	3721.62	0.840928	0.145732	5.77038	7.90953e-09	1.45919e-07	NS
ENSGALG00000008165	945.148	0.649363	0.112576	5.76824	8.01039e-09	1.47565e-07	NS
ENSGALG00000015091	970.002	-0.817827	0.141888	-5.76388	8.22011e-09	1.5121e-07	NS
ENSGALG00000002225	1064.59	-0.715318	0.124271	-5.7561	8.60788e-09	1.57974e-07	NS
ENSGALG00000029435	1330.34	1.16303	0.202055	5.75601	8.6127e-09	1.57974e-07	Up
ENSGALG00000009846	509.108	-0.9888	0.172102	-5.74543	9.16878e-09	1.67931e-07	NS
ENSGALG00000016014	1776.85	0.711276	0.123822	5.74436	9.22693e-09	1.68753e-07	NS
ENSGALG00000040833	90.3301	-2.43825	0.424548	-5.74318	9.29176e-09	1.69695e-07	Down
ENSGALG00000002781	301.658	-3.7899	0.660077	-5.74161	9.37821e-09	1.71028e-07	Down
ENSGALG00000016491	35.5926	3.24278	0.564881	5.74065	9.43159e-09	1.71755e-07	Up
ENSGALG00000044632	286.688	-1.27618	0.222372	-5.73892	9.52801e-09	1.73263e-07	Down
ENSGALG00000065738	553.969	0.990364	0.172762	5.73253	9.89458e-09	1.79671e-07	NS
ENSGALG00000010579	3226.99	-1.02764	0.179592	-5.72212	1.05201e-08	1.90758e-07	Down
ENSGALG00000003313	300.1	1.15402	0.201687	5.72186	1.05366e-08	1.90784e-07	Up
ENSGALG00000049372	9499.63	0.77152	0.134856	5.72107	1.05857e-08	1.914e-07	NS
ENSGALG00000001611	23.6095	4.14418	0.725323	5.71357	1.10629e-08	1.99744e-07	Up
ENSGALG00000026299	376.759	1.01234	0.177332	5.70872	1.13831e-08	2.04945e-07	Up
ENSGALG00000039170	7412.71	0.644379	0.112875	5.70876	1.138e-08	2.04945e-07	NS
ENSGALG00000012662	3266.56	0.865896	0.151719	5.70725	1.14817e-08	2.06426e-07	NS
ENSGALG00000039575	4590.25	-0.619742	0.10873	-5.69982	1.19933e-08	2.1532e-07	NS
ENSGALG00000005992	2433.79	0.598748	0.105154	5.69404	1.2407e-08	2.22434e-07	NS
ENSGALG00000016937	92.5346	-2.33928	0.410863	-5.69358	1.24403e-08	2.22717e-07	Down
ENSGALG00000034932	4650.35	0.519532	0.091303	5.6902	1.26892e-08	2.26853e-07	NS
ENSGALG00000037913	1323.23	0.765022	0.134555	5.68558	1.30371e-08	2.32745e-07	NS
ENSGALG00000008314	15265.7	-0.453102	0.0797041	-5.6848	1.30968e-08	2.33484e-07	NS
ENSGALG00000040672	11674.4	-1.04892	0.18452	-5.68455	1.3116e-08	2.33497e-07	Down
ENSGALG00000015425	29657.1	0.554063	0.0975453	5.68006	1.34651e-08	2.39377e-07	NS
ENSGALG00000005423	486.658	-1.07161	0.188714	-5.6785	1.35883e-08	2.41229e-07	Down
ENSGALG00000006898	2750.52	-0.605473	0.106849	-5.66662	1.45641e-08	2.58193e-07	NS
ENSGALG00000024335	2102.56	-0.601331	0.106202	-5.66214	1.49494e-08	2.64655e-07	NS
ENSGALG00000005259	692.666	1.29315	0.228643	5.65574	1.55179e-08	2.74337e-07	Up
ENSGALG00000063837	299.703	1.22501	0.216764	5.65137	1.59172e-08	2.81004e-07	Up
ENSGALG00000026811	4041.47	-0.595051	0.105336	-5.64909	1.613e-08	2.84367e-07	NS
ENSGALG00000010221	685.937	0.909763	0.161107	5.64697	1.63303e-08	2.87499e-07	NS
ENSGALG00000013034	642.564	0.768232	0.13615	5.64254	1.6756e-08	2.94587e-07	NS
ENSGALG00000035156	3785.31	0.572797	0.101598	5.6379	1.72133e-08	3.02207e-07	NS
ENSGALG00000011803	80.1639	-1.89112	0.335621	-5.63469	1.75371e-08	3.07468e-07	Down
ENSGALG00000003445	792.419	-0.900295	0.159809	-5.63358	1.76508e-08	3.09035e-07	NS
ENSGALG00000045246	2479.82	0.729677	0.129545	5.63263	1.77483e-08	3.10315e-07	NS
ENSGALG00000003168	6891.77	0.596147	0.105867	5.6311	1.79061e-08	3.12644e-07	NS
ENSGALG00000035187	210.442	1.16024	0.206137	5.62847	1.81817e-08	3.17019e-07	Up
ENSGALG00000061408	3925.11	-1.18191	0.210068	-5.6263	1.84118e-08	3.20592e-07	Down
ENSGALG00000053886	1633.23	1.0609	0.188811	5.61885	1.9223e-08	3.34258e-07	Up
ENSGALG00000041052	757.386	-0.824232	0.146826	-5.61368	1.9807e-08	3.43943e-07	NS
ENSGALG00000016506	3228.12	-0.59758	0.106459	-5.61322	1.98592e-08	3.44379e-07	NS
ENSGALG00000007178	4145.89	0.811776	0.144698	5.61013	2.02177e-08	3.49167e-07	NS
ENSGALG00000015051	1849.55	-0.77372	0.137909	-5.61036	2.01909e-08	3.49167e-07	NS
ENSGALG00000030220	184.211	1.46612	0.261318	5.61046	2.01785e-08	3.49167e-07	Up
ENSGALG00000004472	104.871	1.55371	0.277048	5.60809	2.04567e-08	3.52815e-07	Up
ENSGALG00000009495	969.693	1.05428	0.188083	5.6054	2.07774e-08	3.57862e-07	Up
ENSGALG00000042182	5532.38	0.780534	0.139276	5.60422	2.092e-08	3.59829e-07	NS
ENSGALG00000004581	4753.05	-0.619785	0.110616	-5.60304	2.10629e-08	3.61798e-07	NS
ENSGALG00000039411	1497.41	0.877067	0.156616	5.6001	2.14223e-08	3.67474e-07	NS
ENSGALG00000001750	7236.12	-0.510642	0.0912741	-5.59459	2.2114e-08	3.78829e-07	NS
ENSGALG00000012640	2835.06	-0.6707	0.119923	-5.59277	2.23472e-08	3.82308e-07	NS
ENSGALG00000002347	5060.64	-0.493331	0.0882165	-5.59227	2.24115e-08	3.82894e-07	NS
ENSGALG00000015910	1105.52	1.13248	0.202535	5.59152	2.25085e-08	3.83519e-07	Up
ENSGALG00000050440	55.6629	2.07952	0.371899	5.59163	2.24949e-08	3.83519e-07	Up
ENSGALG00000009523	4204.75	2.26174	0.40477	5.58773	2.30061e-08	3.91473e-07	Up
ENSGALG00000016447	10309.9	-0.489406	0.0877254	-5.57884	2.42128e-08	4.11456e-07	NS
ENSGALG00000013615	554.104	-0.769877	0.138061	-5.57634	2.45631e-08	4.16852e-07	NS
ENSGALG00000017652	1003.24	0.857705	0.153821	5.57599	2.46128e-08	4.17138e-07	NS
ENSGALG00000067510	938.509	-0.834257	0.149645	-5.57492	2.47648e-08	4.19155e-07	NS
ENSGALG00000062642	2180.53	-0.827562	0.148538	-5.57137	2.52746e-08	4.27215e-07	NS
ENSGALG00000012888	4870.27	-0.482961	0.0867045	-5.5702	2.54453e-08	4.28873e-07	NS
ENSGALG00000012915	583.633	-0.90497	0.162472	-5.57002	2.54712e-08	4.28873e-07	NS
ENSGALG00000033790	1534.42	0.568103	0.101993	5.57	2.54739e-08	4.28873e-07	NS
ENSGALG00000010025	4653.64	-0.577939	0.103836	-5.56587	2.60853e-08	4.38585e-07	NS
ENSGALG00000015205	2736.57	0.797174	0.143269	5.56417	2.63404e-08	4.42289e-07	NS
ENSGALG00000060193	1906.36	0.568812	0.102249	5.56301	2.65159e-08	4.44648e-07	NS
ENSGALG00000023542	167.688	-1.52381	0.274034	-5.56068	2.68729e-08	4.50042e-07	Down
ENSGALG00000007956	165.195	-1.79334	0.322564	-5.55963	2.70349e-08	4.52159e-07	Down
ENSGALG00000005800	6519.11	-0.601996	0.108316	-5.55775	2.73276e-08	4.56454e-07	NS
ENSGALG00000052511	1598.47	-0.837343	0.150697	-5.55646	2.75301e-08	4.59232e-07	NS
ENSGALG00000034948	638.418	0.653703	0.117782	5.55009	2.85516e-08	4.75648e-07	NS
ENSGALG00000002854	8352.91	0.61147	0.11018	5.54973	2.86105e-08	4.75707e-07	NS
ENSGALG00000039696	1255.43	0.719777	0.129699	5.54961	2.863e-08	4.75707e-07	NS
ENSGALG00000014970	5823.9	-1.06948	0.192774	-5.54784	2.89216e-08	4.79924e-07	Down
ENSGALG00000002548	5822.41	0.640177	0.115427	5.54615	2.92034e-08	4.83969e-07	NS
ENSGALG00000000442	571.442	1.00955	0.182112	5.54356	2.96378e-08	4.8989e-07	Up
ENSGALG00000054048	107.005	1.86372	0.336191	5.54363	2.96256e-08	4.8989e-07	Up
ENSGALG00000005139	28759.3	-0.42143	0.0760906	-5.53853	3.05025e-08	5.03528e-07	NS
ENSGALG00000001645	724.282	0.654813	0.118242	5.53792	3.06079e-08	5.04613e-07	NS
ENSGALG00000004184	152637	-0.437573	0.0790223	-5.53733	3.07114e-08	5.05663e-07	NS
ENSGALG00000006639	80.3636	-2.39234	0.432108	-5.53643	3.08691e-08	5.07603e-07	Down
ENSGALG00000017169	2950.37	-0.92439	0.167065	-5.53312	3.14583e-08	5.16623e-07	NS
ENSGALG00000006934	447.736	-0.760638	0.137483	-5.5326	3.15514e-08	5.17483e-07	NS
ENSGALG00000034171	1102.66	0.613111	0.110834	5.53178	3.17004e-08	5.19258e-07	NS
ENSGALG00000008778	1366.62	0.710486	0.128469	5.53042	3.19474e-08	5.2263e-07	NS
ENSGALG00000009233	478.098	-0.939638	0.170023	-5.52652	3.26639e-08	5.33665e-07	NS
ENSGALG00000004538	2700.06	0.557548	0.100923	5.52446	3.30495e-08	5.3927e-07	NS
ENSGALG00000012540	3186.07	0.790403	0.143207	5.51931	3.40337e-08	5.54618e-07	NS
ENSGALG00000021592	309.567	0.976377	0.177038	5.51506	3.48661e-08	5.67455e-07	NS
ENSGALG00000057639	421.605	-1.12907	0.204796	-5.51315	3.52473e-08	5.72927e-07	Down
ENSGALG00000011488	440.796	1.23448	0.22404	5.51008	3.58661e-08	5.82239e-07	Up
ENSGALG00000043669	12140.5	0.499347	0.0906291	5.50979	3.59263e-08	5.82474e-07	NS
ENSGALG00000041373	1527.53	-0.686762	0.124778	-5.50386	3.71556e-08	6.01637e-07	NS
ENSGALG00000014069	162.254	-1.17271	0.213129	-5.50234	3.74789e-08	6.061e-07	Down
ENSGALG00000000234	354.796	0.928755	0.168814	5.50164	3.76274e-08	6.07728e-07	NS
ENSGALG00000061985	215.394	1.40211	0.255039	5.49764	3.84908e-08	6.20884e-07	Up
ENSGALG00000009507	13558.8	-0.884481	0.161038	-5.49238	3.96545e-08	6.38844e-07	NS
ENSGALG00000016262	754.017	1.44377	0.263121	5.48709	4.08617e-08	6.56738e-07	Up
ENSGALG00000028565	527.345	0.983497	0.179239	5.48706	4.08685e-08	6.56738e-07	NS
ENSGALG00000041277	14364.9	-0.676331	0.12335	-5.48302	4.18119e-08	6.7105e-07	NS
ENSGALG00000011811	15402.4	-0.692444	0.126336	-5.48097	4.23004e-08	6.78033e-07	NS
ENSGALG00000016931	60.8573	-2.50618	0.457386	-5.47935	4.26882e-08	6.83387e-07	Down
ENSGALG00000035345	121.044	1.58329	0.289206	5.47461	4.38481e-08	7.01074e-07	Up
ENSGALG00000031495	7096.44	0.547509	0.100026	5.47366	4.40841e-08	7.03961e-07	NS
ENSGALG00000009700	2303.82	-0.860931	0.157528	-5.46526	4.62221e-08	7.37177e-07	NS
ENSGALG00000008237	14588.6	0.506825	0.0927503	5.4644	4.6448e-08	7.3985e-07	NS
ENSGALG00000008813	1196.63	-0.676649	0.123938	-5.45959	4.77225e-08	7.59199e-07	NS
ENSGALG00000057163	532.2	0.806158	0.14767	5.45918	4.78331e-08	7.60008e-07	NS
ENSGALG00000033234	23.917	-4.28991	0.786695	-5.45307	4.95074e-08	7.85629e-07	Down
ENSGALG00000005295	1705.85	0.576768	0.105816	5.45065	5.01849e-08	7.95387e-07	NS
ENSGALG00000012165	1658.67	-0.725146	0.133081	-5.44891	5.06805e-08	8.01654e-07	NS
ENSGALG00000061642	388.905	1.72104	0.315856	5.44882	5.07065e-08	8.01654e-07	Up
ENSGALG00000014261	3723.97	0.574325	0.105466	5.44559	5.16341e-08	8.15306e-07	NS
ENSGALG00000002913	4538.99	0.470643	0.0864501	5.4441	5.2068e-08	8.21136e-07	NS
ENSGALG00000040866	1548.79	-0.951144	0.174909	-5.43795	5.38968e-08	8.48925e-07	NS
ENSGALG00000012576	75.1375	1.6909	0.311154	5.43428	5.50168e-08	8.65493e-07	Up
ENSGALG00000013177	1694.8	-1.09483	0.201714	-5.42762	5.71115e-08	8.97335e-07	Down
ENSGALG00000038405	24.2975	7.1523	1.31872	5.42366	5.83901e-08	9.16291e-07	Up
ENSGALG00000052514	215.443	1.69677	0.312903	5.42268	5.87129e-08	9.20222e-07	Up
ENSGALG00000000632	37.7358	-2.90937	0.536558	-5.42228	5.88427e-08	9.21121e-07	Down
ENSGALG00000046966	222.867	1.20299	0.222148	5.41524	6.12049e-08	9.5692e-07	Up
ENSGALG00000014873	22365.1	-0.563555	0.104129	-5.41207	6.22986e-08	9.71629e-07	NS
ENSGALG00000062707	17192.2	-0.760222	0.140464	-5.41221	6.22521e-08	9.71629e-07	NS
ENSGALG00000004526	251.491	2.33012	0.430777	5.40912	6.33359e-08	9.86597e-07	Up
ENSGALG00000001684	10526.7	0.495137	0.0915742	5.40695	6.41068e-08	9.97383e-07	NS
ENSGALG00000012319	1585.96	0.934087	0.172785	5.40606	6.44279e-08	9.99931e-07	NS
ENSGALG00000036805	110.728	1.34676	0.249113	5.40622	6.43672e-08	9.99931e-07	Up
ENSGALG00000010497	331.257	1.04183	0.192728	5.40571	6.45506e-08	1.00061e-06	Up
ENSGALG00000015315	2525.58	0.750371	0.138818	5.40542	6.46573e-08	1.00105e-06	NS
ENSGALG00000005470	328.63	0.968262	0.179178	5.40391	6.5202e-08	1.00825e-06	NS
ENSGALG00000012052	4187.28	-0.534115	0.0990276	-5.3936	6.90598e-08	1.06661e-06	NS
ENSGALG00000013124	48.9878	-2.22925	0.413356	-5.39306	6.92694e-08	1.06855e-06	Down
ENSGALG00000001644	1825.44	0.602126	0.111685	5.3913	6.99504e-08	1.07769e-06	NS
ENSGALG00000014167	2838.88	-0.48573	0.0900987	-5.39109	7.00315e-08	1.07769e-06	NS
ENSGALG00000056746	2137.67	0.761758	0.141308	5.39078	7.01508e-08	1.07822e-06	NS
ENSGALG00000062113	254.033	1.17755	0.218604	5.38669	7.17654e-08	1.1017e-06	Up
ENSGALG00000031934	194.804	1.35321	0.251389	5.38295	7.32756e-08	1.12353e-06	Up
ENSGALG00000007331	200.692	1.16337	0.216313	5.37815	7.5253e-08	1.15246e-06	Up
ENSGALG00000050831	89.1989	-2.27045	0.422444	-5.37457	7.6765e-08	1.1742e-06	Down
ENSGALG00000009530	65.6826	3.12964	0.582569	5.37213	7.78123e-08	1.18879e-06	Up
ENSGALG00000026298	2057.07	0.946226	0.176442	5.36283	8.19302e-08	1.2502e-06	NS
ENSGALG00000042151	2070.64	0.523219	0.0975689	5.36256	8.20527e-08	1.25057e-06	NS
ENSGALG00000003495	3087.08	-0.618227	0.115302	-5.36179	8.2402e-08	1.25439e-06	NS
ENSGALG00000042454	334.764	-1.2806	0.23885	-5.36151	8.253e-08	1.25483e-06	Down
ENSGALG00000039228	514.6	-1.35518	0.25281	-5.36047	8.30073e-08	1.26058e-06	Down
ENSGALG00000011005	501.026	1.0251	0.191321	5.358	8.41474e-08	1.27546e-06	Up
ENSGALG00000011799	40.8763	2.55883	0.477599	5.3577	8.42882e-08	1.27546e-06	Up
ENSGALG00000011932	1051.7	-0.664174	0.123963	-5.35784	8.42225e-08	1.27546e-06	NS
ENSGALG00000000883	8530.11	0.657722	0.122793	5.35633	8.49306e-08	1.28365e-06	NS
ENSGALG00000004266	266.443	-1.70254	0.317987	-5.35412	8.5972e-08	1.29631e-06	Down
ENSGALG00000015288	2246.42	0.618097	0.11544	5.35428	8.58984e-08	1.29631e-06	NS
ENSGALG00000005425	11798.4	0.728251	0.136242	5.34529	9.02747e-08	1.35958e-06	NS
ENSGALG00000063069	794.92	-0.722963	0.135275	-5.34439	9.07211e-08	1.36468e-06	NS
ENSGALG00000012452	1088.5	-0.737509	0.138009	-5.34392	9.09576e-08	1.36662e-06	NS
ENSGALG00000013874	674.479	0.697746	0.130609	5.34224	9.1805e-08	1.37772e-06	NS
ENSGALG00000010542	1826.78	-0.528003	0.0988945	-5.33905	9.34333e-08	1.39886e-06	NS
ENSGALG00000016547	4153.83	0.557476	0.104415	5.33906	9.343e-08	1.39886e-06	NS
ENSGALG00000031929	346.526	-0.859059	0.161079	-5.33316	9.65191e-08	1.44323e-06	NS
ENSGALG00000038972	1919.63	0.494854	0.0927916	5.33296	9.66244e-08	1.44323e-06	NS
ENSGALG00000004106	23647.5	0.619117	0.116136	5.33096	9.76953e-08	1.45752e-06	NS
ENSGALG00000002734	5823.78	0.535837	0.10058	5.32744	9.9606e-08	1.48215e-06	NS
ENSGALG00000006872	2125.89	0.704154	0.132179	5.32728	9.96933e-08	1.48215e-06	NS
ENSGALG00000026639	316.891	-0.924786	0.173595	-5.32728	9.96964e-08	1.48215e-06	NS
ENSGALG00000028005	234.994	-1.0131	0.190233	-5.32557	1.00638e-07	1.49441e-06	Down
ENSGALG00000012444	2586.24	0.522457	0.0981302	5.32412	1.01443e-07	1.5046e-06	NS
ENSGALG00000053281	95.1807	-1.89164	0.355366	-5.32309	1.0202e-07	1.5114e-06	Down
ENSGALG00000008970	648.611	1.01247	0.19023	5.32238	1.0242e-07	1.51555e-06	Up
ENSGALG00000036787	4829.28	0.638751	0.12008	5.31936	1.04135e-07	1.53913e-06	NS
ENSGALG00000008703	507.065	-0.793267	0.149194	-5.31701	1.05488e-07	1.55733e-06	NS
ENSGALG00000011024	884.774	-0.886399	0.166779	-5.3148	1.06774e-07	1.57448e-06	NS
ENSGALG00000032832	2101.36	0.520945	0.0980591	5.31257	1.08092e-07	1.59207e-06	NS
ENSGALG00000004121	2625.24	-0.794092	0.149615	-5.30758	1.11091e-07	1.63292e-06	NS
ENSGALG00000024428	77.3332	-1.70227	0.320728	-5.30753	1.11122e-07	1.63292e-06	Down
ENSGALG00000037811	2127.32	-0.771393	0.145351	-5.30712	1.11373e-07	1.63471e-06	NS
ENSGALG00000004946	95969.8	-0.650177	0.122527	-5.30639	1.11819e-07	1.63937e-06	NS
ENSGALG00000007127	1154.47	1.42921	0.269515	5.3029	1.13976e-07	1.66907e-06	Up
ENSGALG00000008677	4109.94	-0.514807	0.0972277	-5.29485	1.19111e-07	1.74225e-06	NS
ENSGALG00000003484	48.5343	-2.5187	0.475926	-5.29221	1.20846e-07	1.76521e-06	Down
ENSGALG00000016895	209.924	1.13078	0.213676	5.29204	1.20958e-07	1.76521e-06	Up
ENSGALG00000000784	2758.49	0.525009	0.0992188	5.29143	1.21366e-07	1.76913e-06	NS
ENSGALG00000054658	149.064	1.87663	0.354861	5.28835	1.23425e-07	1.79708e-06	Up
ENSGALG00000035533	2825.29	0.43826	0.0828844	5.28761	1.23924e-07	1.80229e-06	NS
ENSGALG00000030160	1483.11	-0.78307	0.148159	-5.28535	1.25463e-07	1.82259e-06	NS
ENSGALG00000003294	742.214	-0.886838	0.167821	-5.28442	1.26103e-07	1.82979e-06	NS
ENSGALG00000039576	120.163	-1.76023	0.333187	-5.28299	1.27093e-07	1.84205e-06	Down
ENSGALG00000017220	1317.7	-0.566084	0.10719	-5.28111	1.28401e-07	1.85888e-06	NS
ENSGALG00000002899	17940.1	0.495207	0.0938131	5.27865	1.30139e-07	1.8819e-06	NS
ENSGALG00000033338	488.743	0.795142	0.150656	5.27788	1.30689e-07	1.88772e-06	NS
ENSGALG00000045185	254.73	-3.52614	0.668456	-5.27506	1.32713e-07	1.91477e-06	Down
ENSGALG00000015699	18360.6	0.442309	0.0838543	5.27474	1.32944e-07	1.91593e-06	NS
ENSGALG00000017229	266.014	1.94685	0.3692	5.27318	1.34082e-07	1.93014e-06	Up
ENSGALG00000048285	2422.68	1.40543	0.266564	5.27237	1.34671e-07	1.93643e-06	Up
ENSGALG00000026903	28.0599	-3.07598	0.583898	-5.268	1.3792e-07	1.98091e-06	Down
ENSGALG00000010061	3334.83	0.601682	0.114253	5.26621	1.39271e-07	1.99805e-06	NS
ENSGALG00000011319	689.661	0.686434	0.130408	5.26374	1.41157e-07	2.02188e-06	NS
ENSGALG00000015016	947.149	0.898465	0.170694	5.26362	1.4125e-07	2.02188e-06	NS
ENSGALG00000065279	7200.45	0.468221	0.0890446	5.25827	1.45413e-07	2.07913e-06	NS
ENSGALG00000010290	10432.7	0.583807	0.111104	5.25462	1.48328e-07	2.11842e-06	NS
ENSGALG00000007867	1402.45	0.614627	0.116979	5.25414	1.48714e-07	2.12155e-06	NS
ENSGALG00000039995	1209.99	-0.568445	0.108204	-5.25344	1.49288e-07	2.12735e-06	NS
ENSGALG00000013948	205.571	-1.93358	0.368269	-5.25045	1.51727e-07	2.15968e-06	Down
ENSGALG00000016908	410.38	0.974655	0.185691	5.24879	1.53101e-07	2.17677e-06	NS
ENSGALG00000043694	766.723	-0.929695	0.177132	-5.24859	1.53269e-07	2.17677e-06	NS
ENSGALG00000029077	343.165	0.796279	0.151725	5.24817	1.53617e-07	2.17927e-06	NS
ENSGALG00000001048	3149.54	0.678148	0.129265	5.24617	1.55294e-07	2.2006e-06	NS
ENSGALG00000038627	2613.75	-0.463273	0.0884521	-5.23756	1.62713e-07	2.30317e-06	NS
ENSGALG00000009576	440.246	-0.71156	0.135865	-5.23725	1.62984e-07	2.30444e-06	NS
ENSGALG00000002452	103.271	2.1568	0.411999	5.23495	1.65025e-07	2.33071e-06	Up
ENSGALG00000052448	1093.31	-0.728031	0.139114	-5.23334	1.6647e-07	2.3485e-06	NS
ENSGALG00000008601	26.8859	-2.90694	0.555881	-5.22943	1.70037e-07	2.39616e-06	Down
ENSGALG00000025996	307.813	-4.95517	0.948798	-5.22258	1.76451e-07	2.4838e-06	Down
ENSGALG00000005884	184.558	1.22465	0.234557	5.22114	1.7783e-07	2.50043e-06	Up
ENSGALG00000038817	22.271	-4.05976	0.778114	-5.21743	1.81422e-07	2.54813e-06	Down
ENSGALG00000041791	97.0282	-2.27456	0.435998	-5.21691	1.81933e-07	2.55249e-06	Down
ENSGALG00000007365	567.03	0.704396	0.135054	5.21565	1.8317e-07	2.56701e-06	NS
ENSGALG00000012530	1192.72	-0.717065	0.137546	-5.21328	1.85527e-07	2.59717e-06	NS
ENSGALG00000004554	27155.2	0.809308	0.155404	5.20777	1.91124e-07	2.67258e-06	NS
ENSGALG00000034077	7862.57	-0.720718	0.138454	-5.20547	1.93507e-07	2.70293e-06	NS
ENSGALG00000016651	9855.96	-0.744224	0.143038	-5.20296	1.96134e-07	2.73662e-06	NS
ENSGALG00000017350	595.332	-1.07714	0.207046	-5.20241	1.96719e-07	2.7394e-06	Down
ENSGALG00000047769	60.4191	1.68205	0.323324	5.20237	1.96765e-07	2.7394e-06	Up
ENSGALG00000010350	1459.52	-0.617028	0.118632	-5.20119	1.9802e-07	2.75386e-06	NS
ENSGALG00000014670	6492.21	-0.527379	0.101455	-5.19814	2.01298e-07	2.79639e-06	NS
ENSGALG00000011531	1174.79	-0.546083	0.105102	-5.19574	2.03912e-07	2.82961e-06	NS
ENSGALG00000014646	2718.67	0.768594	0.148026	5.19229	2.07728e-07	2.87629e-06	NS
ENSGALG00000058427	34099.5	0.6621	0.127516	5.19229	2.0772e-07	2.87629e-06	NS
ENSGALG00000012792	812.048	0.830931	0.160103	5.18998	2.10321e-07	2.90902e-06	NS
ENSGALG00000001642	2035.85	-0.567473	0.109409	-5.1867	2.14058e-07	2.95749e-06	NS
ENSGALG00000012345	277.978	1.12788	0.217511	5.1854	2.15556e-07	2.97496e-06	Up
ENSGALG00000051765	465.372	0.732956	0.141487	5.18036	2.21456e-07	3.05307e-06	NS
ENSGALG00000010331	277.959	-1.55718	0.300757	-5.17754	2.24825e-07	3.09615e-06	Down
ENSGALG00000038875	382.25	0.889495	0.171957	5.17276	2.30658e-07	3.17305e-06	NS
ENSGALG00000016164	51.3392	2.45432	0.474809	5.16906	2.3528e-07	3.23313e-06	Up
ENSGALG00000006575	498.284	1.82136	0.352638	5.16497	2.40482e-07	3.30104e-06	Up
ENSGALG00000003973	1336.3	0.734309	0.142482	5.15369	2.55408e-07	3.50215e-06	NS
ENSGALG00000015311	699.041	0.67937	0.131881	5.15139	2.58569e-07	3.54167e-06	NS
ENSGALG00000011965	1872.75	-0.530136	0.102973	-5.14831	2.62847e-07	3.5964e-06	NS
ENSGALG00000031590	313.06	1.16232	0.225874	5.14589	2.66251e-07	3.63905e-06	Up
ENSGALG00000009690	809.933	-3.91434	0.761844	-5.13799	2.77698e-07	3.78882e-06	Down
ENSGALG00000012850	168.922	-1.29757	0.252549	-5.13791	2.77805e-07	3.78882e-06	Down
ENSGALG00000028627	8454.92	0.508597	0.0990057	5.13705	2.79084e-07	3.80218e-06	NS
ENSGALG00000015347	458.222	-1.08553	0.211537	-5.13161	2.87269e-07	3.9095e-06	Down
ENSGALG00000008537	132.344	-1.38034	0.26904	-5.13062	2.88789e-07	3.92599e-06	Down
ENSGALG00000011831	4199.04	-0.757878	0.147789	-5.12813	2.92639e-07	3.97407e-06	NS
ENSGALG00000040954	167.258	1.38324	0.269834	5.12626	2.95561e-07	4.00947e-06	Up
ENSGALG00000035108	2465.34	-0.48876	0.0954226	-5.12205	3.02232e-07	4.0956e-06	NS
ENSGALG00000007555	2585	-0.625083	0.12206	-5.12113	3.03715e-07	4.11131e-06	NS
ENSGALG00000011643	5568.79	-0.484813	0.094696	-5.11968	3.06054e-07	4.13857e-06	NS
ENSGALG00000031987	3115.21	0.994357	0.194416	5.11459	3.1442e-07	4.24718e-06	NS
ENSGALG00000029102	1636.03	-0.634022	0.12398	-5.1139	3.15569e-07	4.25817e-06	NS
ENSGALG00000016543	207.732	1.35413	0.264921	5.11144	3.19707e-07	4.30943e-06	Up
ENSGALG00000003284	3276.83	-0.530031	0.103705	-5.11096	3.20525e-07	4.31589e-06	NS
ENSGALG00000002579	1696.77	1.01599	0.198812	5.11028	3.21685e-07	4.32691e-06	Up
ENSGALG00000011504	2049.28	-0.578493	0.113215	-5.1097	3.22664e-07	4.3355e-06	NS
ENSGALG00000006344	595.869	1.05706	0.206968	5.10738	3.26656e-07	4.3845e-06	Up
ENSGALG00000007254	9247.19	-0.455225	0.0891808	-5.10451	3.31645e-07	4.44678e-06	NS
ENSGALG00000016609	26535.7	-0.479234	0.0939105	-5.10309	3.34151e-07	4.47565e-06	NS
ENSGALG00000027871	319.481	-0.901355	0.176669	-5.10193	3.36201e-07	4.49837e-06	NS
ENSGALG00000043018	5407.57	-0.560396	0.109999	-5.09458	3.4952e-07	4.67166e-06	NS
ENSGALG00000008486	251.772	-1.53083	0.300594	-5.09267	3.53048e-07	4.71385e-06	Down
ENSGALG00000016518	2984.89	-1.25823	0.247275	-5.08837	3.61157e-07	4.81706e-06	Down
ENSGALG00000013369	9475.42	0.463736	0.0911618	5.08696	3.63858e-07	4.84801e-06	NS
ENSGALG00000004170	3823.87	-0.794569	0.156305	-5.08345	3.70644e-07	4.93326e-06	NS
ENSGALG00000001289	257.314	0.852527	0.167737	5.08251	3.72472e-07	4.9524e-06	NS
ENSGALG00000015142	165.491	1.86185	0.366443	5.08086	3.75721e-07	4.99038e-06	Up
ENSGALG00000010610	984.141	0.678721	0.133605	5.08007	3.77297e-07	5.00607e-06	NS
ENSGALG00000056871	7484.22	0.587005	0.115594	5.07818	3.81076e-07	5.05094e-06	NS
ENSGALG00000010202	1156.36	0.835877	0.164672	5.07602	3.85416e-07	5.10315e-06	NS
ENSGALG00000052964	684.545	1.45673	0.287014	5.07548	3.86519e-07	5.11243e-06	Up
ENSGALG00000016716	6497.37	-0.74293	0.146469	-5.07226	3.93112e-07	5.19423e-06	NS
ENSGALG00000053187	263.203	1.26367	0.249218	5.07056	3.96651e-07	5.23555e-06	Up
ENSGALG00000034939	358.705	0.999598	0.197514	5.0609	4.17292e-07	5.50228e-06	NS
ENSGALG00000034615	182.049	1.75003	0.345935	5.05883	4.21827e-07	5.55631e-06	Up
ENSGALG00000001175	13103.2	-0.510578	0.101138	-5.04836	4.45621e-07	5.86365e-06	NS
ENSGALG00000016454	1015.5	-0.607627	0.120378	-5.04766	4.47258e-07	5.87303e-06	NS
ENSGALG00000032452	610.469	-1.06333	0.210656	-5.04769	4.47173e-07	5.87303e-06	Down
ENSGALG00000017158	406.706	1.0507	0.208168	5.04737	4.47922e-07	5.87569e-06	Up
ENSGALG00000013205	16123.1	0.528524	0.104762	5.045	4.53528e-07	5.94309e-06	NS
ENSGALG00000034414	4949.5	-0.600378	0.119091	-5.04134	4.62276e-07	6.05148e-06	NS
ENSGALG00000005820	3558.6	0.555388	0.110181	5.04068	4.63878e-07	6.06621e-06	NS
ENSGALG00000037249	179.166	1.70161	0.337793	5.03742	4.71849e-07	6.16411e-06	Up
ENSGALG00000009670	860.971	0.696357	0.138306	5.03488	4.78137e-07	6.23983e-06	NS
ENSGALG00000006819	1209.36	-0.772936	0.153615	-5.03164	4.86289e-07	6.33972e-06	NS
ENSGALG00000004528	4592	-0.430369	0.0855702	-5.02943	4.91946e-07	6.40324e-06	NS
ENSGALG00000034100	6463.93	-0.712327	0.141634	-5.02934	4.92169e-07	6.40324e-06	NS
ENSGALG00000008542	959.809	0.586018	0.116611	5.0254	5.02388e-07	6.5295e-06	NS
ENSGALG00000007691	1492.76	0.91913	0.1832	5.01707	5.24646e-07	6.81183e-06	NS
ENSGALG00000009854	145.087	-1.73512	0.34587	-5.01669	5.25694e-07	6.81847e-06	Down
ENSGALG00000011690	37.1289	-2.53193	0.505121	-5.01252	5.37222e-07	6.96088e-06	Down
ENSGALG00000002272	3139.2	-0.731645	0.146095	-5.00801	5.49962e-07	7.11871e-06	NS
ENSGALG00000023364	2250.23	-0.719412	0.143669	-5.00741	5.51669e-07	7.13353e-06	NS
ENSGALG00000035384	1294.28	0.58402	0.116644	5.00687	5.53227e-07	7.14641e-06	NS
ENSGALG00000001025	2196.88	-0.483251	0.0965574	-5.0048	5.59187e-07	7.21606e-06	NS
ENSGALG00000041762	729.913	0.579065	0.115809	5.00015	5.7285e-07	7.38488e-06	NS
ENSGALG00000006392	1885.19	-0.508919	0.101894	-4.99458	5.89644e-07	7.59369e-06	NS
ENSGALG00000009445	881.757	-0.714261	0.143133	-4.99019	6.03206e-07	7.76048e-06	NS
ENSGALG00000012072	4578.26	0.569844	0.114253	4.98758	6.11417e-07	7.85817e-06	NS
ENSGALG00000033938	276.598	-0.945505	0.189674	-4.98489	6.19986e-07	7.95506e-06	NS
ENSGALG00000050751	74.5415	1.88839	0.378828	4.98482	6.20208e-07	7.95506e-06	Up
ENSGALG00000033974	46.7331	2.74356	0.550424	4.98444	6.21414e-07	7.96249e-06	Up
ENSGALG00000005337	3228.13	-0.499532	0.100271	-4.98183	6.29861e-07	8.0626e-06	NS
ENSGALG00000048343	1732.09	-2.61854	0.525818	-4.97993	6.36076e-07	8.13397e-06	Down
ENSGALG00000040995	527.32	0.907427	0.18232	4.97712	6.45384e-07	8.24469e-06	NS
ENSGALG00000042764	5522.92	0.674797	0.135603	4.97628	6.48192e-07	8.27225e-06	NS
ENSGALG00000013621	2225.87	-0.489889	0.0984818	-4.97441	6.54473e-07	8.34404e-06	NS
ENSGALG00000047196	386.636	1.71655	0.345199	4.97264	6.60486e-07	8.41226e-06	Up
ENSGALG00000005422	110.319	1.7469	0.351396	4.97132	6.64988e-07	8.46113e-06	Up
ENSGALG00000006261	6036.4	-0.445033	0.0896216	-4.96569	6.8458e-07	8.70169e-06	NS
ENSGALG00000002164	786.102	-0.615643	0.124054	-4.96272	6.95118e-07	8.82682e-06	NS
ENSGALG00000040433	3563.13	-0.680592	0.137187	-4.96107	7.01071e-07	8.89353e-06	NS
ENSGALG00000001183	1464.18	0.729489	0.147272	4.95334	7.29491e-07	9.24482e-06	NS
ENSGALG00000033137	1637.38	-0.491031	0.0991367	-4.95306	7.30536e-07	9.24884e-06	NS
ENSGALG00000034591	1602.94	-0.672644	0.135845	-4.95157	7.3616e-07	9.31078e-06	NS
ENSGALG00000056198	20.484	-4.33286	0.877615	-4.93708	7.92996e-07	1.00197e-05	Down
ENSGALG00000010960	89.1662	1.49928	0.30405	4.93103	8.17991e-07	1.03252e-05	Up
ENSGALG00000011164	222.106	-0.923407	0.187287	-4.93043	8.20505e-07	1.03467e-05	NS
ENSGALG00000000438	1086.26	-0.638401	0.129531	-4.92856	8.28361e-07	1.0425e-05	NS
ENSGALG00000007304	401.048	-0.735387	0.149207	-4.92864	8.28059e-07	1.0425e-05	NS
ENSGALG00000004465	1953.57	-0.513519	0.104198	-4.92828	8.29552e-07	1.04297e-05	NS
ENSGALG00000015546	5178.55	-0.444235	0.0901854	-4.9258	8.40165e-07	1.05527e-05	NS
ENSGALG00000039327	108.694	1.88784	0.383558	4.92191	8.57047e-07	1.07541e-05	Up
ENSGALG00000016430	3413.28	-0.669151	0.135992	-4.92051	8.63186e-07	1.08116e-05	NS
ENSGALG00000066051	327.936	-0.747582	0.151933	-4.92048	8.63332e-07	1.08116e-05	NS
ENSGALG00000068031	436.226	1.17162	0.238129	4.92013	8.64889e-07	1.08205e-05	Up
ENSGALG00000039811	1718.8	0.517733	0.105375	4.91323	8.95893e-07	1.11973e-05	NS
ENSGALG00000024034	1710.58	0.476899	0.0971176	4.91054	9.08275e-07	1.1341e-05	NS
ENSGALG00000052991	1443.75	-0.699806	0.142563	-4.90876	9.16548e-07	1.1433e-05	NS
ENSGALG00000001262	1843	0.896702	0.182695	4.90819	9.19226e-07	1.14552e-05	NS
ENSGALG00000011894	59.2416	2.5442	0.518746	4.90453	9.36514e-07	1.16592e-05	Up
ENSGALG00000032988	3034.3	0.598266	0.121992	4.90414	9.38384e-07	1.1671e-05	NS
ENSGALG00000056829	458.117	-0.712794	0.14541	-4.90197	9.48802e-07	1.17891e-05	NS
ENSGALG00000002709	3780.79	-0.474342	0.0968037	-4.90004	9.58153e-07	1.1882e-05	NS
ENSGALG00000031973	847.276	0.8902	0.181669	4.90013	9.57744e-07	1.1882e-05	NS
ENSGALG00000012055	318.446	-1.02879	0.209997	-4.89906	9.62956e-07	1.19299e-05	Down
ENSGALG00000027561	967.479	-0.848164	0.173143	-4.89865	9.64997e-07	1.19436e-05	NS
ENSGALG00000003172	7532.01	0.675534	0.137961	4.89656	9.75273e-07	1.2059e-05	NS
ENSGALG00000014971	2482.64	-2.26888	0.463819	-4.89173	9.99521e-07	1.23469e-05	Down
ENSGALG00000023571	561.29	-0.894032	0.182791	-4.89102	1.00317e-06	1.23798e-05	NS
ENSGALG00000010179	2646.43	-0.614288	0.125606	-4.89062	1.00521e-06	1.23931e-05	NS
ENSGALG00000008141	64153	-0.646654	0.132258	-4.88932	1.01185e-06	1.24629e-05	NS
ENSGALG00000007028	63.1458	1.76229	0.360503	4.88844	1.01638e-06	1.25065e-05	Up
ENSGALG00000012721	1241.88	-0.519603	0.106299	-4.8881	1.01813e-06	1.25159e-05	NS
ENSGALG00000009282	2413.13	0.461829	0.0945839	4.88274	1.04621e-06	1.28487e-05	NS
ENSGALG00000038758	1996.12	0.700201	0.143436	4.88164	1.05207e-06	1.29081e-05	NS
ENSGALG00000014804	17766.5	0.872671	0.178798	4.88078	1.05669e-06	1.29523e-05	NS
ENSGALG00000041054	150.561	1.10563	0.226664	4.87786	1.07245e-06	1.31329e-05	Up
ENSGALG00000030406	18557.2	0.611047	0.125306	4.87643	1.08022e-06	1.32152e-05	NS
ENSGALG00000007114	16028.3	-1.10762	0.22745	-4.86975	1.11737e-06	1.36566e-05	Down
ENSGALG00000014737	6835.87	-0.491627	0.100999	-4.86765	1.12931e-06	1.37893e-05	NS
ENSGALG00000002205	1194.12	0.701693	0.144221	4.86539	1.1423e-06	1.39345e-05	NS
ENSGALG00000006937	299.832	0.834559	0.1718	4.85773	1.1874e-06	1.44708e-05	NS
ENSGALG00000014813	891.853	0.586129	0.120706	4.85582	1.19889e-06	1.45968e-05	NS
ENSGALG00000009525	619.544	-0.659966	0.136065	-4.85038	1.23227e-06	1.49745e-05	NS
ENSGALG00000042388	5726.98	0.515594	0.1063	4.85038	1.23223e-06	1.49745e-05	NS
ENSGALG00000034271	469.081	-1.22787	0.253233	-4.84878	1.24224e-06	1.50813e-05	Down
ENSGALG00000012552	606.028	0.649033	0.133938	4.84578	1.26118e-06	1.52966e-05	NS
ENSGALG00000032199	809.467	-0.749654	0.154728	-4.84499	1.26617e-06	1.53425e-05	NS
ENSGALG00000016442	312.07	-3.86721	0.79837	-4.84388	1.27325e-06	1.54136e-05	Down
ENSGALG00000016549	1104.04	0.726398	0.149973	4.84351	1.27565e-06	1.54279e-05	NS
ENSGALG00000011372	434.809	-0.742674	0.153367	-4.84245	1.28245e-06	1.54955e-05	NS
ENSGALG00000059920	1587.2	-0.584502	0.120801	-4.83857	1.3078e-06	1.57867e-05	NS
ENSGALG00000042297	942.408	0.566642	0.117132	4.83765	1.31382e-06	1.58444e-05	NS
ENSGALG00000013031	805.939	0.795013	0.164495	4.83305	1.34455e-06	1.61966e-05	NS
ENSGALG00000032590	2453.78	-0.704268	0.145724	-4.8329	1.34557e-06	1.61966e-05	NS
ENSGALG00000006424	465.904	0.859784	0.177973	4.83099	1.35859e-06	1.63378e-05	NS
ENSGALG00000008520	3405.6	0.640985	0.132733	4.82911	1.37143e-06	1.6461e-05	NS
ENSGALG00000030597	631.715	-1.14128	0.236331	-4.82918	1.37095e-06	1.6461e-05	Down
ENSGALG00000025921	230.271	1.09783	0.227555	4.82444	1.40395e-06	1.68355e-05	Up
ENSGALG00000014060	994.419	-0.591966	0.12278	-4.82136	1.42584e-06	1.70818e-05	NS
ENSGALG00000005478	1385.16	0.517426	0.10736	4.81957	1.43871e-06	1.72036e-05	NS
ENSGALG00000015663	936.41	-0.701165	0.14548	-4.81966	1.43805e-06	1.72036e-05	NS
ENSGALG00000015080	185.251	1.18665	0.246265	4.81857	1.44589e-06	1.72732e-05	Up
ENSGALG00000034067	595.163	-1.09011	0.226297	-4.81717	1.45611e-06	1.7379e-05	Down
ENSGALG00000046159	26.9049	-2.80218	0.582375	-4.81165	1.49688e-06	1.78488e-05	Down
ENSGALG00000027207	281.469	-1.46916	0.305368	-4.81113	1.50081e-06	1.78789e-05	Down
ENSGALG00000015416	923.183	0.506558	0.105295	4.81086	1.50282e-06	1.78861e-05	NS
ENSGALG00000004849	692.538	0.857861	0.17837	4.80944	1.51354e-06	1.79968e-05	NS
ENSGALG00000012732	60.9739	2.39849	0.498895	4.80761	1.52748e-06	1.81457e-05	Up
ENSGALG00000003336	2397.04	1.05864	0.220359	4.80417	1.55393e-06	1.84426e-05	Up
ENSGALG00000010186	1102.46	0.492578	0.10254	4.80376	1.5571e-06	1.8463e-05	NS
ENSGALG00000032413	28663.8	-0.424642	0.0884237	-4.80236	1.56808e-06	1.85758e-05	NS
ENSGALG00000002143	2574.93	0.518204	0.107959	4.80002	1.58646e-06	1.87761e-05	NS
ENSGALG00000008122	2866.66	-0.496739	0.10353	-4.79803	1.60233e-06	1.89463e-05	NS
ENSGALG00000009130	7011.6	0.520853	0.108639	4.79436	1.63195e-06	1.92651e-05	NS
ENSGALG00000036497	920.024	0.797347	0.166311	4.79431	1.63233e-06	1.92651e-05	NS
ENSGALG00000039139	5944.93	0.62448	0.130353	4.79067	1.66226e-06	1.96002e-05	NS
ENSGALG00000035504	24.7659	-3.1293	0.653406	-4.78922	1.67434e-06	1.97244e-05	Down
ENSGALG00000041774	81.538	1.31091	0.273763	4.78848	1.68049e-06	1.97784e-05	Up
ENSGALG00000005090	845.132	-0.652922	0.136363	-4.78811	1.68361e-06	1.97968e-05	NS
ENSGALG00000001513	2317.27	0.487653	0.101976	4.78203	1.73534e-06	2.03863e-05	NS
ENSGALG00000066228	193.463	-1.00831	0.210998	-4.77875	1.76385e-06	2.0702e-05	Down
ENSGALG00000005407	4882.1	0.410022	0.0858135	4.77806	1.76991e-06	2.0754e-05	NS
ENSGALG00000009443	1334.37	0.669453	0.140122	4.77764	1.77361e-06	2.07782e-05	NS
ENSGALG00000028851	3470.81	-0.436604	0.091406	-4.77653	1.78344e-06	2.08741e-05	NS
ENSGALG00000015669	10835.2	-0.499129	0.104577	-4.77281	1.8167e-06	2.12438e-05	NS
ENSGALG00000002162	1650.96	0.526236	0.110287	4.77152	1.82836e-06	2.13606e-05	NS
ENSGALG00000065175	3269.02	0.458102	0.0960258	4.77061	1.83671e-06	2.14384e-05	NS
ENSGALG00000015020	466.342	0.688873	0.144551	4.76561	1.88284e-06	2.19566e-05	NS
ENSGALG00000002216	1931.56	0.521865	0.10957	4.76285	1.90877e-06	2.22387e-05	NS
ENSGALG00000007877	2840.62	0.465058	0.0976951	4.7603	1.93307e-06	2.25011e-05	NS
ENSGALG00000041863	1197.55	-0.573216	0.120505	-4.75679	1.96699e-06	2.28751e-05	NS
ENSGALG00000014516	1048.82	0.981008	0.2063	4.75525	1.98197e-06	2.30282e-05	NS
ENSGALG00000003681	5583.83	-0.579014	0.121778	-4.75467	1.98773e-06	2.3074e-05	NS
ENSGALG00000004955	233.804	1.10429	0.232344	4.75285	2.00574e-06	2.32618e-05	Up
ENSGALG00000016870	1663.36	1.24455	0.261904	4.75195	2.01463e-06	2.33436e-05	Up
ENSGALG00000008325	4574.12	-0.50582	0.106486	-4.75009	2.0333e-06	2.35171e-05	NS
ENSGALG00000034829	1884.57	-0.585442	0.123247	-4.75015	2.03262e-06	2.35171e-05	NS
ENSGALG00000011630	34.5719	-4.29735	0.904822	-4.74939	2.04031e-06	2.35767e-05	Down
ENSGALG00000009856	870320	-0.413706	0.0871181	-4.7488	2.04629e-06	2.36243e-05	NS
ENSGALG00000016676	272.273	-1.33601	0.281378	-4.74809	2.05352e-06	2.36862e-05	Down
ENSGALG00000015554	4150.64	0.815538	0.171891	4.7445	2.09025e-06	2.40881e-05	NS
ENSGALG00000034198	121.719	-1.56986	0.331039	-4.74221	2.11395e-06	2.43392e-05	Down
ENSGALG00000038330	492.709	0.819908	0.173022	4.73876	2.15025e-06	2.47347e-05	NS
ENSGALG00000006120	76.2431	-1.38765	0.293045	-4.73527	2.18763e-06	2.51419e-05	Down
ENSGALG00000043572	481.791	-0.707102	0.149441	-4.73165	2.22697e-06	2.55709e-05	NS
ENSGALG00000006530	1233.55	-0.629749	0.133204	-4.72771	2.27062e-06	2.60486e-05	NS
ENSGALG00000004597	630.02	0.680209	0.143985	4.72418	2.3105e-06	2.64583e-05	NS
ENSGALG00000032534	1265.49	-0.878439	0.185941	-4.7243	2.30913e-06	2.64583e-05	NS
ENSGALG00000002286	3506.52	-0.501396	0.106144	-4.72375	2.31535e-06	2.64901e-05	NS
ENSGALG00000009356	555.934	-0.70487	0.149227	-4.72346	2.31861e-06	2.65035e-05	NS
ENSGALG00000036133	764.89	0.65063	0.13778	4.72223	2.33274e-06	2.6641e-05	NS
ENSGALG00000051325	1151.35	-1.10012	0.233073	-4.72008	2.35757e-06	2.69005e-05	Down
ENSGALG00000003135	709.803	0.72429	0.153481	4.7191	2.36891e-06	2.70055e-05	NS
ENSGALG00000017064	212.093	-1.11566	0.236448	-4.71841	2.37695e-06	2.7073e-05	Down
ENSGALG00000026687	828.904	0.871609	0.184777	4.71708	2.39256e-06	2.72263e-05	NS
ENSGALG00000013768	272.535	1.8504	0.39307	4.70755	2.50713e-06	2.84798e-05	Up
ENSGALG00000034413	958.905	-0.489858	0.104058	-4.70754	2.50719e-06	2.84798e-05	NS
ENSGALG00000030866	1719.24	0.868757	0.184565	4.70706	2.51321e-06	2.85227e-05	NS
ENSGALG00000003562	172.296	-1.29971	0.276305	-4.70389	2.5525e-06	2.88912e-05	Down
ENSGALG00000009801	128.829	-1.30773	0.278005	-4.70397	2.55153e-06	2.88912e-05	Down
ENSGALG00000016497	2729.71	-0.478198	0.101655	-4.70412	2.5496e-06	2.88912e-05	NS
ENSGALG00000007861	8765.83	-0.393246	0.0837034	-4.69809	2.62608e-06	2.96976e-05	NS
ENSGALG00000013660	10654.8	0.475742	0.101294	4.69666	2.64448e-06	2.98791e-05	NS
ENSGALG00000043771	1098.9	0.637652	0.135798	4.69561	2.65811e-06	3.00065e-05	NS
ENSGALG00000034337	318.832	1.01576	0.216454	4.69273	2.69585e-06	3.04054e-05	Up
ENSGALG00000059564	1511.2	-0.497785	0.106213	-4.68666	2.777e-06	3.12929e-05	NS
ENSGALG00000007665	286.593	-0.806149	0.172032	-4.68604	2.78536e-06	3.13594e-05	NS
ENSGALG00000027454	90.8358	-2.0859	0.445212	-4.68518	2.79708e-06	3.14635e-05	Down
ENSGALG00000009568	139.409	1.40622	0.300162	4.68487	2.80142e-06	3.14844e-05	Up
ENSGALG00000027635	1780.87	-0.478882	0.102272	-4.68244	2.83484e-06	3.18318e-05	NS
ENSGALG00000045684	16.4003	3.82424	0.817768	4.67644	2.91898e-06	3.27477e-05	Up
ENSGALG00000040651	24221	0.630032	0.134809	4.67352	2.96082e-06	3.31878e-05	NS
ENSGALG00000031002	1876.29	0.513353	0.10995	4.66896	3.02723e-06	3.39023e-05	NS
ENSGALG00000036021	72.3096	-2.0709	0.443987	-4.66434	3.09611e-06	3.46431e-05	Down
ENSGALG00000005503	9409.06	-0.448603	0.0962064	-4.66292	3.11754e-06	3.48523e-05	NS
ENSGALG00000000264	9529.66	0.405236	0.0869201	4.66217	3.12894e-06	3.4949e-05	NS
ENSGALG00000017050	37.1231	2.60619	0.559083	4.66154	3.13846e-06	3.50246e-05	Up
ENSGALG00000006170	1416.18	0.777018	0.166696	4.66128	3.14242e-06	3.5038e-05	NS
ENSGALG00000035281	2880.34	-0.422247	0.0906567	-4.65765	3.19837e-06	3.56306e-05	NS
ENSGALG00000006297	302.292	0.836816	0.179719	4.65625	3.22026e-06	3.58116e-05	NS
ENSGALG00000010083	871.478	0.59813	0.128455	4.65635	3.21868e-06	3.58116e-05	NS
ENSGALG00000014758	304.138	-0.991498	0.21297	-4.65558	3.2307e-06	3.58964e-05	NS
ENSGALG00000027823	1367.14	-1.14131	0.245506	-4.6488	3.3387e-06	3.7064e-05	Down
ENSGALG00000006113	1857.46	-0.55358	0.119201	-4.6441	3.41559e-06	3.78844e-05	NS
ENSGALG00000028069	672.98	0.823776	0.177431	4.64279	3.43739e-06	3.8093e-05	NS
ENSGALG00000013427	8307.63	0.559068	0.120487	4.64007	3.48288e-06	3.85299e-05	NS
ENSGALG00000042986	212.922	1.01124	0.217935	4.64012	3.48199e-06	3.85299e-05	Up
ENSGALG00000008208	13187.2	-0.660873	0.142482	-4.63829	3.51311e-06	3.88305e-05	NS
ENSGALG00000012488	1989.63	0.61021	0.131589	4.63724	3.53095e-06	3.896e-05	NS
ENSGALG00000023142	250.986	-1.08354	0.233653	-4.63739	3.52842e-06	3.896e-05	Down
ENSGALG00000007311	42.9409	-1.98783	0.428992	-4.63373	3.5914e-06	3.95583e-05	Down
ENSGALG00000009601	73867.9	-0.486157	0.104916	-4.63376	3.59088e-06	3.95583e-05	NS
ENSGALG00000014846	10497.7	-0.395902	0.0854559	-4.63282	3.60722e-06	3.96638e-05	NS
ENSGALG00000043513	1033.94	0.528554	0.114089	4.63283	3.60706e-06	3.96638e-05	NS
ENSGALG00000014869	3439.21	-0.521969	0.112739	-4.6299	3.65842e-06	4.01921e-05	NS
ENSGALG00000015960	2126.52	0.472932	0.102167	4.62899	3.67445e-06	4.03333e-05	NS
ENSGALG00000041013	431.105	1.20305	0.260157	4.62432	3.75838e-06	4.12189e-05	Up
ENSGALG00000008347	4093.64	0.484156	0.104738	4.62253	3.7909e-06	4.15398e-05	NS
ENSGALG00000006198	15517.7	0.411134	0.0889551	4.62181	3.80403e-06	4.16477e-05	NS
ENSGALG00000004173	505.132	0.856297	0.185352	4.61983	3.84049e-06	4.20108e-05	NS
ENSGALG00000042554	551.726	-0.669571	0.145079	-4.6152	3.9271e-06	4.29212e-05	NS
ENSGALG00000031397	1215.25	0.601509	0.130391	4.61313	3.96641e-06	4.33136e-05	NS
ENSGALG00000008709	320.56	1.00428	0.217795	4.61112	4.00498e-06	4.36973e-05	Up
ENSGALG00000014913	143.91	1.17346	0.254587	4.60929	4.04052e-06	4.40472e-05	Up
ENSGALG00000023517	4461.89	0.417487	0.0905979	4.60813	4.06313e-06	4.42557e-05	NS
ENSGALG00000015729	132.246	1.522	0.330353	4.60719	4.08146e-06	4.44173e-05	Up
ENSGALG00000037626	22.8403	3.60729	0.783063	4.60664	4.09232e-06	4.44974e-05	Up
ENSGALG00000004115	4172.55	-0.402368	0.0873511	-4.60633	4.09836e-06	4.4524e-05	NS
ENSGALG00000006453	215.555	-1.17547	0.255196	-4.60616	4.10177e-06	4.4524e-05	Down
ENSGALG00000015030	22956.1	-0.409741	0.0889626	-4.60576	4.10955e-06	4.45703e-05	NS
ENSGALG00000030904	20014.6	0.85013	0.18465	4.60402	4.14414e-06	4.49072e-05	NS
ENSGALG00000010282	2030.8	0.585858	0.127319	4.6015	4.19454e-06	4.54147e-05	NS
ENSGALG00000007697	2562.21	0.467725	0.101655	4.60112	4.20228e-06	4.54597e-05	NS
ENSGALG00000036286	2967.5	-0.748014	0.162644	-4.59909	4.24343e-06	4.58658e-05	NS
ENSGALG00000008348	37937.3	-0.379661	0.0825549	-4.59889	4.24753e-06	4.58712e-05	NS
ENSGALG00000017323	5527.27	0.432761	0.0941118	4.59838	4.25797e-06	4.59449e-05	NS
ENSGALG00000026862	60.911	-2.04406	0.444541	-4.59813	4.26291e-06	4.59591e-05	Down
ENSGALG00000016285	73.0027	-1.90477	0.414372	-4.59675	4.29131e-06	4.62262e-05	Down
ENSGALG00000041086	780.516	-0.635845	0.138344	-4.59613	4.30407e-06	4.63243e-05	NS
ENSGALG00000020260	49616	0.445487	0.0969871	4.59326	4.36372e-06	4.69266e-05	NS
ENSGALG00000001258	1417.67	0.562546	0.122516	4.59161	4.39843e-06	4.72598e-05	NS
ENSGALG00000032746	75.9588	-1.59841	0.34834	-4.58865	4.4613e-06	4.78949e-05	Down
ENSGALG00000008945	57.5941	-1.73323	0.377751	-4.58829	4.46901e-06	4.79372e-05	Down
ENSGALG00000041362	6469.02	0.524874	0.114464	4.58551	4.52874e-06	4.8537e-05	NS
ENSGALG00000020210	109.91	-1.46876	0.320435	-4.58366	4.56908e-06	4.89281e-05	Down
ENSGALG00000010805	17213.6	-0.588605	0.128426	-4.58321	4.57884e-06	4.89912e-05	NS
ENSGALG00000038154	7527.17	-0.35065	0.0765188	-4.58254	4.59359e-06	4.91078e-05	NS
ENSGALG00000010232	65.7294	1.50025	0.327413	4.58214	4.60239e-06	4.91605e-05	Up
ENSGALG00000014703	1437.29	-0.43728	0.0954968	-4.579	4.67202e-06	4.98624e-05	NS
ENSGALG00000042197	2479.25	-0.458147	0.100141	-4.57501	4.76195e-06	5.07795e-05	NS
ENSGALG00000038032	395.055	-0.648224	0.141906	-4.56799	4.92413e-06	5.24649e-05	NS
ENSGALG00000012308	1722.42	0.720844	0.157939	4.56405	5.01749e-06	5.33775e-05	NS
ENSGALG00000051852	164.873	1.05549	0.231262	4.56403	5.01818e-06	5.33775e-05	Up
ENSGALG00000016221	88.0782	1.45317	0.318465	4.56304	5.04174e-06	5.35832e-05	Up
ENSGALG00000001472	3714.14	-0.446665	0.0979092	-4.56204	5.06601e-06	5.37963e-05	NS
ENSGALG00000046150	2262.83	0.587951	0.128896	4.56143	5.08069e-06	5.39071e-05	NS
ENSGALG00000008058	1009.39	0.706072	0.15481	4.56088	5.09395e-06	5.40027e-05	NS
ENSGALG00000008803	132.481	-1.06539	0.233714	-4.55853	5.15124e-06	5.45191e-05	Down
ENSGALG00000017079	2510.5	-0.532897	0.116901	-4.55855	5.15091e-06	5.45191e-05	NS
ENSGALG00000028840	515.208	0.777684	0.170624	4.55788	5.16735e-06	5.46441e-05	NS
ENSGALG00000030705	2690.55	0.522254	0.114729	4.55205	5.31262e-06	5.61336e-05	NS
ENSGALG00000035769	76.3806	-1.60091	0.351765	-4.55108	5.33707e-06	5.63451e-05	Down
ENSGALG00000008875	376.658	1.22002	0.268125	4.5502	5.35956e-06	5.65355e-05	Up
ENSGALG00000009315	821.742	0.670964	0.147717	4.54222	5.5664e-06	5.86688e-05	NS
ENSGALG00000016524	1194.06	0.562347	0.123858	4.54025	5.61882e-06	5.91722e-05	NS
ENSGALG00000010638	1449.6	-0.439087	0.096728	-4.5394	5.64142e-06	5.9361e-05	NS
ENSGALG00000003933	2685.14	0.615631	0.135645	4.53855	5.66432e-06	5.95527e-05	NS
ENSGALG00000009687	1196.93	-0.770506	0.170266	-4.5253	6.03108e-06	6.33563e-05	NS
ENSGALG00000015150	1019.98	-0.726715	0.160639	-4.5239	6.07096e-06	6.37225e-05	NS
ENSGALG00000011548	1531.92	0.505802	0.111829	4.52302	6.0964e-06	6.39368e-05	NS
ENSGALG00000010293	30.7081	-2.4719	0.54663	-4.52207	6.12387e-06	6.41719e-05	Down
ENSGALG00000043662	141.57	1.95528	0.432509	4.52079	6.1609e-06	6.45068e-05	Up
ENSGALG00000007929	439.717	0.905118	0.200384	4.51691	6.27474e-06	6.56447e-05	NS
ENSGALG00000008627	715.034	0.571896	0.126687	4.51425	6.35423e-06	6.64215e-05	NS
ENSGALG00000002469	4898.31	-0.380363	0.0842668	-4.51379	6.36779e-06	6.65086e-05	NS
ENSGALG00000011184	845.584	-0.516154	0.114436	-4.51042	6.46999e-06	6.75206e-05	NS
ENSGALG00000008220	20125.5	-0.412229	0.0914172	-4.50931	6.50375e-06	6.77798e-05	NS
ENSGALG00000049422	28.4827	2.88223	0.639181	4.50926	6.50549e-06	6.77798e-05	Up
ENSGALG00000008791	1701.99	-0.489657	0.108714	-4.50408	6.66623e-06	6.93975e-05	NS
ENSGALG00000036049	2338.94	-0.539955	0.119939	-4.5019	6.73499e-06	7.00561e-05	NS
ENSGALG00000052240	346.499	0.737134	0.163819	4.49969	6.80521e-06	7.07285e-05	NS
ENSGALG00000029724	44.2383	-2.23377	0.496455	-4.49945	6.81307e-06	7.07524e-05	Down
ENSGALG00000007609	58.881	-2.40795	0.535565	-4.4961	6.92126e-06	7.18173e-05	Down
ENSGALG00000034855	3540.95	0.742217	0.165088	4.49588	6.92834e-06	7.18321e-05	NS
ENSGALG00000005986	606.645	0.895204	0.199286	4.49205	7.05403e-06	7.30161e-05	NS
ENSGALG00000026214	82.0081	1.22798	0.273361	4.49215	7.05091e-06	7.30161e-05	Up
ENSGALG00000011505	8334.41	-0.529544	0.117893	-4.49174	7.0644e-06	7.30556e-05	NS
ENSGALG00000034898	7702.44	-0.595688	0.132623	-4.49159	7.06934e-06	7.30556e-05	NS
ENSGALG00000054319	5399.06	-0.511637	0.113962	-4.48955	7.13727e-06	7.36976e-05	NS
ENSGALG00000008436	3965.26	-0.486535	0.108383	-4.48905	7.15417e-06	7.38122e-05	NS
ENSGALG00000068498	9043.52	-0.737678	0.164349	-4.48849	7.173e-06	7.39465e-05	NS
ENSGALG00000006947	992.069	-0.682334	0.152039	-4.48789	7.1932e-06	7.40947e-05	NS
ENSGALG00000005567	1692.79	0.485435	0.108173	4.48757	7.20391e-06	7.41448e-05	NS
ENSGALG00000039756	280.032	1.22151	0.272317	4.48562	7.27032e-06	7.47678e-05	Up
ENSGALG00000066527	124.831	-1.00797	0.224752	-4.48481	7.29804e-06	7.49923e-05	Down
ENSGALG00000004875	631.73	0.681377	0.151983	4.48324	7.35175e-06	7.54413e-05	NS
ENSGALG00000015474	1056.16	0.74771	0.166781	4.48319	7.35361e-06	7.54413e-05	NS
ENSGALG00000019921	1388.23	-0.476139	0.106276	-4.4802	7.45745e-06	7.64448e-05	NS
ENSGALG00000016555	1818.76	-0.548432	0.122421	-4.4799	7.4679e-06	7.64903e-05	NS
ENSGALG00000002554	192.207	1.42404	0.318095	4.47679	7.57745e-06	7.75499e-05	Up
ENSGALG00000010839	5192.93	-0.538173	0.12023	-4.47617	7.59922e-06	7.77101e-05	NS
ENSGALG00000017154	571.669	-0.594022	0.132725	-4.47558	7.62055e-06	7.78031e-05	NS
ENSGALG00000030543	839.279	1.02209	0.228364	4.4757	7.6161e-06	7.78031e-05	Up
ENSGALG00000023199	5390.57	-0.417581	0.0933179	-4.47483	7.64736e-06	7.80141e-05	NS
ENSGALG00000040880	68.9351	-1.99909	0.446778	-4.47446	7.66051e-06	7.80856e-05	Down
ENSGALG00000008501	127.392	1.17393	0.262391	4.47398	7.67762e-06	7.81973e-05	Up
ENSGALG00000009134	362.002	1.00014	0.223626	4.47238	7.73549e-06	7.87236e-05	Up
ENSGALG00000033408	472.724	0.911064	0.203882	4.46859	7.87355e-06	8.00646e-05	NS
ENSGALG00000060741	1003.82	0.501506	0.11228	4.46658	7.94814e-06	8.07584e-05	NS
ENSGALG00000001942	497.413	-0.684475	0.153273	-4.46571	7.98035e-06	8.09563e-05	NS
ENSGALG00000037206	1680.89	-0.534813	0.119755	-4.46588	7.97401e-06	8.09563e-05	NS
ENSGALG00000011320	376.265	0.773769	0.173336	4.46399	8.04462e-06	8.15432e-05	NS
ENSGALG00000000913	1371.61	-0.547476	0.122665	-4.46318	8.0753e-06	8.17622e-05	NS
ENSGALG00000044354	19.508	-3.0468	0.682669	-4.46308	8.07909e-06	8.17622e-05	Down
ENSGALG00000054057	888.794	0.499968	0.112086	4.46058	8.17374e-06	8.26543e-05	NS
ENSGALG00000032699	567.798	-1.01414	0.227445	-4.45882	8.24114e-06	8.32696e-05	Down
ENSGALG00000036496	3099.59	0.50259	0.112726	4.45851	8.25325e-06	8.33257e-05	NS
ENSGALG00000009257	3047.22	-0.46168	0.103601	-4.45631	8.33843e-06	8.41188e-05	NS
ENSGALG00000001774	588.312	0.734284	0.164792	4.45583	8.35711e-06	8.41737e-05	NS
ENSGALG00000004853	3558.03	0.407727	0.0915042	4.45583	8.35706e-06	8.41737e-05	NS
ENSGALG00000014682	1438.32	-0.494679	0.111077	-4.45346	8.44972e-06	8.50391e-05	NS
ENSGALG00000012585	25466.6	-0.400188	0.089869	-4.45301	8.46753e-06	8.5151e-05	NS
ENSGALG00000063487	901.526	0.623797	0.140113	4.4521	8.50335e-06	8.54436e-05	NS
ENSGALG00000003537	49.5222	-1.78724	0.401473	-4.45171	8.51899e-06	8.55331e-05	Down
ENSGALG00000012387	859.728	-0.590658	0.132748	-4.44946	8.60852e-06	8.63638e-05	NS
ENSGALG00000007054	624.382	0.553841	0.124595	4.44512	8.78431e-06	8.80579e-05	NS
ENSGALG00000014916	16753.3	0.403005	0.0907454	4.44105	8.95212e-06	8.96694e-05	NS
ENSGALG00000065884	517.982	0.760626	0.171286	4.44068	8.96768e-06	8.97545e-05	NS
ENSGALG00000009400	2212.27	0.973594	0.219342	4.4387	9.05049e-06	9.05121e-05	NS
ENSGALG00000010708	1030.63	-0.937909	0.211392	-4.43682	9.12961e-06	9.12315e-05	NS
ENSGALG00000000927	40.6839	1.92953	0.434926	4.43646	9.14509e-06	9.13144e-05	Up
ENSGALG00000006796	303.372	-0.846593	0.190853	-4.43583	9.17162e-06	9.15074e-05	NS
ENSGALG00000016551	3520.96	-0.674517	0.152077	-4.43538	9.19121e-06	9.1631e-05	NS
ENSGALG00000062083	77722.5	-0.555288	0.125211	-4.43483	9.21443e-06	9.17904e-05	NS
ENSGALG00000029714	1508.35	0.535831	0.120882	4.4327	9.30609e-06	9.2631e-05	NS
ENSGALG00000027562	1007.71	0.646064	0.145773	4.43198	9.33697e-06	9.28656e-05	NS
ENSGALG00000010953	776.933	0.878596	0.19827	4.4313	9.36668e-06	9.30883e-05	NS
ENSGALG00000040006	390.424	-1.08657	0.245233	-4.43076	9.39026e-06	9.32497e-05	Down
ENSGALG00000016400	28.1228	2.43657	0.550184	4.42864	9.48287e-06	9.4092e-05	Up
ENSGALG00000020067	563.369	0.717253	0.161964	4.42848	9.48989e-06	9.4092e-05	NS
ENSGALG00000028336	753.891	-0.55231	0.12474	-4.4277	9.52426e-06	9.43592e-05	NS
ENSGALG00000023348	437.093	0.60508	0.136717	4.42578	9.60946e-06	9.51291e-05	NS
ENSGALG00000007804	2230.91	0.577135	0.130423	4.42511	9.63952e-06	9.53524e-05	NS
ENSGALG00000009988	5310.08	0.403179	0.0911523	4.42314	9.72787e-06	9.61516e-05	NS
ENSGALG00000062250	591.225	0.617925	0.139753	4.42154	9.80017e-06	9.67909e-05	NS
ENSGALG00000032365	1738.7	0.4579	0.103601	4.41985	9.87703e-06	9.74743e-05	NS
ENSGALG00000005065	2566.75	0.477325	0.108036	4.41821	9.95215e-06	9.81352e-05	NS
ENSGALG00000035007	1202.3	0.555729	0.125786	4.41805	9.95944e-06	9.81352e-05	NS
ENSGALG00000002647	463.194	1.22932	0.278389	4.41583	1.00623e-05	9.90718e-05	Up
ENSGALG00000030588	75.2633	1.6184	0.366828	4.41189	1.02473e-05	0.000100815	Up
ENSGALG00000015368	837.275	0.647449	0.146772	4.41126	1.02771e-05	0.00010103	NS
ENSGALG00000043399	390.074	-1.03362	0.234523	-4.40732	1.04658e-05	0.000102806	Down
ENSGALG00000002759	576.858	0.599687	0.136072	4.40714	1.04744e-05	0.000102811	NS
ENSGALG00000009405	46.6377	-1.92289	0.436416	-4.4061	1.0525e-05	0.000103228	Down
ENSGALG00000015355	14549.2	-0.432118	0.0981621	-4.40209	1.07215e-05	0.000105074	NS
ENSGALG00000004736	3716.77	0.48281	0.109688	4.40167	1.0742e-05	0.000105194	NS
ENSGALG00000039022	1638.68	0.731073	0.166175	4.3994	1.0855e-05	0.000106218	NS
ENSGALG00000003819	2087.79	-0.823582	0.187262	-4.39801	1.09246e-05	0.000106818	NS
ENSGALG00000052632	562.77	0.664747	0.15116	4.39763	1.09437e-05	0.000106922	NS
ENSGALG00000020488	1552.73	-0.509776	0.115946	-4.39668	1.09918e-05	0.00010731	NS
ENSGALG00000046862	2003.41	0.489517	0.111393	4.39449	1.11032e-05	0.000108314	NS
ENSGALG00000002486	754.421	0.62439	0.14209	4.39432	1.1112e-05	0.000108316	NS
ENSGALG00000010766	5431.75	-0.41815	0.0952166	-4.39157	1.12537e-05	0.000109613	NS
ENSGALG00000033068	201.04	1.10831	0.252435	4.39047	1.13108e-05	0.000110028	Up
ENSGALG00000035492	1645.39	0.888916	0.202468	4.39041	1.13136e-05	0.000110028	NS
ENSGALG00000033195	2722.03	-0.498887	0.113637	-4.39018	1.13259e-05	0.000110064	NS
ENSGALG00000003409	349.283	0.810426	0.184616	4.38979	1.13461e-05	0.000110091	NS
ENSGALG00000006724	214.233	-1.40816	0.32078	-4.38982	1.13447e-05	0.000110091	Down
ENSGALG00000034297	33.4018	1.98358	0.45192	4.38923	1.1375e-05	0.000110288	Up
ENSGALG00000025778	657.057	0.950075	0.216519	4.38796	1.14421e-05	0.000110854	NS
ENSGALG00000031512	837.537	0.478777	0.109131	4.38719	1.14826e-05	0.000111161	NS
ENSGALG00000026151	2384.38	0.585797	0.13361	4.38439	1.16312e-05	0.000112515	NS
ENSGALG00000027090	138.793	-1.503	0.342924	-4.38291	1.17107e-05	0.000113197	Down
ENSGALG00000026790	7121.21	0.473933	0.10814	4.38261	1.17268e-05	0.000113267	NS
ENSGALG00000045534	1376.61	0.897964	0.205114	4.37788	1.19841e-05	0.000115665	NS
ENSGALG00000009596	4990.98	-0.65265	0.149116	-4.3768	1.20437e-05	0.000116151	NS
ENSGALG00000031975	5889.32	0.392884	0.0897712	4.37651	1.20595e-05	0.000116216	NS
ENSGALG00000014242	137.197	-1.25768	0.287391	-4.37621	1.20763e-05	0.000116231	Down
ENSGALG00000016769	1168.45	0.458313	0.10473	4.37615	1.20793e-05	0.000116231	NS
ENSGALG00000015544	4215.98	-0.446521	0.102087	-4.37393	1.22027e-05	0.000117329	NS
ENSGALG00000034278	293.208	-0.813807	0.186098	-4.37301	1.22546e-05	0.000117739	NS
ENSGALG00000032984	1502.39	-0.533456	0.122212	-4.36499	1.27131e-05	0.000122051	NS
ENSGALG00000030879	24097.6	0.386938	0.0886755	4.36353	1.27978e-05	0.000122772	NS
ENSGALG00000041732	316.554	0.863524	0.197915	4.3631	1.28233e-05	0.000122924	NS
ENSGALG00000010593	50121.5	-0.515	0.118103	-4.36061	1.297e-05	0.000124236	NS
ENSGALG00000027986	37.8472	2.03967	0.468007	4.35821	1.31133e-05	0.000125515	Up
ENSGALG00000032270	387.777	-1.06849	0.245669	-4.34931	1.36568e-05	0.000130618	Down
ENSGALG00000006487	3944.46	0.479404	0.110325	4.34538	1.39035e-05	0.000132878	NS
ENSGALG00000009365	19935.8	0.495661	0.114109	4.34377	1.40059e-05	0.000133755	NS
ENSGALG00000009024	411.294	0.633928	0.146079	4.33961	1.42733e-05	0.000136207	NS
ENSGALG00000042976	2397.28	0.503456	0.116098	4.33649	1.44778e-05	0.000138055	NS
ENSGALG00000002764	17644.7	0.39804	0.0918347	4.33431	1.46217e-05	0.000139323	NS
ENSGALG00000012821	131.652	-1.36834	0.315862	-4.33208	1.47709e-05	0.000140639	Down
ENSGALG00000004225	10347.2	-0.497724	0.114951	-4.32987	1.49198e-05	0.00014195	NS
ENSGALG00000026591	2754.89	-0.516307	0.11939	-4.32455	1.52844e-05	0.00014531	NS
ENSGALG00000031982	4512.09	-0.465571	0.107697	-4.32297	1.53945e-05	0.000146248	NS
ENSGALG00000020922	381.38	0.717548	0.166005	4.32244	1.54316e-05	0.000146491	NS
ENSGALG00000008459	56682.7	0.424335	0.0982477	4.31904	1.56713e-05	0.000148655	NS
ENSGALG00000005203	242.505	-0.930147	0.215661	-4.313	1.61053e-05	0.000152658	NS
ENSGALG00000055617	2571.3	0.88609	0.205531	4.31123	1.62347e-05	0.00015377	NS
ENSGALG00000034134	1372.94	-0.549179	0.12751	-4.30696	1.65514e-05	0.000156653	NS
ENSGALG00000016288	111.805	1.38324	0.321254	4.30576	1.66412e-05	0.000157386	Up
ENSGALG00000003228	971.719	-0.486246	0.113044	-4.30138	1.69735e-05	0.000160409	NS
ENSGALG00000009774	1963.33	-0.535992	0.124619	-4.30104	1.69997e-05	0.000160537	NS
ENSGALG00000009207	1620.6	-0.872386	0.203021	-4.29702	1.73109e-05	0.000163354	NS
ENSGALG00000003936	4973.1	-0.610419	0.142099	-4.29572	1.74128e-05	0.000164195	NS
ENSGALG00000039186	594.135	-0.550792	0.128233	-4.29525	1.74498e-05	0.000164422	NS
ENSGALG00000032287	17727.1	0.562955	0.131113	4.29366	1.75752e-05	0.00016548	NS
ENSGALG00000005350	11311.6	-0.394723	0.0919383	-4.29335	1.76001e-05	0.000165592	NS
ENSGALG00000012007	4382.32	-0.447299	0.104247	-4.29076	1.78067e-05	0.000167412	NS
ENSGALG00000037387	2413.76	0.961586	0.224128	4.29034	1.78398e-05	0.000167599	NS
ENSGALG00000063032	44.1773	1.65559	0.386063	4.28839	1.79971e-05	0.000168952	Up
ENSGALG00000037675	2346.36	-2.49403	0.581811	-4.28667	1.81368e-05	0.000170138	Down
ENSGALG00000015568	525.516	-1.10205	0.257188	-4.28499	1.82746e-05	0.000171304	Down
ENSGALG00000041969	1334.41	-0.859487	0.200702	-4.2824	1.84888e-05	0.000173184	NS
ENSGALG00000036234	1771.14	-0.50722	0.118486	-4.28085	1.86183e-05	0.000174269	NS
ENSGALG00000013828	271.508	-0.728059	0.170114	-4.27983	1.87034e-05	0.000174937	NS
ENSGALG00000028037	282.343	1.20621	0.281859	4.27949	1.87319e-05	0.000175075	Up
ENSGALG00000031932	1593.23	-0.520604	0.121733	-4.27661	1.89763e-05	0.000177228	NS
ENSGALG00000014178	297.605	1.03905	0.242996	4.27602	1.90268e-05	0.000177569	Up
ENSGALG00000064872	4840.86	-0.529105	0.12375	-4.27558	1.90639e-05	0.000177785	NS
ENSGALG00000005808	405.698	-1.19965	0.280643	-4.27465	1.91436e-05	0.000178398	Down
ENSGALG00000007160	219.038	1.04454	0.244391	4.27405	1.91954e-05	0.000178749	Up
ENSGALG00000013134	155.067	1.3081	0.306098	4.27346	1.92467e-05	0.000179095	Up
ENSGALG00000057078	3645.98	0.600448	0.140557	4.27192	1.93797e-05	0.000180201	NS
ENSGALG00000003879	598.474	0.681719	0.159719	4.26823	1.97027e-05	0.000183071	NS
ENSGALG00000007109	32.7848	3.22293	0.755191	4.2677	1.975e-05	0.000183343	Up
ENSGALG00000031693	82.4811	1.73739	0.407114	4.26758	1.97608e-05	0.000183343	Up
ENSGALG00000063333	79.4746	1.84596	0.432655	4.2666	1.98478e-05	0.000184015	Up
ENSGALG00000037787	433.127	0.864217	0.202709	4.26333	2.01406e-05	0.000186594	NS
ENSGALG00000037453	183.486	-1.33876	0.31418	-4.26113	2.03394e-05	0.000188162	Down
ENSGALG00000043839	142.725	1.11598	0.261896	4.26115	2.03382e-05	0.000188162	Up
ENSGALG00000003661	31052.2	-0.589383	0.138339	-4.26042	2.04043e-05	0.000188625	NS
ENSGALG00000004311	1030.79	-0.612464	0.143828	-4.25831	2.05977e-05	0.000190275	NS
ENSGALG00000027983	420.049	-0.747537	0.175589	-4.25732	2.06891e-05	0.000190842	NS
ENSGALG00000037939	14143.2	0.472019	0.110869	4.25744	2.06777e-05	0.000190842	NS
ENSGALG00000003039	1522.01	-0.527699	0.123966	-4.25681	2.07361e-05	0.000191136	NS
ENSGALG00000004205	52737.1	0.352111	0.0828034	4.25238	2.11515e-05	0.000194824	NS
ENSGALG00000011335	234.185	-0.820132	0.192913	-4.2513	2.12532e-05	0.000195619	NS
ENSGALG00000058345	6011.21	0.494642	0.116373	4.25049	2.13301e-05	0.000196184	NS
ENSGALG00000035919	4064.4	0.338714	0.0797675	4.24627	2.17358e-05	0.000199772	NS
ENSGALG00000005415	4266.14	-0.585588	0.137951	-4.2449	2.18689e-05	0.000200704	NS
ENSGALG00000005694	3852.44	0.423949	0.09987	4.24501	2.18581e-05	0.000200704	NS
ENSGALG00000043329	746.31	-0.651723	0.153582	-4.24348	2.20078e-05	0.000201834	NS
ENSGALG00000021285	432.163	-0.560515	0.132112	-4.24271	2.20836e-05	0.000202382	NS
ENSGALG00000033102	2354.29	0.434678	0.102462	4.24231	2.21229e-05	0.000202596	NS
ENSGALG00000065420	2786.47	0.657089	0.15491	4.24175	2.21783e-05	0.000202957	NS
ENSGALG00000015034	44.6731	2.12715	0.501513	4.24148	2.22054e-05	0.00020306	Up
ENSGALG00000008175	1942.89	-0.761557	0.179601	-4.24027	2.2325e-05	0.000204006	NS
ENSGALG00000006502	806.534	-0.639504	0.150853	-4.23927	2.24251e-05	0.000204774	NS
ENSGALG00000046843	2936.85	0.780236	0.184075	4.23868	2.24842e-05	0.000205166	NS
ENSGALG00000051598	44552.1	0.425012	0.100287	4.23798	2.25539e-05	0.000205655	NS
ENSGALG00000004571	6778.99	-0.576882	0.136213	-4.23516	2.28385e-05	0.000208101	NS
ENSGALG00000012010	70.1974	-1.51217	0.357071	-4.23492	2.28628e-05	0.000208173	Down
ENSGALG00000016281	4913.06	0.58306	0.137687	4.23468	2.28882e-05	0.000208255	NS
ENSGALG00000052088	35.0816	-2.63527	0.622497	-4.23339	2.30197e-05	0.000209301	Down
ENSGALG00000006526	477.486	1.09819	0.259425	4.23319	2.30405e-05	0.00020934	Up
ENSGALG00000056978	542.232	0.612934	0.14482	4.23238	2.31236e-05	0.000209946	NS
ENSGALG00000042476	254.462	-0.734567	0.173669	-4.22969	2.34011e-05	0.000212314	NS
ENSGALG00000007383	39.8982	1.87362	0.443005	4.22934	2.34379e-05	0.000212496	Up
ENSGALG00000041621	2070.36	0.492846	0.116634	4.22558	2.38326e-05	0.000215921	NS
ENSGALG00000036932	4295.39	0.73482	0.173962	4.22404	2.39965e-05	0.00021725	NS
ENSGALG00000006663	4129.58	0.422166	0.100032	4.2203	2.43978e-05	0.000220726	NS
ENSGALG00000011963	191.278	-0.897064	0.212594	-4.21961	2.44728e-05	0.000221248	NS
ENSGALG00000001239	526.88	0.543595	0.128915	4.21668	2.47926e-05	0.00022381	NS
ENSGALG00000002958	67.0001	1.75596	0.416448	4.21653	2.4809e-05	0.00022381	Up
ENSGALG00000048020	56.6658	-1.43215	0.339628	-4.21682	2.47769e-05	0.00022381	Down
ENSGALG00000036789	394.054	0.847293	0.200991	4.21557	2.49151e-05	0.000224607	NS
ENSGALG00000051776	953.745	1.02371	0.242935	4.21394	2.50958e-05	0.000226076	Up
ENSGALG00000002182	39205.7	-0.482256	0.11449	-4.21221	2.52879e-05	0.000227645	NS
ENSGALG00000010956	1206.38	0.488402	0.116008	4.21008	2.55279e-05	0.000229549	NS
ENSGALG00000057998	128.787	1.53927	0.365622	4.21001	2.55356e-05	0.000229549	Up
ENSGALG00000004245	515.875	-0.705536	0.167624	-4.20905	2.56447e-05	0.000230368	NS
ENSGALG00000038540	2364.31	0.512566	0.121792	4.20855	2.57013e-05	0.000230712	NS
ENSGALG00000052557	478.445	-0.638132	0.151818	-4.20326	2.63103e-05	0.000236013	NS
ENSGALG00000011572	2077.53	-0.874793	0.208131	-4.20309	2.63301e-05	0.000236024	NS
ENSGALG00000014943	509.176	0.697226	0.165938	4.20173	2.64884e-05	0.000237275	NS
ENSGALG00000021225	369.087	-0.704059	0.167738	-4.19736	2.70044e-05	0.000241728	NS
ENSGALG00000062998	60.0549	-2.37591	0.566075	-4.19716	2.70283e-05	0.000241771	Down
ENSGALG00000008532	2511.87	-0.423213	0.100915	-4.19374	2.7439e-05	0.000245272	NS
ENSGALG00000015286	473.71	0.585703	0.13971	4.19227	2.76174e-05	0.000246694	NS
ENSGALG00000015069	391.215	-0.832982	0.198714	-4.19187	2.76668e-05	0.000246961	NS
ENSGALG00000005971	929.66	0.497791	0.118768	4.19128	2.7739e-05	0.000247432	NS
ENSGALG00000015433	142.87	1.08467	0.258848	4.19036	2.78514e-05	0.00024826	Up
ENSGALG00000033452	3628.06	0.402363	0.0960602	4.18866	2.80612e-05	0.000249955	NS
ENSGALG00000035845	365.231	-0.88717	0.21188	-4.18713	2.82502e-05	0.000251462	NS
ENSGALG00000015799	106.363	-1.63785	0.391309	-4.18557	2.84455e-05	0.000253023	Down
ENSGALG00000028186	29196.6	0.520717	0.124415	4.18533	2.84755e-05	0.000253113	NS
ENSGALG00000047979	327.638	0.800747	0.191465	4.18221	2.88691e-05	0.000256432	NS
ENSGALG00000011255	566.438	-0.562187	0.134452	-4.18131	2.89836e-05	0.00025727	NS
ENSGALG00000014765	949.891	-0.480706	0.114976	-4.18092	2.90338e-05	0.000257535	NS
ENSGALG00000008539	2521.05	-0.451999	0.108141	-4.17971	2.91877e-05	0.000258702	NS
ENSGALG00000014923	2117.78	-0.442912	0.105971	-4.17957	2.9206e-05	0.000258702	NS
ENSGALG00000017016	115.252	2.18692	0.523427	4.17808	2.93974e-05	0.000260216	Up
ENSGALG00000063719	2617.76	-0.559404	0.133902	-4.17772	2.94444e-05	0.00026045	NS
ENSGALG00000009170	21323	0.387148	0.0927097	4.17591	2.96796e-05	0.000262348	NS
ENSGALG00000006560	22862.8	-0.366243	0.0877095	-4.17564	2.97147e-05	0.000262477	NS
ENSGALG00000013008	31.6521	1.83608	0.439788	4.17492	2.98085e-05	0.000263122	Up
ENSGALG00000037410	2142.22	0.789257	0.189088	4.17402	2.99271e-05	0.000263985	NS
ENSGALG00000030097	405.468	-0.959408	0.229948	-4.17229	3.01559e-05	0.00026582	NS
ENSGALG00000007048	5131.17	0.572244	0.137169	4.17181	3.02195e-05	0.000266196	NS
ENSGALG00000009304	1631.02	0.529681	0.126983	4.17128	3.0289e-05	0.000266623	NS
ENSGALG00000035950	20.4683	-2.47549	0.594002	-4.16749	3.07978e-05	0.000270914	Down
ENSGALG00000007593	475.644	0.685274	0.164504	4.1657	3.10394e-05	0.000272851	NS
ENSGALG00000014661	1885.85	-0.479648	0.115178	-4.16442	3.12148e-05	0.000274202	NS
ENSGALG00000002124	689.519	0.61328	0.147312	4.16313	3.13917e-05	0.000275566	NS
ENSGALG00000014012	2533.7	0.402	0.0965694	4.16281	3.14353e-05	0.000275759	NS
ENSGALG00000014686	275.927	-3.23726	0.777726	-4.16247	3.14818e-05	0.000275976	Down
ENSGALG00000040272	362.667	-0.685403	0.164928	-4.15577	3.24195e-05	0.000284	NS
ENSGALG00000016034	6056.22	0.481761	0.11602	4.15239	3.29017e-05	0.000288025	NS
ENSGALG00000010227	1322.88	-0.426617	0.102754	-4.15185	3.29801e-05	0.000288362	NS
ENSGALG00000011222	34.9245	-2.13324	0.513811	-4.15181	3.29854e-05	0.000288362	Down
ENSGALG00000007177	4743.57	0.557137	0.134231	4.15057	3.31647e-05	0.000289729	NS
ENSGALG00000015264	240.989	-0.886825	0.213771	-4.14847	3.347e-05	0.000292196	NS
ENSGALG00000006425	3770.85	0.572365	0.138	4.14757	3.36017e-05	0.000293026	NS
ENSGALG00000008368	316.884	-0.725945	0.175035	-4.14744	3.36216e-05	0.000293026	NS
ENSGALG00000032148	28590.9	0.568183	0.136999	4.14735	3.36342e-05	0.000293026	NS
ENSGALG00000067145	95.8251	1.55038	0.373881	4.14672	3.37276e-05	0.000293638	Up
ENSGALG00000005803	447.335	0.689958	0.166427	4.14571	3.38767e-05	0.000294734	NS
ENSGALG00000063786	450.423	-0.669072	0.161431	-4.14463	3.40363e-05	0.00029592	NS
ENSGALG00000013980	47926.4	0.452103	0.10911	4.14354	3.41985e-05	0.000297127	NS
ENSGALG00000054420	393.972	-1.54061	0.371937	-4.14212	3.44104e-05	0.000298764	Down
ENSGALG00000007677	1048.64	0.500019	0.120743	4.14118	3.45528e-05	0.000299795	NS
ENSGALG00000029322	124.27	-1.97189	0.476451	-4.13869	3.49291e-05	0.000302853	Down
ENSGALG00000007721	7081.15	-0.444021	0.107329	-4.13699	3.51892e-05	0.000304901	NS
ENSGALG00000013889	2652.72	-0.440436	0.106519	-4.13481	3.55246e-05	0.000307598	NS
ENSGALG00000008549	1775.73	-0.412303	0.0997893	-4.13174	3.60035e-05	0.000311532	NS
ENSGALG00000016444	4237.22	0.554113	0.134137	4.13095	3.61274e-05	0.000312391	NS
ENSGALG00000035131	51.8558	1.48737	0.360225	4.129	3.64348e-05	0.000314835	Up
ENSGALG00000002138	409.101	1.06745	0.258621	4.12747	3.66774e-05	0.000316716	Up
ENSGALG00000008169	11436.5	-0.406171	0.0984106	-4.12731	3.67029e-05	0.000316721	NS
ENSGALG00000012550	482.924	0.986895	0.239199	4.12584	3.69386e-05	0.000318539	NS
ENSGALG00000013297	2385.86	-0.509501	0.123547	-4.12396	3.72417e-05	0.000320935	NS
ENSGALG00000005653	1201.12	0.430093	0.104308	4.1233	3.73487e-05	0.000321639	NS
ENSGALG00000044064	2439.88	0.456643	0.110803	4.12121	3.7688e-05	0.000324341	NS
ENSGALG00000009192	1712.13	0.583084	0.141503	4.12066	3.77786e-05	0.000324901	NS
ENSGALG00000062160	1035.05	-0.715287	0.173879	-4.11371	3.89359e-05	0.000334627	NS
ENSGALG00000003359	7537.77	-0.418248	0.10169	-4.11297	3.90599e-05	0.000335466	NS
ENSGALG00000006871	3147.44	0.694295	0.168826	4.11248	3.91437e-05	0.000335959	NS
ENSGALG00000015326	12701	0.458754	0.111606	4.11047	3.94854e-05	0.000338664	NS
ENSGALG00000001753	817.756	0.589907	0.143569	4.10887	3.97598e-05	0.000340787	NS
ENSGALG00000005460	91.1824	-1.54663	0.376474	-4.1082	3.98756e-05	0.000341549	Down
ENSGALG00000055728	316.274	0.945988	0.230379	4.10623	4.02175e-05	0.000344245	NS
ENSGALG00000007023	5761.84	0.42178	0.102757	4.10464	4.0494e-05	0.000346146	NS
ENSGALG00000043027	183.93	-0.829894	0.20218	-4.10472	4.04796e-05	0.000346146	NS
ENSGALG00000062353	67.9118	1.51599	0.369356	4.10442	4.05327e-05	0.000346244	Up
ENSGALG00000042771	1154.05	-0.605446	0.147522	-4.1041	4.05887e-05	0.000346489	NS
ENSGALG00000013911	2216.61	-0.536892	0.130833	-4.10363	4.06712e-05	0.000346961	NS
ENSGALG00000007912	1052.43	0.848668	0.206836	4.1031	4.07653e-05	0.00034753	NS
ENSGALG00000039269	8591.4	0.427895	0.104336	4.10113	4.11131e-05	0.00035026	NS
ENSGALG00000052223	970.812	0.524015	0.127796	4.1004	4.12429e-05	0.000351131	NS
ENSGALG00000036990	2256.83	-0.510324	0.124472	-4.09989	4.13342e-05	0.000351672	NS
ENSGALG00000046616	694.467	0.54328	0.132532	4.09924	4.14505e-05	0.000352426	NS
ENSGALG00000017326	1461.54	0.485839	0.118567	4.09761	4.17446e-05	0.00035469	NS
ENSGALG00000015105	63883	0.423317	0.103342	4.09627	4.19865e-05	0.000356507	NS
ENSGALG00000064638	2274.77	0.579512	0.141549	4.09408	4.23841e-05	0.000359643	NS
ENSGALG00000012699	1722.98	-0.40311	0.09849	-4.0929	4.26013e-05	0.000361244	NS
ENSGALG00000001153	964.712	0.509403	0.124509	4.09129	4.28988e-05	0.000363524	NS
ENSGALG00000037996	2239.77	-0.491783	0.120219	-4.09073	4.30022e-05	0.000364158	NS
ENSGALG00000010798	113467	0.505201	0.123533	4.08961	4.321e-05	0.000365674	NS
ENSGALG00000034373	2072.63	0.447799	0.109504	4.08934	4.32603e-05	0.000365856	NS
ENSGALG00000042181	893.998	0.641152	0.156869	4.08719	4.36627e-05	0.000369014	NS
ENSGALG00000041939	703.026	0.604636	0.147993	4.08557	4.39697e-05	0.000371361	NS
ENSGALG00000028900	221.18	-1.02193	0.250303	-4.08276	4.45041e-05	0.000375625	Down
ENSGALG00000025858	865.876	0.565648	0.138615	4.0807	4.48995e-05	0.000378711	NS
ENSGALG00000010428	1805.22	-0.428795	0.105098	-4.07997	4.50408e-05	0.000379651	NS
ENSGALG00000002569	7384.83	-0.374804	0.0919085	-4.07802	4.54211e-05	0.000382603	NS
ENSGALG00000000692	702.19	0.683316	0.16761	4.07681	4.56575e-05	0.000384339	NS
ENSGALG00000013573	1158.04	-0.414152	0.10163	-4.07511	4.59931e-05	0.000386908	NS
ENSGALG00000067010	980.433	-0.484753	0.118995	-4.07372	4.6269e-05	0.000388972	NS
ENSGALG00000053526	101.409	-1.15723	0.284107	-4.0732	4.63719e-05	0.000389579	Down
ENSGALG00000055006	431.943	0.7766	0.190775	4.07077	4.68585e-05	0.000393407	NS
ENSGALG00000033698	494.277	0.54734	0.134462	4.0706	4.68917e-05	0.000393426	NS
ENSGALG00000030902	568.108	-0.901269	0.221457	-4.06973	4.70673e-05	0.000394639	NS
ENSGALG00000026999	1585.18	-0.459916	0.113048	-4.06833	4.73518e-05	0.000396762	NS
ENSGALG00000005064	4836.68	-0.428154	0.105321	-4.06522	4.79882e-05	0.00040183	NS
ENSGALG00000026957	4877.29	0.412822	0.101554	4.06503	4.80266e-05	0.000401887	NS
ENSGALG00000011649	741.955	0.479966	0.118112	4.06366	4.83084e-05	0.000403979	NS
ENSGALG00000000313	49.7522	-2.01229	0.495379	-4.06212	4.86286e-05	0.000406389	Down
ENSGALG00000015399	172.917	-0.799856	0.197015	-4.05987	4.9099e-05	0.000410051	NS
ENSGALG00000042929	128.752	-1.29865	0.32013	-4.05663	4.97861e-05	0.000415516	Down
ENSGALG00000025950	817.989	0.544148	0.134155	4.05611	4.98974e-05	0.000416172	NS
ENSGALG00000008625	2114.54	0.496811	0.122501	4.05555	5.00156e-05	0.000416611	NS
ENSGALG00000058840	354.974	-0.665962	0.164205	-4.05569	4.99873e-05	0.000416611	NS
ENSGALG00000053250	487.163	0.728292	0.179719	4.05239	5.06967e-05	0.000422007	NS
ENSGALG00000006753	6167.98	-0.555194	0.137028	-4.05168	5.08506e-05	0.000423012	NS
ENSGALG00000021262	16914.4	-0.48931	0.120775	-4.05142	5.09071e-05	0.000423205	NS
ENSGALG00000004474	2435.89	-0.511528	0.126325	-4.04929	5.13727e-05	0.000426796	NS
ENSGALG00000003717	7221.87	-0.40651	0.100406	-4.04866	5.15107e-05	0.000427105	NS
ENSGALG00000006332	1661.26	-0.49123	0.121328	-4.04877	5.14873e-05	0.000427105	NS
ENSGALG00000040620	3244.41	0.560012	0.13832	4.04867	5.151e-05	0.000427105	NS
ENSGALG00000065050	13.1573	-3.51802	0.869151	-4.04765	5.17333e-05	0.000428672	Down
ENSGALG00000001492	3005.96	-0.445691	0.11017	-4.0455	5.22116e-05	0.000432353	NS
ENSGALG00000001619	2362.14	0.459143	0.113523	4.04449	5.2436e-05	0.000433646	NS
ENSGALG00000010665	6073.02	-0.391643	0.0968322	-4.04455	5.24234e-05	0.000433646	NS
ENSGALG00000005517	63.5425	1.41839	0.350845	4.04277	5.28227e-05	0.00043656	Up
ENSGALG00000010629	4428.99	0.41006	0.101473	4.04108	5.32052e-05	0.000439372	NS
ENSGALG00000032679	1138.41	-0.461412	0.114184	-4.04096	5.32321e-05	0.000439372	NS
ENSGALG00000034502	248.459	0.935981	0.231814	4.03764	5.39907e-05	0.000445345	NS
ENSGALG00000047043	74.1776	1.2516	0.310013	4.03724	5.40848e-05	0.000445831	Up
ENSGALG00000032184	15243.3	-0.489253	0.12122	-4.03607	5.43534e-05	0.000447755	NS
ENSGALG00000007582	83.5761	-1.56172	0.387185	-4.03353	5.49459e-05	0.000452343	Down
ENSGALG00000004483	2167.06	-0.400973	0.0994529	-4.03179	5.53534e-05	0.000455402	NS
ENSGALG00000005646	2443.25	0.48215	0.119622	4.0306	5.56343e-05	0.000457418	NS
ENSGALG00000029151	35.6194	1.81694	0.45084	4.03011	5.57508e-05	0.000458079	Up
ENSGALG00000000377	4902.18	-0.486674	0.120788	-4.02915	5.5979e-05	0.000459657	NS
ENSGALG00000001473	6828.09	-0.461312	0.114636	-4.02415	5.71823e-05	0.000468977	NS
ENSGALG00000001688	698.768	0.515444	0.128089	4.02412	5.71878e-05	0.000468977	NS
ENSGALG00000003059	1052	0.594259	0.147702	4.02337	5.73723e-05	0.000470186	NS
ENSGALG00000019261	20.8344	-2.5185	0.626355	-4.02088	5.79819e-05	0.000474876	Down
ENSGALG00000005947	880.229	0.597094	0.14852	4.02029	5.81272e-05	0.000475454	NS
ENSGALG00000027472	818.407	0.527401	0.131183	4.02035	5.8112e-05	0.000475454	NS
ENSGALG00000013759	1069.71	-0.572422	0.142427	-4.01906	5.84297e-05	0.000477621	NS
ENSGALG00000031553	20.8877	-2.78805	0.693819	-4.01841	5.85916e-05	0.000478636	Down
ENSGALG00000062426	12393.6	0.565651	0.14077	4.01826	5.86303e-05	0.000478645	NS
ENSGALG00000049812	864.823	0.656609	0.163566	4.01435	5.96107e-05	0.000486336	NS
ENSGALG00000035505	34.3658	1.94472	0.484618	4.01289	5.99791e-05	0.000489028	Up
ENSGALG00000004728	3342.71	-0.651862	0.162593	-4.00916	6.09355e-05	0.000496328	NS
ENSGALG00000041706	1818.3	-0.514763	0.128399	-4.00909	6.09526e-05	0.000496328	NS
ENSGALG00000035228	175.577	1.20946	0.301702	4.00879	6.10319e-05	0.000496656	Up
ENSGALG00000005716	3386.53	-0.559711	0.139638	-4.0083	6.11562e-05	0.000497349	NS
ENSGALG00000029794	487.861	-0.676692	0.16885	-4.00765	6.13249e-05	0.000498402	NS
ENSGALG00000040308	669.862	0.693413	0.173097	4.00592	6.17759e-05	0.000501747	NS
ENSGALG00000042134	52.1904	2.71582	0.678322	4.00373	6.23521e-05	0.000506103	Up
ENSGALG00000061787	3322.31	-0.410763	0.102604	-4.00338	6.24439e-05	0.000506525	NS
ENSGALG00000036043	455.639	-0.892399	0.222957	-4.00257	6.26584e-05	0.000507941	NS
ENSGALG00000031826	14.3735	-3.73999	0.93451	-4.00208	6.2787e-05	0.000508335	Down
ENSGALG00000062919	65.6297	-1.46378	0.365752	-4.00211	6.27794e-05	0.000508335	Down
ENSGALG00000008113	5622.08	0.350223	0.0875428	4.00059	6.31855e-05	0.000511236	NS
ENSGALG00000066578	49.2651	-2.2975	0.574361	-4.0001	6.33151e-05	0.000511958	Down
ENSGALG00000035230	64.6268	1.76247	0.440756	3.99875	6.36777e-05	0.000514563	Up
ENSGALG00000036064	1153.48	-0.455099	0.113833	-3.99795	6.3894e-05	0.000515983	NS
ENSGALG00000002099	4575.83	0.628241	0.157208	3.99625	6.43535e-05	0.000519364	NS
ENSGALG00000005904	23477.1	-0.493685	0.123553	-3.99572	6.4497e-05	0.000520191	NS
ENSGALG00000016548	3064.01	0.463506	0.116174	3.98974	6.61449e-05	0.00053303	NS
ENSGALG00000039742	15.181	-3.25082	0.814814	-3.98964	6.61727e-05	0.00053303	Down
ENSGALG00000006958	1182.16	-0.975315	0.244508	-3.98889	6.63835e-05	0.000534389	NS
ENSGALG00000007298	2211.46	0.347915	0.0872263	3.98865	6.64516e-05	0.000534444	NS
ENSGALG00000013757	5806.33	-0.350375	0.0878449	-3.98856	6.64743e-05	0.000534444	NS
ENSGALG00000026278	1560.83	0.509097	0.12767	3.9876	6.67446e-05	0.000536277	NS
ENSGALG00000043831	205.012	-0.857568	0.215141	-3.98607	6.71769e-05	0.00053941	NS
ENSGALG00000032220	74.3953	-2.56399	0.643476	-3.9846	6.75952e-05	0.000542426	Down
ENSGALG00000006074	1056.74	-0.488916	0.122817	-3.98085	6.86705e-05	0.000550707	NS
ENSGALG00000007839	49.6058	-1.78463	0.448516	-3.97895	6.92193e-05	0.000554758	Down
ENSGALG00000005767	2309.59	0.388013	0.0976234	3.97459	7.0501e-05	0.000564674	NS
ENSGALG00000058598	3810.2	0.786041	0.197874	3.97244	7.1141e-05	0.000569442	NS
ENSGALG00000047664	68.9086	-1.68839	0.425057	-3.97216	7.12235e-05	0.000569743	Down
ENSGALG00000005016	5639.28	0.373835	0.0941221	3.97181	7.13277e-05	0.000570218	NS
ENSGALG00000034806	108.727	0.996929	0.251021	3.9715	7.14209e-05	0.000570604	NS
ENSGALG00000045511	912.944	0.635528	0.160049	3.97084	7.16188e-05	0.000571826	NS
ENSGALG00000009450	2907.37	-0.350534	0.0882961	-3.96999	7.18769e-05	0.000573527	NS
ENSGALG00000027363	1878.31	0.5614	0.141461	3.96858	7.23035e-05	0.000576568	NS
ENSGALG00000009841	727.49	-0.531973	0.134055	-3.96831	7.23827e-05	0.000576838	NS
ENSGALG00000002883	985.467	0.669015	0.168627	3.96742	7.26558e-05	0.000578652	NS
ENSGALG00000008728	826.006	0.499925	0.126023	3.96693	7.28028e-05	0.00057946	NS
ENSGALG00000016276	1330.76	-0.567646	0.143129	-3.96598	7.30946e-05	0.000581418	NS
ENSGALG00000034509	3629.85	-0.473059	0.11929	-3.96561	7.32072e-05	0.00058195	NS
ENSGALG00000001696	96.6625	1.21595	0.30678	3.96361	7.38262e-05	0.000586503	Up
ENSGALG00000013272	442.033	1.05509	0.26623	3.96308	7.3989e-05	0.000587429	Up
ENSGALG00000002262	10675.3	0.34906	0.0881042	3.9619	7.43569e-05	0.000589982	NS
ENSGALG00000009704	18975.2	-0.342521	0.0864667	-3.96131	7.45407e-05	0.000591071	NS
ENSGALG00000038202	1367.61	-0.403443	0.101851	-3.96112	7.45998e-05	0.000591171	NS
ENSGALG00000060288	52.9099	1.42883	0.360839	3.95975	7.50282e-05	0.000594195	Up
ENSGALG00000012044	38.7789	1.95615	0.494284	3.95755	7.57231e-05	0.000599083	Up
ENSGALG00000049887	1298.06	-2.05231	0.518589	-3.9575	7.57396e-05	0.000599083	Down
ENSGALG00000056474	42.1542	2.28267	0.576822	3.95732	7.57946e-05	0.000599145	Up
ENSGALG00000033320	824.427	-0.499535	0.126319	-3.95456	7.66765e-05	0.00060574	NS
ENSGALG00000009915	2466.25	-0.473183	0.119676	-3.95385	7.69036e-05	0.000607156	NS
ENSGALG00000010818	1924.82	-1.00419	0.254017	-3.95322	7.7105e-05	0.000608368	Down
ENSGALG00000039408	805.257	0.456293	0.115487	3.95103	7.78156e-05	0.000613594	NS
ENSGALG00000001101	422.064	-0.678298	0.171727	-3.94986	7.81975e-05	0.000616224	NS
ENSGALG00000009552	192.433	0.903626	0.228868	3.94825	7.87258e-05	0.000619619	NS
ENSGALG00000009837	83.558	-1.45543	0.368626	-3.94825	7.87241e-05	0.000619619	Down
ENSGALG00000044480	4765.61	-0.572043	0.144967	-3.94603	7.94593e-05	0.000625004	NS
ENSGALG00000054723	535.102	0.575187	0.145802	3.94498	7.98077e-05	0.000627357	NS
ENSGALG00000030229	2535.51	0.572062	0.145054	3.94377	8.02102e-05	0.000630131	NS
ENSGALG00000041949	428.772	0.555925	0.140979	3.94331	8.03641e-05	0.00063095	NS
ENSGALG00000021117	1673.7	-0.443902	0.112616	-3.94172	8.08985e-05	0.000634754	NS
ENSGALG00000008976	25.5916	-2.03947	0.517607	-3.94019	8.14167e-05	0.000638426	Down
ENSGALG00000035429	388.547	0.716572	0.181899	3.9394	8.16853e-05	0.000640137	NS
ENSGALG00000009982	571.064	-0.673807	0.171107	-3.93792	8.21917e-05	0.000643708	NS
ENSGALG00000013018	277.029	-0.697253	0.177078	-3.93754	8.23214e-05	0.000644327	NS
ENSGALG00000001342	36.1738	1.6035	0.40755	3.93449	8.33722e-05	0.00065215	Up
ENSGALG00000003114	1148.59	-0.651638	0.165797	-3.93034	8.48276e-05	0.000663126	NS
ENSGALG00000010341	4652.7	0.414383	0.105468	3.929	8.53003e-05	0.00066631	NS
ENSGALG00000048231	584.873	-1.14143	0.290522	-3.92889	8.53397e-05	0.00066631	Down
ENSGALG00000019171	1896.52	0.513522	0.130768	3.92699	8.6017e-05	0.000671186	NS
ENSGALG00000004112	2164.46	0.508074	0.129392	3.92662	8.6147e-05	0.000671788	NS
ENSGALG00000034004	3693.48	0.427693	0.108926	3.92645	8.62086e-05	0.000671857	NS
ENSGALG00000031821	1870.88	0.403717	0.102841	3.92563	8.65044e-05	0.000673749	NS
ENSGALG00000013617	3072.84	-0.379256	0.0966608	-3.92358	8.72427e-05	0.000679083	NS
ENSGALG00000010052	730.679	-0.449144	0.11449	-3.923	8.7455e-05	0.000679902	NS
ENSGALG00000015360	178.131	-1.43926	0.366874	-3.92302	8.74448e-05	0.000679902	Down
ENSGALG00000031893	1480.14	-0.427682	0.109144	-3.91852	8.90953e-05	0.000692231	NS
ENSGALG00000012265	273.234	0.693558	0.177011	3.91816	8.92291e-05	0.000692848	NS
ENSGALG00000010440	240.643	-0.774938	0.197838	-3.91704	8.96427e-05	0.000695634	NS
ENSGALG00000065258	639.681	0.667512	0.170455	3.91606	9.00094e-05	0.000698053	NS
ENSGALG00000036915	13697.5	0.350186	0.0894505	3.91486	9.04566e-05	0.000701094	NS
ENSGALG00000008160	1627.04	0.526389	0.134553	3.91213	9.14851e-05	0.000708633	NS
ENSGALG00000012388	1542.41	-0.551577	0.141037	-3.91087	9.19643e-05	0.000711911	NS
ENSGALG00000009023	713.314	-0.517904	0.132486	-3.90911	9.26349e-05	0.000716666	NS
ENSGALG00000040369	6345.8	-0.699612	0.179026	-3.90788	9.31092e-05	0.000719897	NS
ENSGALG00000004085	1221.06	0.464067	0.118794	3.90647	9.36541e-05	0.00072367	NS
ENSGALG00000009890	608.515	-0.590022	0.151055	-3.90601	9.38318e-05	0.000724357	NS
ENSGALG00000040586	1263.22	-0.648712	0.166083	-3.90595	9.3857e-05	0.000724357	NS
ENSGALG00000008550	1072.1	-0.421639	0.107969	-3.90517	9.41582e-05	0.000726241	NS
ENSGALG00000016500	216.731	0.793432	0.203199	3.9047	9.4342e-05	0.000727217	NS
ENSGALG00000027069	2366.31	0.376961	0.0965526	3.9042	9.45362e-05	0.000728273	NS
ENSGALG00000061175	21.9179	-5.14531	1.31804	-3.90376	9.47083e-05	0.000729157	Down
ENSGALG00000000589	40.2311	1.91983	0.491928	3.90267	9.51378e-05	0.00073202	Up
ENSGALG00000008949	32.2989	1.8975	0.486241	3.90238	9.52515e-05	0.000732189	Up
ENSGALG00000009898	1983.9	0.666353	0.170758	3.90232	9.5275e-05	0.000732189	NS
ENSGALG00000010237	542999	0.380235	0.0974501	3.90184	9.54625e-05	0.000733025	NS
ENSGALG00000013569	4197.75	-0.481898	0.123508	-3.90175	9.54992e-05	0.000733025	NS
ENSGALG00000029142	524.982	0.629682	0.161399	3.90139	9.56437e-05	0.000733692	NS
ENSGALG00000033178	783.662	0.710124	0.18205	3.90071	9.59104e-05	0.00073501	NS
ENSGALG00000034065	2034.32	-0.635881	0.163019	-3.90066	9.59312e-05	0.00073501	NS
ENSGALG00000038064	1254.38	0.501492	0.12866	3.89781	9.70667e-05	0.000743262	NS
ENSGALG00000028373	21.1289	-3.12725	0.802354	-3.8976	9.71506e-05	0.000743456	Down
ENSGALG00000001565	182.394	0.921601	0.236512	3.89663	9.75417e-05	0.000745552	NS
ENSGALG00000034109	307.542	-1.215	0.311808	-3.89663	9.7539e-05	0.000745552	Down
ENSGALG00000005357	11581.4	-0.478914	0.122931	-3.89579	9.78778e-05	0.000747671	NS
ENSGALG00000031117	2288.22	0.619707	0.159192	3.89282	9.90847e-05	0.000756436	NS
ENSGALG00000004503	128.148	1.02431	0.263179	3.89209	9.93859e-05	0.000757825	Up
ENSGALG00000012595	82.9554	1.3699	0.351967	3.89212	9.93711e-05	0.000757825	Up
ENSGALG00000003201	502.977	0.591239	0.151929	3.89155	9.96068e-05	0.000759054	NS
ENSGALG00000044675	775.958	1.06949	0.275078	3.88793	0.000101102	0.000769983	Up
ENSGALG00000014568	435.668	-0.564589	0.145223	-3.88775	0.000101179	0.000770115	NS
ENSGALG00000036069	389.99	0.563187	0.144911	3.88644	0.000101726	0.000773808	NS
ENSGALG00000003677	59.7826	1.57559	0.405445	3.88609	0.000101874	0.000774008	Up
ENSGALG00000015598	37.3265	1.55186	0.399335	3.88612	0.000101859	0.000774008	Up
ENSGALG00000006473	2158.08	0.759673	0.195554	3.88472	0.000102448	0.000777906	NS
ENSGALG00000017365	1571.46	0.538381	0.138595	3.88455	0.000102519	0.000777984	NS
ENSGALG00000031227	1804.49	-0.452355	0.116515	-3.88238	0.000103438	0.000784488	NS
ENSGALG00000005438	1249.2	0.559268	0.144108	3.88089	0.000104076	0.000788853	NS
ENSGALG00000016883	1507.48	0.518064	0.133531	3.87973	0.00010457	0.00079213	NS
ENSGALG00000041861	418.235	0.585165	0.150884	3.87825	0.000105212	0.000796513	NS
ENSGALG00000013092	3596.34	-0.427008	0.110258	-3.87281	0.000107586	0.000814001	NS
ENSGALG00000034104	2597.22	0.378078	0.0976361	3.87231	0.000107807	0.000815187	NS
ENSGALG00000038145	11776.6	0.522564	0.135013	3.87047	0.000108626	0.000820893	NS
ENSGALG00000007145	12364.8	-0.30795	0.0795694	-3.87021	0.000108743	0.000821291	NS
ENSGALG00000043613	1274.48	-0.405857	0.104881	-3.86968	0.000108977	0.000822568	NS
ENSGALG00000023510	13641.8	-0.409412	0.105828	-3.86864	0.000109444	0.000825607	NS
ENSGALG00000015006	171.581	0.985401	0.254737	3.8683	0.000109595	0.000826252	NS
ENSGALG00000009725	245.546	-0.821772	0.21246	-3.8679	0.000109777	0.000827135	NS
ENSGALG00000029817	2694.51	-0.350548	0.0906531	-3.86692	0.000110217	0.000829958	NS
ENSGALG00000005969	17.6042	-2.49375	0.644932	-3.86669	0.000110323	0.000830043	Down
ENSGALG00000016600	33.4835	-1.86329	0.481892	-3.86661	0.000110359	0.000830043	Down
ENSGALG00000039448	695.187	-0.691439	0.178903	-3.86487	0.000111149	0.000834995	NS
ENSGALG00000052842	4274.34	0.534366	0.138259	3.86495	0.000111113	0.000834995	NS
ENSGALG00000007620	207.605	0.939308	0.243072	3.86431	0.000111402	0.0008364	NS
ENSGALG00000001376	680.725	0.535589	0.138618	3.86379	0.000111642	0.000837707	NS
ENSGALG00000064693	1162.34	0.800174	0.2072	3.86185	0.00011253	0.000843876	NS
ENSGALG00000015649	1343	-0.413549	0.107139	-3.85994	0.000113413	0.000849994	NS
ENSGALG00000017210	265.915	-0.68553	0.177629	-3.85934	0.000113695	0.00085161	NS
ENSGALG00000002377	38874.6	-0.546057	0.14151	-3.85879	0.000113952	0.000853028	NS
ENSGALG00000041685	178.331	1.04335	0.27042	3.85825	0.0001142	0.000854381	Up
ENSGALG00000003539	1258.64	0.78507	0.203621	3.85555	0.000115471	0.000863385	NS
ENSGALG00000033186	1946.94	0.37165	0.0964807	3.85206	0.000117128	0.000875259	NS
ENSGALG00000027872	124.256	-0.901536	0.234065	-3.85165	0.000117322	0.000876196	NS
ENSGALG00000004334	349.247	-0.733701	0.190653	-3.84835	0.000118916	0.000887202	NS
ENSGALG00000006598	17810.9	0.330557	0.0858968	3.84831	0.000118936	0.000887202	NS
ENSGALG00000039528	2225.94	0.528611	0.13743	3.84639	0.000119873	0.00089367	NS
ENSGALG00000014179	34.9898	1.68654	0.43853	3.84588	0.000120118	0.000894973	Up
ENSGALG00000002232	3905.35	0.743123	0.193301	3.84439	0.000120851	0.000899908	NS
ENSGALG00000035219	47152.8	0.705047	0.183517	3.84186	0.000122106	0.000908714	NS
ENSGALG00000003034	182.557	-0.896142	0.233448	-3.83873	0.000123673	0.000919838	NS
ENSGALG00000030801	16.3387	-2.57041	0.670079	-3.83599	0.00012506	0.00092961	Down
ENSGALG00000003914	99.5984	-1.15904	0.302192	-3.83543	0.000125344	0.000930635	Down
ENSGALG00000010743	258.68	-0.695885	0.181434	-3.83546	0.000125328	0.000930635	NS
ENSGALG00000004612	1571.09	0.605895	0.158	3.83477	0.000125682	0.000932597	NS
ENSGALG00000043618	5732	0.56018	0.146091	3.83447	0.000125835	0.000933188	NS
ENSGALG00000015058	250.147	-0.780821	0.203656	-3.83402	0.000126066	0.000934359	NS
ENSGALG00000006708	116.37	1.1365	0.296561	3.83225	0.000126977	0.000939499	Up
ENSGALG00000024047	615.553	0.529524	0.138176	3.83224	0.000126981	0.000939499	NS
ENSGALG00000035013	2922.69	0.390091	0.101791	3.83227	0.000126967	0.000939499	NS
ENSGALG00000040089	1452.94	0.418957	0.109329	3.83209	0.000127061	0.000939542	NS
ENSGALG00000017073	454.31	-0.879601	0.229552	-3.83182	0.000127201	0.000940029	NS
ENSGALG00000016138	20.9477	2.1771	0.568307	3.83085	0.000127699	0.000943165	Up
ENSGALG00000011483	3759.48	0.381478	0.0996022	3.83002	0.000128135	0.00094583	NS
ENSGALG00000000943	1975.91	0.341577	0.0891935	3.82962	0.000128342	0.000946812	NS
ENSGALG00000030707	548.713	0.942322	0.246141	3.82839	0.000128985	0.000951006	NS
ENSGALG00000042354	43.2849	1.84789	0.482992	3.82592	0.000130282	0.000960008	Up
ENSGALG00000057036	787.85	0.555026	0.145078	3.82571	0.000130394	0.000960274	NS
ENSGALG00000017358	3032.8	0.532548	0.139289	3.82334	0.000131658	0.000969022	NS
ENSGALG00000027374	90.8476	0.978007	0.256108	3.81873	0.000134139	0.000986716	NS
ENSGALG00000004833	4118.69	-0.439392	0.11507	-3.81846	0.000134289	0.000987242	NS
ENSGALG00000031534	456.334	0.624263	0.163509	3.81792	0.000134583	0.000988834	NS
ENSGALG00000033017	219.302	-1.07295	0.281042	-3.81774	0.000134679	0.000988968	Down
ENSGALG00000042375	57.2399	-1.85987	0.487449	-3.81551	0.0001359	0.00099736	Down
ENSGALG00000027960	18.3431	-2.77734	0.728152	-3.81424	0.000136604	0.00100195	Down
ENSGALG00000005707	1117.18	-0.454306	0.11913	-3.81354	0.00013699	0.0010042	NS
ENSGALG00000044053	141.667	0.798976	0.209536	3.81307	0.000137254	0.00100555	NS
ENSGALG00000013784	204.327	-1.17674	0.308864	-3.8099	0.000139022	0.00101792	Down
ENSGALG00000058990	40.806	1.72831	0.453772	3.80876	0.000139664	0.00102203	Up
ENSGALG00000034317	5852.19	0.564597	0.148295	3.80726	0.000140513	0.00102766	NS
ENSGALG00000013685	2248.6	-0.40552	0.106535	-3.80644	0.00014098	0.00103048	NS
ENSGALG00000009246	2750.38	-0.385693	0.101415	-3.8031	0.000142897	0.00104387	NS
ENSGALG00000040465	11391.4	0.324514	0.085332	3.80296	0.000142976	0.00104387	NS
ENSGALG00000000573	474.332	0.510162	0.134172	3.80229	0.000143363	0.00104549	NS
ENSGALG00000014938	2069.29	0.584647	0.15376	3.80233	0.000143344	0.00104549	NS
ENSGALG00000002655	2678.24	0.508561	0.133878	3.79868	0.000145469	0.00105963	NS
ENSGALG00000041273	461.266	-1.11746	0.294162	-3.79877	0.000145416	0.00105963	Down
ENSGALG00000005315	703.692	0.527332	0.138859	3.79761	0.000146098	0.00106361	NS
ENSGALG00000013167	4332.67	-0.43161	0.113667	-3.79714	0.000146375	0.00106501	NS
ENSGALG00000032632	865.986	0.432699	0.114027	3.79471	0.000147819	0.0010749	NS
ENSGALG00000006743	2813.57	-0.400131	0.105475	-3.79359	0.000148483	0.00107911	NS
ENSGALG00000009817	1403.85	-0.506318	0.133473	-3.79341	0.000148592	0.00107928	NS
ENSGALG00000041814	1864.6	0.439164	0.115778	3.79316	0.00014874	0.00107975	NS
ENSGALG00000004290	40.0497	-1.60198	0.422451	-3.79212	0.000149367	0.00108367	Down
ENSGALG00000000311	4179.44	-0.331712	0.0874889	-3.79148	0.000149752	0.00108585	NS
ENSGALG00000029238	1327.42	-0.466732	0.123111	-3.79116	0.000149943	0.00108662	NS
ENSGALG00000041909	35.7739	1.67438	0.442184	3.7866	0.000152721	0.00110612	Up
ENSGALG00000006123	346.441	-0.810319	0.214019	-3.7862	0.000152968	0.00110727	NS
ENSGALG00000006305	401.828	-0.630602	0.166566	-3.7859	0.000153151	0.00110734	NS
ENSGALG00000008425	4609.94	0.534025	0.141052	3.78601	0.000153086	0.00110734	NS
ENSGALG00000004721	495.524	-0.740768	0.195676	-3.78568	0.000153286	0.00110769	NS
ENSGALG00000039155	796.268	0.611362	0.161503	3.78545	0.000153428	0.00110808	NS
ENSGALG00000008349	3008.87	0.427878	0.113128	3.78226	0.000155408	0.00112174	NS
ENSGALG00000006180	690.783	0.440126	0.1164	3.78116	0.000156102	0.00112611	NS
ENSGALG00000002240	263.595	0.635187	0.16805	3.77974	0.00015699	0.00113188	NS
ENSGALG00000009098	1836.37	0.40163	0.106349	3.77651	0.000159041	0.00114601	NS
ENSGALG00000005632	37.3098	1.89208	0.501052	3.77621	0.000159235	0.00114676	Up
ENSGALG00000007282	48.6535	1.42547	0.377555	3.77552	0.000159674	0.00114927	Up
ENSGALG00000007470	474.858	-0.766397	0.203025	-3.7749	0.000160075	0.0011515	NS
ENSGALG00000046032	50.1665	-1.53103	0.405613	-3.77461	0.00016026	0.00115219	Down
ENSGALG00000007944	2952.61	-0.923278	0.244736	-3.77254	0.000161593	0.00116111	NS
ENSGALG00000009032	10.023	-4.83655	1.28324	-3.76903	0.000163886	0.00117692	Down
ENSGALG00000010618	1890.58	-0.385834	0.1024	-3.76791	0.000164621	0.00118153	NS
ENSGALG00000027482	675.281	-0.739582	0.196304	-3.76754	0.000164864	0.00118261	NS
ENSGALG00000060139	926.793	0.709258	0.188281	3.76701	0.000165213	0.00118445	NS
ENSGALG00000002022	4226.4	-0.510501	0.135607	-3.76455	0.000166846	0.00119548	NS
ENSGALG00000061474	1492.48	0.427539	0.113577	3.76431	0.000167013	0.001196	NS
ENSGALG00000006818	2438.42	0.620311	0.16481	3.76379	0.000167357	0.00119779	NS
ENSGALG00000011953	1635.16	-0.420941	0.111867	-3.76287	0.000167977	0.00120155	NS
ENSGALG00000041080	3619.04	0.552984	0.146973	3.76248	0.00016824	0.00120275	NS
ENSGALG00000012237	802.741	-0.447383	0.118915	-3.76221	0.000168417	0.00120334	NS
ENSGALG00000015367	345.713	-0.934272	0.248387	-3.76137	0.000168988	0.00120675	NS
ENSGALG00000011038	4210.44	-0.342299	0.0910476	-3.75956	0.000170213	0.00121481	NS
ENSGALG00000026301	27.9462	-2.36056	0.62792	-3.75934	0.000170363	0.0012152	Down
ENSGALG00000012546	476.905	-1.02983	0.273993	-3.7586	0.000170866	0.0012181	Down
ENSGALG00000063407	282.456	-1.03076	0.274266	-3.75825	0.000171109	0.00121915	Down
ENSGALG00000007302	829.516	0.446405	0.11879	3.75792	0.000171331	0.00122005	NS
ENSGALG00000010889	1038.97	-0.525142	0.139766	-3.75729	0.000171761	0.00122243	NS
ENSGALG00000014638	4201.58	0.435458	0.115933	3.75613	0.000172563	0.00122745	NS
ENSGALG00000004629	939.256	0.423459	0.112758	3.75547	0.00017302	0.00123001	NS
ENSGALG00000064744	1451.01	-0.615975	0.164093	-3.75381	0.000174167	0.00123747	NS
ENSGALG00000002362	3228.74	-0.439875	0.117303	-3.7499	0.000176905	0.00125552	NS
ENSGALG00000010622	1176.39	-0.44652	0.119071	-3.75004	0.000176807	0.00125552	NS
ENSGALG00000034500	1472.97	2.01968	0.538928	3.74758	0.000178546	0.00126646	Up
ENSGALG00000015221	36.6847	1.55276	0.414468	3.74641	0.000179385	0.0012717	Up
ENSGALG00000019215	262.257	0.804221	0.214716	3.74551	0.000180025	0.00127553	NS
ENSGALG00000041556	794.716	0.431694	0.115334	3.74298	0.000181848	0.00128773	NS
ENSGALG00000009345	879.016	-0.418524	0.11182	-3.74283	0.000181961	0.00128781	NS
ENSGALG00000035949	715.842	-0.491984	0.131472	-3.74213	0.000182468	0.00129068	NS
ENSGALG00000034284	410.903	0.733187	0.195962	3.74147	0.00018295	0.00129337	NS
ENSGALG00000011974	4174.77	-0.352585	0.0942871	-3.73948	0.000184401	0.0013029	NS
ENSGALG00000012361	467.994	0.631955	0.169085	3.73749	0.000185865	0.00131251	NS
ENSGALG00000037545	374.351	1.28459	0.343823	3.73619	0.000186832	0.00131861	Up
ENSGALG00000012222	889.191	-0.463452	0.124174	-3.73228	0.000189755	0.0013385	NS
ENSGALG00000003185	20782.7	-0.471971	0.126461	-3.73213	0.000189866	0.00133854	NS
ENSGALG00000006300	1500.9	-0.760588	0.203926	-3.72973	0.000191687	0.00135063	NS
ENSGALG00000041962	973.761	0.445606	0.119509	3.72863	0.000192523	0.00135577	NS
ENSGALG00000005249	6795.14	0.457185	0.122648	3.72761	0.000193305	0.00136052	NS
ENSGALG00000020510	370.331	-0.773453	0.207501	-3.72746	0.000193419	0.00136057	NS
ENSGALG00000002053	5709.22	0.427339	0.114697	3.72583	0.000194676	0.00136866	NS
ENSGALG00000001067	1663.95	0.361943	0.0972232	3.7228	0.000197024	0.00138439	NS
ENSGALG00000001374	2617.43	-0.354666	0.0953527	-3.71951	0.000199607	0.00140177	NS
ENSGALG00000061632	52.7564	1.42647	0.383649	3.71817	0.000200674	0.00140848	Up
ENSGALG00000065966	7617.6	0.376328	0.101219	3.71796	0.000200834	0.00140883	NS
ENSGALG00000007025	9.27162	-4.05994	1.09238	-3.71659	0.000201928	0.00141573	Down
ENSGALG00000010659	328.61	0.659957	0.177594	3.7161	0.000202321	0.0014177	NS
ENSGALG00000028807	2001.81	-0.413413	0.111256	-3.71589	0.000202489	0.00141809	NS
ENSGALG00000000627	3752.2	-0.378497	0.101887	-3.71486	0.000203316	0.0014231	NS
ENSGALG00000010502	529.562	0.515176	0.138728	3.71356	0.000204364	0.00142964	NS
ENSGALG00000052896	3505.93	0.399866	0.107695	3.71295	0.000204858	0.00143232	NS
ENSGALG00000012139	1835.53	-0.597475	0.160945	-3.7123	0.000205386	0.00143521	NS
ENSGALG00000046180	186.509	-0.803018	0.216387	-3.71103	0.000206422	0.00144166	NS
ENSGALG00000014688	199.2	0.771993	0.208236	3.7073	0.000209477	0.0014622	NS
ENSGALG00000042759	2923.44	-0.371089	0.100103	-3.70709	0.000209656	0.00146264	NS
ENSGALG00000003227	54239.3	0.488328	0.131749	3.7065	0.00021014	0.00146522	NS
ENSGALG00000014753	45.5616	-1.96586	0.53059	-3.70504	0.000211357	0.00147128	Down
ENSGALG00000017134	316.191	0.559176	0.150918	3.70515	0.000211262	0.00147128	NS
ENSGALG00000035478	7263.27	-0.362674	0.0978798	-3.7053	0.000211143	0.00147128	NS
ENSGALG00000015306	6318.54	-0.302151	0.0815632	-3.70451	0.000211804	0.00147358	NS
ENSGALG00000015916	5274.15	0.531473	0.143485	3.70403	0.000212202	0.00147554	NS
ENSGALG00000014978	82585.5	0.346693	0.0936244	3.70302	0.000213046	0.00148061	NS
ENSGALG00000007381	221.819	0.986145	0.266576	3.6993	0.000216194	0.00150166	NS
ENSGALG00000042941	950.789	-0.617312	0.166895	-3.6988	0.000216617	0.00150378	NS
ENSGALG00000011469	4736.07	-0.506391	0.13693	-3.69818	0.000217152	0.00150667	NS
ENSGALG00000066213	105.746	-1.1308	0.305791	-3.69794	0.000217356	0.00150726	Down
ENSGALG00000008663	397.49	0.682196	0.184525	3.69704	0.000218128	0.00151097	NS
ENSGALG00000016575	761.764	0.824033	0.222887	3.69709	0.000218083	0.00151097	NS
ENSGALG00000000430	2876.28	0.546267	0.147779	3.69653	0.000218571	0.00151321	NS
ENSGALG00000030245	272.596	0.894696	0.242099	3.69559	0.00021938	0.00151799	NS
ENSGALG00000042330	2577.29	-0.584455	0.158156	-3.69543	0.000219512	0.00151807	NS
ENSGALG00000001605	871.258	-0.631394	0.170872	-3.69513	0.000219775	0.00151906	NS
ENSGALG00000027520	174.968	1.33044	0.360261	3.69297	0.000221648	0.00153118	Up
ENSGALG00000010874	3512.02	0.535275	0.144971	3.69229	0.000222248	0.00153417	NS
ENSGALG00000042129	129.883	-1.0773	0.291777	-3.6922	0.000222322	0.00153417	Down
ENSGALG00000010009	110.957	0.992631	0.268877	3.69177	0.000222698	0.00153593	NS
ENSGALG00000054770	36728.6	-0.409242	0.110894	-3.6904	0.000223904	0.00154341	NS
ENSGALG00000033541	2358.24	0.707472	0.191922	3.68625	0.000227584	0.00156792	NS
ENSGALG00000008529	1036.13	-0.431265	0.117	-3.68604	0.000227768	0.00156834	NS
ENSGALG00000014236	4926.81	0.447115	0.121317	3.68551	0.000228242	0.00157075	NS
ENSGALG00000000998	810.196	0.501648	0.136133	3.68498	0.000228719	0.00157319	NS
ENSGALG00000002145	7764.28	-0.409021	0.111031	-3.68385	0.000229737	0.00157934	NS
ENSGALG00000041213	1853.23	0.435006	0.118181	3.68085	0.00023246	0.00159719	NS
ENSGALG00000033857	293.952	0.785327	0.213385	3.68033	0.000232928	0.00159954	NS
ENSGALG00000004096	8208.29	-0.457554	0.124375	-3.67883	0.00023431	0.00160816	NS
ENSGALG00000063986	427.429	-0.808375	0.219929	-3.67562	0.000237276	0.00162764	NS
ENSGALG00000002952	410.437	-0.617838	0.168113	-3.67513	0.000237726	0.00162897	NS
ENSGALG00000051466	1788.99	0.569585	0.154981	3.67519	0.000237673	0.00162897	NS
ENSGALG00000012766	234.02	0.723379	0.19691	3.67365	0.000239113	0.00163759	NS
ENSGALG00000051798	305.433	0.664714	0.181023	3.672	0.000240663	0.00164732	NS
ENSGALG00000037200	1121.38	0.487182	0.132725	3.67062	0.000241961	0.00165531	NS
ENSGALG00000008185	347.901	-0.725569	0.197773	-3.6687	0.000243786	0.0016669	NS
ENSGALG00000007404	2426.65	-0.434614	0.118475	-3.6684	0.000244071	0.00166795	NS
ENSGALG00000013858	819.736	-0.443858	0.121014	-3.66782	0.000244626	0.00167084	NS
ENSGALG00000007937	7062.57	-0.30743	0.0838265	-3.66745	0.000244978	0.00167235	NS
ENSGALG00000001501	11174.4	0.409546	0.111753	3.66474	0.000247592	0.00168929	NS
ENSGALG00000027707	165.207	0.857301	0.23415	3.66133	0.000250908	0.00171099	NS
ENSGALG00000017008	1579.64	-0.382294	0.104504	-3.65816	0.00025403	0.00173135	NS
ENSGALG00000061075	792.108	-0.509474	0.139283	-3.65784	0.000254353	0.00173263	NS
ENSGALG00000025896	18.4674	-3.02134	0.826161	-3.65709	0.000255098	0.00173584	Down
ENSGALG00000037203	7041.31	-0.343504	0.0939256	-3.6572	0.00025499	0.00173584	NS
ENSGALG00000001986	5257.89	-0.417536	0.114183	-3.65673	0.000255451	0.00173696	NS
ENSGALG00000007350	1427.36	0.380624	0.104094	3.65652	0.00025566	0.00173696	NS
ENSGALG00000054793	132.14	-0.823303	0.225161	-3.65651	0.000255672	0.00173696	NS
ENSGALG00000033573	293.34	-0.585492	0.160146	-3.65598	0.000256201	0.00173962	NS
ENSGALG00000010309	308.458	0.648786	0.177621	3.65265	0.000259548	0.00176141	NS
ENSGALG00000043964	45.1853	-1.72338	0.472019	-3.65108	0.000261136	0.00177124	Down
ENSGALG00000005656	1190.64	-0.376318	0.103115	-3.64949	0.000262758	0.00178129	NS
ENSGALG00000005030	810.035	-2.54387	0.697297	-3.64819	0.000264097	0.00178704	Down
ENSGALG00000012986	3798.42	-0.403596	0.110631	-3.64812	0.000264169	0.00178704	NS
ENSGALG00000014023	1474.24	-0.437372	0.119877	-3.64851	0.000263762	0.00178704	NS
ENSGALG00000029066	362.844	0.656943	0.180067	3.64833	0.000263948	0.00178704	NS
ENSGALG00000002988	22.8936	-2.11404	0.579542	-3.64778	0.000264519	0.00178751	Down
ENSGALG00000037773	59.6036	-1.9021	0.521427	-3.64787	0.000264428	0.00178751	Down
ENSGALG00000009907	997.884	-0.567299	0.155561	-3.6468	0.000265526	0.00179336	NS
ENSGALG00000003091	1016.72	-0.437194	0.119937	-3.64519	0.000267198	0.00180302	NS
ENSGALG00000008682	594.76	0.581851	0.159623	3.64515	0.000267239	0.00180302	NS
ENSGALG00000009583	2636.39	-0.346577	0.095123	-3.64346	0.000268994	0.00181389	NS
ENSGALG00000030382	1214.3	-0.418499	0.114875	-3.64308	0.000269399	0.00181566	NS
ENSGALG00000009320	4803.87	0.400175	0.109867	3.64237	0.00027014	0.00181969	NS
ENSGALG00000006327	2565.13	-0.438894	0.120538	-3.64113	0.000271443	0.00182749	NS
ENSGALG00000012006	225.086	0.720326	0.197841	3.64093	0.000271655	0.00182795	NS
ENSGALG00000034655	1018.04	-0.415915	0.114263	-3.64	0.000272642	0.00183363	NS
ENSGALG00000003795	1039.69	-0.453974	0.124728	-3.63971	0.000272944	0.00183372	NS
ENSGALG00000011593	352.698	-0.600256	0.164914	-3.63982	0.000272827	0.00183372	NS
ENSGALG00000041795	2206.63	-0.345604	0.0949576	-3.63956	0.000273107	0.00183384	NS
ENSGALG00000006019	264.717	-0.725779	0.199527	-3.6375	0.000275294	0.00184755	NS
ENSGALG00000047060	426.292	0.822554	0.22616	3.63705	0.000275776	0.00184981	NS
ENSGALG00000041754	1646.11	0.615083	0.169149	3.63633	0.000276551	0.00185403	NS
ENSGALG00000002492	1373.24	0.563434	0.155019	3.63461	0.0002784	0.00186544	NS
ENSGALG00000004852	993.964	-0.534852	0.147168	-3.6343	0.000278734	0.0018667	NS
ENSGALG00000008957	1414.47	-0.448117	0.123389	-3.63173	0.000281527	0.0018844	NS
ENSGALG00000033634	29.1103	1.84645	0.508575	3.63064	0.000282723	0.00189142	Up
ENSGALG00000059984	2118.34	-0.380242	0.104738	-3.63041	0.000282974	0.0018921	NS
ENSGALG00000042122	5432.77	0.318979	0.0878994	3.62891	0.000284624	0.00190213	NS
ENSGALG00000016915	30932	0.414278	0.114212	3.62727	0.000286438	0.00191325	NS
ENSGALG00000011560	176.361	0.790318	0.218102	3.62361	0.000290519	0.00193949	NS
ENSGALG00000007431	875.386	-0.405109	0.111832	-3.62248	0.000291788	0.00194694	NS
ENSGALG00000011492	1051.57	-0.467305	0.129027	-3.62175	0.000292615	0.00195143	NS
ENSGALG00000005132	471.228	-0.705034	0.194795	-3.61936	0.000295331	0.00196852	NS
ENSGALG00000011797	2096.41	-0.770966	0.213172	-3.61664	0.000298455	0.00198725	NS
ENSGALG00000052014	1420.81	-0.533418	0.147486	-3.61674	0.000298335	0.00198725	NS
ENSGALG00000033677	3642.02	-0.554935	0.153541	-3.61425	0.000301213	0.00200456	NS
ENSGALG00000037989	11.0607	3.15635	0.873863	3.61195	0.000303898	0.00202137	Up
ENSGALG00000049427	1782.64	0.773536	0.214242	3.61058	0.000305519	0.00203109	NS
ENSGALG00000005379	21.5408	2.14993	0.595546	3.61001	0.000306183	0.00203444	Up
ENSGALG00000013535	156.16	1.09717	0.30399	3.60921	0.000307131	0.00203968	Up
ENSGALG00000037733	378.696	0.5998	0.16625	3.60781	0.000308791	0.00204963	NS
ENSGALG00000030401	876.921	-0.43116	0.119584	-3.60551	0.000311539	0.00206679	NS
ENSGALG00000039037	7201.84	-0.352869	0.0978853	-3.60493	0.000312241	0.00207037	NS
ENSGALG00000000816	213.205	0.766452	0.21267	3.60395	0.000313413	0.00207706	NS
ENSGALG00000026203	410.019	-0.610183	0.169389	-3.60225	0.000315469	0.00208959	NS
ENSGALG00000004342	445.933	-0.810254	0.224949	-3.60194	0.000315853	0.00209104	NS
ENSGALG00000003802	441.253	0.8857	0.245917	3.60163	0.000316234	0.00209248	NS
ENSGALG00000010133	306.002	1.36628	0.379485	3.60035	0.000317786	0.00210056	Up
ENSGALG00000012227	1863.95	0.354405	0.0984357	3.60037	0.000317767	0.00210056	NS
ENSGALG00000064553	1571.88	-0.772473	0.214613	-3.59938	0.000318977	0.00210734	NS
ENSGALG00000009850	188.529	-0.75911	0.210914	-3.59914	0.000319275	0.00210821	NS
ENSGALG00000006978	8482.48	0.368064	0.102279	3.59863	0.000319898	0.00211123	NS
ENSGALG00000035960	471.78	1.10102	0.306031	3.59775	0.000320982	0.00211728	Up
ENSGALG00000016686	2124.65	-0.45416	0.126291	-3.59612	0.000322997	0.00212837	NS
ENSGALG00000033091	41.1807	-1.80364	0.501534	-3.59625	0.000322832	0.00212837	Down
ENSGALG00000042645	1112.39	0.652556	0.181616	3.59306	0.000326816	0.00215241	NS
ENSGALG00000047639	30.2077	-1.66914	0.464604	-3.5926	0.00032739	0.00215508	Down
ENSGALG00000013196	536.16	0.536754	0.149525	3.58973	0.000331018	0.00217783	NS
ENSGALG00000017239	3880.67	-0.530927	0.148006	-3.58721	0.00033424	0.00219789	NS
ENSGALG00000010691	225.607	-0.772956	0.215566	-3.5857	0.000336176	0.00220948	NS
ENSGALG00000006695	4504.13	-0.337064	0.0940179	-3.58511	0.000336941	0.00221222	NS
ENSGALG00000007954	9253.16	0.390853	0.109018	3.58521	0.00033681	0.00221222	NS
ENSGALG00000064434	3410.73	0.853346	0.238039	3.58489	0.000337216	0.00221288	NS
ENSGALG00000003947	4736.56	-0.513435	0.14333	-3.58218	0.00034074	0.00223486	NS
ENSGALG00000016459	304.183	0.917832	0.256276	3.58141	0.000341741	0.00224027	NS
ENSGALG00000005854	5953.57	-0.299886	0.0837421	-3.58107	0.000342191	0.00224206	NS
ENSGALG00000005398	2266.98	0.45093	0.125991	3.57907	0.000344824	0.00225815	NS
ENSGALG00000059094	2146.81	0.380419	0.106302	3.57868	0.00034534	0.00226036	NS
ENSGALG00000017009	4699.22	-0.315567	0.0881977	-3.57795	0.000346297	0.00226546	NS
ENSGALG00000041294	338.815	-0.586406	0.163906	-3.5777	0.000346631	0.00226648	NS
ENSGALG00000012756	22.5338	-2.05687	0.574936	-3.57756	0.000346823	0.00226657	Down
ENSGALG00000009291	173.14	0.756462	0.211631	3.57443	0.000350987	0.0022926	NS
ENSGALG00000003932	393.263	-0.627347	0.175524	-3.57414	0.000351387	0.00229403	NS
ENSGALG00000057860	124.994	-0.998761	0.279486	-3.57357	0.000352147	0.00229782	NS
ENSGALG00000052646	585.252	0.463491	0.129715	3.57316	0.000352702	0.00230026	NS
ENSGALG00000015548	4482.24	-0.442258	0.123803	-3.57228	0.000353887	0.0023068	NS
ENSGALG00000004928	2324.81	-0.493252	0.13811	-3.57145	0.000355007	0.00231291	NS
ENSGALG00000040869	595.424	-0.83308	0.233276	-3.57122	0.000355324	0.00231379	NS
ENSGALG00000003243	589.434	0.497284	0.139259	3.57092	0.000355726	0.00231523	NS
ENSGALG00000008771	944.846	-0.403419	0.112999	-3.57012	0.000356815	0.00232112	NS
ENSGALG00000008648	5205.32	-0.432359	0.121117	-3.56977	0.000357298	0.00232308	NS
ENSGALG00000029672	256.554	0.796019	0.223033	3.56907	0.000358257	0.00232812	NS
ENSGALG00000004798	1992.24	0.452561	0.126864	3.56729	0.000360687	0.00234271	NS
ENSGALG00000005651	7570.5	-0.396209	0.111114	-3.5658	0.000362746	0.00235364	NS
ENSGALG00000033709	2019.6	-0.420056	0.117806	-3.56567	0.000362925	0.00235364	NS
ENSGALG00000041078	1405.05	0.451602	0.126646	3.56587	0.000362649	0.00235364	NS
ENSGALG00000002888	247.001	-0.670789	0.188169	-3.56482	0.000364112	0.00235894	NS
ENSGALG00000067550	513.699	0.851265	0.238794	3.56485	0.000364058	0.00235894	NS
ENSGALG00000012121	3121.93	-0.420614	0.118077	-3.56218	0.000367784	0.00238151	NS
ENSGALG00000005408	18.6638	-2.67189	0.750212	-3.56152	0.000368716	0.00238512	Down
ENSGALG00000008562	151.948	-0.819544	0.230104	-3.56163	0.000368561	0.00238512	NS
ENSGALG00000007683	791.555	-0.57104	0.16038	-3.56054	0.000370089	0.00239278	NS
ENSGALG00000026225	2448.37	-0.430433	0.120963	-3.55838	0.000373143	0.00241129	NS
ENSGALG00000000836	220.714	0.652063	0.183255	3.55823	0.000373362	0.00241149	NS
ENSGALG00000043681	71.4871	-1.12574	0.316501	-3.55684	0.000375342	0.00242304	Down
ENSGALG00000037289	3977.37	-0.306069	0.0860884	-3.55529	0.000377558	0.00243611	NS
ENSGALG00000023909	255.339	0.937375	0.26367	3.55511	0.000377824	0.00243659	NS
ENSGALG00000029678	514.536	0.515073	0.145026	3.5516	0.0003829	0.00246808	NS
ENSGALG00000026722	1240.87	0.398942	0.112348	3.55096	0.000383835	0.00247285	NS
ENSGALG00000035461	4594.32	-0.398462	0.112223	-3.55064	0.000384299	0.00247458	NS
ENSGALG00000043381	21.2813	-2.5498	0.718442	-3.54908	0.000386585	0.00248804	Down
ENSGALG00000004347	2717.25	-0.548765	0.154826	-3.5444	0.000393504	0.00253129	NS
ENSGALG00000043545	1372.31	-0.434951	0.122738	-3.54375	0.000394485	0.00253632	NS
ENSGALG00000005569	6065.36	-0.370135	0.104456	-3.54344	0.000394943	0.00253798	NS
ENSGALG00000033231	259.602	-1.2578	0.354998	-3.54313	0.000395404	0.00253966	Down
ENSGALG00000014155	1487.5	0.343077	0.0969786	3.53765	0.000403698	0.00258976	NS
ENSGALG00000044018	115.489	-1.16216	0.328519	-3.53758	0.000403817	0.00258976	Down
ENSGALG00000057622	787.222	0.670234	0.189447	3.53783	0.000403423	0.00258976	NS
ENSGALG00000001918	1095.93	-0.372757	0.105376	-3.53739	0.000404103	0.00259019	NS
ENSGALG00000042883	6106.16	0.328261	0.0928009	3.53727	0.00040429	0.00259019	NS
ENSGALG00000002744	10.3761	3.58006	1.01224	3.53677	0.000405046	0.00259111	Up
ENSGALG00000006486	755.866	-0.486283	0.137491	-3.53683	0.000404953	0.00259111	NS
ENSGALG00000017128	77.0212	-1.61214	0.455789	-3.53703	0.000404653	0.00259111	Down
ENSGALG00000001006	106.906	-1.00843	0.285178	-3.53615	0.000406004	0.00259594	Down
ENSGALG00000056607	623.636	-0.477385	0.135012	-3.53586	0.000406447	0.00259746	NS
ENSGALG00000039300	2677.92	0.426572	0.120678	3.53479	0.000408101	0.00260672	NS
ENSGALG00000040823	1239.96	-0.46908	0.132754	-3.53345	0.000410179	0.00261867	NS
ENSGALG00000026594	16.4839	-2.48704	0.704202	-3.53172	0.000412867	0.00263452	Down
ENSGALG00000013189	490.956	0.544262	0.154146	3.53083	0.000414263	0.0026421	NS
ENSGALG00000009442	3813.22	-0.370066	0.104852	-3.5294	0.000416501	0.00265503	NS
ENSGALG00000010160	510.772	0.589023	0.166971	3.5277	0.00041919	0.00267084	NS
ENSGALG00000005519	23.639	1.88054	0.53317	3.5271	0.000420141	0.00267556	Up
ENSGALG00000002964	1779.98	0.340531	0.0965665	3.52639	0.000421261	0.00268135	NS
ENSGALG00000000104	182.547	0.729538	0.206912	3.52583	0.000422161	0.00268573	NS
ENSGALG00000002981	1134.2	-0.441535	0.125272	-3.5246	0.000424118	0.00269683	NS
[truncated: 11,226 more rows]
