# Supplementary material for: Stage-Specific lncRNA–mRNA Co-Expression Networks in Chicken Granulosa Cells Across Hierarchical Follicle Development
Source: Animals (Basel). 2026 Apr 28;16(9):1351. doi: 10.3390/ani16091351 (PMC13162649; doi:10.3390/ani16091351)
Supplement: Supplementary file 1 [file animals-16-01351-s001.zip › Table_S2c_DEGs_F1vsF2.xlsx]

## Sheet: S2c_DEGs_F1vsF2
gene_id	baseMean	log2FoldChange	lfcSE	stat	pvalue	padj	status
ENSGALG00000027874	6667.82	8.22525	0.21349	38.5275	0	0	Up
ENSGALG00000030502	9666.24	9.32721	0.230615	40.4449	0	0	Up
ENSGALG00000040355	25230.6	10.4327	0.239155	43.6232	0	0	Up
ENSGALG00000008949	3583.67	7.51037	0.209387	35.8683	9.53314e-282	3.2017e-278	Up
ENSGALG00000026422	6680.74	-6.05644	0.174216	-34.7641	8.5007e-265	2.28397e-261	Down
ENSGALG00000030781	5839.45	9.36954	0.272962	34.3255	3.27145e-258	7.32477e-255	Up
ENSGALG00000002558	17552.6	5.7882	0.172788	33.4989	5.00021e-246	9.59612e-243	Up
ENSGALG00000015666	9164.76	6.6734	0.201998	33.037	2.38937e-239	4.01235e-236	Up
ENSGALG00000033535	65021.7	7.31256	0.230444	31.7325	5.54306e-221	8.27393e-218	Up
ENSGALG00000039837	2794.59	5.55499	0.176556	31.463	2.78322e-217	3.73897e-214	Up
ENSGALG00000012913	2911.13	-5.97795	0.193769	-30.8509	5.45112e-209	6.6573e-206	Down
ENSGALG00000042388	2758.72	-4.38582	0.143841	-30.4907	3.45773e-204	3.87093e-201	Down
ENSGALG00000023542	3277.92	6.59176	0.219176	30.0752	1.02352e-198	1.05769e-195	Up
ENSGALG00000016602	4603.84	6.91267	0.230219	30.0264	4.43297e-198	4.25375e-195	Up
ENSGALG00000017195	6251.46	6.95649	0.240568	28.9169	7.31876e-184	6.55468e-181	Up
ENSGALG00000003750	2439.59	-5.69795	0.197157	-28.9007	1.17151e-183	9.83626e-181	Down
ENSGALG00000009700	14790.4	4.46855	0.16014	27.904	2.3848e-171	1.88456e-168	Up
ENSGALG00000014934	2069.51	6.07322	0.219432	27.6771	1.31871e-168	9.84198e-166	Up
ENSGALG00000026790	3358.37	-4.72186	0.172913	-27.3077	3.43373e-164	2.42782e-161	Down
ENSGALG00000008231	39411.9	5.12544	0.187879	27.2805	7.22306e-164	4.85173e-161	Up
ENSGALG00000015656	2420.41	-4.72277	0.173713	-27.1872	9.20895e-163	5.8911e-160	Down
ENSGALG00000012072	2229.87	-4.54058	0.167138	-27.1666	1.61256e-162	9.84689e-160	Down
ENSGALG00000007082	17677.4	4.44898	0.163844	27.1537	2.28867e-162	1.33678e-159	Up
ENSGALG00000043044	1416.98	5.62615	0.207326	27.1367	3.63666e-162	2.03562e-159	Up
ENSGALG00000007785	12943.9	6.38327	0.235264	27.1323	4.09097e-162	2.19833e-159	Up
ENSGALG00000037944	2609.08	-3.73633	0.138604	-26.9569	4.72873e-160	2.4433e-157	Down
ENSGALG00000005024	17095.7	3.72201	0.13873	26.8291	1.47901e-158	7.35891e-156	Up
ENSGALG00000003360	5866.3	5.61178	0.209789	26.7496	1.24704e-157	5.98313e-155	Up
ENSGALG00000014071	69618.5	4.19386	0.157029	26.7075	3.84825e-157	1.78267e-154	Up
ENSGALG00000010539	17825.5	3.39212	0.128075	26.4854	1.42797e-154	6.39446e-152	Up
ENSGALG00000014784	5046.19	5.40677	0.205466	26.3147	1.30089e-152	5.63747e-150	Up
ENSGALG00000005998	10457.6	3.95865	0.151193	26.1828	4.16904e-151	1.75022e-148	Up
ENSGALG00000003758	1677.19	4.5336	0.173238	26.1697	5.87709e-151	2.39251e-148	Up
ENSGALG00000012998	1332.99	7.82263	0.302105	25.8937	7.83278e-148	3.09487e-145	Up
ENSGALG00000015682	1968.96	6.39514	0.248506	25.7344	4.82385e-146	1.85153e-143	Up
ENSGALG00000007959	1172.22	5.78527	0.227887	25.3865	3.55236e-142	1.32562e-139	Up
ENSGALG00000059685	23520.9	3.5853	0.141274	25.3784	4.36927e-142	1.5864e-139	Up
ENSGALG00000007383	1049.65	5.38899	0.212773	25.3275	1.59219e-141	5.6288e-139	Up
ENSGALG00000062694	4826.86	-5.15336	0.203562	-25.3159	2.1347e-141	7.35322e-139	Down
ENSGALG00000011865	1606.6	-4.57867	0.182645	-25.0687	1.09148e-138	3.66574e-136	Down
ENSGALG00000038411	5759.8	7.90623	0.315602	25.0513	1.69071e-138	5.53976e-136	Up
ENSGALG00000005259	12064.9	4.92609	0.196746	25.0379	2.36494e-138	7.56444e-136	Up
ENSGALG00000061740	33497.9	4.13527	0.166093	24.8972	7.97071e-137	2.4902e-134	Up
ENSGALG00000008677	1400.57	-4.07187	0.165876	-24.5477	4.57492e-133	1.39681e-130	Down
ENSGALG00000001611	1122.31	6.02239	0.246685	24.4133	1.23482e-131	3.68636e-129	Up
ENSGALG00000009577	3134.67	3.26695	0.133838	24.4097	1.35044e-131	3.94387e-129	Up
ENSGALG00000015708	2609.23	7.66528	0.314444	24.3772	2.98169e-131	8.52255e-129	Up
ENSGALG00000067345	1128.22	4.18305	0.176307	23.7259	1.94733e-124	5.45009e-122	Up
ENSGALG00000009507	3830.55	-5.12621	0.216085	-23.7232	2.08036e-124	5.70359e-122	Down
ENSGALG00000043754	1054.97	8.27804	0.349374	23.6939	4.16638e-124	1.11942e-121	Up
ENSGALG00000007076	1893.5	4.01335	0.170189	23.5818	5.93112e-123	1.56233e-120	Up
ENSGALG00000015209	6298.56	4.45058	0.189529	23.4823	6.18113e-122	1.59687e-119	Up
ENSGALG00000040342	1375.72	6.99749	0.299161	23.3904	5.35641e-121	1.3577e-118	Up
ENSGALG00000009048	4692.65	-3.43717	0.148151	-23.2005	4.50265e-119	1.12016e-116	Down
ENSGALG00000001936	818.206	6.80038	0.294525	23.0893	5.93266e-118	1.44908e-115	Up
ENSGALG00000013971	2887.22	-3.71232	0.161754	-22.9503	1.46222e-116	3.50776e-114	Down
ENSGALG00000026263	919.443	8.48691	0.370472	22.9084	3.83349e-116	9.03493e-114	Up
ENSGALG00000003987	1153.44	-4.96249	0.217779	-22.7868	6.20284e-115	1.43671e-112	Down
ENSGALG00000016563	1778.49	-5.41608	0.238292	-22.7288	2.32846e-114	5.30179e-112	Down
ENSGALG00000029195	1051.63	7.18639	0.316643	22.6955	4.95867e-114	1.11025e-111	Up
ENSGALG00000013626	3563.16	3.75439	0.165509	22.6839	6.46027e-114	1.42274e-111	Up
ENSGALG00000003547	19708.6	-3.91057	0.17256	-22.6621	1.05943e-113	2.29555e-111	Down
ENSGALG00000030719	7617.84	5.66246	0.25173	22.4942	4.73191e-112	1.00902e-109	Up
ENSGALG00000016618	1550.03	4.01052	0.178939	22.4127	2.95773e-111	6.20846e-109	Up
ENSGALG00000012336	1304.05	-4.20741	0.187827	-22.4005	3.89427e-111	8.04857e-109	Down
ENSGALG00000000336	2073.4	-4.7562	0.212416	-22.391	4.81929e-111	9.80945e-109	Down
ENSGALG00000024486	4398.22	3.34114	0.14958	22.3368	1.62123e-110	3.25069e-108	Up
ENSGALG00000002866	3442.23	2.95402	0.132384	22.314	2.70031e-110	5.28086e-108	Up
ENSGALG00000041750	4549.22	5.45312	0.244383	22.3138	2.71237e-110	5.28086e-108	Up
ENSGALG00000009405	765.604	6.61802	0.29828	22.1873	4.55963e-109	8.75058e-107	Up
ENSGALG00000010806	1799.48	-6.47078	0.291805	-22.175	5.98378e-109	1.1322e-106	Down
ENSGALG00000012362	745.488	7.05628	0.320398	22.0235	1.71633e-107	3.20238e-105	Up
ENSGALG00000013205	85647.4	3.39387	0.154751	21.9312	1.31069e-106	2.41204e-104	Up
ENSGALG00000017248	8396.69	4.32218	0.197099	21.929	1.37506e-106	2.4963e-104	Up
ENSGALG00000011831	1246.51	-5.53076	0.253758	-21.7955	2.56174e-105	4.58859e-103	Down
ENSGALG00000031094	2083.26	3.62883	0.166786	21.7575	5.87187e-105	1.03793e-102	Up
ENSGALG00000009686	3134.69	5.53106	0.255684	21.6324	8.90415e-104	1.55349e-101	Up
ENSGALG00000004444	1101.09	6.70797	0.310211	21.6239	1.07124e-103	1.845e-101	Up
ENSGALG00000010166	7158.26	-3.71065	0.171647	-21.618	1.21745e-103	2.07028e-101	Down
ENSGALG00000003821	2317.55	5.45698	0.252884	21.579	2.82961e-103	4.75162e-101	Up
ENSGALG00000037314	675.572	6.31339	0.295346	21.3762	2.22379e-101	3.6882e-99	Up
ENSGALG00000064924	850.83	3.59636	0.168401	21.356	3.43231e-101	5.62313e-99	Up
ENSGALG00000009668	1283.6	-3.1194	0.146129	-21.3469	4.16559e-101	6.74224e-99	Down
ENSGALG00000016444	22692.4	3.39524	0.15946	21.2922	1.34213e-100	2.14644e-98	Up
ENSGALG00000035466	368.113	5.02428	0.238263	21.0871	1.0444e-98	1.65065e-96	Up
ENSGALG00000013406	630.463	4.98563	0.237265	21.0129	4.99623e-98	7.80458e-96	Up
ENSGALG00000013605	119267	2.71068	0.129643	20.9088	4.44919e-97	6.87017e-95	Up
ENSGALG00000015348	1547.59	5.96349	0.28528	20.904	4.92846e-97	7.52375e-95	Up
ENSGALG00000027514	1480.33	-5.70654	0.273496	-20.8652	1.11007e-96	1.67559e-94	Down
ENSGALG00000002022	1483.02	-3.48679	0.167327	-20.8382	1.95099e-96	2.91218e-94	Down
ENSGALG00000032335	6171.65	-4.9007	0.23524	-20.8327	2.18695e-96	3.22851e-94	Down
ENSGALG00000011473	2333.35	3.85098	0.18564	20.7443	1.37976e-95	2.01476e-93	Up
ENSGALG00000014233	1291.12	4.96434	0.239464	20.7311	1.81768e-95	2.62567e-93	Up
ENSGALG00000014923	750.943	-3.83214	0.184868	-20.7291	1.89261e-95	2.70482e-93	Down
ENSGALG00000035007	570.809	-5.63109	0.271748	-20.7217	2.20654e-95	3.12028e-93	Down
ENSGALG00000008301	639.462	-5.15581	0.249033	-20.7033	3.23294e-95	4.5241e-93	Down
ENSGALG00000017075	990.456	4.22316	0.204933	20.6076	2.34819e-94	3.25212e-92	Up
ENSGALG00000023364	704.19	-4.06468	0.197319	-20.5995	2.77372e-94	3.80227e-92	Down
ENSGALG00000030229	1241.42	-4.38905	0.213087	-20.5975	2.89042e-94	3.92221e-92	Down
ENSGALG00000013809	13445	-4.04932	0.196836	-20.5721	4.88259e-94	6.55927e-92	Down
ENSGALG00000006407	2203.02	-3.61631	0.176768	-20.458	5.10036e-93	6.78399e-91	Down
ENSGALG00000011537	17166	4.73525	0.231809	20.4274	9.54446e-93	1.25706e-90	Up
ENSGALG00000012973	936.185	-4.28419	0.210065	-20.3946	1.86913e-92	2.43785e-90	Down
ENSGALG00000002132	3530.35	-2.94496	0.145236	-20.2771	2.04909e-91	2.64688e-89	Down
ENSGALG00000003855	684.165	-5.71443	0.282147	-20.2534	3.31794e-91	4.24507e-89	Down
ENSGALG00000004310	53971.8	3.75427	0.185674	20.2197	6.56629e-91	8.32184e-89	Up
ENSGALG00000038520	3954.63	-4.53554	0.224462	-20.2063	8.61305e-91	1.08138e-88	Down
ENSGALG00000012470	3809.56	3.75072	0.186035	20.1614	2.13764e-90	2.65899e-88	Up
ENSGALG00000036117	1183.28	-3.60933	0.179406	-20.1182	5.10863e-90	6.27378e-88	Down
ENSGALG00000040266	609.132	-4.57955	0.227635	-20.118	5.13708e-90	6.27378e-88	Down
ENSGALG00000027415	2257	-3.5162	0.17503	-20.0892	9.17361e-90	1.11025e-87	Down
ENSGALG00000000761	3681.88	3.96237	0.197917	20.0203	3.6646e-89	4.39556e-87	Up
ENSGALG00000002358	21200.3	5.75724	0.287885	19.9985	5.6808e-89	6.75362e-87	Up
ENSGALG00000036598	700.943	5.8789	0.294694	19.9492	1.52363e-88	1.79548e-86	Up
ENSGALG00000000264	4867.45	-2.76417	0.13891	-19.8991	4.14618e-88	4.84346e-86	Down
ENSGALG00000011529	401.337	4.419	0.222109	19.8956	4.44015e-88	5.14215e-86	Up
ENSGALG00000031590	3817.34	4.42963	0.222741	19.8869	5.28409e-88	6.06722e-86	Up
ENSGALG00000014718	3582.52	2.57891	0.129938	19.8473	1.16333e-87	1.32442e-85	Up
ENSGALG00000037410	16838.4	3.89534	0.196349	19.8389	1.37497e-87	1.55222e-85	Up
ENSGALG00000005016	2589.92	-4.59984	0.232114	-19.8172	2.1169e-87	2.36987e-85	Down
ENSGALG00000011442	2393.17	4.71636	0.238002	19.8165	2.14693e-87	2.38363e-85	Up
ENSGALG00000064744	465.349	-4.6361	0.234149	-19.7998	2.9892e-87	3.29155e-85	Down
ENSGALG00000011847	1341.35	-3.27404	0.16553	-19.7791	4.50317e-87	4.91834e-85	Down
ENSGALG00000008591	888.381	-3.65278	0.184792	-19.7669	5.73537e-87	6.21362e-85	Down
ENSGALG00000019061	2177.34	10.9842	0.559011	19.6494	5.8536e-86	6.29098e-84	Up
ENSGALG00000013091	1816.53	-3.72518	0.190155	-19.5902	1.87405e-85	1.9981e-83	Down
ENSGALG00000065190	1839.71	3.51824	0.179621	19.587	1.99551e-85	2.11084e-83	Up
ENSGALG00000007356	453.969	6.81944	0.349036	19.5379	5.22676e-85	5.48565e-83	Up
ENSGALG00000062586	2081.06	3.12573	0.160081	19.5259	6.61607e-85	6.88995e-83	Up
ENSGALG00000013210	8302.81	2.46439	0.126568	19.4709	1.93851e-84	2.00322e-82	Up
ENSGALG00000009595	62066.6	3.01535	0.155378	19.4065	6.79648e-84	6.96976e-82	Up
ENSGALG00000049422	1379.41	6.14116	0.317123	19.3652	1.51659e-83	1.54348e-81	Up
ENSGALG00000044521	2411.83	2.62688	0.135822	19.3405	2.44889e-83	2.47357e-81	Up
ENSGALG00000002182	13757.4	-3.70515	0.191811	-19.3167	3.88641e-83	3.89627e-81	Down
ENSGALG00000025738	662.009	6.2044	0.321701	19.2862	7.01131e-83	6.97703e-81	Up
ENSGALG00000007007	4455.47	-4.30831	0.223423	-19.2832	7.43366e-83	7.34292e-81	Down
ENSGALG00000008403	4564.29	2.61722	0.1365	19.1738	6.12928e-82	6.01028e-80	Up
ENSGALG00000009217	844.431	-4.73647	0.247996	-19.099	2.57379e-81	2.50553e-79	Down
ENSGALG00000002769	9313.99	4.35538	0.2281	19.0942	2.82236e-81	2.72774e-79	Up
ENSGALG00000015928	3808.79	3.39367	0.177825	19.0843	3.40841e-81	3.27062e-79	Up
ENSGALG00000013867	9610.22	2.50367	0.131332	19.0637	5.05645e-81	4.81761e-79	Up
ENSGALG00000004428	353.405	6.52888	0.342795	19.046	7.08743e-81	6.70511e-79	Up
ENSGALG00000014675	9310.16	3.35722	0.176575	19.013	1.33123e-80	1.25061e-78	Up
ENSGALG00000001558	828.113	-4.50675	0.237283	-18.9932	1.94228e-80	1.81198e-78	Down
ENSGALG00000008885	5704.82	2.87815	0.151593	18.986	2.22611e-80	2.06245e-78	Up
ENSGALG00000030871	2418.05	-3.83132	0.201845	-18.9815	2.42784e-80	2.23395e-78	Down
ENSGALG00000056207	895.547	3.47946	0.183706	18.9404	5.29684e-80	4.84066e-78	Up
ENSGALG00000004370	573.061	-4.4512	0.235226	-18.9231	7.36337e-80	6.68375e-78	Down
ENSGALG00000016361	2160.04	-3.60366	0.190757	-18.8914	1.34295e-79	1.21082e-77	Down
ENSGALG00000003322	1664.64	-2.88343	0.152828	-18.8672	2.124e-79	1.90226e-77	Down
ENSGALG00000004437	716.945	-3.85268	0.204245	-18.863	2.29641e-79	2.04305e-77	Down
ENSGALG00000019552	526.394	7.84194	0.41722	18.7957	8.19341e-79	7.24147e-77	Up
ENSGALG00000002347	10189.9	2.37953	0.126657	18.7871	9.62152e-79	8.44807e-77	Up
ENSGALG00000037603	7812.29	-3.40038	0.181852	-18.6986	5.08631e-78	4.43698e-76	Down
ENSGALG00000005521	11437.8	3.32766	0.178196	18.6741	8.03803e-78	6.96664e-76	Up
ENSGALG00000012888	1833.67	-2.68707	0.143907	-18.6723	8.31931e-78	7.16421e-76	Down
ENSGALG00000002371	492.162	5.81869	0.312463	18.622	2.13e-77	1.82257e-75	Up
ENSGALG00000004250	1064.45	-3.00118	0.161339	-18.6018	3.10904e-77	2.64347e-75	Down
ENSGALG00000023749	4220.23	3.53438	0.190158	18.5865	4.13356e-77	3.47064e-75	Up
ENSGALG00000032984	496.462	-4.856	0.261264	-18.5865	4.13073e-77	3.47064e-75	Down
ENSGALG00000042626	598.535	8.0024	0.430621	18.5834	4.37782e-77	3.6529e-75	Up
ENSGALG00000051534	11448.4	2.77531	0.150159	18.4825	2.85871e-76	2.37061e-74	Up
ENSGALG00000028423	8294.1	2.35481	0.127698	18.4405	6.21975e-76	5.12614e-74	Up
ENSGALG00000006083	1137.16	-3.96996	0.215304	-18.4389	6.40593e-76	5.24739e-74	Down
ENSGALG00000009509	307.436	5.19386	0.281871	18.4264	8.07052e-76	6.57087e-74	Up
ENSGALG00000004562	5705.08	3.21241	0.174544	18.4046	1.20624e-75	9.76181e-74	Up
ENSGALG00000012345	2494.4	3.97772	0.216572	18.3667	2.42548e-75	1.95113e-73	Up
ENSGALG00000005553	436.283	6.63353	0.36185	18.3323	4.57294e-75	3.65672e-73	Up
ENSGALG00000006868	1186.88	3.30319	0.180653	18.2847	1.0949e-74	8.70345e-73	Up
ENSGALG00000029760	532.094	4.0427	0.221465	18.2544	1.91013e-74	1.50945e-72	Up
ENSGALG00000005509	1078.51	-3.42516	0.1887	-18.1514	1.25201e-73	9.83596e-72	Down
ENSGALG00000012821	1565.34	5.74134	0.316325	18.1501	1.28155e-73	1.00095e-71	Up
ENSGALG00000016351	4824.89	3.39085	0.187167	18.1167	2.35205e-73	1.82644e-71	Up
ENSGALG00000023089	3283.15	3.28546	0.181531	18.0986	3.26973e-73	2.52446e-71	Up
ENSGALG00000013427	4078.55	-4.19386	0.232082	-18.0706	5.4329e-73	4.17061e-71	Down
ENSGALG00000002294	3859.67	-2.90228	0.160714	-18.0587	6.73914e-73	5.14395e-71	Down
ENSGALG00000055788	1037.19	2.67409	0.148083	18.0581	6.81027e-73	5.16888e-71	Up
ENSGALG00000036871	1601.41	-2.65043	0.146968	-18.0341	1.05263e-72	7.94442e-71	Down
ENSGALG00000009809	2387.05	-2.81985	0.156418	-18.0277	1.18095e-72	8.86309e-71	Down
ENSGALG00000008369	6447.46	-2.80919	0.156123	-17.9935	2.19057e-72	1.63489e-70	Down
ENSGALG00000005651	2925.06	-2.78502	0.15483	-17.9876	2.43637e-72	1.8083e-70	Down
ENSGALG00000016675	683.321	-4.17094	0.231944	-17.9825	2.67149e-72	1.97191e-70	Down
ENSGALG00000033186	10315.9	3.46236	0.192578	17.979	2.84811e-72	2.0908e-70	Up
ENSGALG00000020836	315.051	5.86824	0.326871	17.9528	4.56404e-72	3.33225e-70	Up
ENSGALG00000016705	365.343	-4.20237	0.234159	-17.9467	5.09676e-72	3.70108e-70	Down
ENSGALG00000011657	846.449	4.64821	0.259137	17.9373	6.03521e-72	4.35898e-70	Up
ENSGALG00000001229	11447.1	2.53349	0.141355	17.9229	7.819e-72	5.61714e-70	Up
ENSGALG00000001342	477.183	4.41849	0.247852	17.8271	4.35334e-71	3.11079e-69	Up
ENSGALG00000061925	1147.94	6.85784	0.385409	17.7937	7.91086e-71	5.62299e-69	Up
ENSGALG00000052425	1308.26	3.97124	0.223553	17.7642	1.33891e-70	9.46679e-69	Up
ENSGALG00000003169	2481.03	-2.35452	0.132662	-17.7484	1.77482e-70	1.24832e-68	Down
ENSGALG00000008442	952.387	3.85846	0.217645	17.7282	2.5406e-70	1.76842e-68	Up
ENSGALG00000037506	2139.54	5.77392	0.325687	17.7285	2.5291e-70	1.76842e-68	Up
ENSGALG00000004474	849.511	-3.61537	0.203983	-17.7239	2.74206e-70	1.89881e-68	Down
ENSGALG00000008262	376.472	5.08735	0.287754	17.6795	6.02906e-70	4.15356e-68	Up
ENSGALG00000032440	778.161	4.16376	0.235913	17.6495	1.02608e-69	7.03281e-68	Up
ENSGALG00000009361	454.787	-4.2213	0.239268	-17.6426	1.16041e-69	7.91315e-68	Down
ENSGALG00000013941	5469.91	3.30506	0.18749	17.6279	1.5043e-69	1.02065e-67	Up
ENSGALG00000008312	1072.89	-3.91027	0.222131	-17.6034	2.31902e-69	1.56551e-67	Down
ENSGALG00000034077	20657	2.98265	0.169553	17.5912	2.87703e-69	1.9325e-67	Up
ENSGALG00000027363	971.848	-3.16762	0.180078	-17.5902	2.92675e-69	1.95612e-67	Down
ENSGALG00000005139	11909.1	-2.06088	0.117802	-17.4944	1.57947e-68	1.05043e-66	Down
ENSGALG00000035140	1685.7	-3.87437	0.222007	-17.4516	3.34948e-68	2.2166e-66	Down
ENSGALG00000030344	339.802	6.16763	0.354124	17.4166	6.17294e-68	4.06506e-66	Up
ENSGALG00000007354	475.583	4.58542	0.263609	17.3948	9.04194e-68	5.89658e-66	Up
ENSGALG00000050386	1375.91	-2.63149	0.15128	-17.3948	9.02913e-68	5.89658e-66	Down
ENSGALG00000006425	14421	2.84508	0.163658	17.3843	1.08596e-67	7.04775e-66	Up
ENSGALG00000004676	972.791	3.20769	0.184918	17.3465	2.0953e-67	1.35328e-65	Up
ENSGALG00000016379	6306.4	2.80175	0.161582	17.3395	2.36809e-67	1.52215e-65	Up
ENSGALG00000023435	647.713	2.92158	0.168556	17.333	2.65305e-67	1.69719e-65	Up
ENSGALG00000003015	1949.11	3.45995	0.199719	17.3241	3.09589e-67	1.9711e-65	Up
ENSGALG00000011623	137450	4.41621	0.254951	17.3218	3.22173e-67	2.04154e-65	Up
ENSGALG00000008096	2795.93	-3.00793	0.173678	-17.319	3.38455e-67	2.13465e-65	Down
ENSGALG00000007477	3894.39	3.34215	0.193221	17.297	4.95212e-67	3.10873e-65	Up
ENSGALG00000009687	358.807	-4.69998	0.27187	-17.2876	5.83095e-67	3.6434e-65	Down
ENSGALG00000002564	295.78	4.79295	0.277363	17.2804	6.60843e-67	4.11008e-65	Up
ENSGALG00000006035	1783.51	5.36268	0.310527	17.2696	7.96906e-67	4.93347e-65	Up
ENSGALG00000010949	1332.53	5.29369	0.307587	17.2104	2.21993e-66	1.36801e-64	Up
ENSGALG00000040256	460.822	3.98223	0.231627	17.1924	3.02533e-66	1.85581e-64	Up
ENSGALG00000015923	4880.08	2.72794	0.158686	17.1908	3.11129e-66	1.89987e-64	Up
ENSGALG00000010268	1200.37	3.90933	0.227715	17.1677	4.635e-66	2.81749e-64	Up
ENSGALG00000010953	404.569	-5.14686	0.300449	-17.1306	8.77428e-66	5.30963e-64	Down
ENSGALG00000067038	786.905	-4.08692	0.23868	-17.123	9.99213e-66	6.01947e-64	Down
ENSGALG00000054420	7474.66	6.55321	0.384261	17.0541	3.25979e-65	1.955e-63	Up
ENSGALG00000029083	669.791	4.44909	0.261108	17.0393	4.19725e-65	2.50604e-63	Up
ENSGALG00000036218	3290.47	3.235	0.189861	17.0388	4.23158e-65	2.51535e-63	Up
ENSGALG00000040079	1468.21	-3.76093	0.220938	-17.0226	5.58778e-65	3.30688e-63	Down
ENSGALG00000049579	2864.22	2.59298	0.15246	17.0077	7.20546e-65	4.24553e-63	Up
ENSGALG00000005597	28206.6	-3.20526	0.188728	-16.9835	1.08849e-64	6.38551e-63	Down
ENSGALG00000052892	955.269	-3.68452	0.217022	-16.9776	1.2027e-64	7.02482e-63	Down
ENSGALG00000066950	1428.4	2.74258	0.161611	16.9703	1.36277e-64	7.92531e-63	Up
ENSGALG00000010044	362.753	5.34925	0.316483	16.9022	4.33787e-64	2.51185e-62	Up
ENSGALG00000030419	2286.98	-2.57663	0.152828	-16.8597	8.89952e-64	5.13117e-62	Down
ENSGALG00000042840	1333.39	-2.84356	0.16944	-16.7821	3.30125e-63	1.89525e-61	Down
ENSGALG00000004949	575.497	-2.80098	0.167086	-16.7637	4.49778e-63	2.5712e-61	Down
ENSGALG00000044581	747.994	-3.84232	0.229257	-16.7599	4.79477e-63	2.72936e-61	Down
ENSGALG00000006300	6038.61	3.68633	0.220362	16.7285	8.12857e-63	4.60756e-61	Up
ENSGALG00000064238	446.757	3.8881	0.232515	16.7219	9.07668e-63	5.12337e-61	Up
ENSGALG00000027159	541.175	-3.2298	0.193227	-16.7151	1.01832e-62	5.72392e-61	Down
ENSGALG00000038772	3723.61	2.67449	0.160025	16.713	1.05449e-62	5.9025e-61	Up
ENSGALG00000002142	4528.83	3.18068	0.190926	16.6592	2.59511e-62	1.44658e-60	Up
ENSGALG00000005036	392.14	4.39363	0.264151	16.633	4.01764e-62	2.23029e-60	Up
ENSGALG00000008953	661.375	-2.6447	0.15939	-16.5926	7.87833e-62	4.35545e-60	Down
ENSGALG00000001773	346.319	-4.15215	0.250396	-16.5823	9.35271e-62	5.14936e-60	Down
ENSGALG00000005378	10057.1	2.30978	0.1393	16.5813	9.51897e-62	5.21951e-60	Up
ENSGALG00000006074	364.203	-4.01478	0.24233	-16.5674	1.19884e-61	6.54682e-60	Down
ENSGALG00000014907	2797.69	-3.36138	0.202997	-16.5588	1.38333e-61	7.52372e-60	Down
ENSGALG00000012594	3620.05	2.85374	0.172692	16.525	2.42425e-61	1.3132e-59	Up
ENSGALG00000000215	3466.93	-2.65769	0.161128	-16.4943	4.03114e-61	2.17487e-59	Down
ENSGALG00000030597	2129.11	3.68151	0.223387	16.4804	5.07387e-61	2.7265e-59	Up
ENSGALG00000054273	3423.18	-2.48269	0.150701	-16.4743	5.61003e-61	3.00259e-59	Down
ENSGALG00000007620	1663.65	3.87213	0.235335	16.4537	7.89222e-61	4.2073e-59	Up
ENSGALG00000038241	5944.16	5.34959	0.325225	16.4489	8.54386e-61	4.53669e-59	Up
ENSGALG00000006494	6250.05	-3.39466	0.206547	-16.4353	1.06919e-60	5.65493e-59	Down
ENSGALG00000006505	6860.63	2.20098	0.134195	16.4014	1.86911e-60	9.84689e-59	Up
ENSGALG00000011405	46298.5	5.02818	0.307698	16.3412	5.02156e-60	2.63514e-58	Up
ENSGALG00000055117	32153	2.23906	0.137129	16.3282	6.22343e-60	3.25313e-58	Up
ENSGALG00000037665	1565.23	-2.82817	0.173342	-16.3155	7.6541e-60	3.98547e-58	Down
ENSGALG00000065441	1174.35	4.3646	0.267848	16.2951	1.06938e-59	5.54672e-58	Up
ENSGALG00000002623	632.722	5.1434	0.315754	16.2892	1.17714e-59	6.08218e-58	Up
ENSGALG00000029301	509.952	4.43762	0.272721	16.2716	1.56893e-59	8.07546e-58	Up
ENSGALG00000042521	733.562	3.90039	0.239839	16.2626	1.81987e-59	9.33133e-58	Up
ENSGALG00000003136	920.316	-3.30315	0.203359	-16.243	2.50454e-59	1.27932e-57	Down
ENSGALG00000005475	6333.59	-2.19204	0.135101	-16.2252	3.34892e-59	1.70414e-57	Down
ENSGALG00000023451	31807	2.78381	0.171758	16.2078	4.44542e-59	2.25358e-57	Up
ENSGALG00000038399	595.111	-4.32883	0.268021	-16.1511	1.11591e-58	5.63577e-57	Down
ENSGALG00000014786	9341.5	-2.47475	0.153403	-16.1323	1.51205e-58	7.60781e-57	Down
ENSGALG00000010291	2147.14	2.77653	0.172383	16.1068	2.28689e-58	1.14635e-56	Up
ENSGALG00000009677	3087.15	-2.51522	0.156385	-16.0835	3.33281e-58	1.66442e-56	Down
ENSGALG00000003370	11313.8	3.43573	0.21391	16.0616	4.74148e-58	2.35339e-56	Up
ENSGALG00000016571	222.775	5.1992	0.323705	16.0615	4.74742e-58	2.35339e-56	Up
ENSGALG00000004150	446.519	-3.0094	0.187601	-16.0415	6.55727e-58	3.23862e-56	Down
ENSGALG00000010303	1299.68	-3.9543	0.246877	-16.0173	9.67259e-58	4.75977e-56	Down
ENSGALG00000046187	1528.05	-3.04523	0.190513	-15.9844	1.64101e-57	8.04575e-56	Down
ENSGALG00000010874	14104.6	2.94234	0.184364	15.9594	2.45194e-57	1.19779e-55	Up
ENSGALG00000006805	2697.25	2.33269	0.146247	15.9503	2.83332e-57	1.37909e-55	Up
ENSGALG00000009139	6753.64	2.41584	0.151861	15.9083	5.55413e-57	2.69365e-55	Up
ENSGALG00000003567	489.266	6.87074	0.43192	15.9075	5.62536e-57	2.71839e-55	Up
ENSGALG00000011967	416.265	2.85387	0.179409	15.9071	5.65771e-57	2.72422e-55	Up
ENSGALG00000026838	388.744	-5.91658	0.372288	-15.8925	7.14305e-57	3.42713e-55	Down
ENSGALG00000060125	390.666	4.58251	0.288774	15.8689	1.04112e-56	4.97737e-55	Up
ENSGALG00000029968	2980.98	3.21857	0.203083	15.8485	1.43885e-56	6.85444e-55	Up
ENSGALG00000017120	378.449	-3.31277	0.20906	-15.846	1.4972e-56	7.10722e-55	Down
ENSGALG00000026154	430.223	-3.65982	0.231497	-15.8093	2.68284e-56	1.26906e-54	Down
ENSGALG00000040360	7659.09	4.35137	0.275511	15.7938	3.43033e-56	1.61695e-54	Up
ENSGALG00000067089	730.997	2.63538	0.166922	15.7881	3.75677e-56	1.76463e-54	Up
ENSGALG00000037811	3496.89	2.23084	0.141407	15.7759	4.55537e-56	2.1323e-54	Up
ENSGALG00000068171	1410.54	4.02971	0.255891	15.7478	7.11573e-56	3.31919e-54	Up
ENSGALG00000041722	2152.16	3.55588	0.225806	15.7475	7.14664e-56	3.32208e-54	Up
ENSGALG00000030580	239.012	-4.11544	0.261387	-15.7447	7.47319e-56	3.46189e-54	Down
ENSGALG00000006822	227.841	5.42893	0.34489	15.741	7.9138e-56	3.6534e-54	Up
ENSGALG00000014873	7590.2	-3.70835	0.235692	-15.7339	8.859e-56	4.07575e-54	Down
ENSGALG00000039023	5358.32	-2.483	0.158168	-15.6985	1.54867e-55	7.10061e-54	Down
ENSGALG00000063069	242.529	-4.77924	0.304523	-15.6942	1.65775e-55	7.57491e-54	Down
ENSGALG00000015446	806.66	-3.20517	0.204528	-15.671	2.38733e-55	1.08717e-53	Down
ENSGALG00000036133	396.926	-3.52161	0.224932	-15.6564	3.00625e-55	1.36439e-53	Down
ENSGALG00000037943	521.751	-3.47767	0.222877	-15.6035	6.88701e-55	3.11516e-53	Down
ENSGALG00000003227	27544.4	-3.14653	0.201737	-15.5972	7.60945e-55	3.43038e-53	Down
ENSGALG00000003948	30395.5	3.54563	0.227493	15.5856	9.11449e-55	4.09512e-53	Up
ENSGALG00000015709	758.9	-3.72208	0.238878	-15.5815	9.72446e-55	4.34015e-53	Down
ENSGALG00000054048	1607.69	4.55694	0.292456	15.5816	9.70211e-55	4.34015e-53	Up
ENSGALG00000041202	678.386	2.7339	0.175601	15.5688	1.18572e-54	5.2745e-53	Up
ENSGALG00000011226	656.603	-2.88801	0.185579	-15.5622	1.31504e-54	5.83043e-53	Down
ENSGALG00000003510	1161.9	3.08561	0.198302	15.5601	1.35827e-54	6.00232e-53	Up
ENSGALG00000016500	755.017	2.59509	0.166826	15.5557	1.45592e-54	6.41271e-53	Up
ENSGALG00000050866	69915.7	-2.19018	0.141285	-15.5018	3.37327e-54	1.48093e-52	Down
ENSGALG00000002846	376.052	5.80866	0.37511	15.4853	4.36362e-54	1.90948e-52	Up
ENSGALG00000011220	8017.69	-3.05694	0.197622	-15.4687	5.64775e-54	2.46337e-52	Down
ENSGALG00000002155	4281.67	3.77677	0.2446	15.4406	8.72981e-54	3.79535e-52	Up
ENSGALG00000004321	1598.81	2.30865	0.149624	15.4297	1.03393e-53	4.48058e-52	Up
ENSGALG00000012513	9306.67	2.2556	0.146318	15.4157	1.28312e-53	5.54259e-52	Up
ENSGALG00000008860	3684.72	3.13865	0.203618	15.4144	1.3097e-53	5.63927e-52	Up
ENSGALG00000039553	40553.3	2.38366	0.154654	15.4129	1.34061e-53	5.75393e-52	Up
ENSGALG00000002761	3224.67	2.25611	0.146385	15.4121	1.35647e-53	5.80343e-52	Up
ENSGALG00000013624	1824.1	3.21425	0.208562	15.4115	1.37092e-53	5.84664e-52	Up
ENSGALG00000010164	18682	-3.3117	0.214896	-15.4107	1.38677e-53	5.89552e-52	Down
ENSGALG00000028083	368.201	-5.11506	0.331985	-15.4075	1.45699e-53	6.17452e-52	Down
ENSGALG00000027864	1734.87	3.39058	0.220339	15.388	1.96964e-53	8.32081e-52	Up
ENSGALG00000049572	985.944	-9.69279	0.630934	-15.3626	2.9164e-53	1.22818e-51	Down
ENSGALG00000027140	3058.59	2.20501	0.143549	15.3607	3.00164e-53	1.26013e-51	Up
ENSGALG00000011426	3076.88	1.99683	0.130052	15.3541	3.32547e-53	1.39173e-51	Up
ENSGALG00000037051	6697.18	3.61479	0.235655	15.3394	4.1733e-53	1.74112e-51	Up
ENSGALG00000042077	544.916	5.46269	0.356596	15.319	5.70995e-53	2.37485e-51	Up
ENSGALG00000037695	319.382	5.34242	0.349336	15.2931	8.5042e-53	3.52609e-51	Up
ENSGALG00000011799	418.961	3.86004	0.252444	15.2907	8.82046e-53	3.64597e-51	Up
ENSGALG00000033408	260.641	-3.63459	0.237899	-15.2779	1.07424e-52	4.4268e-51	Down
ENSGALG00000015688	533.685	-3.00513	0.196704	-15.2774	1.08124e-52	4.44201e-51	Down
ENSGALG00000047356	562.245	-3.39961	0.222539	-15.2764	1.09793e-52	4.49684e-51	Down
ENSGALG00000054988	199.243	4.55776	0.298471	15.2703	1.2056e-52	4.92279e-51	Up
ENSGALG00000005846	908.472	-3.00446	0.196976	-15.2529	1.57415e-52	6.40821e-51	Down
ENSGALG00000037816	1200.94	-2.18189	0.143216	-15.235	2.07219e-52	8.4102e-51	Down
ENSGALG00000009207	466.783	-4.56768	0.299927	-15.2293	2.26018e-52	9.14557e-51	Down
ENSGALG00000041988	6812.37	4.95851	0.326497	15.187	4.31011e-52	1.7388e-50	Up
ENSGALG00000003742	429.93	5.45604	0.359344	15.1834	4.55834e-52	1.83343e-50	Up
ENSGALG00000034905	1784.41	-2.76335	0.182033	-15.1805	4.76131e-52	1.90936e-50	Down
ENSGALG00000031343	13499	2.44034	0.161036	15.1539	7.13505e-52	2.85275e-50	Up
ENSGALG00000038678	3131.91	-2.28724	0.151141	-15.1332	9.78453e-52	3.90045e-50	Down
ENSGALG00000014721	3864.75	-2.75304	0.1824	-15.0934	1.78888e-51	7.11001e-50	Down
ENSGALG00000005493	602.172	-3.80156	0.251894	-15.0919	1.83149e-51	7.25787e-50	Down
ENSGALG00000027986	390.298	3.93967	0.261301	15.0771	2.2898e-51	9.04742e-50	Up
ENSGALG00000002645	171.257	4.87192	0.323294	15.0696	2.56509e-51	1.01054e-49	Up
ENSGALG00000010692	5231.34	4.47805	0.297197	15.0676	2.64466e-51	1.03884e-49	Up
ENSGALG00000008500	8119.98	2.64178	0.175372	15.0639	2.79941e-51	1.09642e-49	Up
ENSGALG00000065279	4120.82	-1.93414	0.128865	-15.009	6.4126e-51	2.50427e-49	Down
ENSGALG00000009292	461.617	-4.03044	0.268896	-14.9889	8.68264e-51	3.38094e-49	Down
ENSGALG00000010180	306.409	-3.50187	0.233658	-14.9872	8.90879e-51	3.45898e-49	Down
ENSGALG00000009784	2916.11	-2.62759	0.175372	-14.983	9.48843e-51	3.67342e-49	Down
ENSGALG00000007651	2444.47	-2.01235	0.134563	-14.9547	1.45237e-50	5.60664e-49	Down
ENSGALG00000019489	274.992	3.77677	0.252624	14.9502	1.55373e-50	5.98075e-49	Up
ENSGALG00000040433	1250.03	-2.57365	0.172172	-14.9482	1.6011e-50	6.14549e-49	Down
ENSGALG00000005350	4525.54	-2.4324	0.162744	-14.9462	1.64889e-50	6.31088e-49	Down
ENSGALG00000057191	750.555	-2.94028	0.19683	-14.9382	1.85894e-50	7.09459e-49	Down
ENSGALG00000015030	9528.86	-2.07831	0.139153	-14.9355	1.9366e-50	7.37005e-49	Down
ENSGALG00000006539	1981.75	-2.48314	0.166706	-14.8953	3.53757e-50	1.34248e-48	Down
ENSGALG00000005314	3331.9	-2.12522	0.142919	-14.87	5.15864e-50	1.95215e-48	Down
ENSGALG00000032590	850.547	-2.58829	0.174086	-14.8679	5.329e-50	2.01095e-48	Down
ENSGALG00000011376	6348.44	3.39014	0.228423	14.8415	7.89773e-50	2.97194e-48	Up
ENSGALG00000043080	367.17	4.72867	0.319178	14.8152	1.16905e-49	4.38686e-48	Up
ENSGALG00000063401	358.792	4.0619	0.274268	14.8099	1.26348e-49	4.72801e-48	Up
ENSGALG00000028148	1323.14	2.34823	0.158641	14.8022	1.41774e-49	5.29054e-48	Up
ENSGALG00000012921	1583.05	2.73489	0.184868	14.7937	1.60859e-49	5.9861e-48	Up
ENSGALG00000043984	160.673	5.00175	0.338362	14.7822	1.90801e-49	7.08071e-48	Up
ENSGALG00000030492	223.794	-5.86606	0.396876	-14.7806	1.95461e-49	7.23367e-48	Down
ENSGALG00000005992	6289.74	2.16723	0.146725	14.7708	2.26101e-49	8.34463e-48	Up
ENSGALG00000009859	2967.32	-2.34249	0.158706	-14.7599	2.65649e-49	9.77733e-48	Down
ENSGALG00000005541	2157.57	4.35173	0.294899	14.7567	2.78657e-49	1.02281e-47	Up
ENSGALG00000009676	759.68	-2.78101	0.188561	-14.7486	3.14223e-49	1.15021e-47	Down
ENSGALG00000008014	1405.93	3.33203	0.22642	14.7161	5.07774e-49	1.85365e-47	Up
ENSGALG00000004721	1242.44	2.92021	0.1985	14.7114	5.44789e-49	1.98338e-47	Up
ENSGALG00000016785	2825.97	3.77521	0.257176	14.6795	8.72704e-49	3.16862e-47	Up
ENSGALG00000014724	2817.48	-2.15228	0.146626	-14.6787	8.82691e-49	3.19625e-47	Down
ENSGALG00000003039	4044.79	2.86928	0.195519	14.6752	9.29392e-49	3.3563e-47	Up
ENSGALG00000027428	505.935	-2.53198	0.173004	-14.6353	1.67141e-48	6.01977e-47	Down
ENSGALG00000033320	2331.48	2.95149	0.201704	14.6328	1.73586e-48	6.23517e-47	Up
ENSGALG00000003812	2948.09	2.17766	0.148937	14.6214	2.05179e-48	7.35034e-47	Up
ENSGALG00000011347	323.882	-7.21326	0.494049	-14.6003	2.79583e-48	9.98914e-47	Down
ENSGALG00000003106	227.313	-3.68013	0.252092	-14.5984	2.87553e-48	1.02467e-46	Down
ENSGALG00000053210	180.199	3.94516	0.270849	14.5659	4.63063e-48	1.64571e-46	Up
ENSGALG00000009012	459.493	4.47226	0.307063	14.5646	4.7142e-48	1.67099e-46	Up
ENSGALG00000037611	732.849	-3.94111	0.270649	-14.5617	4.92359e-48	1.74062e-46	Down
ENSGALG00000007507	436.076	3.80353	0.261301	14.5561	5.33845e-48	1.88233e-46	Up
ENSGALG00000006076	864.156	2.30017	0.158062	14.5524	5.6419e-48	1.98412e-46	Up
ENSGALG00000030550	1678.69	2.67292	0.183763	14.5455	6.23648e-48	2.18749e-46	Up
ENSGALG00000012712	1966.85	3.00121	0.206418	14.5395	6.80747e-48	2.38155e-46	Up
ENSGALG00000021665	3375.66	-2.57503	0.177254	-14.5273	8.13418e-48	2.8383e-46	Down
ENSGALG00000042744	19330.7	5.44211	0.374928	14.5151	9.72218e-48	3.38362e-46	Up
ENSGALG00000063310	169.176	5.13015	0.353509	14.5121	1.01615e-47	3.52737e-46	Up
ENSGALG00000047827	233.152	5.98937	0.413394	14.4883	1.43651e-47	4.97372e-46	Up
ENSGALG00000008728	442.216	-2.55799	0.176793	-14.4689	1.90532e-47	6.57998e-46	Down
ENSGALG00000010363	12608.2	2.525	0.174548	14.466	1.98718e-47	6.84506e-46	Up
ENSGALG00000008006	247.079	-4.76566	0.329675	-14.4556	2.31011e-47	7.93708e-46	Down
ENSGALG00000006755	544.786	3.5977	0.248968	14.4505	2.48977e-47	8.53255e-46	Up
ENSGALG00000002856	3601.82	2.09033	0.144875	14.4285	3.42373e-47	1.17034e-45	Up
ENSGALG00000026808	209.885	-5.01081	0.347533	-14.4182	3.97457e-47	1.35519e-45	Down
ENSGALG00000002403	11558.1	3.01408	0.209095	14.4149	4.16829e-47	1.41764e-45	Up
ENSGALG00000008218	5221.47	2.34144	0.162439	14.4143	4.20594e-47	1.42683e-45	Up
ENSGALG00000032925	3229.81	2.13064	0.147875	14.4084	4.58234e-47	1.55061e-45	Up
ENSGALG00000004809	3711.94	2.27173	0.157859	14.3909	5.90607e-47	1.99352e-45	Up
ENSGALG00000003021	363.949	2.7344	0.190174	14.3785	7.06468e-47	2.37862e-45	Up
ENSGALG00000023436	386.248	3.42324	0.238299	14.3653	8.53917e-47	2.86788e-45	Up
ENSGALG00000010668	479.962	-3.18744	0.221935	-14.362	8.95476e-47	2.99996e-45	Down
ENSGALG00000004684	2036.22	1.89115	0.131731	14.3561	9.75449e-47	3.25975e-45	Up
ENSGALG00000002152	414.237	-3.76588	0.262338	-14.3551	9.90505e-47	3.30185e-45	Down
ENSGALG00000009280	277.617	-4.46712	0.3116	-14.3361	1.30181e-46	4.32882e-45	Down
ENSGALG00000004273	905.59	-2.50817	0.175184	-14.3173	1.70641e-46	5.66022e-45	Down
ENSGALG00000008160	875.11	-2.59302	0.181286	-14.3035	2.08043e-46	6.88387e-45	Down
ENSGALG00000041650	2781.43	3.10776	0.217405	14.2948	2.35811e-46	7.7835e-45	Up
ENSGALG00000037138	18593.5	2.31327	0.161838	14.2937	2.39516e-46	7.88641e-45	Up
ENSGALG00000016806	1951.03	-2.82061	0.197403	-14.2886	2.57676e-46	8.46362e-45	Down
ENSGALG00000014202	154.004	4.46164	0.312311	14.2859	2.67894e-46	8.77779e-45	Up
ENSGALG00000010313	1161.66	-2.22622	0.15605	-14.2661	3.56048e-46	1.16378e-44	Down
ENSGALG00000062800	1745.83	-2.07039	0.145454	-14.234	5.63492e-46	1.83737e-44	Down
ENSGALG00000041577	191.605	5.13355	0.361272	14.2097	7.98167e-46	2.59627e-44	Up
ENSGALG00000005147	1352.79	3.66731	0.258307	14.1975	9.49273e-46	3.08032e-44	Up
ENSGALG00000056746	1235.87	-2.50327	0.177126	-14.1327	2.38871e-45	7.7325e-44	Down
ENSGALG00000020067	1652.3	2.33138	0.165159	14.116	3.02833e-45	9.77946e-44	Up
ENSGALG00000005046	1486.13	-3.07038	0.217529	-14.1148	3.07845e-45	9.91747e-44	Down
ENSGALG00000006258	298.063	3.01001	0.213255	14.1146	3.08736e-45	9.9224e-44	Up
ENSGALG00000015729	852.724	3.34437	0.236958	14.1138	3.12314e-45	1.00134e-43	Up
ENSGALG00000006808	17065.8	2.28898	0.162223	14.1101	3.29179e-45	1.0529e-43	Up
ENSGALG00000040249	164.247	5.34346	0.378943	14.101	3.74575e-45	1.19526e-43	Up
ENSGALG00000010110	2042.33	2.97934	0.211354	14.0965	3.99151e-45	1.27066e-43	Up
ENSGALG00000001239	266.9	-3.43198	0.2435	-14.0944	4.11372e-45	1.30647e-43	Down
ENSGALG00000000604	636.026	3.73398	0.264971	14.092	4.25101e-45	1.34689e-43	Up
ENSGALG00000007874	5768.74	2.73143	0.194068	14.0746	5.4381e-45	1.71895e-43	Up
ENSGALG00000003005	295.25	4.7029	0.334579	14.0562	7.05902e-45	2.22608e-43	Up
ENSGALG00000000442	329.232	-3.27996	0.233445	-14.0503	7.67468e-45	2.41456e-43	Down
ENSGALG00000013208	333.532	-3.858	0.27467	-14.046	8.15502e-45	2.55969e-43	Down
ENSGALG00000010116	167.655	4.46034	0.31814	14.02	1.17538e-44	3.68068e-43	Up
ENSGALG00000012395	4837.52	-2.72599	0.194685	-14.002	1.51512e-44	4.73351e-43	Down
ENSGALG00000012658	1815.78	-2.265	0.162099	-13.9729	2.28108e-44	7.10998e-43	Down
ENSGALG00000017103	4312.89	2.2257	0.159306	13.9712	2.33593e-44	7.2641e-43	Up
ENSGALG00000053860	313.558	7.49452	0.53732	13.948	3.23749e-44	1.00444e-42	Up
ENSGALG00000015407	407.975	-2.63873	0.189466	-13.9272	4.33057e-44	1.34048e-42	Down
ENSGALG00000030081	594.01	-2.56896	0.184872	-13.8959	6.70842e-44	2.07174e-42	Down
ENSGALG00000012059	743.539	-2.34448	0.168786	-13.8902	7.26034e-44	2.23705e-42	Down
ENSGALG00000013034	357.39	-2.95358	0.212678	-13.8876	7.53305e-44	2.31577e-42	Down
ENSGALG00000010090	400.729	3.1428	0.226451	13.8785	8.54946e-44	2.62223e-42	Up
ENSGALG00000006783	16090.9	2.38498	0.172033	13.8635	1.05421e-43	3.22562e-42	Up
ENSGALG00000008786	1837.94	-3.21292	0.231757	-13.8633	1.05648e-43	3.22562e-42	Down
ENSGALG00000002431	972.54	3.16649	0.228424	13.8623	1.07132e-43	3.2635e-42	Up
ENSGALG00000062642	694.358	-2.92444	0.211114	-13.8525	1.22939e-43	3.73657e-42	Down
ENSGALG00000060920	7172.19	2.30231	0.166239	13.8493	1.28396e-43	3.89362e-42	Up
ENSGALG00000028015	234.66	4.19696	0.303133	13.8453	1.35891e-43	4.11162e-42	Up
ENSGALG00000031035	682.874	-3.09215	0.224316	-13.7848	3.14649e-43	9.49887e-42	Down
ENSGALG00000033593	712.859	-3.59323	0.260706	-13.7827	3.23898e-43	9.75615e-42	Down
ENSGALG00000013583	811.989	-2.26575	0.164699	-13.7569	4.63128e-43	1.39187e-41	Down
ENSGALG00000040136	393.825	4.62377	0.336186	13.7536	4.84549e-43	1.453e-41	Up
ENSGALG00000063776	194.172	-5.66602	0.412588	-13.7329	6.45194e-43	1.93041e-41	Down
ENSGALG00000037249	1794.44	3.97612	0.289588	13.7303	6.68991e-43	1.99716e-41	Up
ENSGALG00000054619	609.594	4.20819	0.306508	13.7295	6.76393e-43	2.01478e-41	Up
ENSGALG00000009814	2219.29	1.84554	0.134551	13.7163	8.10679e-43	2.40944e-41	Up
ENSGALG00000031424	25280.8	2.03869	0.148919	13.69	1.16515e-42	3.45531e-41	Up
ENSGALG00000058017	399.999	-2.78039	0.203293	-13.6768	1.39778e-42	4.13607e-41	Down
ENSGALG00000037769	1490.54	-2.71915	0.198944	-13.6679	1.57902e-42	4.66209e-41	Down
ENSGALG00000016941	199.506	5.33195	0.390161	13.666	1.61971e-42	4.77175e-41	Up
ENSGALG00000039741	439.58	-4.49845	0.329261	-13.6623	1.7062e-42	5.01556e-41	Down
ENSGALG00000052336	1419.95	-4.34156	0.317849	-13.6592	1.77903e-42	5.21824e-41	Down
ENSGALG00000036234	657.971	-2.73129	0.200038	-13.6539	1.91474e-42	5.60406e-41	Down
ENSGALG00000006157	9884.07	2.77175	0.203269	13.6359	2.45071e-42	7.15714e-41	Up
ENSGALG00000026674	577.033	-2.67613	0.196368	-13.6282	2.72349e-42	7.93653e-41	Down
ENSGALG00000015809	482.889	-3.34217	0.245453	-13.6163	3.20175e-42	9.31002e-41	Down
ENSGALG00000017197	558.424	2.7511	0.202109	13.612	3.3987e-42	9.86136e-41	Up
ENSGALG00000008562	464.934	3.29928	0.242503	13.6051	3.73326e-42	1.08088e-40	Up
ENSGALG00000010847	389.625	-3.12445	0.229962	-13.5868	4.7973e-42	1.38595e-40	Down
ENSGALG00000034616	728.474	-3.3224	0.244707	-13.577	5.4792e-42	1.57956e-40	Down
ENSGALG00000009880	339.655	-3.1174	0.229844	-13.5631	6.62298e-42	1.90521e-40	Down
ENSGALG00000041346	742.214	-3.92105	0.289106	-13.5627	6.66802e-42	1.91406e-40	Down
ENSGALG00000025743	547.361	-2.30108	0.169998	-13.5359	9.59751e-42	2.7491e-40	Down
ENSGALG00000025858	451.17	-3.10001	0.229221	-13.5241	1.12691e-41	3.22104e-40	Down
ENSGALG00000010533	2083.19	-3.89148	0.28775	-13.5238	1.13174e-41	3.22797e-40	Down
ENSGALG00000043555	2719.83	2.13106	0.157657	13.5171	1.23968e-41	3.52835e-40	Up
ENSGALG00000042454	1011.19	3.61642	0.267593	13.5146	1.28176e-41	3.64043e-40	Up
ENSGALG00000010836	319.287	-4.39727	0.32603	-13.4873	1.85826e-41	5.26665e-40	Down
ENSGALG00000007289	6532.63	2.38765	0.177122	13.4802	2.0449e-41	5.78341e-40	Up
ENSGALG00000013672	463.909	-2.8015	0.207897	-13.4754	2.18203e-41	6.15828e-40	Down
ENSGALG00000009519	1504.33	-3.38404	0.251412	-13.4601	2.68387e-41	7.55873e-40	Down
ENSGALG00000035447	2109.52	2.74339	0.20396	13.4506	3.05295e-41	8.58019e-40	Up
ENSGALG00000057998	1843.78	4.56147	0.339353	13.4417	3.44612e-41	9.66495e-40	Up
ENSGALG00000061474	736.666	-3.29531	0.245182	-13.4402	3.51382e-41	9.8343e-40	Down
ENSGALG00000009807	243.348	3.08338	0.229588	13.43	4.03324e-41	1.12646e-39	Up
ENSGALG00000011982	27371.8	1.86713	0.139033	13.4294	4.06695e-41	1.13351e-39	Up
ENSGALG00000011902	431.44	5.1957	0.387026	13.4247	4.33382e-41	1.20539e-39	Up
ENSGALG00000068483	3911.93	2.70213	0.201372	13.4186	4.70668e-41	1.30639e-39	Up
ENSGALG00000009252	2743.25	2.23903	0.166868	13.418	4.74605e-41	1.31461e-39	Up
ENSGALG00000013403	499.156	-3.37646	0.25175	-13.412	5.14423e-41	1.42197e-39	Down
ENSGALG00000003242	316146	2.59879	0.193985	13.3968	6.31005e-41	1.74064e-39	Up
ENSGALG00000041273	1077.18	3.08416	0.230589	13.3752	8.44734e-41	2.32544e-39	Up
ENSGALG00000026471	1674.98	-3.9811	0.297862	-13.3656	9.60764e-41	2.63945e-39	Down
ENSGALG00000020737	153.291	-4.9087	0.367275	-13.3652	9.65952e-41	2.64828e-39	Down
ENSGALG00000001569	656.575	-5.48479	0.411095	-13.3419	1.32034e-40	3.6125e-39	Down
ENSGALG00000016518	7334.07	3.27299	0.245341	13.3406	1.34423e-40	3.6704e-39	Up
ENSGALG00000002099	13449.7	2.37693	0.178247	13.335	1.44869e-40	3.94762e-39	Up
ENSGALG00000031519	548.298	-3.27748	0.245789	-13.3345	1.45811e-40	3.96523e-39	Down
ENSGALG00000005522	1315.31	-2.23512	0.167856	-13.3157	1.87667e-40	5.09318e-39	Down
ENSGALG00000004614	5683.83	2.46752	0.185316	13.3152	1.88838e-40	5.11461e-39	Up
ENSGALG00000010641	6595.48	-2.98271	0.224392	-13.2924	2.56228e-40	6.92589e-39	Down
ENSGALG00000005808	1616.56	3.98316	0.300084	13.2735	3.29983e-40	8.90158e-39	Up
ENSGALG00000011149	388.111	5.37854	0.405747	13.2559	4.17236e-40	1.12328e-38	Up
ENSGALG00000027069	1134.94	-3.53034	0.266384	-13.2528	4.34566e-40	1.16759e-38	Down
ENSGALG00000009732	730.756	-3.32412	0.250919	-13.2478	4.64906e-40	1.24662e-38	Down
ENSGALG00000045251	279.5	4.37796	0.330584	13.2431	4.94596e-40	1.32359e-38	Up
ENSGALG00000036789	978.521	1.97837	0.14953	13.2306	5.83922e-40	1.55952e-38	Up
ENSGALG00000017072	398.029	-2.479	0.187479	-13.2229	6.47595e-40	1.72615e-38	Down
ENSGALG00000052396	300.2	3.49405	0.264351	13.2175	6.95518e-40	1.85022e-38	Up
ENSGALG00000011974	6182.62	1.72938	0.130849	13.2166	7.03496e-40	1.86774e-38	Up
ENSGALG00000007924	581.023	-2.97951	0.225534	-13.2109	7.58719e-40	2.01038e-38	Down
ENSGALG00000035472	2691.1	-2.03096	0.153799	-13.2053	8.17343e-40	2.16145e-38	Down
ENSGALG00000004345	581.129	2.75471	0.208856	13.1895	1.00831e-39	2.66122e-38	Up
ENSGALG00000065884	2102.15	2.8599	0.216859	13.1878	1.03103e-39	2.71584e-38	Up
ENSGALG00000014876	261.355	-2.84484	0.215749	-13.1859	1.05789e-39	2.78116e-38	Down
ENSGALG00000015184	3881.54	-2.1313	0.161716	-13.1793	1.15443e-39	3.02902e-38	Down
ENSGALG00000014159	4258.27	1.8904	0.14344	13.179	1.15843e-39	3.03359e-38	Up
ENSGALG00000015787	5584.35	2.12002	0.160933	13.1733	1.25079e-39	3.2691e-38	Up
ENSGALG00000013728	5631.25	2.55473	0.194077	13.1634	1.42459e-39	3.71611e-38	Up
ENSGALG00000004246	1652.51	-3.67289	0.279035	-13.1628	1.43604e-39	3.73871e-38	Down
ENSGALG00000023661	1097.31	2.02907	0.154311	13.1493	1.71837e-39	4.4651e-38	Up
ENSGALG00000034735	451.213	-2.40272	0.183018	-13.1283	2.26553e-39	5.87552e-38	Down
ENSGALG00000006376	282.902	5.59092	0.425898	13.1274	2.29536e-39	5.9414e-38	Up
ENSGALG00000004878	432.229	-2.89844	0.221193	-13.1037	3.13741e-39	8.10538e-38	Down
ENSGALG00000012052	1727.13	-1.77562	0.135569	-13.0976	3.39737e-39	8.76012e-38	Down
ENSGALG00000014908	198.334	5.35476	0.410228	13.0531	6.09995e-39	1.56986e-37	Up
ENSGALG00000014957	2494.78	-2.35775	0.180691	-13.0485	6.47904e-39	1.66423e-37	Down
ENSGALG00000035561	2235.92	-2.33643	0.179108	-13.0448	6.80069e-39	1.74352e-37	Down
ENSGALG00000047143	722.765	3.31372	0.254427	13.0243	8.90372e-39	2.27834e-37	Up
ENSGALG00000010785	240.472	-3.69365	0.283721	-13.0186	9.59079e-39	2.44948e-37	Down
ENSGALG00000009222	3180.55	-2.06808	0.158939	-13.0118	1.04875e-38	2.6734e-37	Down
ENSGALG00000035701	6839.88	-1.88714	0.145045	-13.0108	1.06287e-38	2.70428e-37	Down
ENSGALG00000003472	1907.53	2.63032	0.202271	13.0039	1.16194e-38	2.94519e-37	Up
ENSGALG00000015071	3256.67	1.97217	0.151658	13.0041	1.16008e-38	2.94519e-37	Up
ENSGALG00000017002	5905.83	-1.64812	0.126783	-12.9995	1.2315e-38	3.11563e-37	Down
ENSGALG00000036566	4016.46	-2.68084	0.206455	-12.9851	1.48581e-38	3.75194e-37	Down
ENSGALG00000021174	10883.5	1.65273	0.127476	12.965	1.93136e-38	4.86791e-37	Up
ENSGALG00000003744	166.43	6.90714	0.532974	12.9596	2.0725e-38	5.21385e-37	Up
ENSGALG00000003114	384.392	-3.28324	0.253373	-12.9581	2.1134e-38	5.3068e-37	Down
ENSGALG00000036873	14192.1	1.80639	0.139427	12.9559	2.17698e-38	5.45626e-37	Up
ENSGALG00000047771	3322.92	-3.80865	0.294071	-12.9515	2.30514e-38	5.76671e-37	Down
ENSGALG00000002175	332.78	-2.97038	0.229689	-12.9322	2.96279e-38	7.39817e-37	Down
ENSGALG00000042551	2163.83	-2.60399	0.201398	-12.9296	3.06431e-38	7.63746e-37	Down
ENSGALG00000016608	287.772	-2.96573	0.229633	-12.9151	3.7008e-38	9.20676e-37	Down
ENSGALG00000009494	681.485	-2.30537	0.178524	-12.9135	3.7763e-38	9.37724e-37	Down
ENSGALG00000023440	2654.68	1.88746	0.146214	12.909	4.00706e-38	9.93189e-37	Up
ENSGALG00000010542	3197.59	2.15993	0.167354	12.9063	4.14607e-38	1.02575e-36	Up
ENSGALG00000013858	1355.36	1.99822	0.154965	12.8947	4.82401e-38	1.19128e-36	Up
ENSGALG00000010572	438.78	9.65609	0.750185	12.8716	6.50343e-38	1.60307e-36	Up
ENSGALG00000014297	396.882	2.65786	0.206898	12.8462	9.0332e-38	2.22256e-36	Up
ENSGALG00000040880	646.563	5.88131	0.45854	12.8262	1.17006e-37	2.87361e-36	Up
ENSGALG00000052460	1747.57	1.84027	0.143678	12.8083	1.47306e-37	3.61114e-36	Up
ENSGALG00000027592	4341.16	2.47237	0.193156	12.7998	1.64318e-37	4.02086e-36	Up
ENSGALG00000062113	930.132	2.52196	0.197041	12.7992	1.6574e-37	4.04827e-36	Up
ENSGALG00000027786	161.149	5.77624	0.451551	12.792	1.81771e-37	4.43177e-36	Up
ENSGALG00000014836	894.281	-2.38896	0.1872	-12.7615	2.6886e-37	6.54324e-36	Down
ENSGALG00000008152	512.633	-3.01287	0.236109	-12.7605	2.72537e-37	6.62074e-36	Down
ENSGALG00000052162	564.153	2.34452	0.183839	12.7531	2.99579e-37	7.26452e-36	Up
ENSGALG00000007994	2498.14	2.74339	0.215269	12.744	3.36712e-37	8.15026e-36	Up
ENSGALG00000015517	1006.14	-2.68525	0.210854	-12.7351	3.77308e-37	9.11646e-36	Down
ENSGALG00000015166	916.249	3.72735	0.292727	12.7332	3.86714e-37	9.32697e-36	Up
ENSGALG00000028290	11970.4	2.10132	0.165054	12.7311	3.97176e-37	9.56212e-36	Up
ENSGALG00000015693	3439.39	-2.16953	0.170456	-12.7278	4.14144e-37	9.9528e-36	Down
ENSGALG00000040836	3381.44	2.88158	0.226478	12.7234	4.38144e-37	1.05108e-35	Up
ENSGALG00000034967	824.739	3.44498	0.270894	12.7171	4.75349e-37	1.1383e-35	Up
ENSGALG00000001605	291.049	-3.46468	0.272564	-12.7114	5.10991e-37	1.22147e-35	Down
ENSGALG00000047393	1078.43	-2.66366	0.209696	-12.7025	5.72869e-37	1.36695e-35	Down
ENSGALG00000002771	1052.18	-3.07276	0.242275	-12.6829	7.35385e-37	1.75162e-35	Down
ENSGALG00000038467	1099.7	-2.00048	0.157768	-12.6799	7.64628e-37	1.81806e-35	Down
ENSGALG00000037773	228.815	4.50344	0.355186	12.6791	7.72088e-37	1.83255e-35	Up
ENSGALG00000006786	166.693	3.38046	0.266648	12.6776	7.86944e-37	1.86452e-35	Up
ENSGALG00000032563	75889.8	3.48569	0.27507	12.672	8.45534e-37	1.99981e-35	Up
ENSGALG00000015343	1173.19	2.32417	0.18362	12.6575	1.01748e-36	2.40226e-35	Up
ENSGALG00000046731	154.108	3.96436	0.313275	12.6546	1.05541e-36	2.48744e-35	Up
ENSGALG00000004581	1809.88	-2.07993	0.164492	-12.6446	1.19881e-36	2.82047e-35	Down
ENSGALG00000012978	224.794	-3.47968	0.275291	-12.64	1.27067e-36	2.9843e-35	Down
ENSGALG00000014673	745.066	2.00983	0.159034	12.6377	1.30769e-36	3.06589e-35	Up
ENSGALG00000026258	801.971	-2.49614	0.19773	-12.624	1.55712e-36	3.6443e-35	Down
ENSGALG00000013102	437.456	-2.6513	0.210087	-12.62	1.63771e-36	3.82627e-35	Down
ENSGALG00000007158	1871.72	3.55372	0.281799	12.6108	1.84009e-36	4.29164e-35	Up
ENSGALG00000009028	1025.25	-2.18882	0.173647	-12.605	1.98079e-36	4.61176e-35	Down
ENSGALG00000012165	3599.21	2.67084	0.211893	12.6046	1.99065e-36	4.6267e-35	Up
ENSGALG00000032681	891.85	-5.35696	0.425021	-12.604	2.00753e-36	4.65789e-35	Down
ENSGALG00000014843	286.213	4.41731	0.35074	12.5943	2.27064e-36	5.25927e-35	Up
ENSGALG00000005400	145.978	4.22778	0.33574	12.5924	2.32445e-36	5.37465e-35	Up
ENSGALG00000032974	1992.54	2.56365	0.203845	12.5764	2.84604e-36	6.56936e-35	Up
ENSGALG00000009269	958.66	-3.01782	0.240261	-12.5606	3.47678e-36	8.0115e-35	Down
ENSGALG00000029528	408.579	-2.60979	0.207846	-12.5564	3.66821e-36	8.43813e-35	Down
ENSGALG00000016480	2633.45	4.00247	0.318997	12.5471	4.12594e-36	9.47486e-35	Up
ENSGALG00000001718	3380.06	-1.97492	0.157482	-12.5407	4.47177e-36	1.02515e-34	Down
ENSGALG00000010721	7680.21	2.10144	0.167725	12.5291	5.17679e-36	1.18475e-34	Up
ENSGALG00000010592	2160.5	-2.21993	0.177327	-12.5188	5.89079e-36	1.34586e-34	Down
ENSGALG00000014880	2871.76	-2.74851	0.219568	-12.5178	5.96437e-36	1.36036e-34	Down
ENSGALG00000016609	9477.34	-3.4097	0.272436	-12.5156	6.13237e-36	1.39631e-34	Down
ENSGALG00000030588	476.742	3.29549	0.263496	12.5068	6.85267e-36	1.55768e-34	Up
ENSGALG00000011990	3976.88	1.57799	0.12621	12.5029	7.20016e-36	1.6339e-34	Up
ENSGALG00000012159	16613.6	2.04989	0.164179	12.4856	8.94136e-36	2.0256e-34	Up
ENSGALG00000042759	1306.19	-1.68271	0.134795	-12.4835	9.19072e-36	2.07859e-34	Down
ENSGALG00000005782	991.296	-1.84045	0.147462	-12.4809	9.49589e-36	2.144e-34	Down
ENSGALG00000010043	343.025	-2.72995	0.218742	-12.4802	9.57447e-36	2.15811e-34	Down
ENSGALG00000005064	2070.84	-1.8092	0.145109	-12.4679	1.11777e-35	2.51526e-34	Down
ENSGALG00000005337	1278.24	-2.16246	0.173614	-12.4555	1.30488e-35	2.9314e-34	Down
ENSGALG00000043118	3190.29	-2.13003	0.171112	-12.4482	1.43056e-35	3.20837e-34	Down
ENSGALG00000005608	1149.09	-2.75947	0.221836	-12.4392	1.60058e-35	3.58369e-34	Down
ENSGALG00000037940	396.557	-2.72549	0.219372	-12.4241	1.93406e-35	4.32315e-34	Down
ENSGALG00000004610	210.047	-3.37426	0.271676	-12.4202	2.0306e-35	4.5314e-34	Down
ENSGALG00000003655	2778.05	2.38848	0.192501	12.4076	2.37559e-35	5.29248e-34	Up
ENSGALG00000003645	1863.11	-2.35104	0.189789	-12.3876	3.04904e-35	6.78158e-34	Down
ENSGALG00000017173	1298.4	2.26393	0.18297	12.3732	3.64831e-35	8.10106e-34	Up
ENSGALG00000068327	309.976	4.38572	0.35451	12.3712	3.74047e-35	8.29198e-34	Up
ENSGALG00000003073	134.329	4.92879	0.399301	12.3435	5.27812e-35	1.16814e-33	Up
ENSGALG00000003759	650.655	-2.71214	0.219823	-12.3379	5.66429e-35	1.25155e-33	Down
ENSGALG00000054057	1995.08	1.96552	0.159656	12.311	7.90558e-35	1.7439e-33	Up
ENSGALG00000004538	1608.64	-1.83148	0.148883	-12.3015	8.88738e-35	1.95726e-33	Down
ENSGALG00000008237	8483.49	-1.90092	0.154595	-12.2961	9.50567e-35	2.09e-33	Down
ENSGALG00000001513	1287.45	-2.19759	0.178739	-12.295	9.63654e-35	2.11532e-33	Down
ENSGALG00000062083	26484.6	-3.70539	0.30141	-12.2935	9.8163e-35	2.15126e-33	Down
ENSGALG00000031105	419.045	3.46341	0.281781	12.2911	1.01096e-34	2.21194e-33	Up
ENSGALG00000037989	151.244	4.20525	0.342151	12.2906	1.01716e-34	2.22186e-33	Up
ENSGALG00000005519	215.362	3.81117	0.310354	12.2801	1.15921e-34	2.52806e-33	Up
ENSGALG00000023193	1086.42	3.15031	0.256571	12.2785	1.1813e-34	2.57205e-33	Up
ENSGALG00000012808	1783.15	-1.98188	0.161535	-12.269	1.32826e-34	2.88736e-33	Down
ENSGALG00000062426	30674.2	2.1066	0.171857	12.2579	1.52429e-34	3.30812e-33	Up
ENSGALG00000019967	1377.14	2.44815	0.199784	12.254	1.59984e-34	3.46648e-33	Up
ENSGALG00000034850	1625.03	2.06131	0.168335	12.2453	1.78039e-34	3.85149e-33	Up
ENSGALG00000034346	541.276	3.13534	0.256188	12.2385	1.93679e-34	4.1831e-33	Up
ENSGALG00000003733	3094.87	2.58773	0.2116	12.2293	2.16676e-34	4.67228e-33	Up
ENSGALG00000040248	1704.37	-2.15	0.175872	-12.2248	2.29193e-34	4.93427e-33	Down
ENSGALG00000003272	1427.56	-2.12072	0.173539	-12.2204	2.4184e-34	5.1982e-33	Down
ENSGALG00000015036	5885.33	2.02871	0.166208	12.2059	2.89139e-34	6.20494e-33	Up
ENSGALG00000041732	175.068	-3.36413	0.275738	-12.2005	3.09108e-34	6.6229e-33	Down
ENSGALG00000016545	310.576	-3.73753	0.306418	-12.1975	3.20556e-34	6.85724e-33	Down
ENSGALG00000039595	239.521	2.61464	0.214408	12.1947	3.31582e-34	7.08184e-33	Up
ENSGALG00000035419	522.659	-2.36783	0.194457	-12.1766	4.14101e-34	8.83022e-33	Down
ENSGALG00000002124	2248.53	2.561	0.210861	12.1454	6.06679e-34	1.29162e-32	Up
ENSGALG00000005345	2678.61	2.33052	0.191945	12.1416	6.3571e-34	1.35129e-32	Up
ENSGALG00000024034	3175.4	1.62454	0.133824	12.1393	6.53529e-34	1.38697e-32	Up
ENSGALG00000065472	172.782	2.93006	0.241922	12.1116	9.16772e-34	1.94257e-32	Up
ENSGALG00000056267	315.753	3.28391	0.271592	12.0913	1.17364e-33	2.48295e-32	Up
ENSGALG00000014869	1426.98	-1.7681	0.146576	-12.0627	1.66335e-33	3.51342e-32	Down
ENSGALG00000034124	1161.12	1.91299	0.158921	12.0374	2.25932e-33	4.76479e-32	Up
ENSGALG00000008352	194.557	6.26296	0.520469	12.0333	2.37457e-33	5e-32	Up
ENSGALG00000004087	358.171	2.45813	0.204435	12.024	2.6566e-33	5.58509e-32	Up
ENSGALG00000028439	406.87	-2.45994	0.204671	-12.019	2.82412e-33	5.92801e-32	Down
ENSGALG00000003689	9413.94	2.28152	0.190233	11.9933	3.85333e-33	8.07577e-32	Up
ENSGALG00000049157	2109.1	-2.40759	0.200803	-11.9898	4.01704e-33	8.40576e-32	Down
ENSGALG00000001042	948.767	-1.76832	0.147499	-11.9887	4.07414e-33	8.51197e-32	Down
ENSGALG00000009545	433.243	-3.43049	0.286551	-11.9716	5.00298e-33	1.04363e-31	Down
ENSGALG00000012932	583.91	-5.21631	0.435868	-11.9676	5.25028e-33	1.09352e-31	Down
ENSGALG00000035211	1501.25	1.86152	0.155598	11.9637	5.5071e-33	1.14524e-31	Up
ENSGALG00000031163	151.207	-3.42726	0.286519	-11.9617	5.63988e-33	1.17104e-31	Down
ENSGALG00000008427	3491.41	2.87504	0.24041	11.9589	5.83164e-33	1.20899e-31	Up
ENSGALG00000008378	290.621	-2.89726	0.242346	-11.955	6.11196e-33	1.26515e-31	Down
ENSGALG00000016595	2038.59	-2.65365	0.222085	-11.9488	6.58653e-33	1.36128e-31	Down
ENSGALG00000012628	234.955	-3.28801	0.275203	-11.9476	6.68244e-33	1.37899e-31	Down
ENSGALG00000034574	514.339	-3.52625	0.295302	-11.9412	7.21859e-33	1.48734e-31	Down
ENSGALG00000011106	1449.12	2.84198	0.238095	11.9363	7.65254e-33	1.57434e-31	Up
ENSGALG00000055006	226.65	-3.96185	0.332448	-11.9172	9.62809e-33	1.97773e-31	Down
ENSGALG00000007557	455.77	-2.88817	0.242426	-11.9136	1.00493e-32	2.06111e-31	Down
ENSGALG00000028709	619.424	-3.73294	0.3136	-11.9035	1.13508e-32	2.32449e-31	Down
ENSGALG00000005533	605.019	-2.334	0.196339	-11.8876	1.37304e-32	2.80752e-31	Down
ENSGALG00000033513	4186.57	2.24236	0.188721	11.8819	1.46954e-32	3.00027e-31	Up
ENSGALG00000037014	343.782	-2.57943	0.217125	-11.8799	1.50487e-32	3.06774e-31	Down
ENSGALG00000010744	947.756	-3.59195	0.302573	-11.8714	1.66722e-32	3.39356e-31	Down
ENSGALG00000036775	261.799	-3.08015	0.259464	-11.8712	1.6706e-32	3.39528e-31	Down
ENSGALG00000008875	2056.48	3.16944	0.267004	11.8704	1.68642e-32	3.42227e-31	Up
ENSGALG00000007144	4411.16	2.12424	0.17899	11.8679	1.73692e-32	3.51942e-31	Up
ENSGALG00000042599	1919.26	1.82755	0.154001	11.8671	1.754e-32	3.54869e-31	Up
ENSGALG00000011241	198.933	3.67281	0.309545	11.8652	1.79465e-32	3.62546e-31	Up
ENSGALG00000030879	13447.5	-1.94143	0.16373	-11.8575	1.9673e-32	3.96828e-31	Down
ENSGALG00000004222	2565.82	-2.55836	0.215788	-11.8559	2.00599e-32	4.04025e-31	Down
ENSGALG00000011280	580.993	-1.99151	0.16822	-11.8387	2.46294e-32	4.95316e-31	Down
ENSGALG00000030455	145.088	-3.85437	0.325677	-11.835	2.57462e-32	5.17002e-31	Down
ENSGALG00000042181	2311.59	2.14754	0.1816	11.8256	2.87675e-32	5.7681e-31	Up
ENSGALG00000002103	109.928	5.75107	0.486475	11.8219	3.00778e-32	6.02184e-31	Up
ENSGALG00000014106	3411.46	-2.60306	0.22036	-11.8128	3.35315e-32	6.70332e-31	Down
ENSGALG00000008445	4266.57	2.13145	0.180604	11.8017	3.8233e-32	7.63183e-31	Up
ENSGALG00000036931	2925.19	2.36966	0.20093	11.7935	4.21691e-32	8.40504e-31	Up
ENSGALG00000016836	3185.43	2.07786	0.176572	11.7678	5.72017e-32	1.13844e-30	Up
ENSGALG00000052799	669.501	-2.95804	0.251461	-11.7634	6.0247e-32	1.19728e-30	Down
ENSGALG00000031275	547.061	-2.3168	0.196992	-11.7609	6.20586e-32	1.23145e-30	Down
ENSGALG00000027070	7579.53	1.6986	0.144493	11.7556	6.60784e-32	1.30929e-30	Up
ENSGALG00000009212	378.355	-3.42946	0.291843	-11.751	6.97513e-32	1.38003e-30	Down
ENSGALG00000044299	556.422	2.21934	0.188907	11.7484	7.2005e-32	1.42252e-30	Up
ENSGALG00000006520	166.593	-3.22327	0.27441	-11.7462	7.38644e-32	1.45711e-30	Down
ENSGALG00000004390	2309.44	-2.39458	0.203886	-11.7447	7.52012e-32	1.48131e-30	Down
ENSGALG00000014372	151.289	6.92647	0.589818	11.7434	7.63622e-32	1.50198e-30	Up
ENSGALG00000015842	346.17	3.3334	0.284029	11.7361	8.32259e-32	1.63459e-30	Up
ENSGALG00000005769	443.008	-2.32346	0.198044	-11.732	8.73247e-32	1.71258e-30	Down
ENSGALG00000015626	585.893	-2.15377	0.183597	-11.731	8.84553e-32	1.73223e-30	Down
ENSGALG00000002234	290.713	2.5874	0.22062	11.7279	9.17575e-32	1.79428e-30	Up
ENSGALG00000035602	1011.41	-2.7529	0.235001	-11.7144	1.07556e-31	2.10015e-30	Down
ENSGALG00000008164	392.904	-2.64158	0.225735	-11.7021	1.24284e-31	2.42327e-30	Down
ENSGALG00000061632	465.551	3.85824	0.329931	11.6941	1.36691e-31	2.66131e-30	Up
ENSGALG00000037370	113.15	4.27202	0.365475	11.6889	1.45202e-31	2.82294e-30	Up
ENSGALG00000006792	218.417	7.84926	0.67167	11.6862	1.49954e-31	2.9111e-30	Up
ENSGALG00000010322	289.932	-2.52934	0.216453	-11.6854	1.51322e-31	2.93341e-30	Down
ENSGALG00000003732	2570.74	2.18841	0.187289	11.6847	1.52663e-31	2.95515e-30	Up
ENSGALG00000037423	1794.59	2.74028	0.234751	11.6731	1.74939e-31	3.38148e-30	Up
ENSGALG00000005451	726.848	-2.07253	0.177629	-11.6678	1.86179e-31	3.59358e-30	Down
ENSGALG00000012481	131.477	6.41637	0.550439	11.6568	2.11762e-31	4.08151e-30	Up
ENSGALG00000009192	962.195	-2.32872	0.199802	-11.6552	2.15987e-31	4.15698e-30	Down
ENSGALG00000015107	16551.7	-2.6272	0.226348	-11.6069	3.8014e-31	7.30587e-30	Down
ENSGALG00000035026	598.703	-2.42846	0.209243	-11.6059	3.84406e-31	7.3773e-30	Down
ENSGALG00000032647	9552.95	1.47694	0.127687	11.5669	6.06398e-31	1.1621e-29	Up
ENSGALG00000006601	1077.75	1.70001	0.147006	11.5642	6.25548e-31	1.1971e-29	Up
ENSGALG00000010238	3481.77	-2.15741	0.186594	-11.5621	6.41184e-31	1.22527e-29	Down
ENSGALG00000008587	2894.31	1.67676	0.145189	11.5488	7.48645e-31	1.42859e-29	Up
ENSGALG00000003548	305.207	-2.49557	0.216134	-11.5464	7.69936e-31	1.46714e-29	Down
ENSGALG00000012173	154.003	4.77031	0.413279	11.5426	8.04798e-31	1.5314e-29	Up
ENSGALG00000042764	13172.5	1.98686	0.172283	11.5325	9.04778e-31	1.71921e-29	Up
ENSGALG00000032957	1341.81	2.4271	0.210531	11.5285	9.48256e-31	1.79928e-29	Up
ENSGALG00000061888	273.349	3.47499	0.301699	11.5181	1.06973e-30	2.02691e-29	Up
ENSGALG00000005021	20659.5	2.6154	0.227126	11.5152	1.10648e-30	2.09358e-29	Up
ENSGALG00000008306	13941.2	-2.1973	0.190882	-11.5113	1.15712e-30	2.18633e-29	Down
ENSGALG00000019397	3454.89	2.20054	0.191246	11.5064	1.22547e-30	2.31221e-29	Up
ENSGALG00000011132	981.841	2.23599	0.194491	11.4966	1.37248e-30	2.58597e-29	Up
ENSGALG00000012947	1111.11	-1.99619	0.173673	-11.4939	1.41518e-30	2.66267e-29	Down
ENSGALG00000033677	10410.6	3.00658	0.261609	11.4927	1.43623e-30	2.69851e-29	Up
ENSGALG00000040444	21599.2	1.5374	0.133821	11.4884	1.508e-30	2.82939e-29	Up
ENSGALG00000025938	1401.48	-3.99553	0.347979	-11.4821	1.62295e-30	3.04082e-29	Down
ENSGALG00000010486	376.044	3.76668	0.328197	11.4769	1.72419e-30	3.22601e-29	Up
ENSGALG00000045511	522.48	-2.29738	0.200196	-11.4756	1.74873e-30	3.26738e-29	Down
ENSGALG00000011456	4384.37	1.79509	0.156464	11.4729	1.8057e-30	3.36913e-29	Up
ENSGALG00000016810	113.695	4.3608	0.380367	11.4647	1.98388e-30	3.69646e-29	Up
ENSGALG00000014682	2500.96	2.12397	0.185276	11.4638	2.00539e-30	3.73137e-29	Up
ENSGALG00000026896	151.317	-4.26715	0.37271	-11.449	2.37897e-30	4.42034e-29	Down
ENSGALG00000015511	345.703	2.76681	0.241807	11.4422	2.57198e-30	4.77237e-29	Up
ENSGALG00000062251	1611.68	-3.3848	0.296079	-11.4321	2.89101e-30	5.35694e-29	Down
ENSGALG00000036288	1807.35	1.97255	0.172696	11.4221	3.24324e-30	6.00134e-29	Up
ENSGALG00000012357	123.702	6.83636	0.59877	11.4173	3.4256e-30	6.33005e-29	Up
ENSGALG00000003433	1214.05	2.64201	0.231636	11.4059	3.90927e-30	7.21389e-29	Up
ENSGALG00000041754	909.905	-2.55739	0.224373	-11.3979	4.2812e-30	7.88939e-29	Down
ENSGALG00000009352	464.185	-4.16533	0.365451	-11.3978	4.28888e-30	7.89271e-29	Down
ENSGALG00000031375	181.489	-5.21013	0.457234	-11.3949	4.43408e-30	8.14876e-29	Down
ENSGALG00000011276	10584.1	1.73521	0.152363	11.3887	4.76184e-30	8.73914e-29	Up
ENSGALG00000006507	135.852	-4.55289	0.400492	-11.3682	6.01862e-30	1.10306e-28	Down
ENSGALG00000014192	1715.08	2.04949	0.180324	11.3656	6.20088e-30	1.13491e-28	Up
ENSGALG00000060007	29318.7	-1.89375	0.166661	-11.3629	6.40057e-30	1.16987e-28	Down
ENSGALG00000041193	664.562	-1.97462	0.174084	-11.3429	8.04608e-30	1.46863e-28	Down
ENSGALG00000008318	649.159	-1.90963	0.16843	-11.3378	8.52302e-30	1.55357e-28	Down
ENSGALG00000050840	91.9119	4.24346	0.374443	11.3327	9.03608e-30	1.64486e-28	Up
ENSGALG00000013742	864.339	1.8832	0.166233	11.3287	9.46272e-30	1.72019e-28	Up
ENSGALG00000008567	697.437	-1.80965	0.15978	-11.3259	9.76196e-30	1.77219e-28	Down
ENSGALG00000001645	429.844	-2.04537	0.1809	-11.3066	1.21719e-29	2.20672e-28	Down
ENSGALG00000043587	3863.79	1.77914	0.157374	11.3052	1.23697e-29	2.23954e-28	Up
ENSGALG00000061792	504.731	-2.81623	0.249112	-11.3051	1.23863e-29	2.23954e-28	Down
ENSGALG00000058537	998.185	2.30234	0.203899	11.2916	1.44456e-29	2.60836e-28	Up
ENSGALG00000013824	1453.19	-1.65114	0.146377	-11.2801	1.64574e-29	2.96764e-28	Down
ENSGALG00000034374	841.598	-2.04494	0.181292	-11.2798	1.65106e-29	2.97324e-28	Down
ENSGALG00000001473	10082.9	1.80444	0.160093	11.2712	1.82107e-29	3.275e-28	Up
ENSGALG00000009959	2649.81	-2.67788	0.237835	-11.2594	2.08125e-29	3.73791e-28	Down
ENSGALG00000040340	370.425	2.10897	0.187354	11.2566	2.14812e-29	3.85286e-28	Up
ENSGALG00000042851	129.518	5.08727	0.452071	11.2533	2.2319e-29	3.99779e-28	Up
ENSGALG00000027122	1075.3	-1.63028	0.14508	-11.2371	2.68052e-29	4.79496e-28	Down
ENSGALG00000051397	2413.74	2.38317	0.212351	11.2228	3.15151e-29	5.62998e-28	Up
ENSGALG00000063032	201.404	2.73452	0.243849	11.214	3.48118e-29	6.21065e-28	Up
ENSGALG00000003893	4834.51	1.48516	0.132552	11.2044	3.88023e-29	6.9134e-28	Up
ENSGALG00000003674	1480.04	-2.05192	0.183372	-11.1899	4.56702e-29	8.12628e-28	Down
ENSGALG00000037778	1211.15	-1.90188	0.170213	-11.1735	5.49774e-29	9.7694e-28	Down
ENSGALG00000008238	6855.02	1.71017	0.153255	11.159	6.47094e-29	1.14836e-27	Up
ENSGALG00000016415	3296.59	-2.94445	0.26388	-11.1583	6.52432e-29	1.1563e-27	Down
ENSGALG00000014899	2893.43	2.16235	0.194265	11.1309	8.87205e-29	1.57032e-27	Up
ENSGALG00000015066	191.734	3.66377	0.329158	11.1307	8.88855e-29	1.57117e-27	Up
ENSGALG00000035108	4431.8	2.17911	0.195776	11.1306	8.90237e-29	1.57154e-27	Up
ENSGALG00000002506	1715.02	-1.95591	0.175847	-11.1228	9.71632e-29	1.71298e-27	Down
ENSGALG00000006989	6003.69	2.59815	0.233648	11.1199	1.00392e-28	1.76758e-27	Up
ENSGALG00000041337	2213.18	-2.38964	0.214994	-11.1149	1.06174e-28	1.86694e-27	Down
ENSGALG00000016998	130.731	4.04977	0.364473	11.1113	1.10508e-28	1.94061e-27	Up
ENSGALG00000053871	448.444	2.86539	0.257889	11.1109	1.10991e-28	1.94655e-27	Up
ENSGALG00000005309	16623.1	1.88094	0.169335	11.1078	1.14927e-28	2.01295e-27	Up
ENSGALG00000013726	7411.73	1.99083	0.179246	11.1067	1.16334e-28	2.03493e-27	Up
ENSGALG00000064030	289.831	2.29806	0.206945	11.1047	1.19008e-28	2.07901e-27	Up
ENSGALG00000003168	4285.5	-1.63383	0.147186	-11.1005	1.2478e-28	2.177e-27	Down
ENSGALG00000008365	92.3883	4.20079	0.378562	11.0967	1.30145e-28	2.26766e-27	Up
ENSGALG00000013892	15468	2.25251	0.203249	11.0825	1.52601e-28	2.6555e-27	Up
ENSGALG00000012319	968.727	-2.39529	0.216281	-11.0749	1.66041e-28	2.88564e-27	Down
ENSGALG00000003144	4996.53	1.78686	0.161428	11.0691	1.77224e-28	3.076e-27	Up
ENSGALG00000001684	6145.87	-1.85111	0.167661	-11.0408	2.42809e-28	4.2089e-27	Down
ENSGALG00000008088	6775.56	1.50815	0.136616	11.0393	2.46828e-28	4.27305e-27	Up
ENSGALG00000029077	1199.19	2.59632	0.235321	11.0331	2.64617e-28	4.57512e-27	Up
ENSGALG00000014914	618.31	-2.1199	0.19217	-11.0314	2.69691e-28	4.65685e-27	Down
ENSGALG00000009738	236.474	-2.99825	0.271826	-11.0301	2.73662e-28	4.71936e-27	Down
ENSGALG00000016549	641.739	-2.37287	0.215232	-11.0247	2.90412e-28	5.0018e-27	Down
ENSGALG00000029706	1717.77	-1.84841	0.167664	-11.0245	2.91205e-28	5.00902e-27	Down
ENSGALG00000035946	103.472	-4.81497	0.436775	-11.0239	2.93016e-28	5.03372e-27	Down
ENSGALG00000017242	4573.78	2.70489	0.245472	11.0192	3.08913e-28	5.30004e-27	Up
ENSGALG00000006804	84.0578	5.14922	0.46794	11.004	3.65456e-28	6.26216e-27	Up
ENSGALG00000009097	1498.23	-2.15669	0.196112	-10.9972	3.93986e-28	6.74244e-27	Down
ENSGALG00000000564	4425.14	1.29686	0.117973	10.9929	4.13304e-28	7.06404e-27	Up
ENSGALG00000009925	505.621	-1.78827	0.1627	-10.9912	4.21252e-28	7.19072e-27	Down
ENSGALG00000011076	1571.31	3.0894	0.281082	10.9911	4.21858e-28	7.19193e-27	Up
ENSGALG00000010179	1023.42	-1.98901	0.181082	-10.984	4.56377e-28	7.77055e-27	Down
ENSGALG00000009170	12213.7	-1.76713	0.160895	-10.9831	4.6081e-28	7.8361e-27	Down
ENSGALG00000038529	271.939	4.66507	0.425173	10.9722	5.2013e-28	8.83367e-27	Up
ENSGALG00000014569	37994.6	2.63498	0.240604	10.9515	6.53401e-28	1.10691e-26	Up
ENSGALG00000035492	5505.34	2.4838	0.2268	10.9515	6.53394e-28	1.10691e-26	Up
ENSGALG00000007728	641.841	3.07632	0.280913	10.9511	6.56096e-28	1.11008e-26	Up
ENSGALG00000009714	2063.23	1.47583	0.134799	10.9483	6.76757e-28	1.14359e-26	Up
ENSGALG00000014749	143.738	-2.912	0.265995	-10.9476	6.82312e-28	1.15153e-26	Down
ENSGALG00000006757	5236.44	1.98184	0.181137	10.9411	7.32708e-28	1.23503e-26	Up
ENSGALG00000033885	96.9452	6.49673	0.594164	10.9342	7.90759e-28	1.33121e-26	Up
ENSGALG00000006098	1449.65	1.67218	0.152954	10.9325	8.05664e-28	1.3546e-26	Up
ENSGALG00000011175	552.136	-2.22392	0.203492	-10.9288	8.39524e-28	1.40977e-26	Down
ENSGALG00000043701	321.414	-2.18272	0.199818	-10.9235	8.89624e-28	1.49204e-26	Down
ENSGALG00000029616	977.914	-1.53577	0.140671	-10.9174	9.51549e-28	1.5939e-26	Down
ENSGALG00000017052	447.239	-3.06659	0.280979	-10.914	9.88566e-28	1.65385e-26	Down
ENSGALG00000002414	5302.59	1.81126	0.166019	10.91	1.03272e-27	1.72557e-26	Up
ENSGALG00000012208	5008.52	-1.67476	0.153667	-10.8986	1.17044e-27	1.95326e-26	Down
ENSGALG00000005582	1484.91	2.06614	0.189819	10.8848	1.36232e-27	2.27065e-26	Up
ENSGALG00000039238	130.35	3.77776	0.347141	10.8825	1.3969e-27	2.32539e-26	Up
ENSGALG00000015538	7778.33	1.8545	0.170636	10.8682	1.63456e-27	2.71766e-26	Up
ENSGALG00000004956	8003.04	-1.88887	0.17389	-10.8624	1.74069e-27	2.89054e-26	Down
ENSGALG00000007777	539.186	-2.37286	0.218535	-10.858	1.82635e-27	3.02903e-26	Down
ENSGALG00000009811	1155.26	1.63542	0.150643	10.8563	1.86172e-27	3.0839e-26	Up
ENSGALG00000060706	1422.42	-2.41727	0.22271	-10.8539	1.91171e-27	3.1628e-26	Down
ENSGALG00000005750	933.513	-1.83323	0.168914	-10.853	1.92943e-27	3.18818e-26	Down
ENSGALG00000035676	850.115	2.04897	0.188811	10.852	1.95185e-27	3.22127e-26	Up
ENSGALG00000001201	938.477	-1.60245	0.147798	-10.8422	2.17257e-27	3.58114e-26	Down
ENSGALG00000013771	6752.11	-2.12006	0.195569	-10.8404	2.21421e-27	3.64531e-26	Down
ENSGALG00000006934	145.405	-3.03764	0.280243	-10.8393	2.24138e-27	3.68553e-26	Down
ENSGALG00000025977	976.342	-2.19807	0.203239	-10.8152	2.91722e-27	4.79095e-26	Down
ENSGALG00000013568	263.255	3.99322	0.36923	10.815	2.92292e-27	4.79445e-26	Up
ENSGALG00000031388	3778.81	2.48252	0.229581	10.8133	2.97889e-27	4.88029e-26	Up
ENSGALG00000029571	1228.87	-1.93361	0.178824	-10.8129	2.98957e-27	4.89183e-26	Down
ENSGALG00000000606	1329.65	-1.73695	0.160742	-10.8058	3.23026e-27	5.27923e-26	Down
ENSGALG00000015055	90.2699	3.90786	0.362354	10.7847	4.06784e-27	6.64002e-26	Up
ENSGALG00000010417	2948.65	1.9659	0.182348	10.781	4.23284e-27	6.90097e-26	Up
ENSGALG00000026687	463.52	-3.21651	0.298691	-10.7687	4.83913e-27	7.87986e-26	Down
ENSGALG00000033304	476.42	-2.06491	0.191789	-10.7666	4.95124e-27	8.05265e-26	Down
ENSGALG00000004669	98.4196	3.94362	0.366505	10.7601	5.31204e-27	8.62902e-26	Up
ENSGALG00000047495	391.835	-3.7718	0.350585	-10.7586	5.39967e-27	8.76077e-26	Down
ENSGALG00000036017	3374.28	-2.90603	0.270183	-10.7558	5.56579e-27	9.0194e-26	Down
ENSGALG00000003558	4150.32	-2.08779	0.19425	-10.748	6.05716e-27	9.80384e-26	Down
ENSGALG00000044404	520.604	2.66248	0.24781	10.7441	6.32079e-27	1.02182e-25	Up
ENSGALG00000039528	4662.29	1.82296	0.169801	10.7358	6.9086e-27	1.11551e-25	Up
ENSGALG00000004048	822.315	2.77726	0.258742	10.7337	7.07153e-27	1.14044e-25	Up
ENSGALG00000004355	4786.02	1.87915	0.175086	10.7328	7.14324e-27	1.15063e-25	Up
ENSGALG00000005855	1732.29	-2.15075	0.200474	-10.7283	7.49668e-27	1.20611e-25	Down
ENSGALG00000007720	2012.64	2.35309	0.219476	10.7214	8.07695e-27	1.29792e-25	Up
ENSGALG00000014920	3404.27	1.84475	0.172067	10.7211	8.103e-27	1.30055e-25	Up
ENSGALG00000004849	380.946	-3.42586	0.319958	-10.7072	9.41499e-27	1.50932e-25	Down
ENSGALG00000005407	2900.43	-1.58739	0.148315	-10.7028	9.86987e-27	1.58036e-25	Down
ENSGALG00000060468	1081.74	2.80595	0.262225	10.7005	1.01183e-26	1.61821e-25	Up
ENSGALG00000040030	1405.04	-1.95172	0.182607	-10.6881	1.15719e-26	1.84847e-25	Down
ENSGALG00000033792	864.367	2.65441	0.248561	10.6791	1.27492e-26	2.03412e-25	Up
ENSGALG00000030979	1939.31	1.82989	0.171475	10.6715	1.38399e-26	2.20551e-25	Up
ENSGALG00000043506	225.744	5.1018	0.479124	10.6482	1.77799e-26	2.83004e-25	Up
ENSGALG00000044383	5700.54	2.25392	0.211771	10.6432	1.87538e-26	2.98153e-25	Up
ENSGALG00000017370	12940.1	1.4326	0.13482	10.626	2.25586e-26	3.58218e-25	Up
ENSGALG00000048923	278.085	2.45532	0.231209	10.6195	2.41897e-26	3.83664e-25	Up
ENSGALG00000016262	3566.45	2.86359	0.269695	10.6179	2.4611e-26	3.89888e-25	Up
ENSGALG00000014209	541.313	-2.11722	0.199459	-10.6148	2.54204e-26	4.02235e-25	Down
ENSGALG00000032685	7707.77	-1.93813	0.182719	-10.6072	2.76031e-26	4.36259e-25	Down
ENSGALG00000006132	2707.82	2.23103	0.210838	10.5817	3.62281e-26	5.71901e-25	Up
ENSGALG00000039168	811.147	-1.85471	0.175291	-10.5808	3.6597e-26	5.77048e-25	Down
ENSGALG00000039822	70.3291	4.34688	0.41137	10.5669	4.24484e-26	6.68525e-25	Up
ENSGALG00000009510	696.662	-1.69443	0.160436	-10.5614	4.49866e-26	7.0767e-25	Down
ENSGALG00000037669	3714.46	-1.65894	0.157084	-10.5609	4.52471e-26	7.10935e-25	Down
ENSGALG00000022882	614.968	-2.27438	0.215406	-10.5586	4.63673e-26	7.27684e-25	Down
ENSGALG00000042750	1646.25	1.42364	0.134849	10.5573	4.70037e-26	7.36812e-25	Up
ENSGALG00000015851	1517.19	1.47533	0.139788	10.5541	4.86535e-26	7.61785e-25	Up
ENSGALG00000000695	763.818	1.93496	0.183351	10.5533	4.90373e-26	7.669e-25	Up
ENSGALG00000010950	405.104	-2.45581	0.232848	-10.5468	5.25458e-26	8.20814e-25	Down
ENSGALG00000008355	980.202	-1.9196	0.182116	-10.5405	5.61732e-26	8.76458e-25	Down
ENSGALG00000021592	871.11	2.14842	0.203987	10.5321	6.14277e-26	9.57332e-25	Up
ENSGALG00000007779	3873.39	-1.69226	0.160707	-10.5301	6.27435e-26	9.76705e-25	Down
ENSGALG00000020561	1509.98	-1.93538	0.183849	-10.527	6.48968e-26	1.00905e-24	Down
ENSGALG00000028567	545.345	-2.50579	0.238156	-10.5217	6.86531e-26	1.06623e-24	Down
ENSGALG00000012350	771.018	1.85045	0.175983	10.515	7.37014e-26	1.14331e-24	Up
ENSGALG00000010379	452.699	-2.6032	0.247657	-10.5113	7.66005e-26	1.18691e-24	Down
ENSGALG00000033002	2022.01	1.74109	0.165739	10.505	8.18947e-26	1.26748e-24	Up
ENSGALG00000031306	124.39	4.01434	0.382197	10.5033	8.3394e-26	1.2892e-24	Up
ENSGALG00000007227	1968.05	-2.33797	0.222633	-10.5014	8.50946e-26	1.31398e-24	Down
ENSGALG00000039498	998.387	2.24653	0.213977	10.4989	8.73714e-26	1.34759e-24	Up
ENSGALG00000001698	87.5813	4.77106	0.454735	10.4919	9.408e-26	1.44939e-24	Up
ENSGALG00000012550	2378.86	3.08476	0.294147	10.4872	9.89674e-26	1.52294e-24	Up
ENSGALG00000045878	69.3653	5.36918	0.512041	10.4858	1.00357e-25	1.54256e-24	Up
ENSGALG00000030908	16990.1	2.32104	0.221376	10.4846	1.01663e-25	1.56084e-24	Up
ENSGALG00000006110	606.997	2.20786	0.210589	10.4842	1.021e-25	1.56577e-24	Up
ENSGALG00000015252	209.672	-2.2448	0.214178	-10.481	1.05661e-25	1.61853e-24	Down
ENSGALG00000029102	2231.25	1.78739	0.170547	10.4804	1.06343e-25	1.62712e-24	Up
ENSGALG00000020736	217.579	-2.42438	0.231505	-10.4723	1.15831e-25	1.77027e-24	Down
ENSGALG00000026591	1141.27	-1.79111	0.171052	-10.4711	1.17237e-25	1.78973e-24	Down
ENSGALG00000008349	1591.88	-2.47343	0.236411	-10.4624	1.28577e-25	1.96061e-24	Down
ENSGALG00000033675	1221.86	1.56148	0.149251	10.4621	1.28925e-25	1.96369e-24	Up
ENSGALG00000010325	6709.53	1.78401	0.170642	10.4547	1.39418e-25	2.12111e-24	Up
ENSGALG00000008308	103.854	-4.16038	0.398055	-10.4518	1.43809e-25	2.18544e-24	Down
ENSGALG00000037206	649.877	-2.24573	0.214975	-10.4464	1.52135e-25	2.30936e-24	Down
ENSGALG00000009581	1030.88	-1.93116	0.184999	-10.4387	1.64971e-25	2.50137e-24	Down
ENSGALG00000019336	344.597	-2.10592	0.201754	-10.438	1.66201e-25	2.51718e-24	Down
ENSGALG00000002318	725.9	2.18144	0.209055	10.4348	1.72057e-25	2.60295e-24	Up
ENSGALG00000010628	1106.85	-2.54804	0.244348	-10.4279	1.8491e-25	2.79424e-24	Down
ENSGALG00000012540	1863.98	-2.46502	0.236882	-10.4061	2.32562e-25	3.51038e-24	Down
ENSGALG00000002708	142.215	2.99916	0.288228	10.4055	2.34e-25	3.52417e-24	Up
ENSGALG00000009442	5104.96	1.55008	0.148967	10.4055	2.33937e-25	3.52417e-24	Up
ENSGALG00000042182	13931	2.03487	0.19556	10.4054	2.34382e-25	3.52596e-24	Up
ENSGALG00000006958	345.083	-3.21482	0.309086	-10.401	2.45217e-25	3.68484e-24	Down
ENSGALG00000014857	22101.6	-1.57154	0.151118	-10.3994	2.49444e-25	3.74416e-24	Down
ENSGALG00000004174	1219	-1.51391	0.145605	-10.3974	2.54865e-25	3.817e-24	Down
ENSGALG00000061189	895.019	1.97762	0.190204	10.3974	2.54826e-25	3.817e-24	Up
ENSGALG00000009330	2320.34	-1.54944	0.149053	-10.3952	2.60767e-25	3.90106e-24	Down
ENSGALG00000005206	6858.41	2.19893	0.21158	10.3929	2.67074e-25	3.99096e-24	Up
ENSGALG00000056829	155.941	-2.72678	0.262381	-10.3925	2.68344e-25	4.00548e-24	Down
ENSGALG00000000452	563.169	1.95138	0.187915	10.3844	2.92151e-25	4.35599e-24	Up
ENSGALG00000012378	506.253	-1.97083	0.18997	-10.3744	3.24108e-25	4.82712e-24	Down
ENSGALG00000007132	179.153	-2.76404	0.266814	-10.3594	3.79199e-25	5.64137e-24	Down
ENSGALG00000001768	3186.18	2.25989	0.218195	10.3572	3.88171e-25	5.76846e-24	Up
ENSGALG00000049065	249.643	-3.86918	0.373711	-10.3534	4.03894e-25	5.99548e-24	Down
ENSGALG00000010402	366.885	2.85738	0.276264	10.3429	4.50525e-25	6.6803e-24	Up
ENSGALG00000016954	1505.85	2.61642	0.253096	10.3376	4.76137e-25	7.05229e-24	Up
ENSGALG00000033129	1020.41	-3.12436	0.302488	-10.3289	5.21789e-25	7.71995e-24	Down
ENSGALG00000012087	1350.37	-2.38253	0.230771	-10.3242	5.47695e-25	8.09431e-24	Down
ENSGALG00000014971	348.454	-4.43353	0.429543	-10.3215	5.63344e-25	8.31644e-24	Down
ENSGALG00000011068	864.611	-2.04798	0.198637	-10.3101	6.34116e-25	9.34954e-24	Down
ENSGALG00000060741	583.93	-1.88456	0.182789	-10.31	6.34717e-25	9.34954e-24	Down
ENSGALG00000051957	927.253	-1.88168	0.182802	-10.2935	7.53784e-25	1.10913e-23	Down
ENSGALG00000040369	2076.23	-3.33196	0.323741	-10.292	7.65413e-25	1.12501e-23	Down
ENSGALG00000014699	127.677	4.30665	0.418577	10.2888	7.91614e-25	1.16225e-23	Up
ENSGALG00000008174	217.85	-2.75989	0.268476	-10.2798	8.68855e-25	1.27426e-23	Down
ENSGALG00000001572	1119.23	-1.9169	0.186505	-10.278	8.8513e-25	1.29671e-23	Down
ENSGALG00000043053	195.317	-2.35253	0.229025	-10.2719	9.42899e-25	1.37984e-23	Down
ENSGALG00000041153	89.396	-3.5749	0.348326	-10.2631	1.03344e-24	1.51069e-23	Down
ENSGALG00000011193	1235.9	1.70418	0.166152	10.2567	1.10401e-24	1.61209e-23	Up
ENSGALG00000009450	5269.59	2.09655	0.204559	10.2491	1.19416e-24	1.74184e-23	Up
ENSGALG00000016551	3974.17	1.45948	0.14263	10.2326	1.41687e-24	2.06445e-23	Up
ENSGALG00000033730	3429.49	1.74278	0.170325	10.2321	1.42435e-24	2.0731e-23	Up
ENSGALG00000039037	3121.62	-1.92549	0.188297	-10.2258	1.51956e-24	2.20928e-23	Down
ENSGALG00000016781	4069.31	-2.22012	0.217209	-10.2211	1.59457e-24	2.31583e-23	Down
ENSGALG00000031928	2796.83	-1.41771	0.138744	-10.2182	1.64415e-24	2.38525e-23	Down
ENSGALG00000008507	10594	1.29284	0.12653	10.2176	1.65386e-24	2.39676e-23	Up
ENSGALG00000039990	111.752	-4.19113	0.410212	-10.217	1.6642e-24	2.40914e-23	Down
ENSGALG00000058520	3592.04	3.11912	0.305332	10.2155	1.69012e-24	2.44403e-23	Up
ENSGALG00000026639	91.2699	-3.80274	0.372315	-10.2138	1.72069e-24	2.48556e-23	Down
ENSGALG00000004375	7335.58	1.5889	0.155615	10.2105	1.78025e-24	2.56884e-23	Up
ENSGALG00000011172	2238.11	-2.57972	0.252836	-10.2031	1.91972e-24	2.76712e-23	Down
ENSGALG00000033150	507.408	-1.99906	0.195961	-10.2013	1.95657e-24	2.81721e-23	Down
ENSGALG00000001264	2257.4	-1.85998	0.182428	-10.1957	2.0733e-24	2.98209e-23	Down
ENSGALG00000005125	696.526	-2.60723	0.2559	-10.1885	2.23204e-24	3.20698e-23	Down
ENSGALG00000004710	2523.47	-1.47759	0.145032	-10.1881	2.24206e-24	3.21792e-23	Down
ENSGALG00000007044	315.209	-1.86882	0.183491	-10.1848	2.31858e-24	3.32421e-23	Down
ENSGALG00000014678	2590.29	-2.12809	0.209056	-10.1796	2.44666e-24	3.50409e-23	Down
ENSGALG00000007330	769.769	-1.79701	0.176611	-10.1749	2.56545e-24	3.67032e-23	Down
ENSGALG00000014336	2884.3	-1.52229	0.14962	-10.1744	2.58008e-24	3.68732e-23	Down
ENSGALG00000002803	1947.96	-2.15454	0.211853	-10.17	2.69891e-24	3.85305e-23	Down
ENSGALG00000038059	10868.1	1.87634	0.184499	10.1699	2.70212e-24	3.85353e-23	Up
ENSGALG00000006947	1240.26	1.66353	0.163646	10.1654	2.83008e-24	4.03174e-23	Up
ENSGALG00000014442	59940.6	1.87026	0.183992	10.1649	2.84393e-24	4.04718e-23	Up
ENSGALG00000010718	254.714	-2.0697	0.203615	-10.1648	2.84839e-24	4.04923e-23	Down
ENSGALG00000017034	550.63	-1.88736	0.185697	-10.1637	2.88015e-24	4.09006e-23	Down
ENSGALG00000009638	74.6251	5.75304	0.566227	10.1603	2.98097e-24	4.22876e-23	Up
ENSGALG00000026957	9124.33	1.67493	0.164926	10.1556	3.12907e-24	4.43417e-23	Up
ENSGALG00000034376	713.517	-2.22101	0.218742	-10.1536	3.19451e-24	4.52213e-23	Down
ENSGALG00000052557	760.055	2.07144	0.204223	10.143	3.5591e-24	5.03294e-23	Up
ENSGALG00000007582	194.179	3.41735	0.337084	10.138	3.74847e-24	5.29516e-23	Up
ENSGALG00000017326	735.194	-3.2678	0.322536	-10.1316	4.00123e-24	5.64627e-23	Down
ENSGALG00000033338	944.118	1.53513	0.151613	10.1253	4.26605e-24	6.01366e-23	Up
ENSGALG00000016817	725.423	2.42454	0.239706	10.1147	4.75711e-24	6.69884e-23	Up
ENSGALG00000014999	1708.31	1.92998	0.1909	10.1099	4.99317e-24	7.0239e-23	Up
ENSGALG00000010476	7144.18	1.78485	0.176675	10.1025	5.38583e-24	7.56833e-23	Up
ENSGALG00000009463	348.607	-2.13816	0.211817	-10.0944	5.8517e-24	8.21439e-23	Down
ENSGALG00000016915	17699.7	-1.82836	0.181177	-10.0916	6.01886e-24	8.44022e-23	Down
ENSGALG00000045792	89.4978	-4.02207	0.398652	-10.0892	6.16724e-24	8.63928e-23	Down
ENSGALG00000001866	71.914	5.71768	0.567024	10.0837	6.52346e-24	9.12876e-23	Up
ENSGALG00000058338	453.059	-1.91964	0.190494	-10.0771	6.97224e-24	9.74663e-23	Down
ENSGALG00000014973	300.488	2.46954	0.245069	10.0769	6.98711e-24	9.75726e-23	Up
ENSGALG00000015428	366.143	-2.11882	0.210314	-10.0746	7.15634e-24	9.98321e-23	Down
ENSGALG00000006402	170.827	2.63243	0.261377	10.0714	7.39265e-24	1.03022e-22	Up
ENSGALG00000003529	677.598	-2.8077	0.278937	-10.0657	7.83156e-24	1.09025e-22	Down
ENSGALG00000063251	304.091	-2.35446	0.233939	-10.0644	7.93464e-24	1.10346e-22	Down
ENSGALG00000006062	197.387	-2.24239	0.222811	-10.0641	7.96377e-24	1.10636e-22	Down
ENSGALG00000015889	6038.9	1.22724	0.121975	10.0614	8.18303e-24	1.13565e-22	Up
ENSGALG00000000234	220.439	-2.23362	0.222063	-10.0585	8.42706e-24	1.16831e-22	Down
ENSGALG00000011875	197.445	-4.32178	0.429756	-10.0564	8.61326e-24	1.19289e-22	Down
ENSGALG00000051325	1204.92	1.68329	0.167713	10.0367	1.0511e-23	1.45422e-22	Up
ENSGALG00000013606	171.799	2.38516	0.237704	10.0342	1.07862e-23	1.49076e-22	Up
ENSGALG00000050814	63.211	4.72964	0.472241	10.0153	1.30575e-23	1.80281e-22	Up
ENSGALG00000007109	4420.47	7.57398	0.756873	10.0069	1.42083e-23	1.9597e-22	Up
ENSGALG00000030902	166.177	-3.81458	0.382122	-9.9826	1.81641e-23	2.50274e-22	Down
ENSGALG00000006633	72.2191	5.58129	0.560438	9.95879	2.30859e-23	3.17762e-22	Up
ENSGALG00000058717	371.286	-1.89084	0.189874	-9.9584	2.31759e-23	3.18675e-22	Down
ENSGALG00000016185	116.443	-3.44787	0.346346	-9.95499	2.3985e-23	3.29463e-22	Down
ENSGALG00000033260	149.02	-3.57088	0.358849	-9.95094	2.49815e-23	3.428e-22	Down
ENSGALG00000003416	1454.23	1.35412	0.136087	9.95039	2.512e-23	3.44349e-22	Up
ENSGALG00000011524	64.5838	4.43127	0.445419	9.94856	2.5587e-23	3.50393e-22	Up
ENSGALG00000008807	4398.1	-1.57317	0.158473	-9.92706	3.1747e-23	4.34307e-22	Down
ENSGALG00000005886	409.164	1.81233	0.182672	9.92118	3.36763e-23	4.59764e-22	Up
ENSGALG00000008785	1839.35	-1.53588	0.154808	-9.92119	3.36701e-23	4.59764e-22	Down
ENSGALG00000014798	24954.8	1.35907	0.136991	9.9209	3.37692e-23	4.60564e-22	Up
ENSGALG00000009974	1863.98	1.4196	0.14313	9.91828	3.4669e-23	4.72356e-22	Up
ENSGALG00000006309	44268.7	-1.48033	0.149405	-9.90822	3.83409e-23	5.21856e-22	Down
ENSGALG00000045634	1163.56	-1.65356	0.167012	-9.90085	4.12733e-23	5.612e-22	Down
ENSGALG00000012075	399.256	-2.62349	0.265264	-9.89012	4.59486e-23	6.24139e-22	Down
ENSGALG00000026600	105.362	3.25654	0.329434	9.88525	4.82375e-23	6.54568e-22	Up
ENSGALG00000035816	4941.6	-2.2064	0.22322	-9.88441	4.86459e-23	6.59444e-22	Down
ENSGALG00000039728	92.5565	7.06078	0.714467	9.88258	4.95397e-23	6.70884e-22	Up
ENSGALG00000025896	76.1382	5.61074	0.567988	9.87828	5.17116e-23	6.99059e-22	Up
ENSGALG00000060636	284.185	2.02647	0.205145	9.87826	5.17243e-23	6.99059e-22	Up
ENSGALG00000033328	607.182	-1.69708	0.171995	-9.86701	5.78651e-23	7.81266e-22	Down
ENSGALG00000041687	12245.4	1.51472	0.153749	9.85187	6.72784e-23	9.07448e-22	Up
ENSGALG00000041373	573.242	-1.98496	0.201496	-9.85113	6.77794e-23	9.13288e-22	Down
ENSGALG00000006795	79.5959	6.62358	0.672401	9.85063	6.81157e-23	9.169e-22	Up
ENSGALG00000028326	6387.39	-1.42075	0.144282	-9.84701	7.06161e-23	9.49606e-22	Down
ENSGALG00000002479	107.287	-3.357	0.341026	-9.84382	7.28877e-23	9.79174e-22	Down
ENSGALG00000054469	792.631	2.2304	0.226628	9.84167	7.44635e-23	9.99343e-22	Up
ENSGALG00000009128	1018.66	1.3337	0.135527	9.84088	7.50543e-23	1.00627e-21	Up
ENSGALG00000000972	465.437	-2.00721	0.20402	-9.8383	7.7e-23	1.03132e-21	Down
ENSGALG00000059815	279.351	2.24506	0.228346	9.83182	8.212e-23	1.09881e-21	Up
ENSGALG00000000374	388.441	1.73433	0.176484	9.82716	8.60117e-23	1.14973e-21	Up
ENSGALG00000030920	121.69	3.32111	0.337973	9.82655	8.65326e-23	1.15555e-21	Up
ENSGALG00000059395	5221.96	2.12852	0.216708	9.82209	9.04499e-23	1.20666e-21	Up
ENSGALG00000011436	4731.18	1.60673	0.163635	9.81895	9.33122e-23	1.24361e-21	Up
ENSGALG00000011291	2728.74	-1.96649	0.200314	-9.81704	9.50983e-23	1.26616e-21	Down
ENSGALG00000033428	114.747	2.67728	0.272791	9.81439	9.76228e-23	1.29848e-21	Up
ENSGALG00000064434	13283.3	2.7539	0.280643	9.81285	9.91285e-23	1.3172e-21	Up
ENSGALG00000015338	822.439	1.89541	0.193299	9.80562	1.06493e-22	1.41367e-21	Up
ENSGALG00000010392	300.866	-2.68873	0.274439	-9.79717	1.15782e-22	1.53546e-21	Down
ENSGALG00000004038	273.011	-1.8221	0.186022	-9.79506	1.18226e-22	1.56632e-21	Down
ENSGALG00000034250	453.833	-1.98848	0.203029	-9.7941	1.19353e-22	1.57969e-21	Down
ENSGALG00000040447	223.568	-2.67806	0.273451	-9.79357	1.19986e-22	1.58651e-21	Down
ENSGALG00000038336	6392.74	2.0009	0.20433	9.79249	1.2127e-22	1.60191e-21	Up
ENSGALG00000014234	414.245	-2.30155	0.235217	-9.78479	1.3087e-22	1.72702e-21	Down
ENSGALG00000001546	12358	2.20558	0.225797	9.768	1.54476e-22	2.03654e-21	Up
ENSGALG00000009586	2651.06	1.32967	0.136172	9.76462	1.59709e-22	2.10346e-21	Up
ENSGALG00000066005	127.139	-3.33353	0.34143	-9.76344	1.6158e-22	2.12602e-21	Down
ENSGALG00000014683	321.183	-1.91284	0.195961	-9.76133	1.64973e-22	2.16853e-21	Down
ENSGALG00000000902	156.695	-2.9249	0.299875	-9.7537	1.77865e-22	2.33572e-21	Down
ENSGALG00000013814	529.786	-2.54417	0.260961	-9.74923	1.85875e-22	2.43851e-21	Down
ENSGALG00000007877	1650.63	-1.82231	0.186942	-9.748	1.88136e-22	2.46578e-21	Down
ENSGALG00000037402	2424.18	-6.086	0.624539	-9.74479	1.94179e-22	2.5425e-21	Down
ENSGALG00000016174	3591.77	-1.45444	0.149308	-9.74122	2.01126e-22	2.63089e-21	Down
ENSGALG00000016036	381.376	-2.36684	0.243052	-9.738	2.07602e-22	2.71296e-21	Down
ENSGALG00000040662	3924.65	1.45335	0.149315	9.73344	2.17126e-22	2.83467e-21	Up
ENSGALG00000010805	7062.3	-1.66901	0.1716	-9.72619	2.33156e-22	3.04099e-21	Down
ENSGALG00000040758	6915.32	2.93292	0.301556	9.72595	2.33707e-22	3.04521e-21	Up
ENSGALG00000003574	801.495	-1.828	0.188056	-9.72051	2.46552e-22	3.20637e-21	Down
ENSGALG00000006252	6320.94	2.07562	0.21353	9.72051	2.46532e-22	3.20637e-21	Up
ENSGALG00000054150	3626.72	1.65694	0.170583	9.71337	2.64454e-22	3.43585e-21	Up
ENSGALG00000010346	675.693	2.03671	0.20979	9.70834	2.77832e-22	3.60618e-21	Up
ENSGALG00000054598	88.0798	-3.90285	0.402015	-9.70822	2.78139e-22	3.60668e-21	Down
ENSGALG00000006461	3374.94	1.59664	0.164525	9.70454	2.88361e-22	3.73563e-21	Up
ENSGALG00000009445	311.447	-2.37773	0.245115	-9.70048	3.00085e-22	3.88375e-21	Down
ENSGALG00000001450	113.021	5.08311	0.524155	9.69773	3.08293e-22	3.98615e-21	Up
ENSGALG00000017167	5108.7	-2.63264	0.271786	-9.68646	3.44269e-22	4.44703e-21	Down
ENSGALG00000014944	139.92	-3.45781	0.357188	-9.68062	3.64494e-22	4.70376e-21	Down
ENSGALG00000008918	85.7369	4.79589	0.495479	9.67931	3.69216e-22	4.76013e-21	Up
ENSGALG00000056845	246.382	-2.32893	0.24072	-9.67484	3.8568e-22	4.96762e-21	Down
ENSGALG00000036049	963.001	-1.76776	0.18277	-9.67207	3.96294e-22	5.09944e-21	Down
ENSGALG00000053254	476.778	-2.09702	0.216955	-9.6657	4.21742e-22	5.42171e-21	Down
ENSGALG00000061658	202.538	2.60263	0.269425	9.65995	4.4606e-22	5.72885e-21	Up
ENSGALG00000005481	5323.74	1.52163	0.157599	9.65509	4.67764e-22	6.00185e-21	Up
ENSGALG00000009901	841.344	-2.17084	0.224863	-9.65405	4.72522e-22	6.05712e-21	Down
ENSGALG00000011041	94.3042	-4.12397	0.427309	-9.65103	4.86627e-22	6.23198e-21	Down
ENSGALG00000016027	780.666	-1.54073	0.15969	-9.64827	4.99902e-22	6.39588e-21	Down
ENSGALG00000017011	1077.77	1.55221	0.161024	9.63962	5.43895e-22	6.95213e-21	Up
ENSGALG00000046455	809.256	1.57775	0.163698	9.63817	5.51603e-22	7.04395e-21	Up
ENSGALG00000015090	4766.16	1.36059	0.141206	9.63551	5.66078e-22	7.22193e-21	Up
ENSGALG00000015297	1254.79	1.86938	0.194073	9.6324	5.83528e-22	7.43749e-21	Up
ENSGALG00000040023	169.053	2.54188	0.263978	9.62912	6.02413e-22	7.67092e-21	Up
ENSGALG00000013733	5829.91	1.61161	0.167373	9.62885	6.04045e-22	7.68441e-21	Up
ENSGALG00000012032	120.345	2.61872	0.272138	9.62277	6.40791e-22	8.14417e-21	Up
ENSGALG00000004489	197.081	-2.3294	0.242208	-9.61737	6.7533e-22	8.57503e-21	Down
ENSGALG00000039583	445.308	-2.45886	0.255838	-9.611	7.18449e-22	9.11393e-21	Down
ENSGALG00000010659	675.66	1.72261	0.17935	9.60478	7.63236e-22	9.67294e-21	Up
ENSGALG00000003854	518.16	-1.93993	0.202089	-9.5994	8.04105e-22	1.01813e-20	Down
ENSGALG00000002710	14704	5.81245	0.605549	9.59864	8.10088e-22	1.02474e-20	Up
ENSGALG00000049622	323.217	-1.81591	0.189256	-9.595	8.39135e-22	1.06048e-20	Down
ENSGALG00000006623	989.674	2.51598	0.262237	9.5943	8.44875e-22	1.06673e-20	Up
ENSGALG00000000636	2232.63	1.2901	0.134692	9.5781	9.88434e-22	1.24682e-20	Up
ENSGALG00000004325	12006.5	1.32527	0.138403	9.57546	1.01406e-21	1.27794e-20	Up
ENSGALG00000005223	745.671	-3.15649	0.330382	-9.55405	1.24723e-21	1.57031e-20	Down
ENSGALG00000035266	278.539	10.0025	1.04738	9.54998	1.29722e-21	1.63172e-20	Up
ENSGALG00000010576	14561.2	1.68065	0.176057	9.54605	1.34733e-21	1.69317e-20	Up
ENSGALG00000009205	146.306	-2.51578	0.263627	-9.54295	1.38831e-21	1.74305e-20	Down
ENSGALG00000043618	11575.8	1.7383	0.182185	9.54138	1.40947e-21	1.76795e-20	Up
ENSGALG00000010335	292.944	-1.8768	0.196722	-9.54039	1.42301e-21	1.78327e-20	Down
ENSGALG00000035912	123.61	-2.77321	0.290987	-9.53038	1.56713e-21	1.96205e-20	Down
ENSGALG00000042762	2215.54	1.28939	0.135396	9.52308	1.68128e-21	2.10301e-20	Up
ENSGALG00000002987	205.822	2.47194	0.259585	9.52266	1.68801e-21	2.10946e-20	Up
ENSGALG00000031018	81.3939	-4.16375	0.437259	-9.5224	1.69224e-21	2.11279e-20	Down
ENSGALG00000022704	152.201	2.54115	0.266958	9.51891	1.75003e-21	2.1829e-20	Up
ENSGALG00000016548	1841.72	-1.61139	0.169485	-9.50752	1.95264e-21	2.43338e-20	Down
ENSGALG00000006331	73.6814	-4.05674	0.426873	-9.50341	2.03131e-21	2.52907e-20	Down
ENSGALG00000010940	4312.39	1.76053	0.185306	9.50064	2.08596e-21	2.5947e-20	Up
ENSGALG00000016495	912.234	1.74803	0.184075	9.49631	2.1747e-21	2.70258e-20	Up
ENSGALG00000008497	40775.5	1.50181	0.158353	9.48395	2.44825e-21	3.03972e-20	Up
ENSGALG00000009483	3025.56	-1.93074	0.203764	-9.47537	2.6581e-21	3.29723e-20	Down
ENSGALG00000001314	115.679	3.01224	0.317908	9.47518	2.66294e-21	3.30018e-20	Up
ENSGALG00000001608	247.793	-3.27009	0.34543	-9.46674	2.88715e-21	3.57474e-20	Down
ENSGALG00000010412	1351.13	-2.2188	0.234436	-9.46443	2.95172e-21	3.65133e-20	Down
ENSGALG00000041010	239.036	-1.88768	0.199456	-9.46415	2.95962e-21	3.65773e-20	Down
ENSGALG00000028759	443.344	1.99276	0.210619	9.46145	3.0371e-21	3.75004e-20	Up
ENSGALG00000016357	8844.31	1.67993	0.177572	9.46052	3.06429e-21	3.78014e-20	Up
ENSGALG00000019114	66.658	3.45676	0.365417	9.45977	3.08628e-21	3.80377e-20	Up
ENSGALG00000035063	173.856	-2.80983	0.297176	-9.45511	3.22698e-21	3.97353e-20	Down
ENSGALG00000020253	419.701	-2.19528	0.232303	-9.45005	3.38655e-21	4.1662e-20	Down
ENSGALG00000035502	428.503	2.62906	0.278285	9.44735	3.47502e-21	4.27065e-20	Up
ENSGALG00000041760	1886.8	-1.65425	0.175104	-9.44727	3.47781e-21	4.27065e-20	Down
ENSGALG00000057432	530.058	-2.39757	0.253975	-9.44017	3.72167e-21	4.56592e-20	Down
ENSGALG00000059879	329.952	-2.24721	0.238139	-9.43654	3.85289e-21	4.7226e-20	Down
ENSGALG00000040316	1201.35	2.89376	0.30671	9.43484	3.91575e-21	4.79528e-20	Up
ENSGALG00000014182	81.3356	5.2222	0.553667	9.43203	4.02234e-21	4.92132e-20	Up
ENSGALG00000015542	143.461	-2.73861	0.290473	-9.4281	4.17567e-21	5.10427e-20	Down
ENSGALG00000029012	131.05	-2.70866	0.2876	-9.41816	4.59044e-21	5.60618e-20	Down
ENSGALG00000011286	405.615	-2.29054	0.243402	-9.41051	4.93717e-21	6.02416e-20	Down
ENSGALG00000044632	68.104	-4.67091	0.496753	-9.40287	5.30943e-21	6.47249e-20	Down
ENSGALG00000009689	103.462	2.72398	0.289826	9.39868	5.52505e-21	6.72924e-20	Up
ENSGALG00000035799	194.927	3.25345	0.346195	9.39776	5.57388e-21	6.78256e-20	Up
ENSGALG00000005079	772.943	-2.09862	0.223324	-9.3972	5.60336e-21	6.81226e-20	Down
ENSGALG00000009466	3258.75	-1.57557	0.167728	-9.39357	5.79986e-21	7.04478e-20	Down
ENSGALG00000011046	483.432	1.66544	0.177404	9.38785	6.12362e-21	7.43132e-20	Up
ENSGALG00000015568	143.567	-3.30289	0.352083	-9.38099	6.53536e-21	7.92383e-20	Down
ENSGALG00000016912	94.5157	6.19261	0.66032	9.37819	6.71153e-21	8.13009e-20	Up
ENSGALG00000000195	1618.67	2.09281	0.22317	9.37764	6.74684e-21	8.1655e-20	Up
ENSGALG00000012956	670.462	-2.15272	0.229576	-9.37696	6.79021e-21	8.21059e-20	Down
ENSGALG00000015061	1936.91	1.30675	0.139428	9.37222	7.10227e-21	8.5802e-20	Up
ENSGALG00000017200	564.993	-1.58268	0.16899	-9.36554	7.56648e-21	9.1328e-20	Down
ENSGALG00000012136	335.057	-2.71263	0.289672	-9.36448	7.64221e-21	9.21593e-20	Down
ENSGALG00000064546	119.22	4.03822	0.431261	9.36376	7.69488e-21	9.27113e-20	Up
ENSGALG00000017329	658.577	-2.07586	0.221719	-9.36256	7.78295e-21	9.36883e-20	Down
ENSGALG00000016059	276.665	2.31427	0.247198	9.36201	7.82372e-21	9.40948e-20	Up
ENSGALG00000051779	1196.31	1.54202	0.164737	9.36054	7.93323e-21	9.53264e-20	Up
ENSGALG00000035429	226.931	-2.3141	0.247253	-9.35925	8.0302e-21	9.64055e-20	Down
ENSGALG00000053509	230.534	1.94421	0.207804	9.35599	8.28222e-21	9.93423e-20	Up
ENSGALG00000001841	1692.36	1.30745	0.139853	9.34876	8.86804e-21	1.06228e-19	Up
ENSGALG00000039299	1588.91	-1.4445	0.154513	-9.34871	8.8721e-21	1.06228e-19	Down
ENSGALG00000007077	4479.9	-1.31303	0.140523	-9.34385	9.28963e-21	1.11128e-19	Down
ENSGALG00000060533	376.154	-2.14418	0.229802	-9.33054	1.05329e-20	1.25889e-19	Down
ENSGALG00000013081	343.37	-3.22615	0.345775	-9.33021	1.05659e-20	1.26171e-19	Down
ENSGALG00000012220	163.435	-2.11363	0.226559	-9.32928	1.0659e-20	1.27169e-19	Down
ENSGALG00000004528	1963.13	-1.8125	0.194483	-9.31959	1.16786e-20	1.39211e-19	Down
ENSGALG00000005208	1202.33	-1.8802	0.201772	-9.31843	1.1807e-20	1.40617e-19	Down
ENSGALG00000010207	107.032	-3.03248	0.325622	-9.31287	1.24419e-20	1.48047e-19	Down
ENSGALG00000055507	9566.5	-1.26045	0.135413	-9.30818	1.30039e-20	1.54597e-19	Down
ENSGALG00000008976	65.0688	3.98526	0.428318	9.30445	1.34682e-20	1.59975e-19	Up
ENSGALG00000010352	1968.87	-1.80534	0.194108	-9.30071	1.39511e-20	1.65564e-19	Down
ENSGALG00000013069	1225.79	-1.40337	0.150922	-9.29869	1.42186e-20	1.68591e-19	Down
ENSGALG00000001080	8241.91	-2.06761	0.222361	-9.29844	1.42522e-20	1.6884e-19	Down
ENSGALG00000033461	96.5391	2.85444	0.307002	9.29778	1.43406e-20	1.69737e-19	Up
ENSGALG00000006490	151.371	3.25087	0.349946	9.28962	1.54845e-20	1.83115e-19	Up
ENSGALG00000037781	432.395	1.81724	0.195722	9.28479	1.6203e-20	1.91444e-19	Up
ENSGALG00000014887	657.682	-1.5314	0.164982	-9.28223	1.65964e-20	1.95919e-19	Down
ENSGALG00000015179	211.389	2.61939	0.2822	9.28206	1.66237e-20	1.96069e-19	Up
ENSGALG00000004323	293.695	-2.16078	0.232927	-9.27666	1.74873e-20	2.06074e-19	Down
ENSGALG00000012705	594.263	-1.43497	0.154729	-9.27408	1.79155e-20	2.10935e-19	Down
ENSGALG00000006471	754.176	7.98256	0.861297	9.26807	1.89542e-20	2.22969e-19	Up
ENSGALG00000033638	570.112	-2.60421	0.281091	-9.26466	1.95707e-20	2.30019e-19	Down
ENSGALG00000010103	366.788	1.62228	0.175143	9.26261	1.99486e-20	2.34256e-19	Up
ENSGALG00000004597	1451.35	1.921	0.207576	9.25443	2.15375e-20	2.52694e-19	Up
ENSGALG00000009608	5611.53	-1.28907	0.139325	-9.25222	2.19881e-20	2.57756e-19	Down
ENSGALG00000065575	77.7602	5.41739	0.585781	9.24814	2.28433e-20	2.67547e-19	Up
ENSGALG00000002000	539.833	-1.66601	0.180305	-9.23994	2.46638e-20	2.88618e-19	Down
ENSGALG00000008907	192.188	-2.06071	0.223056	-9.23852	2.49935e-20	2.92222e-19	Down
ENSGALG00000017177	909.196	-1.28144	0.138756	-9.23517	2.57876e-20	3.01244e-19	Down
ENSGALG00000044480	1868.18	-2.01832	0.218681	-9.22951	2.71868e-20	3.17313e-19	Down
ENSGALG00000006344	1615.26	2.0485	0.222156	9.22102	2.94285e-20	3.43179e-19	Up
ENSGALG00000008549	2073.68	1.31294	0.142414	9.21916	2.99427e-20	3.48873e-19	Up
ENSGALG00000028673	380.043	1.93436	0.20991	9.21518	3.10766e-20	3.6177e-19	Up
ENSGALG00000001270	571.634	2.44986	0.26586	9.21486	3.1169e-20	3.62532e-19	Up
ENSGALG00000061985	808.31	2.4889	0.270199	9.21136	3.22027e-20	3.74231e-19	Up
ENSGALG00000008294	9097.09	1.45675	0.158163	9.21041	3.2487e-20	3.77209e-19	Up
ENSGALG00000016734	318.879	-2.08037	0.225904	-9.20911	3.28836e-20	3.81484e-19	Down
ENSGALG00000033244	74.5054	-5.35598	0.582076	-9.20152	3.52938e-20	4.09091e-19	Down
ENSGALG00000024172	790.743	1.82864	0.19877	9.19978	3.58695e-20	4.15406e-19	Up
ENSGALG00000058829	462.829	-1.90279	0.20692	-9.19579	3.72257e-20	4.30741e-19	Down
ENSGALG00000032161	450.163	-1.9819	0.21565	-9.19036	3.91541e-20	4.52664e-19	Down
ENSGALG00000016727	1576.09	-1.2676	0.13799	-9.18618	4.07025e-20	4.70161e-19	Down
ENSGALG00000006109	1063.17	-1.4678	0.159949	-9.17668	4.44605e-20	5.13129e-19	Down
ENSGALG00000030376	1410.42	-2.16791	0.23632	-9.17361	4.57436e-20	5.27485e-19	Down
ENSGALG00000006440	92.2835	-4.69848	0.512342	-9.17058	4.70472e-20	5.42051e-19	Down
ENSGALG00000057450	303.216	4.02674	0.439758	9.15671	5.35019e-20	6.15891e-19	Up
ENSGALG00000017018	879.948	-2.09199	0.228696	-9.14747	5.8283e-20	6.70355e-19	Down
ENSGALG00000015124	120.866	-2.86055	0.313123	-9.13556	6.5069e-20	7.47764e-19	Down
ENSGALG00000015271	94.5294	-2.88936	0.31638	-9.13256	6.68967e-20	7.67753e-19	Down
ENSGALG00000031637	264.298	-4.07534	0.446245	-9.13252	6.69227e-20	7.67753e-19	Down
ENSGALG00000032660	1033	-1.29606	0.141998	-9.12731	7.02218e-20	8.04914e-19	Down
ENSGALG00000010032	497.502	1.89203	0.207325	9.12592	7.11305e-20	8.14635e-19	Up
ENSGALG00000015315	1585.04	-1.83012	0.200565	-9.1248	7.1867e-20	8.22369e-19	Down
ENSGALG00000045132	108.909	2.76805	0.303454	9.1218	7.38885e-20	8.44781e-19	Up
ENSGALG00000005205	909.463	1.35225	0.148272	9.12008	7.5071e-20	8.57572e-19	Up
ENSGALG00000006648	2644.99	-1.37669	0.151011	-9.1165	7.75909e-20	8.85604e-19	Down
ENSGALG00000013912	51.8743	4.17546	0.458222	9.11229	8.06585e-20	9.19835e-19	Up
ENSGALG00000005891	3127.33	1.71776	0.188601	9.10792	8.39755e-20	9.5685e-19	Up
ENSGALG00000009942	8322.22	1.83948	0.20203	9.10502	8.62479e-20	9.81911e-19	Up
ENSGALG00000009282	1484.43	-1.47943	0.162511	-9.10361	8.73804e-20	9.93961e-19	Down
ENSGALG00000009865	59.8389	3.78973	0.416531	9.09832	9.17433e-20	1.04271e-18	Up
ENSGALG00000025822	12328.9	2.11985	0.233037	9.09664	9.31734e-20	1.05807e-18	Up
ENSGALG00000033365	75.0709	6.75798	0.743403	9.0906	9.8492e-20	1.11752e-18	Up
ENSGALG00000007012	640.19	-2.15474	0.237074	-9.08886	1.00082e-19	1.1346e-18	Down
ENSGALG00000006612	1071.27	-1.37117	0.150868	-9.08853	1.00387e-19	1.1371e-18	Down
ENSGALG00000009626	3823.55	2.34868	0.258517	9.08523	1.03481e-19	1.17098e-18	Up
ENSGALG00000036229	1335.93	1.75881	0.193591	9.08515	1.03552e-19	1.17098e-18	Up
ENSGALG00000056049	3647.16	-2.36821	0.260742	-9.08256	1.0605e-19	1.19822e-18	Down
ENSGALG00000042833	3376.56	1.45879	0.160623	9.08205	1.06551e-19	1.20286e-18	Up
ENSGALG00000008178	346.323	-3.01554	0.332118	-9.07974	1.0883e-19	1.22756e-18	Down
ENSGALG00000013196	317.636	-1.82869	0.201415	-9.07919	1.09386e-19	1.2328e-18	Down
ENSGALG00000004326	4218.11	1.25125	0.137819	9.07898	1.09601e-19	1.23419e-18	Up
ENSGALG00000054723	321.85	-1.79994	0.198382	-9.07312	1.15652e-19	1.30123e-18	Down
ENSGALG00000008182	1444.01	1.95054	0.215111	9.06762	1.21643e-19	1.36749e-18	Up
ENSGALG00000031263	1749.71	1.643	0.1815	9.05231	1.39979e-19	1.57231e-18	Up
ENSGALG00000002204	242.296	1.96693	0.21731	9.05123	1.41361e-19	1.5865e-18	Up
ENSGALG00000010440	75.8742	-3.40564	0.376439	-9.04697	1.46984e-19	1.64823e-18	Down
ENSGALG00000015349	2984.58	1.51606	0.167602	9.04556	1.48903e-19	1.66836e-18	Up
ENSGALG00000031158	3655	-1.47771	0.163372	-9.04507	1.49575e-19	1.67449e-18	Down
ENSGALG00000009260	1025.86	-1.79772	0.198897	-9.03841	1.58961e-19	1.77809e-18	Down
ENSGALG00000017032	116.774	-2.69004	0.297664	-9.03718	1.60766e-19	1.79678e-18	Down
ENSGALG00000030068	669.706	1.33441	0.147687	9.03536	1.63464e-19	1.82542e-18	Up
ENSGALG00000005995	56.3658	5.86758	0.649562	9.03314	1.66822e-19	1.86137e-18	Up
ENSGALG00000009356	183.097	-3.24376	0.359191	-9.03074	1.70522e-19	1.90107e-18	Down
ENSGALG00000039155	512.296	-1.46526	0.162372	-9.0241	1.8118e-19	2.01822e-18	Down
ENSGALG00000031518	196.189	2.57936	0.285975	9.01955	1.88861e-19	2.10204e-18	Up
ENSGALG00000011803	190.237	3.73883	0.414617	9.01756	1.92331e-19	2.13888e-18	Up
ENSGALG00000013002	447.199	-2.5094	0.278359	-9.01498	1.96907e-19	2.18797e-18	Down
ENSGALG00000014267	2622.44	-1.51877	0.168598	-9.00826	2.09344e-19	2.32424e-18	Down
ENSGALG00000041461	146.133	-3.28694	0.365174	-9.00104	2.23594e-19	2.48039e-18	Down
ENSGALG00000005090	325.492	-1.90056	0.211161	-9.00054	2.246e-19	2.48951e-18	Down
ENSGALG00000011294	60.7531	3.94758	0.438713	8.9981	2.29656e-19	2.54345e-18	Up
ENSGALG00000003446	1495.03	1.62748	0.18088	8.99752	2.30867e-19	2.55475e-18	Up
ENSGALG00000052991	1728.79	1.59603	0.177717	8.98074	2.68961e-19	2.97384e-18	Up
ENSGALG00000021345	112.668	-3.00755	0.334907	-8.98024	2.70189e-19	2.98496e-18	Down
ENSGALG00000014508	89.6021	-4.85736	0.540913	-8.97991	2.7098e-19	2.99125e-18	Down
ENSGALG00000003409	206.716	-2.39708	0.266944	-8.97971	2.71489e-19	2.9944e-18	Down
ENSGALG00000016546	329.177	-2.77485	0.309053	-8.97855	2.74362e-19	3.02361e-18	Down
ENSGALG00000003879	1266.74	1.76549	0.196679	8.9765	2.79511e-19	3.07783e-18	Up
ENSGALG00000009692	1663.77	1.81263	0.20195	8.97565	2.8169e-19	3.09928e-18	Up
ENSGALG00000068108	1466.17	1.64387	0.183195	8.97333	2.87679e-19	3.16259e-18	Up
ENSGALG00000021193	2198.06	2.59631	0.289511	8.96794	3.02124e-19	3.31867e-18	Up
ENSGALG00000033769	123.268	-3.0572	0.341318	-8.95704	3.33513e-19	3.66047e-18	Down
ENSGALG00000010079	3573.94	1.66574	0.186005	8.95533	3.3871e-19	3.71447e-18	Up
ENSGALG00000027823	374.321	-3.00354	0.335535	-8.95147	3.5078e-19	3.84371e-18	Down
ENSGALG00000011548	2416.7	1.28717	0.143798	8.95127	3.51427e-19	3.84766e-18	Up
ENSGALG00000002599	102.513	-2.67365	0.298746	-8.94956	3.56896e-19	3.90435e-18	Down
ENSGALG00000020251	1824.3	1.30185	0.145506	8.94701	3.65241e-19	3.9924e-18	Up
ENSGALG00000019663	71.8972	4.77357	0.53376	8.94329	3.77768e-19	4.12597e-18	Up
ENSGALG00000020554	74.5917	6.56241	0.734046	8.94005	3.88997e-19	4.24516e-18	Up
ENSGALG00000041459	6888.04	1.94512	0.217748	8.93292	4.14896e-19	4.52411e-18	Up
ENSGALG00000047550	9016.72	-2.43115	0.272241	-8.93012	4.25541e-19	4.63643e-18	Down
ENSGALG00000046862	3837.17	1.67712	0.187863	8.92737	4.36245e-19	4.74921e-18	Up
ENSGALG00000035916	94.7934	2.64874	0.297053	8.91673	4.80271e-19	5.22426e-18	Up
ENSGALG00000011998	599.651	-1.57144	0.176244	-8.91624	4.82405e-19	5.24323e-18	Down
ENSGALG00000031368	2676.32	1.34897	0.151438	8.90775	5.20805e-19	5.65601e-18	Up
ENSGALG00000030543	520.327	-2.4335	0.27327	-8.90511	5.33318e-19	5.78723e-18	Down
ENSGALG00000013628	22965.9	1.21255	0.136184	8.90378	5.39777e-19	5.8526e-18	Up
ENSGALG00000038688	69.6468	4.18584	0.470284	8.90066	5.55147e-19	6.01439e-18	Up
ENSGALG00000017133	326.766	-1.66662	0.18738	-8.89435	5.87622e-19	6.36109e-18	Down
ENSGALG00000041730	123.308	2.91559	0.328237	8.88256	6.53384e-19	7.06728e-18	Up
ENSGALG00000014853	1194.87	-1.90741	0.214743	-8.88227	6.55081e-19	7.07994e-18	Down
ENSGALG00000011838	166.25	-2.66552	0.300228	-8.87833	6.78702e-19	7.32933e-18	Down
ENSGALG00000001603	280.927	-1.65336	0.186308	-8.87432	7.0361e-19	7.59221e-18	Down
ENSGALG00000034473	4273.85	-1.34623	0.151714	-8.8735	7.08819e-19	7.64228e-18	Down
ENSGALG00000026906	2370.79	1.50714	0.17001	8.86497	7.65227e-19	8.24384e-18	Up
ENSGALG00000030534	555.83	-2.00359	0.226043	-8.86375	7.7368e-19	8.32822e-18	Down
ENSGALG00000043896	65.1843	5.3227	0.600692	8.86095	7.93371e-19	8.53334e-18	Up
ENSGALG00000052763	4633.51	-2.07794	0.234569	-8.85853	8.10797e-19	8.7138e-18	Down
ENSGALG00000043584	856.109	-2.29409	0.258989	-8.85789	8.15414e-19	8.75641e-18	Down
ENSGALG00000027492	97.7933	-2.59792	0.293304	-8.85745	8.18683e-19	8.7845e-18	Down
ENSGALG00000013865	2604.89	1.6366	0.184876	8.85244	8.5623e-19	9.18005e-18	Up
ENSGALG00000027330	177.441	-3.69148	0.417201	-8.84819	8.8952e-19	9.52403e-18	Down
ENSGALG00000052151	55.5493	4.30792	0.486872	8.84816	8.89732e-19	9.52403e-18	Up
ENSGALG00000063405	845.008	-1.75692	0.198696	-8.84225	9.38128e-19	1.00341e-17	Down
ENSGALG00000034436	256.14	3.0649	0.347032	8.83175	1.0305e-18	1.10133e-17	Up
ENSGALG00000048035	85.447	-5.25762	0.595424	-8.83005	1.04631e-18	1.11734e-17	Down
ENSGALG00000001472	3925.25	1.1347	0.128586	8.82443	1.1002e-18	1.17395e-17	Up
ENSGALG00000039687	7120.24	3.15836	0.357942	8.82366	1.1078e-18	1.18113e-17	Up
ENSGALG00000068443	4953.97	1.53787	0.1744	8.81809	1.16428e-18	1.24036e-17	Up
ENSGALG00000004121	919.558	-2.14233	0.243127	-8.81159	1.2338e-18	1.31338e-17	Down
ENSGALG00000015846	142.247	3.45721	0.392391	8.81061	1.24465e-18	1.32388e-17	Up
ENSGALG00000014984	1569.56	5.69429	0.646804	8.80373	1.32343e-18	1.40656e-17	Up
ENSGALG00000016934	157.748	-3.59004	0.408012	-8.79884	1.38233e-18	1.468e-17	Down
ENSGALG00000031244	11300.5	2.10765	0.239557	8.79811	1.39145e-18	1.47652e-17	Up
ENSGALG00000031416	1323.92	-1.25166	0.142317	-8.79486	1.43233e-18	1.51869e-17	Down
ENSGALG00000001604	2350.85	2.62457	0.298519	8.79197	1.46954e-18	1.55692e-17	Up
ENSGALG00000012082	592.348	-2.44051	0.277647	-8.78998	1.49584e-18	1.58353e-17	Down
ENSGALG00000035743	102.753	-3.6637	0.41703	-8.78523	1.56051e-18	1.6507e-17	Down
ENSGALG00000040716	122.643	10.6528	1.21306	8.78177	1.60924e-18	1.70091e-17	Up
ENSGALG00000004981	132.756	-2.70588	0.308164	-8.78065	1.62528e-18	1.71651e-17	Down
ENSGALG00000049653	5539.56	-1.80531	0.205605	-8.78049	1.62763e-18	1.71764e-17	Down
ENSGALG00000051549	299.897	1.58643	0.18073	8.77791	1.66546e-18	1.75618e-17	Up
ENSGALG00000041978	94.3109	3.54142	0.403637	8.77376	1.72791e-18	1.82061e-17	Up
ENSGALG00000007963	73.7988	-3.91178	0.445918	-8.77243	1.7485e-18	1.84086e-17	Down
ENSGALG00000029999	1571.42	-1.83183	0.208848	-8.77114	1.76868e-18	1.86065e-17	Down
ENSGALG00000016716	7558.34	1.5749	0.179636	8.76715	1.83248e-18	1.92625e-17	Up
ENSGALG00000054944	520.268	1.67367	0.191089	8.7586	1.97688e-18	2.07642e-17	Up
ENSGALG00000007608	456.045	3.26488	0.372796	8.75782	1.99054e-18	2.08913e-17	Up
ENSGALG00000004140	15496.2	1.21599	0.138943	8.75174	2.10082e-18	2.20316e-17	Up
ENSGALG00000039461	832.543	1.69888	0.194153	8.75018	2.1302e-18	2.23223e-17	Up
ENSGALG00000007998	55.2847	5.30566	0.606418	8.74917	2.14927e-18	2.25045e-17	Up
ENSGALG00000040247	839.09	1.67216	0.191128	8.7489	2.15447e-18	2.25414e-17	Up
ENSGALG00000003923	90.8362	4.96429	0.567599	8.74611	2.20829e-18	2.30865e-17	Up
ENSGALG00000029235	1786.92	1.72458	0.197188	8.74587	2.21313e-18	2.31191e-17	Up
ENSGALG00000009029	362.002	-1.7881	0.204586	-8.7401	2.32904e-18	2.43111e-17	Down
ENSGALG00000029429	8128.17	-1.66638	0.19084	-8.73181	2.50629e-18	2.61409e-17	Down
ENSGALG00000006446	1509.55	-1.32372	0.151651	-8.72868	2.57663e-18	2.68537e-17	Down
ENSGALG00000033925	3347.58	1.25081	0.14336	8.72495	2.66291e-18	2.77314e-17	Up
ENSGALG00000007668	50.7472	5.16393	0.591909	8.7242	2.68081e-18	2.78962e-17	Up
ENSGALG00000039254	124.408	5.38684	0.617664	8.72132	2.74982e-18	2.85922e-17	Up
ENSGALG00000033094	148.964	2.40759	0.276118	8.71939	2.79693e-18	2.90596e-17	Up
ENSGALG00000001607	1164.48	-1.68554	0.193423	-8.71429	2.92595e-18	3.03765e-17	Down
ENSGALG00000034590	1125.74	-1.54055	0.176841	-8.71153	2.99791e-18	3.10996e-17	Down
ENSGALG00000012577	2811.3	1.13793	0.130637	8.71064	3.02169e-18	3.1322e-17	Up
ENSGALG00000001492	1399.9	-1.29192	0.14842	-8.70454	3.18857e-18	3.30264e-17	Down
ENSGALG00000027714	436.446	1.4029	0.161264	8.6994	3.33632e-18	3.45302e-17	Up
ENSGALG00000003154	3631.78	2.07318	0.238414	8.69573	3.44622e-18	3.56401e-17	Up
ENSGALG00000056654	912.274	1.48169	0.170483	8.69114	3.58818e-18	3.70797e-17	Up
ENSGALG00000029220	11028.1	1.37987	0.158786	8.69016	3.61922e-18	3.73717e-17	Up
ENSGALG00000059394	68.9624	2.8925	0.332943	8.68768	3.69909e-18	3.81671e-17	Up
ENSGALG00000009621	16958.7	-2.90598	0.335378	-8.66478	4.52396e-18	4.66422e-17	Down
ENSGALG00000043087	852.544	-1.43588	0.165808	-8.65992	4.72102e-18	4.86366e-17	Down
ENSGALG00000012812	979.709	2.57768	0.297923	8.65219	5.0521e-18	5.20076e-17	Up
ENSGALG00000043694	226.592	-3.32445	0.384358	-8.64936	5.17894e-18	5.32725e-17	Down
ENSGALG00000027579	2062.34	-1.45976	0.168799	-8.64794	5.24396e-18	5.39e-17	Down
ENSGALG00000053105	57.0119	4.1136	0.475683	8.64778	5.25116e-18	5.39328e-17	Up
ENSGALG00000033635	17838.3	2.43858	0.282155	8.64269	5.49068e-18	5.63497e-17	Up
ENSGALG00000013683	1075.24	-1.78957	0.20708	-8.64194	5.5265e-18	5.66741e-17	Down
ENSGALG00000040957	324.564	-1.96377	0.227453	-8.63373	5.93851e-18	6.08527e-17	Down
ENSGALG00000009698	1511.93	1.33674	0.15489	8.63029	6.1196e-18	6.26606e-17	Up
ENSGALG00000004216	228.913	-1.83475	0.212634	-8.6287	6.20558e-18	6.34926e-17	Down
ENSGALG00000005283	10392.7	1.32259	0.15336	8.62406	6.46238e-18	6.60697e-17	Up
ENSGALG00000009945	205.62	2.7964	0.32431	8.62261	6.54462e-18	6.68596e-17	Up
ENSGALG00000017008	1865.4	1.31187	0.152434	8.60613	7.55662e-18	7.71395e-17	Up
ENSGALG00000009082	1296.59	-1.30674	0.151932	-8.60082	7.91451e-18	8.07316e-17	Down
ENSGALG00000028069	389.126	-2.66988	0.310471	-8.59945	8.00985e-18	8.16421e-17	Down
ENSGALG00000010053	5937.35	1.16838	0.135901	8.59727	8.16379e-18	8.31481e-17	Up
ENSGALG00000009422	647.058	-1.5158	0.176347	-8.5956	8.28316e-18	8.43e-17	Down
ENSGALG00000012211	8036.29	-1.51421	0.176235	-8.59197	8.54933e-18	8.6943e-17	Down
ENSGALG00000017154	721.004	1.60787	0.187195	8.58928	8.75185e-18	8.88752e-17	Up
ENSGALG00000042726	55.6882	3.67386	0.427727	8.58927	8.75256e-18	8.88752e-17	Up
ENSGALG00000032373	209.723	-1.91847	0.223383	-8.58824	8.83082e-18	8.96021e-17	Down
ENSGALG00000003572	1289.79	-1.37212	0.159887	-8.58181	9.339e-18	9.46869e-17	Down
ENSGALG00000039141	2978.13	1.42085	0.165979	8.56042	1.12455e-17	1.13931e-16	Up
ENSGALG00000001021	215.387	-9.08157	1.06099	-8.55953	1.13331e-17	1.14732e-16	Down
ENSGALG00000012388	637.973	-1.71522	0.200541	-8.55297	1.19965e-17	1.21356e-16	Down
ENSGALG00000005369	2404.48	1.3586	0.158877	8.55126	1.2175e-17	1.23069e-16	Up
ENSGALG00000038924	9983.98	1.46483	0.171342	8.54918	1.2397e-17	1.25219e-16	Up
ENSGALG00000020615	289.069	-1.82906	0.214117	-8.54236	1.31509e-17	1.32734e-16	Down
ENSGALG00000031327	866.767	-1.52045	0.178166	-8.53391	1.4148e-17	1.42691e-16	Down
ENSGALG00000014206	59.1424	6.75294	0.791419	8.5327	1.42968e-17	1.44083e-16	Up
ENSGALG00000007125	6546.86	-1.26515	0.148289	-8.53161	1.4432e-17	1.45337e-16	Down
ENSGALG00000001449	5424.65	-1.59594	0.187081	-8.53072	1.45437e-17	1.46352e-16	Down
ENSGALG00000009828	1716.36	-1.57592	0.184859	-8.52499	1.52821e-17	1.53667e-16	Down
ENSGALG00000029508	1128.79	1.50825	0.176947	8.52373	1.54494e-17	1.55234e-16	Up
ENSGALG00000048209	425.308	2.45423	0.288195	8.51588	1.6533e-17	1.65874e-16	Up
ENSGALG00000054205	5617.43	1.25994	0.147951	8.51589	1.65309e-17	1.65874e-16	Up
ENSGALG00000011248	1616.76	-2.42849	0.285456	-8.50742	1.77852e-17	1.78303e-16	Down
ENSGALG00000015151	821.149	-2.56067	0.301082	-8.50488	1.81778e-17	1.81968e-16	Down
ENSGALG00000051442	10717.6	1.53006	0.179903	8.50488	1.81777e-17	1.81968e-16	Up
ENSGALG00000067331	304.488	1.70062	0.200161	8.49629	1.95743e-17	1.95801e-16	Up
ENSGALG00000036095	2060.36	-2.25145	0.2651	-8.49283	2.01658e-17	2.01568e-16	Down
ENSGALG00000009491	77.1521	-3.24052	0.381803	-8.4874	2.11304e-17	2.11052e-16	Down
ENSGALG00000004719	32745.6	1.04832	0.123592	8.48214	2.21087e-17	2.2066e-16	Up
ENSGALG00000009020	47.8524	3.58481	0.422657	8.4816	2.22109e-17	2.21515e-16	Up
ENSGALG00000007944	917.721	-2.71819	0.32056	-8.47951	2.26137e-17	2.25365e-16	Down
ENSGALG00000029190	1314.52	-1.38262	0.163181	-8.47296	2.39243e-17	2.3825e-16	Down
ENSGALG00000005601	461.33	1.68533	0.19903	8.4677	2.50283e-17	2.49059e-16	Up
ENSGALG00000008700	670.262	-1.95135	0.230452	-8.46752	2.50673e-17	2.49263e-16	Down
ENSGALG00000029332	1611.69	-1.68766	0.199316	-8.46725	2.5126e-17	2.49662e-16	Down
ENSGALG00000017106	153.154	-3.51517	0.415185	-8.4665	2.52883e-17	2.51089e-16	Down
ENSGALG00000033512	1625.31	1.80853	0.213614	8.46633	2.53252e-17	2.51269e-16	Up
ENSGALG00000033938	83.9705	-2.86361	0.3383	-8.46471	2.56798e-17	2.54599e-16	Down
ENSGALG00000046843	5676.19	1.54305	0.182495	8.4553	2.78366e-17	2.75779e-16	Up
ENSGALG00000001407	121.444	-3.71119	0.439079	-8.4522	2.85854e-17	2.82989e-16	Down
ENSGALG00000033293	202.302	-2.3843	0.282201	-8.44897	2.93885e-17	2.90725e-16	Down
ENSGALG00000003143	7060.33	1.1795	0.139606	8.44879	2.94342e-17	2.90963e-16	Up
ENSGALG00000004212	5293.25	-1.14106	0.135091	-8.44661	2.99872e-17	2.96212e-16	Down
ENSGALG00000029932	133.619	-3.44066	0.407492	-8.44349	3.07988e-17	3.04005e-16	Down
ENSGALG00000002193	59.8419	4.05386	0.480622	8.43462	3.32288e-17	3.2775e-16	Up
ENSGALG00000021598	210.547	-2.05655	0.243843	-8.4339	3.34324e-17	3.29517e-16	Down
ENSGALG00000006041	45.32	4.90721	0.581964	8.43217	3.39323e-17	3.34198e-16	Up
ENSGALG00000039161	652.481	-1.29684	0.153897	-8.42662	3.55799e-17	3.50169e-16	Down
ENSGALG00000010035	416.438	2.06124	0.244756	8.42161	3.7134e-17	3.65197e-16	Up
ENSGALG00000000220	17858.6	-1.25006	0.148526	-8.41645	3.88052e-17	3.81352e-16	Down
ENSGALG00000013911	961.077	-1.47324	0.175059	-8.41571	3.90521e-17	3.83498e-16	Down
ENSGALG00000011797	2791.82	1.85361	0.220293	8.41428	3.95301e-17	3.87909e-16	Up
ENSGALG00000005043	232.848	-2.8014	0.333155	-8.40868	4.14639e-17	4.06588e-16	Down
ENSGALG00000004333	1646.86	-2.15082	0.255861	-8.40621	4.23483e-17	4.14958e-16	Down
ENSGALG00000005071	340.426	-1.99459	0.237438	-8.40044	4.44814e-17	4.35541e-16	Down
ENSGALG00000000573	290.983	-1.5705	0.187082	-8.39471	4.67038e-17	4.5697e-16	Down
ENSGALG00000005716	1424.33	-1.5953	0.190167	-8.38894	4.90531e-17	4.79607e-16	Down
ENSGALG00000006219	3975.72	-1.06205	0.126612	-8.38823	4.93529e-17	4.82187e-16	Down
ENSGALG00000030853	327.772	2.02692	0.241726	8.38517	5.06534e-17	4.94533e-16	Up
ENSGALG00000013535	89.7689	-3.67845	0.439119	-8.37689	5.4346e-17	5.30199e-16	Down
ENSGALG00000006038	5316.96	2.0543	0.245289	8.37504	5.52072e-17	5.3821e-16	Up
ENSGALG00000014645	56.9341	-4.78062	0.57093	-8.37339	5.5985e-17	5.45397e-16	Down
ENSGALG00000048205	9147.4	1.41982	0.169759	8.36374	6.0759e-17	5.91476e-16	Up
ENSGALG00000002957	1136.18	2.89599	0.34631	8.36242	6.14455e-17	5.97725e-16	Up
ENSGALG00000065325	96.113	-2.9041	0.347319	-8.36146	6.19459e-17	6.02157e-16	Down
ENSGALG00000012799	1113.98	-1.81342	0.217306	-8.34501	7.12072e-17	6.91683e-16	Down
ENSGALG00000034965	6998.2	2.32947	0.279263	8.34149	7.33579e-17	7.12059e-16	Up
ENSGALG00000036496	1920.37	-1.50382	0.180303	-8.34052	7.39662e-17	7.17446e-16	Down
ENSGALG00000037401	5632.48	-1.35225	0.162159	-8.33903	7.49014e-17	7.25992e-16	Down
ENSGALG00000015037	150.664	-2.498	0.299761	-8.33331	7.86152e-17	7.6144e-16	Down
ENSGALG00000011651	3734.05	1.61326	0.193606	8.33272	7.9007e-17	7.64683e-16	Up
ENSGALG00000006567	1242.59	-1.23897	0.148785	-8.32728	8.27217e-17	8.0006e-16	Down
ENSGALG00000036627	70.9194	3.94473	0.473824	8.3253	8.41123e-17	8.12925e-16	Up
ENSGALG00000004494	157.329	-2.54019	0.305228	-8.32228	8.62845e-17	8.33319e-16	Down
ENSGALG00000009154	1279.06	1.24855	0.150067	8.31997	8.79861e-17	8.49142e-16	Up
ENSGALG00000004294	770.789	1.19466	0.143728	8.31195	9.41439e-17	9.07918e-16	Up
ENSGALG00000014060	404.006	-1.72788	0.207942	-8.30941	9.61768e-17	9.26857e-16	Down
ENSGALG00000003011	135.434	-2.41571	0.29092	-8.30369	1.00924e-16	9.71911e-16	Down
ENSGALG00000041200	3721.88	-1.15964	0.139731	-8.29907	1.04926e-16	1.00972e-15	Down
ENSGALG00000014236	2832.17	-1.86247	0.224452	-8.29784	1.06021e-16	1.01953e-15	Down
ENSGALG00000000003	191.4	-2.77682	0.335001	-8.28899	1.14211e-16	1.0975e-15	Down
ENSGALG00000004363	7699.96	-1.26449	0.152599	-8.28638	1.1675e-16	1.1211e-15	Down
ENSGALG00000049299	223.234	-1.98115	0.239123	-8.28505	1.18059e-16	1.13286e-15	Down
ENSGALG00000005011	95.4993	2.89134	0.349145	8.2812	1.21942e-16	1.16929e-15	Up
ENSGALG00000014616	48.4802	5.45809	0.659389	8.2775	1.25789e-16	1.20531e-15	Up
ENSGALG00000003398	1048.16	-1.86038	0.224774	-8.27669	1.26646e-16	1.21266e-15	Down
ENSGALG00000027096	1130.25	-1.65815	0.200519	-8.26929	1.34756e-16	1.28939e-15	Down
ENSGALG00000015016	624.354	-1.75839	0.212677	-8.26788	1.36359e-16	1.3038e-15	Down
ENSGALG00000009611	1740.88	-1.16082	0.140487	-8.26279	1.42303e-16	1.35967e-15	Down
ENSGALG00000016419	99.1193	-2.39165	0.289457	-8.26256	1.42584e-16	1.36139e-15	Down
ENSGALG00000004769	155196	0.974535	0.117983	8.25999	1.45691e-16	1.39006e-15	NS
ENSGALG00000000589	194.267	2.76649	0.335054	8.25682	1.49603e-16	1.42638e-15	Up
ENSGALG00000013033	112.087	8.70141	1.05403	8.2554	1.51393e-16	1.44242e-15	Up
ENSGALG00000003550	20304.2	1.15575	0.140045	8.25271	1.54847e-16	1.47429e-15	Up
ENSGALG00000009246	3455.41	1.4381	0.174275	8.2519	1.55892e-16	1.48318e-15	Up
ENSGALG00000027207	332.383	2.23019	0.270282	8.25133	1.56646e-16	1.4893e-15	Up
ENSGALG00000053332	585.095	-1.51285	0.183401	-8.24887	1.599e-16	1.51916e-15	Down
ENSGALG00000006488	13934.6	1.67866	0.203563	8.24639	1.63246e-16	1.54985e-15	Up
ENSGALG00000010870	1065.9	-1.83807	0.222933	-8.24494	1.6524e-16	1.56768e-15	Down
ENSGALG00000000726	3684.04	1.05573	0.128094	8.24181	1.69631e-16	1.60707e-15	Up
ENSGALG00000061787	1536.01	-1.40011	0.169879	-8.24185	1.69564e-16	1.60707e-15	Down
ENSGALG00000062020	1324.36	7.57516	0.919709	8.23647	1.7736e-16	1.67911e-15	Up
ENSGALG00000040908	642.559	-2.15819	0.26204	-8.23612	1.77882e-16	1.68287e-15	Down
ENSGALG00000003851	384.02	-1.69768	0.206199	-8.23319	1.82287e-16	1.72332e-15	Down
ENSGALG00000007278	127.814	3.66828	0.445554	8.23308	1.82456e-16	1.72371e-15	Up
ENSGALG00000006763	773.751	1.44552	0.175605	8.23165	1.84645e-16	1.74316e-15	Up
ENSGALG00000030859	5040.05	-1.12598	0.136864	-8.22704	1.91904e-16	1.81042e-15	Down
ENSGALG00000026299	226.593	-2.72947	0.331834	-8.22539	1.94553e-16	1.83412e-15	Down
ENSGALG00000010900	104.398	2.51484	0.305785	8.22422	1.96458e-16	1.85078e-15	Up
ENSGALG00000057700	162.087	2.4256	0.294939	8.22407	1.96719e-16	1.85195e-15	Up
ENSGALG00000067601	273.79	-1.77898	0.216319	-8.22385	1.97068e-16	1.85393e-15	Down
ENSGALG00000013304	180.06	2.07886	0.252791	8.22366	1.97392e-16	1.85568e-15	Up
ENSGALG00000063487	568.724	-1.59213	0.193771	-8.21656	2.09427e-16	1.96744e-15	Down
ENSGALG00000027423	475.748	1.87319	0.228011	8.21537	2.11505e-16	1.98557e-15	Up
ENSGALG00000008563	221.984	-1.79857	0.21894	-8.21489	2.12362e-16	1.99223e-15	Down
ENSGALG00000003802	259.224	-2.67266	0.325391	-8.21368	2.14518e-16	2.01105e-15	Down
ENSGALG00000007798	656.166	-2.19775	0.267606	-8.21261	2.16439e-16	2.02765e-15	Down
ENSGALG00000008211	2657.8	1.01681	0.123823	8.21186	2.17779e-16	2.03736e-15	Up
ENSGALG00000052154	364.483	-1.75207	0.213356	-8.21192	2.17672e-16	2.03736e-15	Down
ENSGALG00000010448	101.198	3.91058	0.476382	8.20892	2.23182e-16	2.08645e-15	Up
ENSGALG00000008465	67.9415	3.43697	0.4191	8.20085	2.38698e-16	2.22995e-15	Up
ENSGALG00000035537	586.257	1.82456	0.222559	8.19807	2.44273e-16	2.28044e-15	Up
ENSGALG00000008632	442.993	-2.3061	0.281352	-8.19651	2.47471e-16	2.3087e-15	Down
ENSGALG00000003245	4503.69	1.75692	0.214357	8.19625	2.47995e-16	2.31154e-15	Up
ENSGALG00000007723	446.771	-1.5329	0.187026	-8.19619	2.4812e-16	2.31154e-15	Down
ENSGALG00000003578	333657	1.65796	0.202303	8.19539	2.49784e-16	2.32544e-15	Up
ENSGALG00000006180	983.963	1.11579	0.136258	8.18881	2.63828e-16	2.45448e-15	Up
ENSGALG00000027372	872.159	1.31032	0.160029	8.18805	2.65493e-16	2.46826e-15	Up
ENSGALG00000058427	21153.9	-1.75943	0.21488	-8.18793	2.65752e-16	2.46896e-15	Down
ENSGALG00000000235	4305.8	1.20788	0.147523	8.18771	2.66244e-16	2.47139e-15	Up
ENSGALG00000011162	1119.2	-1.29434	0.158084	-8.18765	2.66382e-16	2.47139e-15	Down
ENSGALG00000029402	518.688	-1.85996	0.227174	-8.1874	2.66936e-16	2.47482e-15	Down
ENSGALG00000059990	559.357	-1.78835	0.218508	-8.18436	2.73758e-16	2.53632e-15	Down
ENSGALG00000060139	548.883	-2.18008	0.266382	-8.18404	2.74475e-16	2.54121e-15	Down
ENSGALG00000011342	527.425	-2.9798	0.364136	-8.18321	2.76371e-16	2.55701e-15	Down
ENSGALG00000015713	567.997	-1.39103	0.170008	-8.18215	2.78824e-16	2.57793e-15	Down
ENSGALG00000038420	1241.96	-2.21133	0.270312	-8.18065	2.82313e-16	2.60839e-15	Down
ENSGALG00000004342	765.926	2.3378	0.285816	8.17937	2.85328e-16	2.63443e-15	Up
ENSGALG00000001476	984.694	-1.45347	0.177709	-8.17895	2.86333e-16	2.64189e-15	Down
ENSGALG00000016828	626.239	-1.71419	0.209603	-8.17829	2.87908e-16	2.6546e-15	Down
ENSGALG00000063333	400.006	2.86227	0.350035	8.17708	2.90809e-16	2.67951e-15	Up
ENSGALG00000029788	15233.3	6.4972	0.794895	8.17365	2.99193e-16	2.75487e-15	Up
ENSGALG00000043672	166.134	2.27445	0.278319	8.17212	3.03017e-16	2.78817e-15	Up
ENSGALG00000036971	145.151	-3.37683	0.413242	-8.17155	3.04448e-16	2.79942e-15	Down
ENSGALG00000006078	567.945	1.24398	0.152339	8.16587	3.19119e-16	2.93231e-15	Up
ENSGALG00000016266	1364.23	2.06868	0.253378	8.16438	3.23083e-16	2.96589e-15	Up
ENSGALG00000041644	2088.31	-1.92686	0.236009	-8.16433	3.23214e-16	2.96589e-15	Down
ENSGALG00000004727	3669.61	-1.47867	0.181129	-8.16366	3.25033e-16	2.98055e-15	Down
ENSGALG00000034834	499.351	-1.78297	0.218429	-8.16271	3.27585e-16	3.00189e-15	Down
ENSGALG00000007964	7642.22	1.58424	0.194103	8.16183	3.29982e-16	3.0218e-15	Up
ENSGALG00000009073	2055.74	-1.33318	0.163386	-8.15971	3.35817e-16	3.07314e-15	Down
ENSGALG00000008283	70.0002	-3.71402	0.455271	-8.15782	3.4112e-16	3.11954e-15	Down
ENSGALG00000010118	241.577	-1.87057	0.229368	-8.15531	3.48286e-16	3.18291e-15	Down
ENSGALG00000010084	5323.24	1.85359	0.227508	8.14736	3.71959e-16	3.39694e-15	Up
ENSGALG00000008122	1306.42	-1.29848	0.159381	-8.14705	3.72919e-16	3.40339e-15	Down
ENSGALG00000036647	1754.75	1.54923	0.190493	8.13274	4.19685e-16	3.8276e-15	Up
ENSGALG00000036738	5629.18	2.8308	0.348221	8.12933	4.3168e-16	3.93432e-15	Up
ENSGALG00000038721	7236.21	1.30024	0.159961	8.1285	4.34624e-16	3.95847e-15	Up
ENSGALG00000023131	759.638	1.39753	0.172154	8.11791	4.74276e-16	4.31669e-15	Up
ENSGALG00000035625	8671.81	1.50161	0.184979	8.11774	4.74955e-16	4.31951e-15	Up
ENSGALG00000067155	889.698	1.37597	0.169504	8.11767	4.7523e-16	4.31951e-15	Up
ENSGALG00000035184	74.8081	3.03514	0.374506	8.1044	5.30065e-16	4.81467e-15	Up
ENSGALG00000016457	89.722	-2.95538	0.364745	-8.1026	5.3799e-16	4.88335e-15	Down
ENSGALG00000005850	1039.92	-1.20538	0.148807	-8.10028	5.4835e-16	4.97402e-15	Down
ENSGALG00000003691	3310.64	1.88316	0.232514	8.09912	5.5358e-16	5.01808e-15	Up
ENSGALG00000028807	914.35	-1.46414	0.180802	-8.09801	5.58675e-16	5.06085e-15	Down
ENSGALG00000028354	646.738	-1.63011	0.201351	-8.09587	5.68564e-16	5.14349e-15	Down
ENSGALG00000037941	11103.6	1.72351	0.212886	8.09595	5.68202e-16	5.14349e-15	Up
ENSGALG00000037390	727.679	6.23358	0.770042	8.09511	5.72118e-16	5.17216e-15	Up
ENSGALG00000013311	3516.99	1.56535	0.193397	8.09398	5.77465e-16	5.21699e-15	Up
ENSGALG00000004901	903.378	-1.3425	0.165999	-8.08741	6.09467e-16	5.50241e-15	Down
ENSGALG00000011840	2000.36	-1.60516	0.198823	-8.07333	6.84073e-16	6.17182e-15	Down
ENSGALG00000006872	3860.21	1.45975	0.180817	8.07305	6.85655e-16	6.18194e-15	Up
ENSGALG00000013725	423.715	1.64311	0.203596	8.07044	7.0045e-16	6.3111e-15	Up
ENSGALG00000002952	147.462	-2.59255	0.321244	-8.07035	7.00988e-16	6.31171e-15	Down
ENSGALG00000004553	3369.33	-1.64087	0.203349	-8.06924	7.07378e-16	6.36498e-15	Down
ENSGALG00000017302	78.5996	4.75014	0.58868	8.06915	7.07913e-16	6.36553e-15	Up
ENSGALG00000014725	119.24	-2.76169	0.342325	-8.06746	7.17779e-16	6.44562e-15	Down
ENSGALG00000014847	72.376	-3.18236	0.394466	-8.06752	7.1741e-16	6.44562e-15	Down
ENSGALG00000016391	1043.09	1.80723	0.224061	8.06581	7.27527e-16	6.52879e-15	Up
ENSGALG00000040770	2255.42	-2.32599	0.288452	-8.06373	7.40037e-16	6.63662e-15	Down
ENSGALG00000005684	867.508	-1.74846	0.216852	-8.06291	7.45005e-16	6.67671e-15	Down
ENSGALG00000015017	169.33	-2.35364	0.29229	-8.05239	8.11926e-16	7.27161e-15	Down
ENSGALG00000011419	1016.64	5.73802	0.712916	8.04866	8.37031e-16	7.49146e-15	Up
ENSGALG00000031380	568.512	-1.31496	0.16345	-8.04503	8.62265e-16	7.71217e-15	Down
ENSGALG00000005854	3026.83	-1.14594	0.142549	-8.03891	9.06414e-16	8.10164e-15	Down
ENSGALG00000011319	1405.28	1.69023	0.21027	8.03836	9.10475e-16	8.13253e-15	Up
ENSGALG00000012166	11673.4	1.43987	0.179237	8.03328	9.48979e-16	8.47082e-15	Up
ENSGALG00000028937	338.786	1.71608	0.213729	8.02924	9.80822e-16	8.74924e-15	Up
ENSGALG00000009047	2435.22	-1.51169	0.188303	-8.02794	9.91252e-16	8.83642e-15	Down
ENSGALG00000012552	397.003	-1.42216	0.177172	-8.02698	9.99035e-16	8.89989e-15	Down
ENSGALG00000004227	364.79	-1.66694	0.207764	-8.0232	1.03022e-15	9.17166e-15	Down
ENSGALG00000038338	9073.92	1.21241	0.151135	8.02201	1.04025e-15	9.25481e-15	Up
ENSGALG00000036993	440.573	1.65383	0.206192	8.02082	1.05045e-15	9.33933e-15	Up
ENSGALG00000005757	162.647	-2.51033	0.312988	-8.02055	1.05277e-15	9.35377e-15	Down
ENSGALG00000012033	1195.75	1.79164	0.223507	8.01604	1.09209e-15	9.6967e-15	Up
ENSGALG00000005034	3689.17	1.14339	0.14275	8.00971	1.14975e-15	1.0202e-14	Up
ENSGALG00000039139	4007.17	-1.24406	0.155351	-8.00807	1.16523e-15	1.03325e-14	Down
ENSGALG00000006575	337.387	-3.17814	0.396876	-8.0079	1.16686e-15	1.03401e-14	Down
ENSGALG00000016348	20492.8	2.41548	0.301837	8.0026	1.21818e-15	1.07877e-14	Up
ENSGALG00000010256	448.984	1.98039	0.247594	7.99857	1.25877e-15	1.11398e-14	Up
ENSGALG00000031408	493.837	1.31822	0.164826	7.99766	1.26806e-15	1.12147e-14	Up
ENSGALG00000008815	40055.3	1.51408	0.189403	7.99398	1.30656e-15	1.15476e-14	Up
ENSGALG00000067892	514.654	-1.31075	0.164057	-7.98964	1.35334e-15	1.19532e-14	Down
ENSGALG00000011278	1125.25	-1.53393	0.192123	-7.98406	1.41595e-15	1.2498e-14	Down
ENSGALG00000026661	518.388	-1.72258	0.215842	-7.98074	1.45461e-15	1.28307e-14	Down
ENSGALG00000007426	122.261	9.68722	1.21385	7.98056	1.45673e-15	1.2841e-14	Up
ENSGALG00000031487	4276.66	1.58443	0.198588	7.97849	1.48134e-15	1.30494e-14	Up
ENSGALG00000037375	60905.4	1.11552	0.139845	7.97684	1.50129e-15	1.32165e-14	Up
ENSGALG00000001048	4819.64	1.126	0.141166	7.97642	1.50635e-15	1.32524e-14	Up
ENSGALG00000034132	4072.6	-1.34919	0.16915	-7.97629	1.50798e-15	1.3258e-14	Down
ENSGALG00000016259	3060.55	1.52377	0.191045	7.97601	1.51143e-15	1.32797e-14	Up
ENSGALG00000036391	2096.52	-1.30162	0.163261	-7.97264	1.55315e-15	1.36372e-14	Down
ENSGALG00000010629	2738.68	-1.3693	0.171833	-7.96878	1.60243e-15	1.40608e-14	Down
ENSGALG00000016251	1175.93	-2.11519	0.265575	-7.96459	1.65779e-15	1.4537e-14	Down
ENSGALG00000000836	132.693	-1.95087	0.245038	-7.96149	1.69973e-15	1.48951e-14	Down
ENSGALG00000019077	14870.4	1.78726	0.224529	7.96004	1.71987e-15	1.50618e-14	Up
ENSGALG00000006646	2708.62	-1.46132	0.1836	-7.95926	1.73075e-15	1.51472e-14	Down
ENSGALG00000012129	246.691	-2.23288	0.280559	-7.9587	1.73861e-15	1.52061e-14	Down
ENSGALG00000001382	2561.43	1.49348	0.187671	7.958	1.74836e-15	1.52814e-14	Up
ENSGALG00000007695	490.538	-1.66611	0.209608	-7.94872	1.88452e-15	1.64608e-14	Down
ENSGALG00000009792	3326.56	1.58672	0.199729	7.94437	1.95179e-15	1.70372e-14	Up
ENSGALG00000013920	1899.78	1.12975	0.142245	7.94231	1.98451e-15	1.73116e-14	Up
ENSGALG00000017010	2285.88	1.49831	0.188686	7.94076	2.0095e-15	1.75182e-14	Up
ENSGALG00000010005	19725.3	1.33028	0.167645	7.9351	2.10319e-15	1.83232e-14	Up
ENSGALG00000005845	966.634	-1.31774	0.166179	-7.92963	2.19801e-15	1.91368e-14	Down
ENSGALG00000016463	149.388	-3.45257	0.435407	-7.92952	2.2e-15	1.91417e-14	Down
ENSGALG00000019063	2513.49	1.5665	0.197571	7.92875	2.21356e-15	1.92472e-14	Up
ENSGALG00000005318	378.065	1.7853	0.225249	7.92589	2.26518e-15	1.96833e-14	Up
ENSGALG00000002959	493.226	-1.26892	0.160173	-7.92218	2.33391e-15	2.02675e-14	Down
ENSGALG00000030626	3866.16	-1.07899	0.13621	-7.92152	2.34628e-15	2.03618e-14	Down
ENSGALG00000062119	220.266	-2.35239	0.296978	-7.9211	2.35413e-15	2.04167e-14	Down
ENSGALG00000000318	1059.73	-1.79359	0.226544	-7.91716	2.42987e-15	2.10599e-14	Down
ENSGALG00000015027	716.828	1.34294	0.169642	7.91631	2.44671e-15	2.11922e-14	Up
ENSGALG00000008487	2974.08	1.25216	0.158544	7.89785	2.83746e-15	2.45608e-14	Up
ENSGALG00000004542	1669.99	-1.5375	0.194726	-7.89571	2.88678e-15	2.49716e-14	Down
ENSGALG00000005158	2720.33	-0.956393	0.121133	-7.89537	2.89446e-15	2.5022e-14	NS
ENSGALG00000008508	339.881	-1.54765	0.196042	-7.89447	2.91558e-15	2.51883e-14	Down
ENSGALG00000010042	2223.23	1.16543	0.147745	7.88812	3.06761e-15	2.64847e-14	Up
ENSGALG00000016459	186.111	-2.34802	0.297851	-7.88319	3.19128e-15	2.75347e-14	Down
ENSGALG00000012034	973.412	1.64279	0.208542	7.87754	3.33901e-15	2.87909e-14	Up
ENSGALG00000044997	107.569	9.50095	1.20612	7.87728	3.3458e-15	2.8831e-14	Up
ENSGALG00000015450	3699.37	-1.10573	0.14045	-7.8728	3.46801e-15	2.98649e-14	Down
ENSGALG00000059857	64.8717	-3.81702	0.485194	-7.86701	3.6321e-15	3.12579e-14	Down
ENSGALG00000010818	599.289	-2.34705	0.29835	-7.86676	3.63938e-15	3.13005e-14	Down
ENSGALG00000008518	2157.51	-2.59943	0.330446	-7.86641	3.64967e-15	3.13689e-14	Down
ENSGALG00000017186	6840.63	1.12327	0.142819	7.86501	3.69059e-15	3.17004e-14	Up
ENSGALG00000016483	53.6146	4.44106	0.564865	7.86215	3.77584e-15	3.24119e-14	Up
ENSGALG00000032247	76206.5	-1.36233	0.173593	-7.84784	4.23275e-15	3.63109e-14	Down
ENSGALG00000029500	3078.63	1.56778	0.199949	7.84092	4.4724e-15	3.83422e-14	Up
ENSGALG00000010246	8023.38	-1.36093	0.173634	-7.83796	4.57929e-15	3.92336e-14	Down
ENSGALG00000005737	5715.62	1.63884	0.209185	7.8344	4.711e-15	4.03363e-14	Up
ENSGALG00000013777	1234.13	1.4203	0.1815	7.82532	5.06378e-15	4.33292e-14	Up
ENSGALG00000013900	1024.42	1.60751	0.205528	7.82138	5.22466e-15	4.46773e-14	Up
ENSGALG00000002246	461.814	-1.65861	0.212152	-7.81803	5.36582e-15	4.58553e-14	Down
ENSGALG00000003354	53.1076	2.86291	0.366284	7.8161	5.44852e-15	4.65324e-14	Up
ENSGALG00000032642	1686.91	-1.8115	0.231777	-7.81572	5.46489e-15	4.66425e-14	Down
ENSGALG00000065563	63.6564	9.70793	1.24348	7.80705	5.85398e-15	4.99316e-14	Up
ENSGALG00000001812	92.0758	-3.12388	0.400154	-7.80669	5.87081e-15	5.00434e-14	Down
ENSGALG00000031209	998.141	-1.26311	0.161951	-7.79934	6.22296e-15	5.30116e-14	Down
ENSGALG00000014128	3398.19	-1.20859	0.155018	-7.79642	6.36894e-15	5.42207e-14	Down
ENSGALG00000043357	5876.36	1.44308	0.185098	7.7963	6.37463e-15	5.42348e-14	Up
ENSGALG00000004582	227.739	-2.10048	0.269642	-7.78989	6.70679e-15	5.70247e-14	Down
ENSGALG00000003419	385.711	-1.64407	0.21107	-7.78922	6.74242e-15	5.72914e-14	Down
ENSGALG00000036443	1290.03	-1.16497	0.149602	-7.78711	6.85603e-15	5.822e-14	Down
ENSGALG00000009841	310.153	-1.57828	0.202715	-7.78571	6.93201e-15	5.88279e-14	Down
ENSGALG00000000394	6673.93	5.51509	0.708773	7.78118	7.18508e-15	6.09371e-14	Up
ENSGALG00000003736	941.358	1.40634	0.180931	7.77278	7.67803e-15	6.50768e-14	Up
ENSGALG00000033591	77.5674	-3.59937	0.463113	-7.77212	7.71806e-15	6.53748e-14	Down
ENSGALG00000044207	80.2791	2.62054	0.337519	7.76413	8.22105e-15	6.95914e-14	Up
ENSGALG00000009971	344.107	-2.46707	0.317879	-7.76102	8.42486e-15	7.12718e-14	Down
ENSGALG00000002845	122.445	4.56216	0.587891	7.76021	8.47917e-15	7.16861e-14	Up
ENSGALG00000005128	648.819	1.60219	0.206469	7.75998	8.49404e-15	7.17666e-14	Up
ENSGALG00000011798	1712.78	1.18109	0.152232	7.75852	8.59279e-15	7.25553e-14	Up
ENSGALG00000049529	169.887	3.95981	0.510811	7.752	9.04553e-15	7.63301e-14	Up
ENSGALG00000008370	939.553	-1.6301	0.210294	-7.75155	9.07794e-15	7.65556e-14	Down
ENSGALG00000003911	83.8586	8.28016	1.06878	7.74727	9.38901e-15	7.91292e-14	Up
ENSGALG00000038064	788.639	-1.42337	0.183789	-7.74458	9.58951e-15	8.07683e-14	Down
ENSGALG00000005699	3952.3	1.14695	0.14811	7.74394	9.63832e-15	8.11285e-14	Up
ENSGALG00000012365	580.502	-1.50816	0.194898	-7.73822	1.00818e-14	8.48085e-14	Down
ENSGALG00000011965	816.019	-1.4674	0.189703	-7.73529	1.03169e-14	8.6732e-14	Down
ENSGALG00000050803	1263.37	1.44385	0.186673	7.73464	1.03695e-14	8.7119e-14	Up
ENSGALG00000009063	2372.47	1.41381	0.182948	7.72792	1.09314e-14	9.17832e-14	Up
ENSGALG00000010160	901.242	1.46438	0.18951	7.72719	1.09942e-14	9.22527e-14	Up
ENSGALG00000005649	65.9404	-2.7989	0.362493	-7.72124	1.15199e-14	9.66032e-14	Down
ENSGALG00000000950	933.91	-1.40116	0.181477	-7.72087	1.15539e-14	9.68278e-14	Down
ENSGALG00000049193	107.513	2.8298	0.366552	7.72005	1.16282e-14	9.73894e-14	Up
ENSGALG00000006799	3795.67	-1.39626	0.181126	-7.70876	1.27043e-14	1.06337e-13	Down
ENSGALG00000004329	3167.36	1.16684	0.151483	7.70279	1.33129e-14	1.11361e-13	Up
ENSGALG00000063554	707.189	-1.9385	0.251697	-7.7017	1.34263e-14	1.1224e-13	Down
ENSGALG00000029378	125.032	3.35774	0.436206	7.69759	1.38659e-14	1.15842e-13	Up
ENSGALG00000030357	612.628	-1.77571	0.230888	-7.69076	1.46259e-14	1.22116e-13	Down
ENSGALG00000016736	2276.12	-1.36323	0.177261	-7.69054	1.46519e-14	1.22257e-13	Down
ENSGALG00000042797	1849.95	-1.58839	0.20655	-7.6901	1.47023e-14	1.22602e-13	Down
ENSGALG00000003461	1264.73	2.32097	0.301852	7.6891	1.48169e-14	1.2348e-13	Up
ENSGALG00000015117	56.3978	-4.62106	0.601071	-7.68805	1.49393e-14	1.24423e-13	Down
ENSGALG00000010769	56.1442	9.52726	1.2396	7.68577	1.52075e-14	1.26578e-13	Up
ENSGALG00000041403	3007.3	-1.28292	0.167128	-7.67629	1.63763e-14	1.36222e-13	Down
ENSGALG00000026607	315.538	-1.65941	0.216184	-7.67592	1.64239e-14	1.36534e-13	Down
ENSGALG00000058926	44.3499	-4.28314	0.558216	-7.6729	1.68152e-14	1.397e-13	Down
ENSGALG00000064301	300.439	2.18906	0.285443	7.66899	1.73353e-14	1.43932e-13	Up
ENSGALG00000016478	48.0077	5.09011	0.663735	7.66888	1.73499e-14	1.43965e-13	Up
ENSGALG00000025946	63.4258	-4.17851	0.545094	-7.66566	1.77917e-14	1.47539e-13	Down
ENSGALG00000008188	3932.91	-1.5047	0.196341	-7.66372	1.80618e-14	1.49687e-13	Down
ENSGALG00000059129	74.9149	2.83987	0.370762	7.65956	1.86572e-14	1.54526e-13	Up
ENSGALG00000009300	829.523	1.71501	0.223971	7.65728	1.89917e-14	1.572e-13	Up
ENSGALG00000003977	2167.3	1.14877	0.150137	7.65151	1.98632e-14	1.64312e-13	Up
ENSGALG00000008888	2339.92	2.91485	0.380966	7.65122	1.99085e-14	1.64585e-13	Up
ENSGALG00000013177	529.672	-1.96566	0.256975	-7.64922	2.02195e-14	1.67054e-13	Down
ENSGALG00000007780	746.807	1.61482	0.211169	7.64707	2.05609e-14	1.69673e-13	Up
ENSGALG00000028801	1161.05	1.43945	0.188235	7.64706	2.05618e-14	1.69673e-13	Up
ENSGALG00000007041	780.868	-1.32616	0.173477	-7.64459	2.09609e-14	1.7286e-13	Down
ENSGALG00000016362	109.66	-2.28933	0.299503	-7.64376	2.10968e-14	1.73873e-13	Down
ENSGALG00000013149	442.437	1.79708	0.235146	7.64237	2.13252e-14	1.75648e-13	Up
ENSGALG00000007646	34.2944	4.73506	0.619651	7.6415	2.1471e-14	1.76741e-13	Up
ENSGALG00000007843	4930.28	-0.915467	0.119859	-7.63787	2.20847e-14	1.81681e-13	NS
ENSGALG00000006871	1765.29	-2.63278	0.344788	-7.63594	2.24185e-14	1.84315e-13	Down
ENSGALG00000017291	355.813	-1.62195	0.212496	-7.63286	2.29596e-14	1.88648e-13	Down
ENSGALG00000008536	229.798	-1.86466	0.244328	-7.6318	2.31506e-14	1.90101e-13	Down
ENSGALG00000040184	659.296	-1.67811	0.220097	-7.62443	2.4512e-14	2.01157e-13	Down
ENSGALG00000003046	3616.71	1.24364	0.163137	7.62331	2.47259e-14	2.02788e-13	Up
ENSGALG00000004937	1727.65	1.34564	0.176611	7.61923	2.55193e-14	2.09168e-13	Up
ENSGALG00000001717	823.652	-1.54322	0.202546	-7.61912	2.55415e-14	2.09222e-13	Down
ENSGALG00000002507	41.0878	4.13427	0.542756	7.61717	2.59291e-14	2.12268e-13	Up
ENSGALG00000021231	4400.37	1.67843	0.220574	7.60938	2.75416e-14	2.25331e-13	Up
ENSGALG00000003353	2925.36	-1.09804	0.144311	-7.60885	2.76556e-14	2.26126e-13	Down
ENSGALG00000012574	430.261	-1.21985	0.160344	-7.60772	2.78983e-14	2.27972e-13	Down
ENSGALG00000014897	87.944	-2.69299	0.354077	-7.60564	2.83487e-14	2.31512e-13	Down
ENSGALG00000043532	51.2536	4.36985	0.574595	7.60509	2.84698e-14	2.32359e-13	Up
ENSGALG00000004173	335.052	-1.65691	0.217873	-7.60495	2.85013e-14	2.32475e-13	Down
ENSGALG00000001325	178.031	2.0772	0.273379	7.59826	3.00139e-14	2.4452e-13	Up
ENSGALG00000012704	40703.6	1.172	0.154246	7.59826	3.00144e-14	2.4452e-13	Up
ENSGALG00000042548	100.535	-2.17056	0.285716	-7.5969	3.03298e-14	2.46939e-13	Down
ENSGALG00000008076	1668.22	1.13854	0.149956	7.59249	3.13827e-14	2.55358e-13	Up
ENSGALG00000009596	5565.51	1.41726	0.186687	7.59167	3.15811e-14	2.56816e-13	Up
ENSGALG00000065258	396.539	-1.76785	0.232962	-7.58857	3.23447e-14	2.62867e-13	Down
ENSGALG00000007892	62.9076	3.62095	0.477213	7.5877	3.25627e-14	2.64478e-13	Up
ENSGALG00000007848	211.568	-2.14178	0.282328	-7.58614	3.29575e-14	2.67523e-13	Down
ENSGALG00000017234	1066.11	-1.86444	0.245834	-7.58414	3.34704e-14	2.71523e-13	Down
ENSGALG00000004571	8006.64	1.46783	0.19355	7.5837	3.35845e-14	2.72284e-13	Up
ENSGALG00000014643	2595.3	-1.21394	0.160193	-7.57795	3.51059e-14	2.84447e-13	Down
ENSGALG00000012222	383.139	-1.67915	0.221788	-7.57097	3.70455e-14	2.99982e-13	Down
ENSGALG00000034024	7881.22	0.991716	0.130999	7.57041	3.72055e-14	3.01095e-13	NS
ENSGALG00000059938	138.24	2.18207	0.288283	7.56917	3.75606e-14	3.03786e-13	Up
ENSGALG00000015086	402.926	-1.99199	0.263388	-7.56295	3.94043e-14	3.18506e-13	Down
ENSGALG00000003642	2530.73	2.04787	0.271049	7.55537	4.17673e-14	3.37403e-13	Up
ENSGALG00000003146	149.982	-2.07265	0.274343	-7.55497	4.18953e-14	3.38031e-13	Down
ENSGALG00000035932	394.694	-1.58657	0.210003	-7.555	4.18856e-14	3.38031e-13	Down
ENSGALG00000007650	223.676	-1.65977	0.219948	-7.54619	4.48182e-14	3.61398e-13	Down
ENSGALG00000007266	497.084	-1.42592	0.188998	-7.54462	4.53604e-14	3.6555e-13	Down
ENSGALG00000020003	1126.19	-1.404	0.186108	-7.54402	4.55706e-14	3.67023e-13	Down
ENSGALG00000010766	2751.13	-0.958682	0.12709	-7.54335	4.58049e-14	3.6869e-13	NS
ENSGALG00000006864	338.134	-2.51558	0.33361	-7.54047	4.68264e-14	3.76687e-13	Down
ENSGALG00000003777	55.5151	4.81374	0.638599	7.53796	4.77372e-14	3.83783e-13	Up
ENSGALG00000004500	913.038	-1.31901	0.174995	-7.53744	4.79281e-14	3.85088e-13	Down
ENSGALG00000009594	136.984	2.25211	0.298885	7.53502	4.88243e-14	3.92053e-13	Up
ENSGALG00000006013	132.433	-2.17856	0.289324	-7.52984	5.08014e-14	4.07686e-13	Down
ENSGALG00000001616	94.1788	-2.28678	0.303749	-7.52852	5.13196e-14	4.11599e-13	Down
ENSGALG00000008436	4795.15	1.44098	0.191417	7.52795	5.15425e-14	4.1314e-13	Up
ENSGALG00000010624	716.387	-1.12756	0.149791	-7.52757	5.16917e-14	4.14088e-13	Down
ENSGALG00000014910	10459.4	-1.91221	0.254308	-7.51925	5.50899e-14	4.41048e-13	Down
ENSGALG00000030707	358.573	-1.87898	0.249954	-7.5173	5.59202e-14	4.47428e-13	Down
ENSGALG00000009455	1676.7	-1.02684	0.136604	-7.5169	5.60893e-14	4.48514e-13	Down
ENSGALG00000044733	41.7207	3.67596	0.489199	7.51424	5.72417e-14	4.57457e-13	Up
ENSGALG00000002671	116.99	-2.23723	0.297807	-7.51233	5.80826e-14	4.63901e-13	Down
ENSGALG00000008582	11891.6	-1.23127	0.163906	-7.51208	5.81933e-14	4.64509e-13	Down
ENSGALG00000016464	3454.28	-1.22046	0.162514	-7.50991	5.917e-14	4.72025e-13	Down
ENSGALG00000016870	1158.81	-1.90005	0.253021	-7.50945	5.93743e-14	4.73373e-13	Down
ENSGALG00000067510	1100.39	1.66789	0.22211	7.50928	5.94525e-14	4.73716e-13	Up
ENSGALG00000013794	429.939	-1.28888	0.17172	-7.50569	6.11044e-14	4.86589e-13	Down
ENSGALG00000007809	2849	-1.39286	0.185645	-7.5028	6.2468e-14	4.97154e-13	Down
ENSGALG00000005468	2919.08	1.28587	0.171431	7.50078	6.34409e-14	5.04597e-13	Up
ENSGALG00000010061	2269.99	-1.16662	0.155779	-7.48896	6.94213e-14	5.51838e-13	Down
ENSGALG00000009821	935.868	-1.27196	0.169891	-7.48689	7.05267e-14	5.60293e-13	Down
ENSGALG00000007431	359.56	-2.17394	0.290376	-7.48663	7.06648e-14	5.61058e-13	Down
ENSGALG00000039696	822.308	-1.52403	0.20386	-7.47589	7.66807e-14	6.08463e-13	Down
ENSGALG00000015377	5367.23	-1.3626	0.182284	-7.47515	7.71145e-14	6.11545e-13	Down
ENSGALG00000008881	56.9825	-4.64865	0.622337	-7.46966	8.03993e-14	6.37218e-13	Down
ENSGALG00000008548	126.973	2.50701	0.335666	7.46878	8.09426e-14	6.41145e-13	Up
ENSGALG00000010579	4311.53	2.0701	0.277313	7.46484	8.3403e-14	6.60245e-13	Up
ENSGALG00000001600	486.62	-1.27105	0.170314	-7.46294	8.4612e-14	6.69421e-13	Down
ENSGALG00000046223	1902.54	1.50804	0.202111	7.46146	8.55693e-14	6.76597e-13	Up
ENSGALG00000009977	4240.65	1.72236	0.231035	7.45499	8.98757e-14	7.09994e-13	Up
ENSGALG00000010580	388.731	-1.31564	0.176479	-7.45495	8.98987e-14	7.09994e-13	Down
ENSGALG00000017644	36460.9	-1.48236	0.198857	-7.45438	9.02923e-14	7.12683e-13	Down
ENSGALG00000021656	48.6142	6.05973	0.81308	7.4528	9.13766e-14	7.20818e-13	Up
ENSGALG00000065788	621.933	-1.49908	0.201209	-7.45038	9.30686e-14	7.33735e-13	Down
ENSGALG00000009069	97.6229	1.98862	0.26693	7.44997	9.33622e-14	7.35617e-13	Up
ENSGALG00000028682	136.766	2.23442	0.299955	7.44919	9.39165e-14	7.39551e-13	Up
ENSGALG00000006167	4342.33	1.31511	0.176574	7.44791	9.4828e-14	7.46291e-13	Up
ENSGALG00000046616	2559.08	2.79712	0.375862	7.44188	9.92635e-14	7.80741e-13	Up
ENSGALG00000004728	4095.87	1.60061	0.215154	7.43937	1.01167e-13	7.9525e-13	Up
ENSGALG00000037737	3813.85	2.73076	0.367187	7.43696	1.03027e-13	8.09396e-13	Up
ENSGALG00000028484	39613.3	1.26849	0.170581	7.43629	1.03554e-13	8.13059e-13	Up
ENSGALG00000007151	3882.59	-1.28453	0.172767	-7.43508	1.04507e-13	8.20061e-13	Down
ENSGALG00000040840	319.584	-2.07889	0.27969	-7.43283	1.06299e-13	8.33641e-13	Down
ENSGALG00000016261	637.614	2.72243	0.366499	7.42822	1.10067e-13	8.62681e-13	Up
ENSGALG00000067852	1031.63	1.2527	0.168691	7.42601	1.11924e-13	8.76728e-13	Up
ENSGALG00000003933	4189.21	1.20113	0.161803	7.42339	1.14161e-13	8.93731e-13	Up
ENSGALG00000010316	339.584	3.12353	0.421055	7.41834	1.18596e-13	9.27907e-13	Up
ENSGALG00000008545	376.743	-1.33929	0.180549	-7.41786	1.19026e-13	9.30727e-13	Down
ENSGALG00000010023	7874.43	-1.02489	0.138349	-7.408	1.28214e-13	1.00141e-12	Down
ENSGALG00000038218	32.48	4.12377	0.556663	7.40802	1.28196e-13	1.00141e-12	Up
ENSGALG00000012298	46.5456	3.26021	0.440431	7.40231	1.33836e-13	1.04411e-12	Up
ENSGALG00000015438	4279.54	1.687	0.227902	7.40232	1.33822e-13	1.04411e-12	Up
ENSGALG00000037787	264.715	-2.2361	0.302234	-7.39858	1.37651e-13	1.07325e-12	Down
ENSGALG00000009512	58529.8	1.59227	0.215395	7.39233	1.44282e-13	1.12429e-12	Up
ENSGALG00000035927	909.215	1.88936	0.255693	7.38916	1.4776e-13	1.15073e-12	Up
ENSGALG00000016766	404.967	-1.38179	0.187113	-7.38476	1.52727e-13	1.18872e-12	Down
ENSGALG00000039034	1715.34	1.40785	0.190647	7.38457	1.52949e-13	1.18976e-12	Up
ENSGALG00000037975	47.4057	9.28253	1.25715	7.38381	1.53821e-13	1.19585e-12	Up
ENSGALG00000002888	342.917	1.85147	0.250759	7.38347	1.54212e-13	1.1982e-12	Up
ENSGALG00000003063	131.461	2.18401	0.296423	7.36789	1.73352e-13	1.34535e-12	Up
ENSGALG00000003582	1134.15	2.40891	0.326944	7.36796	1.73261e-13	1.34535e-12	Up
ENSGALG00000003189	1407.7	-1.06763	0.144942	-7.36593	1.75912e-13	1.36443e-12	Down
ENSGALG00000007771	468.756	-1.35485	0.183956	-7.36511	1.77006e-13	1.37134e-12	Down
ENSGALG00000014883	261.317	-2.16604	0.294094	-7.36514	1.76968e-13	1.37134e-12	Down
ENSGALG00000012105	5939.37	-1.04078	0.14147	-7.35689	1.88242e-13	1.45755e-12	Down
ENSGALG00000017323	3421.31	-1.39914	0.190199	-7.35618	1.89252e-13	1.46453e-12	Down
ENSGALG00000011109	231.965	3.23679	0.440131	7.35415	1.92149e-13	1.48608e-12	Up
ENSGALG00000015665	62.2862	3.27412	0.445333	7.35207	1.95163e-13	1.50853e-12	Up
ENSGALG00000050943	523.159	2.28	0.310195	7.35023	1.97862e-13	1.52851e-12	Up
ENSGALG00000008009	7281.78	1.32762	0.180685	7.3477	2.01654e-13	1.55691e-12	Up
ENSGALG00000007465	1010.73	1.44087	0.196178	7.34469	2.06229e-13	1.59132e-12	Up
ENSGALG00000035645	747.705	1.17455	0.159938	7.34378	2.07649e-13	1.60135e-12	Up
ENSGALG00000007736	516.15	-1.31443	0.179001	-7.34314	2.08647e-13	1.60813e-12	Down
ENSGALG00000002766	57.8009	-3.20055	0.436002	-7.34066	2.12537e-13	1.63717e-12	Down
ENSGALG00000019768	1123.9	1.95445	0.266281	7.33982	2.13878e-13	1.64655e-12	Up
ENSGALG00000029151	124.876	2.24147	0.305495	7.33717	2.18155e-13	1.67852e-12	Up
ENSGALG00000035630	4700.24	0.919941	0.125435	7.33399	2.23408e-13	1.71795e-12	NS
ENSGALG00000031987	6740.82	1.65934	0.226621	7.3221	2.44116e-13	1.87612e-12	Up
ENSGALG00000066228	56.5308	-2.98336	0.407849	-7.31487	2.57629e-13	1.97884e-12	Down
ENSGALG00000026955	64.0464	7.87018	1.07603	7.3141	2.59119e-13	1.98914e-12	Up
ENSGALG00000014085	2312.65	1.23406	0.168847	7.30877	2.69609e-13	2.06849e-12	Up
ENSGALG00000016538	2009.98	-1.2135	0.166071	-7.30712	2.72926e-13	2.09275e-12	Down
ENSGALG00000037933	378.366	-1.23262	0.168765	-7.30379	2.79763e-13	2.14395e-12	Down
ENSGALG00000008037	249.155	1.38665	0.190062	7.29578	2.96936e-13	2.27425e-12	Up
ENSGALG00000015314	189.727	-1.56665	0.214861	-7.29146	3.06623e-13	2.3471e-12	Down
ENSGALG00000045093	602.266	1.2428	0.17052	7.28828	3.13941e-13	2.40175e-12	Up
ENSGALG00000014537	165.363	-1.86776	0.25633	-7.28655	3.17998e-13	2.43141e-12	Down
ENSGALG00000027907	149.467	-1.86818	0.256452	-7.28473	3.22324e-13	2.46308e-12	Down
ENSGALG00000030162	9063.87	0.898292	0.123329	7.28368	3.24831e-13	2.48083e-12	NS
ENSGALG00000009381	2362.53	1.381	0.189712	7.27948	3.35121e-13	2.55797e-12	Up
ENSGALG00000033017	60.5285	-3.48566	0.479218	-7.27364	3.49922e-13	2.66942e-12	Down
ENSGALG00000032053	204.593	1.97218	0.271249	7.27074	3.57531e-13	2.72592e-12	Up
ENSGALG00000068026	42.6939	4.05698	0.558353	7.26597	3.70361e-13	2.82214e-12	Up
ENSGALG00000015576	559.298	-1.2047	0.165819	-7.26515	3.72627e-13	2.8378e-12	Down
ENSGALG00000016737	1116.22	-1.30117	0.179115	-7.26443	3.74627e-13	2.85141e-12	Down
ENSGALG00000017005	390.399	2.33055	0.320841	7.26389	3.76121e-13	2.86116e-12	Up
ENSGALG00000001933	500.639	-1.74445	0.240185	-7.26292	3.78831e-13	2.87851e-12	Down
ENSGALG00000011326	537.977	1.23489	0.170026	7.26297	3.78693e-13	2.87851e-12	Up
ENSGALG00000005982	4208.12	1.12599	0.155052	7.262	3.814e-13	2.8964e-12	Up
ENSGALG00000031741	2068.59	-1.03873	0.143038	-7.26188	3.8175e-13	2.89742e-12	Down
ENSGALG00000016487	3267.67	-1.22042	0.168147	-7.25807	3.92639e-13	2.97838e-12	Down
ENSGALG00000046757	228.919	-2.12021	0.292238	-7.25507	4.01449e-13	3.04349e-12	Down
ENSGALG00000002942	1966.6	-1.50064	0.206969	-7.25055	4.15076e-13	3.14503e-12	Down
ENSGALG00000004793	548.553	1.23908	0.170913	7.24977	4.17479e-13	3.16145e-12	Up
ENSGALG00000008431	1112.41	-1.06209	0.146551	-7.24725	4.25332e-13	3.2191e-12	Down
ENSGALG00000033195	2991.22	1.25984	0.17384	7.24715	4.25645e-13	3.21966e-12	Up
ENSGALG00000011889	2374.98	1.43974	0.198821	7.24139	4.4412e-13	3.35752e-12	Up
ENSGALG00000042073	1264.18	2.28835	0.316113	7.23902	4.5193e-13	3.41464e-12	Up
ENSGALG00000005924	12757.5	1.49356	0.206394	7.23647	4.60509e-13	3.4775e-12	Up
ENSGALG00000014084	2811.21	1.0341	0.14295	7.23401	4.68927e-13	3.53908e-12	Up
ENSGALG00000002053	3454.23	-1.51545	0.209574	-7.23112	4.79023e-13	3.61325e-12	Down
ENSGALG00000059176	20773.4	1.2277	0.169871	7.22725	4.9287e-13	3.71561e-12	Up
ENSGALG00000045920	67.8989	-2.89789	0.401051	-7.22574	4.98382e-13	3.75506e-12	Down
ENSGALG00000062540	2345.46	1.66875	0.230985	7.22449	5.02974e-13	3.78753e-12	Up
ENSGALG00000041353	894.998	-1.63323	0.22608	-7.2241	5.04425e-13	3.79632e-12	Down
ENSGALG00000041814	1219.89	-1.13615	0.157326	-7.22159	5.13821e-13	3.86488e-12	Down
ENSGALG00000004834	3892.74	1.20837	0.167336	7.2212	5.15315e-13	3.87394e-12	Up
ENSGALG00000042020	96.2265	-4.37424	0.605831	-7.22022	5.19036e-13	3.89974e-12	Down
ENSGALG00000028876	837.327	1.38655	0.192085	7.2184	5.2601e-13	3.94993e-12	Up
ENSGALG00000008309	52.5911	-4.69172	0.650254	-7.2152	5.38541e-13	4.04177e-12	Down
ENSGALG00000003323	66.7781	2.28832	0.317404	7.2095	5.61575e-13	4.21229e-12	Up
ENSGALG00000003559	1193.4	1.17582	0.163122	7.20827	5.66688e-13	4.24827e-12	Up
ENSGALG00000030789	1034.88	-1.16882	0.162211	-7.20556	5.78053e-13	4.33105e-12	Down
ENSGALG00000061068	1214.49	1.18032	0.163818	7.20504	5.80248e-13	4.34507e-12	Up
ENSGALG00000015939	427.643	-1.32503	0.183966	-7.20258	5.90846e-13	4.4195e-12	Down
ENSGALG00000016633	4566.24	-1.25643	0.174442	-7.20259	5.90782e-13	4.4195e-12	Down
ENSGALG00000012030	1146.29	-1.54651	0.214808	-7.19951	6.04287e-13	4.51752e-12	Down
ENSGALG00000030101	39.908	4.16385	0.578442	7.19838	6.09337e-13	4.55275e-12	Up
ENSGALG00000040371	4391.73	1.22931	0.17089	7.19357	6.31181e-13	4.71334e-12	Up
ENSGALG00000008709	692.309	1.65056	0.229505	7.19181	6.39372e-13	4.77185e-12	Up
ENSGALG00000039615	28754.1	-1.11744	0.155514	-7.18545	6.69838e-13	4.99645e-12	Down
ENSGALG00000016908	272.713	-1.81975	0.253278	-7.1848	6.73076e-13	5.01781e-12	Down
ENSGALG00000010290	7234.31	-1.05966	0.147526	-7.18287	6.8263e-13	5.08622e-12	Down
ENSGALG00000002203	77.2363	4.20199	0.585494	7.17682	7.13512e-13	5.31337e-12	Up
ENSGALG00000052192	2014.13	-1.26438	0.176236	-7.17439	7.26317e-13	5.40573e-12	Down
ENSGALG00000027658	161.349	-2.16398	0.301695	-7.17274	7.35089e-13	5.46799e-12	Down
ENSGALG00000015474	3328.83	2.44242	0.340631	7.17028	7.48449e-13	5.56428e-12	Up
ENSGALG00000054772	929.514	2.06171	0.287548	7.16995	7.50247e-13	5.57457e-12	Up
ENSGALG00000042330	1040.76	-1.78212	0.248652	-7.1671	7.66007e-13	5.68852e-12	Down
ENSGALG00000040986	702.346	-1.07885	0.150532	-7.16692	7.67025e-13	5.69293e-12	Down
ENSGALG00000068495	132.748	2.4255	0.338532	7.16476	7.79209e-13	5.78017e-12	Up
ENSGALG00000010774	406.947	-1.38686	0.193625	-7.16262	7.91507e-13	5.86816e-12	Down
ENSGALG00000010793	81.4123	-2.64134	0.368894	-7.16017	8.0577e-13	5.97061e-12	Down
ENSGALG00000003426	4061.84	1.13348	0.15836	7.15761	8.20951e-13	6.07974e-12	Up
ENSGALG00000014867	3603.59	-1.17316	0.163931	-7.15645	8.27922e-13	6.12799e-12	Down
ENSGALG00000007945	248.184	-1.48975	0.208183	-7.15599	8.30737e-13	6.14544e-12	Down
ENSGALG00000014642	856.434	-1.40803	0.196871	-7.15209	8.54685e-13	6.31912e-12	Down
ENSGALG00000001279	588.907	-1.0722	0.149931	-7.15127	8.59774e-13	6.35325e-12	Down
ENSGALG00000011361	265.565	-1.36516	0.190925	-7.15023	8.66303e-13	6.39797e-12	Down
ENSGALG00000010133	1022.12	2.30291	0.322096	7.14975	8.69373e-13	6.41712e-12	Up
ENSGALG00000031971	970.559	1.80474	0.252428	7.14954	8.70699e-13	6.42338e-12	Up
ENSGALG00000035949	322.104	-1.37272	0.192018	-7.14893	8.74555e-13	6.44829e-12	Down
ENSGALG00000006045	830.821	-1.57109	0.219794	-7.14799	8.80603e-13	6.48576e-12	Down
ENSGALG00000017321	504.624	-1.29186	0.180731	-7.14801	8.80474e-13	6.48576e-12	Down
ENSGALG00000005752	99.9211	-2.09189	0.2928	-7.14445	9.03597e-13	6.65147e-12	Down
ENSGALG00000011297	427.011	-1.34081	0.187709	-7.14303	9.12932e-13	6.7165e-12	Down
ENSGALG00000055773	84.8244	-2.47627	0.347033	-7.13554	9.64076e-13	7.08889e-12	Down
ENSGALG00000030280	6161.53	-1.11709	0.156561	-7.13518	9.66628e-13	7.10377e-12	Down
ENSGALG00000005944	805.355	1.17607	0.164853	7.13408	9.74394e-13	7.15692e-12	Up
ENSGALG00000007759	266.376	2.22755	0.312605	7.12577	1.03498e-12	7.59778e-12	Up
ENSGALG00000061440	200.638	-1.66515	0.233703	-7.12504	1.04052e-12	7.63423e-12	Down
ENSGALG00000039455	2717.54	0.941901	0.132209	7.12434	1.04584e-12	7.66913e-12	NS
ENSGALG00000011358	48.0296	3.62263	0.508532	7.1237	1.0507e-12	7.70051e-12	Up
ENSGALG00000037464	69.5765	2.41343	0.338975	7.11978	1.08099e-12	7.91823e-12	Up
ENSGALG00000039182	2928.33	-1.5239	0.214188	-7.11475	1.12116e-12	8.20796e-12	Down
ENSGALG00000009314	3754.88	1.33108	0.187112	7.11383	1.12867e-12	8.2585e-12	Up
ENSGALG00000012994	3960.69	1.31989	0.185628	7.11043	1.15683e-12	8.4599e-12	Up
ENSGALG00000065554	103.859	-2.97591	0.418611	-7.109	1.16889e-12	8.54347e-12	Down
ENSGALG00000001350	2659.67	1.87769	0.26423	7.1063	1.19198e-12	8.70745e-12	Up
ENSGALG00000007021	2656.07	-1.14795	0.161632	-7.10225	1.2274e-12	8.96139e-12	Down
ENSGALG00000016622	707.105	1.99299	0.280758	7.0986	1.26028e-12	9.19643e-12	Up
ENSGALG00000000639	245.995	1.41545	0.199426	7.09764	1.26904e-12	9.25528e-12	Up
ENSGALG00000008938	755.534	1.19865	0.168895	7.09705	1.27451e-12	9.29013e-12	Up
ENSGALG00000008656	120.718	-2.57963	0.363494	-7.09675	1.27722e-12	9.30204e-12	Down
ENSGALG00000010337	172.656	3.54882	0.500065	7.09672	1.27752e-12	9.30204e-12	Up
ENSGALG00000026119	219.948	2.08487	0.293807	7.09608	1.28347e-12	9.34027e-12	Up
ENSGALG00000029817	2672.15	0.916931	0.129235	7.09507	1.29288e-12	9.40367e-12	NS
ENSGALG00000022874	1389.13	1.75314	0.247221	7.09136	1.32802e-12	9.65399e-12	Up
ENSGALG00000043367	295.098	-1.96782	0.27755	-7.08997	1.34145e-12	9.74637e-12	Down
ENSGALG00000002129	316.694	-2.20406	0.310907	-7.08913	1.34957e-12	9.80005e-12	Down
ENSGALG00000016886	8070.88	1.38522	0.195459	7.08702	1.37029e-12	9.94514e-12	Up
ENSGALG00000013424	770.046	-1.24699	0.175971	-7.08633	1.37715e-12	9.98958e-12	Down
ENSGALG00000036829	837.117	-1.08399	0.152975	-7.08609	1.37952e-12	1.00013e-11	Down
ENSGALG00000023909	159.752	-2.20165	0.310743	-7.08512	1.38925e-12	1.0061e-11	Down
ENSGALG00000043018	2284.6	-1.56601	0.221028	-7.08512	1.3892e-12	1.0061e-11	Down
ENSGALG00000014952	674.281	1.2845	0.181309	7.08458	1.39471e-12	1.00951e-11	Up
ENSGALG00000002145	3899.07	-1.01199	0.14285	-7.08433	1.39714e-12	1.01072e-11	Down
ENSGALG00000036201	389.492	-1.57555	0.222406	-7.08414	1.39911e-12	1.01161e-11	Down
ENSGALG00000067889	1325.34	-1.54128	0.217611	-7.08271	1.41357e-12	1.02152e-11	Down
ENSGALG00000003628	1259.22	-1.40431	0.198374	-7.0791	1.45092e-12	1.04794e-11	Down
ENSGALG00000010055	313.374	1.65951	0.234439	7.07865	1.45568e-12	1.05081e-11	Up
ENSGALG00000003099	1194.03	-1.08578	0.153403	-7.07798	1.46267e-12	1.05529e-11	Down
ENSGALG00000012863	245.177	-1.5029	0.212338	-7.07788	1.46373e-12	1.05549e-11	Down
ENSGALG00000002762	847.516	-1.3994	0.197804	-7.07469	1.49786e-12	1.07952e-11	Down
ENSGALG00000013660	15470.6	1.13352	0.160237	7.07398	1.50556e-12	1.08449e-11	Up
ENSGALG00000017202	318.845	-1.46363	0.206946	-7.07253	1.52135e-12	1.09528e-11	Down
ENSGALG00000008501	79.7541	-2.6894	0.38028	-7.07214	1.52566e-12	1.09779e-11	Down
ENSGALG00000021262	17496.7	1.12628	0.159267	7.07166	1.53091e-12	1.10097e-11	Up
ENSGALG00000042564	2797.19	-1.06597	0.150907	-7.06379	1.62018e-12	1.16456e-11	Down
ENSGALG00000066719	342.644	-1.34158	0.189945	-7.06296	1.62988e-12	1.1709e-11	Down
ENSGALG00000003568	7664.23	1.2569	0.177977	7.06214	1.63952e-12	1.1772e-11	Up
ENSGALG00000009098	2568.04	1.1009	0.155891	7.06199	1.64134e-12	1.17787e-11	Up
ENSGALG00000042125	2918.35	-1.92357	0.272404	-7.06144	1.64785e-12	1.18191e-11	Down
ENSGALG00000036163	374.471	-1.5497	0.219613	-7.05649	1.70757e-12	1.2241e-11	Down
ENSGALG00000016719	537.585	1.97352	0.279699	7.05588	1.71512e-12	1.22885e-11	Up
ENSGALG00000020703	1333.22	-1.46204	0.20723	-7.05512	1.7245e-12	1.23491e-11	Down
ENSGALG00000001275	1175.5	0.996954	0.141329	7.05414	1.73674e-12	1.24301e-11	NS
ENSGALG00000010068	30.8119	4.553	0.645682	7.05147	1.77044e-12	1.26646e-11	Up
ENSGALG00000042552	1518.78	-1.06016	0.150349	-7.05135	1.77186e-12	1.2668e-11	Down
ENSGALG00000014094	2154.04	0.99453	0.141047	7.05108	1.77532e-12	1.2686e-11	NS
ENSGALG00000036787	7123.79	1.07049	0.151917	7.04655	1.83412e-12	1.30992e-11	Up
ENSGALG00000030263	2702.46	1.03781	0.147366	7.04241	1.88937e-12	1.34866e-11	Up
ENSGALG00000009740	40.1956	4.36687	0.620099	7.04221	1.89219e-12	1.34996e-11	Up
ENSGALG00000033231	66.4388	-3.19651	0.453932	-7.04182	1.89747e-12	1.353e-11	Down
ENSGALG00000011299	86.0579	-2.20805	0.313586	-7.0413	1.90454e-12	1.35733e-11	Down
ENSGALG00000064792	1700.67	1.59186	0.226328	7.03342	2.01537e-12	1.43555e-11	Up
ENSGALG00000012620	281.935	-2.0136	0.286409	-7.0305	2.05793e-12	1.46509e-11	Down
ENSGALG00000065320	476.929	1.51665	0.215739	7.03002	2.06499e-12	1.46933e-11	Up
ENSGALG00000009027	1486.08	2.07148	0.294694	7.02928	2.07603e-12	1.47641e-11	Up
ENSGALG00000048321	446.027	-1.4809	0.210739	-7.02717	2.10764e-12	1.49809e-11	Down
ENSGALG00000010317	1605.16	-1.26075	0.179562	-7.02121	2.19948e-12	1.56255e-11	Down
ENSGALG00000042949	442.146	-1.25301	0.178489	-7.02013	2.21656e-12	1.57385e-11	Down
ENSGALG00000002240	406.369	1.16569	0.166208	7.01342	2.32559e-12	1.65039e-11	Up
ENSGALG00000012849	2595.96	1.51358	0.215837	7.01257	2.33977e-12	1.65958e-11	Up
ENSGALG00000009275	215.768	-2.38888	0.340708	-7.01152	2.35739e-12	1.6712e-11	Down
ENSGALG00000030187	1771.15	-1.09636	0.156438	-7.00823	2.41352e-12	1.71009e-11	Down
ENSGALG00000041299	262.039	1.83558	0.261944	7.00751	2.42594e-12	1.71798e-11	Up
ENSGALG00000030843	2009.36	1.79431	0.256171	7.00434	2.48144e-12	1.75636e-11	Up
ENSGALG00000006368	35.83	8.88198	1.2685	7.00194	2.52443e-12	1.78518e-11	Up
ENSGALG00000065175	1969.73	-1.5888	0.226909	-7.00192	2.52482e-12	1.78518e-11	Down
ENSGALG00000038913	497.238	-2.40984	0.344268	-6.9999	2.56138e-12	1.81008e-11	Down
ENSGALG00000020488	1525.88	1.03516	0.148115	6.98891	2.77027e-12	1.95667e-11	Up
ENSGALG00000003921	514.786	-1.95977	0.280472	-6.98739	2.80056e-12	1.97702e-11	Down
ENSGALG00000031851	608.923	-1.18273	0.169305	-6.98579	2.83263e-12	1.99861e-11	Down
ENSGALG00000004554	17910.3	-1.61636	0.231383	-6.98565	2.83546e-12	1.99956e-11	Down
ENSGALG00000055094	9462.01	1.04323	0.149355	6.98487	2.85112e-12	2.00955e-11	Up
ENSGALG00000004612	3443.42	1.86736	0.267427	6.98267	2.89616e-12	2.04022e-11	Up
ENSGALG00000008473	81.694	3.2375	0.463811	6.9802	2.94763e-12	2.0743e-11	Up
ENSGALG00000040902	1701.57	-1.00327	0.143729	-6.98026	2.94627e-12	2.0743e-11	Down
ENSGALG00000010842	3383.54	1.00392	0.143855	6.97875	2.97827e-12	2.09477e-11	Up
ENSGALG00000036252	311.051	-2.06637	0.296153	-6.97736	3.00768e-12	2.11435e-11	Down
ENSGALG00000008206	33.6865	3.88592	0.557015	6.97632	3.03006e-12	2.12896e-11	Up
ENSGALG00000010204	223.701	-2.0705	0.296827	-6.97545	3.04889e-12	2.14107e-11	Down
ENSGALG00000006031	970.818	-1.78247	0.255617	-6.9732	3.09822e-12	2.17458e-11	Down
ENSGALG00000012680	320.015	-2.06615	0.296317	-6.97276	3.10775e-12	2.18013e-11	Down
ENSGALG00000047769	196.311	2.15318	0.308973	6.96882	3.19608e-12	2.24092e-11	Up
ENSGALG00000013035	57.38	8.59273	1.23322	6.96772	3.22123e-12	2.25738e-11	Up
ENSGALG00000030153	118.67	1.78846	0.256707	6.9669	3.23997e-12	2.26933e-11	Up
ENSGALG00000007677	620.085	-1.78144	0.255749	-6.96559	3.27032e-12	2.2894e-11	Down
ENSGALG00000015864	2262.06	-1.30396	0.187237	-6.96422	3.30233e-12	2.3106e-11	Down
ENSGALG00000016217	4449.28	-1.1092	0.159348	-6.96086	3.38202e-12	2.36512e-11	Down
ENSGALG00000017414	1140.7	-1.97184	0.283624	-6.95231	3.59361e-12	2.51178e-11	Down
ENSGALG00000000364	22468.8	1.20722	0.173755	6.9478	3.71035e-12	2.59204e-11	Up
ENSGALG00000029172	1441.38	1.21242	0.174514	6.94739	3.72104e-12	2.59815e-11	Up
ENSGALG00000006034	109.816	-1.9869	0.286263	-6.94082	3.89826e-12	2.72048e-11	Down
ENSGALG00000004747	95.6307	1.84778	0.266253	6.93992	3.92321e-12	2.73647e-11	Up
ENSGALG00000027872	35.8196	-4.08593	0.58907	-6.93625	4.02643e-12	2.80701e-11	Down
ENSGALG00000042771	490.968	-1.42519	0.205493	-6.93547	4.04881e-12	2.82115e-11	Down
ENSGALG00000011309	960.449	-2.34059	0.337645	-6.93211	4.14614e-12	2.88746e-11	Down
ENSGALG00000032723	202.866	-1.91012	0.275949	-6.92199	4.45327e-12	3.09975e-11	Down
ENSGALG00000036901	33.0143	3.57113	0.515967	6.92124	4.477e-12	3.11466e-11	Up
ENSGALG00000010094	1273.16	-0.973814	0.140749	-6.9188	4.55486e-12	3.16668e-11	NS
ENSGALG00000011121	578.415	-1.32136	0.190983	-6.91875	4.55649e-12	3.16668e-11	Down
ENSGALG00000007098	429.721	2.41954	0.34988	6.91535	4.66706e-12	3.24184e-11	Up
ENSGALG00000001051	1136.34	-1.1972	0.173164	-6.91371	4.72148e-12	3.27795e-11	Down
ENSGALG00000052503	127.335	-2.42343	0.35061	-6.91205	4.77714e-12	3.31488e-11	Down
ENSGALG00000001506	320.674	-1.44769	0.209487	-6.91062	4.82543e-12	3.34666e-11	Down
ENSGALG00000015032	35.2021	4.44224	0.643064	6.90793	4.91764e-12	3.40885e-11	Up
ENSGALG00000011986	89.0168	3.53408	0.511631	6.90747	4.93361e-12	3.41816e-11	Up
ENSGALG00000016849	301.426	-1.44545	0.209263	-6.90733	4.93877e-12	3.41997e-11	Down
ENSGALG00000009815	127.66	-1.99498	0.288935	-6.9046	5.03467e-12	3.48239e-11	Down
ENSGALG00000020322	103.734	2.12844	0.308267	6.90454	5.03668e-12	3.48239e-11	Up
ENSGALG00000053991	3362.83	1.18253	0.171267	6.90462	5.03366e-12	3.48239e-11	Up
ENSGALG00000043148	738.802	1.09775	0.158998	6.90421	5.04837e-12	3.48867e-11	Up
ENSGALG00000039022	3030.3	1.48182	0.214674	6.90264	5.10462e-12	3.52573e-11	Up
ENSGALG00000032534	444.116	-1.87486	0.271686	-6.90084	5.16971e-12	3.56886e-11	Down
ENSGALG00000031835	626.911	-1.82511	0.264516	-6.89981	5.20726e-12	3.59293e-11	Down
ENSGALG00000062250	392.721	-1.30223	0.188789	-6.89784	5.27975e-12	3.64107e-11	Down
ENSGALG00000037043	352.055	1.5765	0.228732	6.89235	5.48763e-12	3.78249e-11	Up
ENSGALG00000033137	734.817	-1.38798	0.201447	-6.89008	5.576e-12	3.84144e-11	Down
ENSGALG00000028949	84.9897	-2.60884	0.37872	-6.88857	5.63569e-12	3.88056e-11	Down
ENSGALG00000005512	998.832	-1.06383	0.154438	-6.8884	5.64214e-12	3.88302e-11	Down
ENSGALG00000007474	1526.63	1.60343	0.232812	6.88722	5.68946e-12	3.91358e-11	Up
ENSGALG00000004257	30.0745	5.13815	0.746159	6.88613	5.73296e-12	3.94148e-11	Up
ENSGALG00000059547	619.767	1.26049	0.183193	6.88065	5.95809e-12	4.09417e-11	Up
ENSGALG00000027170	494.702	-1.633	0.23735	-6.88012	5.98041e-12	4.1074e-11	Down
ENSGALG00000030276	224.105	-2.22067	0.322869	-6.87792	6.07321e-12	4.16901e-11	Down
ENSGALG00000009279	80.6703	-2.35275	0.342097	-6.87743	6.09437e-12	4.1814e-11	Down
ENSGALG00000011170	1182.13	-1.59265	0.231616	-6.87626	6.14451e-12	4.21364e-11	Down
ENSGALG00000007185	570.465	-1.10827	0.161201	-6.87509	6.19517e-12	4.24622e-11	Down
ENSGALG00000006690	565.961	-1.5669	0.228112	-6.86899	6.46575e-12	4.42942e-11	Down
ENSGALG00000014790	309.004	-1.33609	0.194539	-6.86801	6.51023e-12	4.45762e-11	Down
ENSGALG00000003891	419.222	-1.93739	0.282278	-6.86341	6.72352e-12	4.60131e-11	Down
ENSGALG00000003326	415.663	1.33721	0.194841	6.86308	6.73928e-12	4.60975e-11	Up
ENSGALG00000034328	1587.38	0.967582	0.141107	6.85708	7.02811e-12	4.80487e-11	NS
ENSGALG00000004078	143.989	4.04445	0.589841	6.85685	7.0394e-12	4.81013e-11	Up
ENSGALG00000062525	165.721	-2.07517	0.302779	-6.85375	7.19411e-12	4.91335e-11	Down
ENSGALG00000026542	677.773	-1.17674	0.171728	-6.85234	7.26497e-12	4.95923e-11	Down
ENSGALG00000017289	648.644	-1.54215	0.225063	-6.85207	7.27882e-12	4.96616e-11	Down
ENSGALG00000016285	102.224	2.90662	0.424231	6.8515	7.30802e-12	4.98355e-11	Up
ENSGALG00000015880	1613.73	1.51724	0.221584	6.84725	7.52857e-12	5.13135e-11	Up
ENSGALG00000038758	4032.62	1.66697	0.24362	6.84253	7.78043e-12	5.30032e-11	Up
ENSGALG00000042259	2707.15	1.36636	0.199794	6.83886	7.98249e-12	5.43521e-11	Up
ENSGALG00000002955	968.582	-1.82397	0.266714	-6.83867	7.99306e-12	5.43966e-11	Down
ENSGALG00000004707	3175.05	1.00551	0.147048	6.83797	8.03223e-12	5.46355e-11	Up
ENSGALG00000008514	27.1678	5.0407	0.737203	6.8376	8.05311e-12	5.47497e-11	Up
ENSGALG00000005415	4801.33	1.37973	0.202064	6.8282	8.59886e-12	5.84305e-11	Up
ENSGALG00000003861	3529.25	1.14739	0.168068	6.82694	8.67443e-12	5.89142e-11	Up
ENSGALG00000044620	2844.9	1.60181	0.234666	6.82593	8.73579e-12	5.9301e-11	Up
ENSGALG00000009021	84.461	2.44376	0.358049	6.82521	8.77949e-12	5.95675e-11	Up
ENSGALG00000023703	205.445	-1.86905	0.27391	-6.82358	8.87967e-12	6.02168e-11	Down
ENSGALG00000008193	3053.4	4.76913	0.699052	6.82228	8.96042e-12	6.07338e-11	Up
ENSGALG00000011242	753.224	-1.47978	0.216991	-6.81955	9.1324e-12	6.18682e-11	Down
ENSGALG00000029856	1954.11	0.956956	0.140473	6.8124	9.59853e-12	6.49933e-11	NS
ENSGALG00000010073	24367.1	1.17422	0.172396	6.81116	9.68135e-12	6.55211e-11	Up
ENSGALG00000011724	564.868	-1.20308	0.176696	-6.80878	9.84271e-12	6.65796e-11	Down
ENSGALG00000009568	93.8926	-2.41179	0.354226	-6.80864	9.85281e-12	6.66143e-11	Down
ENSGALG00000019921	633.813	-1.33222	0.195798	-6.80408	1.017e-11	6.87244e-11	Down
ENSGALG00000003705	1789.46	-1.29909	0.190953	-6.80318	1.02332e-11	6.91164e-11	Down
ENSGALG00000012689	1506.92	-1.30837	0.19234	-6.80241	1.02881e-11	6.94525e-11	Down
ENSGALG00000047102	238.449	1.97755	0.290717	6.8023	1.02961e-11	6.94713e-11	Up
ENSGALG00000035978	122.029	-2.04954	0.301447	-6.79903	1.05327e-11	7.10322e-11	Down
ENSGALG00000058943	1702.6	1.58656	0.23347	6.79558	1.07881e-11	7.27184e-11	Up
ENSGALG00000010244	433.509	-1.55721	0.229199	-6.79413	1.0897e-11	7.34154e-11	Down
ENSGALG00000004357	4078.3	-1.5416	0.226921	-6.79353	1.09422e-11	7.36831e-11	Down
ENSGALG00000008475	360.549	-1.93385	0.284747	-6.79146	1.11008e-11	7.47133e-11	Down
ENSGALG00000001419	522.657	-2.90703	0.428475	-6.7846	1.16406e-11	7.83076e-11	Down
ENSGALG00000064050	99832.1	1.64053	0.241833	6.78373	1.17112e-11	7.87426e-11	Up
ENSGALG00000008457	3671.45	1.26985	0.187327	6.77879	1.21185e-11	8.14409e-11	Up
[truncated: 11,438 more rows]
