# Supplementary material for: Stage-Specific lncRNA–mRNA Co-Expression Networks in Chicken Granulosa Cells Across Hierarchical Follicle Development
Source: Animals (Basel). 2026 Apr 28;16(9):1351. doi: 10.3390/ani16091351 (PMC13162649; doi:10.3390/ani16091351)
Supplement: Supplementary file 1 [file animals-16-01351-s001.zip › Table_S3_DEG_KOBAS_enrichment.xlsx]

## Sheet: S3_DEG_KOBAS_enrichment
term	database	term_id	input_count	bg_count	pvalue	padj	n_genes	comparison	direction	func_cat	db_type	term_short	neg_log_padj	neg_log_pval
Cholesterol biosynthesis	Reactome	R-GGA-191273	9	11	4.73897e-08	0.000113925	9	F5 vs SYF	Up	Lipid metabolism	Reactome	Cholesterol biosynthesis	3.94338	7.32432
Steroid biosynthesis	KEGG PATHWAY	gga00100	9	15	3.16528e-07	0.000380466	9	F5 vs SYF	Up	Steroid/Ovulation	KEGG	Steroid biosynthesis	3.41968	6.49959
Metabolism of steroids	Reactome	R-GGA-8957322	11	33	1.60372e-06	0.00128512	11	F5 vs SYF	Up	Steroid/Ovulation	Reactome	Metabolism of steroids	2.89106	5.79487
Metabolism of lipids	Reactome	R-GGA-556833	22	151	4.25822e-06	0.00204735	22	F5 vs SYF	Up	Lipid metabolism	Reactome	Metabolism of lipids	2.68881	5.37077
Focal adhesion	KEGG PATHWAY	gga04510	19	161	0.000241514	0.0446615	19	F5 vs SYF	Up	ECM remodeling	KEGG	Focal adhesion	1.35007	3.61706
Fatty acid metabolism	KEGG PATHWAY	gga01212	8	49	0.00268429	0.264964	8	F5 vs SYF	Up	Lipid metabolism	KEGG	Fatty acid metabolism	0.576813	2.57117
Fatty acid metabolism	Reactome	R-GGA-8978868	7	40	0.00348288	0.29903	7	F5 vs SYF	Up	Lipid metabolism	Reactome	Fatty acid metabolism	0.524285	2.45806
ECM-receptor interaction	KEGG PATHWAY	gga04512	8	65	0.0120999	0.442251	8	F5 vs SYF	Up	ECM remodeling	KEGG	ECM-receptor interaction	0.354331	1.91722
Biosynthesis of unsaturated fatty acids	KEGG PATHWAY	gga01040	5	29	0.013724	0.46195	5	F5 vs SYF	Up	Lipid metabolism	KEGG	Biosynthesis of unsaturated fatty acids	0.335405	1.86252
AGE-RAGE signaling pathway in diabetic complications	KEGG PATHWAY	gga04933	9	82	0.0151866	0.478503	9	F5 vs SYF	Up	Signaling pathways	KEGG	AGE-RAGE signaling pathway in diabetic complica...	0.320115	1.81854
PPAR signaling pathway	KEGG PATHWAY	gga03320	7	58	0.0200649	0.507993	7	F5 vs SYF	Up	Lipid metabolism	KEGG	PPAR signaling pathway	0.294142	1.69756
Adipocytokine signaling pathway	KEGG PATHWAY	gga04920	7	59	0.021652	0.507993	7	F5 vs SYF	Up	Lipid metabolism	KEGG	Adipocytokine signaling pathway	0.294142	1.6645
TGF-beta signaling pathway	PANTHER	P00052	4	23	0.0261513	0.507993	4	F5 vs SYF	Up	Cell differentiation	PANTHER	TGF-beta signaling pathway	0.294142	1.58251
Steroid hormone biosynthesis	KEGG PATHWAY	gga00140	5	35	0.0263814	0.507993	5	F5 vs SYF	Up	Steroid/Ovulation	KEGG	Steroid hormone biosynthesis	0.294142	1.5787
Calcium signaling pathway	KEGG PATHWAY	gga04020	13	156	0.0284364	0.507993	13	F5 vs SYF	Up	Signaling pathways	KEGG	Calcium signaling pathway	0.294142	1.54612
p53 signaling pathway	KEGG PATHWAY	gga04115	7	63	0.0288685	0.507993	7	F5 vs SYF	Up	Apoptosis	KEGG	p53 signaling pathway	0.294142	1.53958
Plasma lipoprotein clearance	Reactome	R-GGA-8964043	2	6	0.0426684	0.531476	2	F5 vs SYF	Up	Lipid metabolism	Reactome	Plasma lipoprotein clearance	0.274516	1.36989
cholesterol biosynthetic process	Gene Ontology	GO:0006695	8	16	4.11064e-06	0.00204735	8	F5 vs SYF	Up	Lipid metabolism	Gene Ontology	cholesterol biosynthetic process	2.68881	5.38609
sterol biosynthetic process	Gene Ontology	GO:0016126	6	13	9.75373e-05	0.023448	6	F5 vs SYF	Up	Lipid metabolism	Gene Ontology	sterol biosynthetic process	1.62989	4.01083
adenylate cyclase-activating G protein-coupled receptor signaling pathway	Gene Ontology	GO:0007189	9	62	0.0030394	0.281028	9	F5 vs SYF	Up	Signaling pathways	Gene Ontology	adenylate cyclase-activating G protein-coupled ...	0.551251	2.51721
hormone-mediated signaling pathway	Gene Ontology	GO:0009755	6	29	0.00327078	0.291221	6	F5 vs SYF	Up	Signaling pathways	Gene Ontology	hormone-mediated signaling pathway	0.535778	2.48535
cholesterol import	Gene Ontology	GO:0070508	3	5	0.00365462	0.302956	3	F5 vs SYF	Up	Lipid metabolism	Gene Ontology	cholesterol import	0.518621	2.43716
intracellular receptor signaling pathway	Gene Ontology	GO:0030522	5	21	0.00428707	0.322066	5	F5 vs SYF	Up	Signaling pathways	Gene Ontology	intracellular receptor signaling pathway	0.492055	2.36784
response to progesterone	Gene Ontology	GO:0032570	4	13	0.00495683	0.350477	4	F5 vs SYF	Up	Steroid/Ovulation	Gene Ontology	response to progesterone	0.455341	2.3048
steroid hormone mediated signaling pathway	Gene Ontology	GO:0043401	4	13	0.00495683	0.350477	4	F5 vs SYF	Up	Steroid/Ovulation	Gene Ontology	steroid hormone mediated signaling pathway	0.455341	2.3048
negative regulation of osteoblast proliferation	Gene Ontology	GO:0033689	3	7	0.00734765	0.405659	3	F5 vs SYF	Up	Cell proliferation	Gene Ontology	negative regulation of osteoblast proliferation	0.391839	2.13385
Ras guanyl-nucleotide exchange factor activity	Gene Ontology	GO:0005088	3	7	0.00734765	0.405659	3	F5 vs SYF	Up	Signaling pathways	Gene Ontology	Ras guanyl-nucleotide exchange factor activity	0.391839	2.13385
positive regulation of fatty acid biosynthetic process	Gene Ontology	GO:0045723	3	7	0.00734765	0.405659	3	F5 vs SYF	Up	Lipid metabolism	Gene Ontology	positive regulation of fatty acid biosynthetic ...	0.391839	2.13385
adenylate cyclase-activating dopamine receptor signaling pathway	Gene Ontology	GO:0007191	3	7	0.00734765	0.405659	3	F5 vs SYF	Up	Signaling pathways	Gene Ontology	adenylate cyclase-activating dopamine receptor ...	0.391839	2.13385
skeletal muscle fiber development	Gene Ontology	GO:0048741	4	15	0.00754633	0.405659	4	F5 vs SYF	Up	Cell differentiation	Gene Ontology	skeletal muscle fiber development	0.391839	2.12226
negative regulation of inflammatory response	Gene Ontology	GO:0050728	7	48	0.0083968	0.405659	7	F5 vs SYF	Up	Inflammation	Gene Ontology	negative regulation of inflammatory response	0.391839	2.07589
muscle structure development	Gene Ontology	GO:0061061	3	8	0.00978712	0.405659	3	F5 vs SYF	Up	Cell differentiation	Gene Ontology	muscle structure development	0.391839	2.00935
forelimb morphogenesis	Gene Ontology	GO:0035136	3	8	0.00978712	0.405659	3	F5 vs SYF	Up	Cell differentiation	Gene Ontology	forelimb morphogenesis	0.391839	2.00935
long-chain fatty-acyl-CoA biosynthetic process	Gene Ontology	GO:0035338	3	8	0.00978712	0.405659	3	F5 vs SYF	Up	Lipid metabolism	Gene Ontology	long-chain fatty-acyl-CoA biosynthetic process	0.391839	2.00935
negative regulation of canonical Wnt signaling pathway	Gene Ontology	GO:0090090	9	77	0.0107255	0.43702	9	F5 vs SYF	Up	Cell differentiation	Gene Ontology	negative regulation of canonical Wnt signaling ...	0.359499	1.96958
positive regulation of fat cell differentiation	Gene Ontology	GO:0045600	5	28	0.0121189	0.442251	5	F5 vs SYF	Up	Lipid metabolism	Gene Ontology	positive regulation of fat cell differentiation	0.354331	1.91654
calcium ion-regulated exocytosis of neurotransmitter	Gene Ontology	GO:0048791	3	9	0.0126424	0.442251	3	F5 vs SYF	Up	Signaling pathways	Gene Ontology	calcium ion-regulated exocytosis of neurotransm...	0.354331	1.89817
regulation of epithelial cell proliferation	Gene Ontology	GO:0050678	3	9	0.0126424	0.442251	3	F5 vs SYF	Up	Cell proliferation	Gene Ontology	regulation of epithelial cell proliferation	0.354331	1.89817
steroid hormone receptor activity	Gene Ontology	GO:0003707	3	9	0.0126424	0.442251	3	F5 vs SYF	Up	Steroid/Ovulation	Gene Ontology	steroid hormone receptor activity	0.354331	1.89817
unsaturated fatty acid biosynthetic process	Gene Ontology	GO:0006636	3	9	0.0126424	0.442251	3	F5 vs SYF	Up	Lipid metabolism	Gene Ontology	unsaturated fatty acid biosynthetic process	0.354331	1.89817
embryonic skeletal system development	Gene Ontology	GO:0048706	4	18	0.0128775	0.442251	4	F5 vs SYF	Up	Cell differentiation	Gene Ontology	embryonic skeletal system development	0.354331	1.89017
calcium ion binding	Gene Ontology	GO:0005509	27	378	0.0142197	0.46195	27	F5 vs SYF	Up	Signaling pathways	Gene Ontology	calcium ion binding	0.335405	1.84711
negative regulation of endothelial cell proliferation	Gene Ontology	GO:0001937	4	19	0.0150757	0.478503	4	F5 vs SYF	Up	Cell proliferation	Gene Ontology	negative regulation of endothelial cell prolife...	0.320115	1.82172
cellular response to estrogen stimulus	Gene Ontology	GO:0071391	3	11	0.019637	0.507993	3	F5 vs SYF	Up	Steroid/Ovulation	Gene Ontology	cellular response to estrogen stimulus	0.294142	1.70692
regulation of calcium ion-dependent exocytosis	Gene Ontology	GO:0017158	3	11	0.019637	0.507993	3	F5 vs SYF	Up	Signaling pathways	Gene Ontology	regulation of calcium ion-dependent exocytosis	0.294142	1.70692
negative regulation of transforming growth factor beta receptor signaling pathway	Gene Ontology	GO:0030512	5	33	0.0215591	0.507993	5	F5 vs SYF	Up	Signaling pathways	Gene Ontology	negative regulation of transforming growth fact...	0.294142	1.66637
cell surface receptor signaling pathway	Gene Ontology	GO:0007166	7	59	0.021652	0.507993	7	F5 vs SYF	Up	Signaling pathways	Gene Ontology	cell surface receptor signaling pathway	0.294142	1.6645
response to calcium ion	Gene Ontology	GO:0051592	4	22	0.0230297	0.507993	4	F5 vs SYF	Up	Signaling pathways	Gene Ontology	response to calcium ion	0.294142	1.63771
focal adhesion	Gene Ontology	GO:0005925	10	104	0.023371	0.507993	10	F5 vs SYF	Up	ECM remodeling	Gene Ontology	focal adhesion	0.294142	1.63132
muscle fiber development	Gene Ontology	GO:0048747	3	12	0.0237858	0.507993	3	F5 vs SYF	Up	Cell differentiation	Gene Ontology	muscle fiber development	0.294142	1.62368
negative regulation of BMP signaling pathway	Gene Ontology	GO:0030514	5	35	0.0263814	0.507993	5	F5 vs SYF	Up	Cell differentiation	Gene Ontology	negative regulation of BMP signaling pathway	0.294142	1.5787
endothelial cell proliferation	Gene Ontology	GO:0001935	3	13	0.0283701	0.507993	3	F5 vs SYF	Up	Cell proliferation	Gene Ontology	endothelial cell proliferation	0.294142	1.54714
regulation of cytosolic calcium ion concentration	Gene Ontology	GO:0051480	4	24	0.0295144	0.507993	4	F5 vs SYF	Up	Signaling pathways	Gene Ontology	regulation of cytosolic calcium ion concentration	0.294142	1.52997
cholesterol metabolic process	Gene Ontology	GO:0008203	4	24	0.0295144	0.507993	4	F5 vs SYF	Up	Lipid metabolism	Gene Ontology	cholesterol metabolic process	0.294142	1.52997
positive regulation of cholesterol storage	Gene Ontology	GO:0010886	2	5	0.032915	0.507993	2	F5 vs SYF	Up	Lipid metabolism	Gene Ontology	positive regulation of cholesterol storage	0.294142	1.48261
positive regulation of triglyceride biosynthetic process	Gene Ontology	GO:0010867	2	5	0.032915	0.507993	2	F5 vs SYF	Up	Lipid metabolism	Gene Ontology	positive regulation of triglyceride biosyntheti...	0.294142	1.48261
growth plate cartilage development	Gene Ontology	GO:0003417	2	5	0.032915	0.507993	2	F5 vs SYF	Up	Cell differentiation	Gene Ontology	growth plate cartilage development	0.294142	1.48261
retinoic acid receptor signaling pathway	Gene Ontology	GO:0048384	2	5	0.032915	0.507993	2	F5 vs SYF	Up	Signaling pathways	Gene Ontology	retinoic acid receptor signaling pathway	0.294142	1.48261
mitochondrial calcium ion transmembrane transport	Gene Ontology	GO:0006851	2	5	0.032915	0.507993	2	F5 vs SYF	Up	Signaling pathways	Gene Ontology	mitochondrial calcium ion transmembrane transport	0.294142	1.48261
positive regulation of interleukin-5 production	Gene Ontology	GO:0032754	2	5	0.032915	0.507993	2	F5 vs SYF	Up	Inflammation	Gene Ontology	positive regulation of interleukin-5 production	0.294142	1.48261
regulation of autophagy of mitochondrion	Gene Ontology	GO:1903146	2	5	0.032915	0.507993	2	F5 vs SYF	Up	Apoptosis	Gene Ontology	regulation of autophagy of mitochondrion	0.294142	1.48261
UDP-xylosyltransferase activity	Gene Ontology	GO:0035252	2	5	0.032915	0.507993	2	F5 vs SYF	Up	Signaling pathways	Gene Ontology	UDP-xylosyltransferase activity	0.294142	1.48261
phospholipase C-activating dopamine receptor signaling pathway	Gene Ontology	GO:0060158	2	5	0.032915	0.507993	2	F5 vs SYF	Up	Lipid metabolism	Gene Ontology	phospholipase C-activating dopamine receptor si...	0.294142	1.48261
positive regulation of chondrocyte differentiation	Gene Ontology	GO:0032332	3	14	0.0333872	0.507993	3	F5 vs SYF	Up	Cell differentiation	Gene Ontology	positive regulation of chondrocyte differentiation	0.294142	1.47642
lipid metabolic process	Gene Ontology	GO:0006629	5	38	0.0348174	0.52251	5	F5 vs SYF	Up	Lipid metabolism	Gene Ontology	lipid metabolic process	0.281906	1.4582
positive regulation of pri-miRNA transcription by RNA polymerase II	Gene Ontology	GO:1902895	4	26	0.0369747	0.531476	4	F5 vs SYF	Up	Signaling pathways	Gene Ontology	positive regulation of pri-miRNA transcription ...	0.274516	1.4321
regulation of signal transduction	Gene Ontology	GO:0009966	3	15	0.0388323	0.531476	3	F5 vs SYF	Up	Signaling pathways	Gene Ontology	regulation of signal transduction	0.274516	1.41081
response to cytokine	Gene Ontology	GO:0034097	3	15	0.0388323	0.531476	3	F5 vs SYF	Up	Inflammation	Gene Ontology	response to cytokine	0.274516	1.41081
B cell receptor signaling pathway	Gene Ontology	GO:0050853	4	27	0.0410745	0.531476	4	F5 vs SYF	Up	Signaling pathways	Gene Ontology	B cell receptor signaling pathway	0.274516	1.38643
collagen-containing extracellular matrix	Gene Ontology	GO:0062023	7	69	0.0424832	0.531476	7	F5 vs SYF	Up	ECM remodeling	Gene Ontology	collagen-containing extracellular matrix	0.274516	1.37178
nitric oxide mediated signal transduction	Gene Ontology	GO:0007263	2	6	0.0426684	0.531476	2	F5 vs SYF	Up	Signaling pathways	Gene Ontology	nitric oxide mediated signal transduction	0.274516	1.36989
low-density lipoprotein particle clearance	Gene Ontology	GO:0034383	2	6	0.0426684	0.531476	2	F5 vs SYF	Up	Lipid metabolism	Gene Ontology	low-density lipoprotein particle clearance	0.274516	1.36989
mesenchymal cell differentiation	Gene Ontology	GO:0048762	2	6	0.0426684	0.531476	2	F5 vs SYF	Up	Cell differentiation	Gene Ontology	mesenchymal cell differentiation	0.274516	1.36989
negative regulation of calcium ion transport	Gene Ontology	GO:0051926	2	6	0.0426684	0.531476	2	F5 vs SYF	Up	Signaling pathways	Gene Ontology	negative regulation of calcium ion transport	0.274516	1.36989
hepatocyte growth factor receptor signaling pathway	Gene Ontology	GO:0048012	2	6	0.0426684	0.531476	2	F5 vs SYF	Up	Signaling pathways	Gene Ontology	hepatocyte growth factor receptor signaling pat...	0.274516	1.36989
lymphoid progenitor cell differentiation	Gene Ontology	GO:0002320	2	6	0.0426684	0.531476	2	F5 vs SYF	Up	Cell differentiation	Gene Ontology	lymphoid progenitor cell differentiation	0.274516	1.36989
calcium-ion regulated exocytosis	Gene Ontology	GO:0017156	3	16	0.0446984	0.535203	3	F5 vs SYF	Up	Signaling pathways	Gene Ontology	calcium-ion regulated exocytosis	0.271481	1.34971
extrinsic apoptotic signaling pathway	Gene Ontology	GO:0097191	3	16	0.0446984	0.535203	3	F5 vs SYF	Up	Signaling pathways	Gene Ontology	extrinsic apoptotic signaling pathway	0.271481	1.34971
adenylate cyclase-modulating G protein-coupled receptor signaling pathway	Gene Ontology	GO:0007188	5	41	0.0447487	0.535203	5	F5 vs SYF	Up	Signaling pathways	Gene Ontology	adenylate cyclase-modulating G protein-coupled ...	0.271481	1.34922
cell differentiation	Gene Ontology	GO:0030154	16	221	0.046379	0.543878	16	F5 vs SYF	Up	Cell differentiation	Gene Ontology	cell differentiation	0.264498	1.33368
Cell cycle	KEGG PATHWAY	gga04110	28	104	9.09427e-08	0.000246419	28	F5 vs SYF	Down	Cell proliferation	KEGG	Cell cycle	3.60833	7.04123
Cell Cycle	Reactome	R-GGA-1640170	32	151	1.18223e-06	0.000720453	32	F5 vs SYF	Down	Cell proliferation	Reactome	Cell Cycle	3.14239	5.9273
Cell Cycle, Mitotic	Reactome	R-GGA-69278	31	138	5.93844e-07	0.000490288	31	F5 vs SYF	Down	Cell proliferation	Reactome	Cell Cycle, Mitotic	3.30955	6.22633
Mitotic Prometaphase	Reactome	R-GGA-68877	19	63	2.62928e-06	0.00114449	19	F5 vs SYF	Down	Cell proliferation	Reactome	Mitotic Prometaphase	2.94139	5.58016
Amplification of signal from the kinetochores	Reactome	R-GGA-141424	14	36	5.15808e-06	0.00130972	14	F5 vs SYF	Down	Cell proliferation	Reactome	Amplification of signal from the kinetochores	2.88282	5.28751
Amplification of signal from unattached kinetochores via a MAD2 inhibitory signal	Reactome	R-GGA-141444	14	36	5.15808e-06	0.00130972	14	F5 vs SYF	Down	Cell proliferation	Reactome	Amplification of signal from unattached kinet...	2.88282	5.28751
Cell Cycle Checkpoints	Reactome	R-GGA-69620	19	75	2.16201e-05	0.00387508	19	F5 vs SYF	Down	Cell proliferation	Reactome	Cell Cycle Checkpoints	2.41172	4.66514
Mitotic Spindle Checkpoint	Reactome	R-GGA-69618	14	43	2.67319e-05	0.00452512	14	F5 vs SYF	Down	Cell proliferation	Reactome	Mitotic Spindle Checkpoint	2.34437	4.57297
DNA replication	KEGG PATHWAY	gga03030	11	27	3.76572e-05	0.00546388	11	F5 vs SYF	Down	Cell proliferation	KEGG	DNA replication	2.2625	4.42415
M Phase	Reactome	R-GGA-68886	22	105	6.21411e-05	0.0073246	22	F5 vs SYF	Down	Cell proliferation	Reactome	M Phase	2.13522	4.20662
Mitotic Metaphase and Anaphase	Reactome	R-GGA-2555396	15	54	6.49046e-05	0.0073246	15	F5 vs SYF	Down	Cell proliferation	Reactome	Mitotic Metaphase and Anaphase	2.13522	4.18772
Mitotic Anaphase	Reactome	R-GGA-68882	15	54	6.49046e-05	0.0073246	15	F5 vs SYF	Down	Cell proliferation	Reactome	Mitotic Anaphase	2.13522	4.18772
Signaling by Rho GTPases	Reactome	R-GGA-194315	21	127	0.00143567	0.0754221	21	F5 vs SYF	Down	Signaling pathways	Reactome	Signaling by Rho GTPases	1.1225	2.84295
Mitotic G2-G2/M phases	Reactome	R-GGA-453274	9	40	0.00616448	0.195658	9	F5 vs SYF	Down	Cell proliferation	Reactome	Mitotic G2-G2/M phases	0.708503	2.2101
G2/M Transition	Reactome	R-GGA-69275	9	40	0.00616448	0.195658	9	F5 vs SYF	Down	Cell proliferation	Reactome	G2/M Transition	0.708503	2.2101
DNA replication and repair	Reactome	R-GGA-1670466	9	43	0.00916006	0.249596	9	F5 vs SYF	Down	Cell proliferation	Reactome	DNA replication and repair	0.602762	2.0381
ECM-receptor interaction	KEGG PATHWAY	gga04512	11	65	0.0158941	0.307704	11	F5 vs SYF	Down	ECM remodeling	KEGG	ECM-receptor interaction	0.511867	1.79876
DNA Replication Pre-Initiation	Reactome	R-GGA-69002	4	12	0.0217916	0.366845	4	F5 vs SYF	Down	Cell proliferation	Reactome	DNA Replication Pre-Initiation	0.435518	1.66171
Steroid hormone biosynthesis	KEGG PATHWAY	gga00140	7	35	0.0248535	0.39531	7	F5 vs SYF	Down	Steroid/Ovulation	KEGG	Steroid hormone biosynthesis	0.403062	1.60461
Collagen formation	Reactome	R-GGA-1474290	4	13	0.026961	0.39531	4	F5 vs SYF	Down	ECM remodeling	Reactome	Collagen formation	0.403062	1.56926
Heparan sulfate/heparin (HS-GAG) metabolism	Reactome	R-GGA-1638091	4	14	0.0328015	0.432668	4	F5 vs SYF	Down	Lipid metabolism	Reactome	Heparan sulfate/heparin (HS-GAG) metabolism	0.363846	1.48411
G alpha (z) signalling events	Reactome	R-GGA-418597	4	15	0.0393225	0.475459	4	F5 vs SYF	Down	Signaling pathways	Reactome	G alpha (z) signalling events	0.322887	1.40536
G1/S Transition	Reactome	R-GGA-69206	4	16	0.0465274	0.502727	4	F5 vs SYF	Down	Cell proliferation	Reactome	G1/S Transition	0.298668	1.33229
calcium ion binding	Gene Ontology	GO:0005509	61	378	1.61746e-07	0.000246419	61	F5 vs SYF	Down	Signaling pathways	Gene Ontology	calcium ion binding	3.60833	6.79117
kinetochore	Gene Ontology	GO:0000776	17	52	3.58743e-06	0.00120847	17	F5 vs SYF	Down	Cell proliferation	Gene Ontology	kinetochore	2.91776	5.44522
chromosome segregation	Gene Ontology	GO:0007059	14	35	3.9661e-06	0.00120847	14	F5 vs SYF	Down	Cell proliferation	Gene Ontology	chromosome segregation	2.91776	5.40164
mitotic sister chromatid segregation	Gene Ontology	GO:0000070	10	21	2.99486e-05	0.00480281	10	F5 vs SYF	Down	Cell proliferation	Gene Ontology	mitotic sister chromatid segregation	2.3185	4.52362
mitotic spindle organization	Gene Ontology	GO:0007052	10	25	9.59456e-05	0.0095932	10	F5 vs SYF	Down	Cell proliferation	Gene Ontology	mitotic spindle organization	2.01804	4.01797
chromosome, centromeric region	Gene Ontology	GO:0000775	9	21	0.000141683	0.013082	9	F5 vs SYF	Down	Cell proliferation	Gene Ontology	chromosome, centromeric region	1.88332	3.84868
mitotic spindle assembly checkpoint	Gene Ontology	GO:0007094	8	16	0.000146419	0.0131217	8	F5 vs SYF	Down	Cell proliferation	Gene Ontology	mitotic spindle assembly checkpoint	1.88201	3.8344
mitotic cell cycle phase transition	Gene Ontology	GO:0044772	8	17	0.000202245	0.0176068	8	F5 vs SYF	Down	Cell proliferation	Gene Ontology	mitotic cell cycle phase transition	1.75432	3.69412
condensed chromosome kinetochore	Gene Ontology	GO:0000777	7	13	0.000272485	0.0230629	7	F5 vs SYF	Down	Cell proliferation	Gene Ontology	condensed chromosome kinetochore	1.63709	3.56466
meiotic chromosome condensation	Gene Ontology	GO:0010032	5	5	0.000306603	0.0252492	5	F5 vs SYF	Down	Cell proliferation	Gene Ontology	meiotic chromosome condensation	1.59775	3.51342
kinetochore assembly	Gene Ontology	GO:0051382	6	9	0.000328714	0.0256818	6	F5 vs SYF	Down	Cell proliferation	Gene Ontology	kinetochore assembly	1.59037	3.48318
mitotic cytokinesis	Gene Ontology	GO:0000281	10	32	0.000491999	0.0351017	10	F5 vs SYF	Down	Cell proliferation	Gene Ontology	mitotic cytokinesis	1.45467	3.30804
mitotic cell cycle	Gene Ontology	GO:0000278	14	60	0.000521872	0.0351017	14	F5 vs SYF	Down	Cell proliferation	Gene Ontology	mitotic cell cycle	1.45467	3.28244
kinetochore binding	Gene Ontology	GO:0043515	5	6	0.000529862	0.0351017	5	F5 vs SYF	Down	Cell proliferation	Gene Ontology	kinetochore binding	1.45467	3.27584
pre-replicative complex assembly involved in nuclear cell cycle DNA replication	Gene Ontology	GO:0006267	5	6	0.000529862	0.0351017	5	F5 vs SYF	Down	Cell proliferation	Gene Ontology	pre-replicative complex assembly involved in nu...	1.45467	3.27584
DNA replication origin binding	Gene Ontology	GO:0003688	7	15	0.000529923	0.0351017	7	F5 vs SYF	Down	Cell proliferation	Gene Ontology	DNA replication origin binding	1.45467	3.27579
intracellular signal transduction	Gene Ontology	GO:0035556	31	211	0.000747326	0.0474397	31	F5 vs SYF	Down	Signaling pathways	Gene Ontology	intracellular signal transduction	1.32386	3.12649
positive regulation of cytokinesis	Gene Ontology	GO:0032467	7	17	0.00095095	0.0579509	7	F5 vs SYF	Down	Inflammation	Gene Ontology	positive regulation of cytokinesis	1.23694	3.02184
negative regulation of fibroblast growth factor receptor signaling pathway	Gene Ontology	GO:0040037	6	12	0.00101697	0.0607591	6	F5 vs SYF	Down	Signaling pathways	Gene Ontology	negative regulation of fibroblast growth factor...	1.21639	2.99269
DNA replication	Gene Ontology	GO:0006260	10	36	0.00105702	0.0607687	10	F5 vs SYF	Down	Cell proliferation	Gene Ontology	DNA replication	1.21632	2.97592
condensed nuclear chromosome kinetochore	Gene Ontology	GO:0000778	5	8	0.001312	0.0707822	5	F5 vs SYF	Down	Cell proliferation	Gene Ontology	condensed nuclear chromosome kinetochore	1.15008	2.88207
multicellular organism development	Gene Ontology	GO:0007275	24	159	0.00205654	0.101069	24	F5 vs SYF	Down	Cell differentiation	Gene Ontology	multicellular organism development	0.995382	2.68686
regulation of attachment of spindle microtubules to kinetochore	Gene Ontology	GO:0051988	4	5	0.0022331	0.106317	4	F5 vs SYF	Down	Cell proliferation	Gene Ontology	regulation of attachment of spindle microtubule...	0.973399	2.65109
calcium ion transmembrane transport	Gene Ontology	GO:0070588	13	65	0.00271647	0.121985	13	F5 vs SYF	Down	Signaling pathways	Gene Ontology	calcium ion transmembrane transport	0.913692	2.566
calcium channel activity	Gene Ontology	GO:0005262	8	28	0.00285199	0.124143	8	F5 vs SYF	Down	Signaling pathways	Gene Ontology	calcium channel activity	0.906078	2.54485
spindle microtubule	Gene Ontology	GO:0005876	7	22	0.00315723	0.133612	7	F5 vs SYF	Down	Cell proliferation	Gene Ontology	spindle microtubule	0.874154	2.50069
attachment of mitotic spindle microtubules to kinetochore	Gene Ontology	GO:0051315	4	6	0.00351744	0.141021	4	F5 vs SYF	Down	Cell proliferation	Gene Ontology	attachment of mitotic spindle microtubules to k...	0.850715	2.45377
condensed chromosome outer kinetochore	Gene Ontology	GO:0000940	4	6	0.00351744	0.141021	4	F5 vs SYF	Down	Cell proliferation	Gene Ontology	condensed chromosome outer kinetochore	0.850715	2.45377
DNA unwinding involved in DNA replication	Gene Ontology	GO:0006268	5	11	0.00373477	0.142248	5	F5 vs SYF	Down	Cell proliferation	Gene Ontology	DNA unwinding involved in DNA replication	0.846954	2.42774
mitotic chromosome condensation	Gene Ontology	GO:0007076	5	11	0.00373477	0.142248	5	F5 vs SYF	Down	Cell proliferation	Gene Ontology	mitotic chromosome condensation	0.846954	2.42774
mitotic spindle	Gene Ontology	GO:0072686	11	54	0.00497501	0.174794	11	F5 vs SYF	Down	Cell proliferation	Gene Ontology	mitotic spindle	0.757472	2.30321
glomerulus development	Gene Ontology	GO:0032835	4	7	0.00522462	0.176882	4	F5 vs SYF	Down	Cell differentiation	Gene Ontology	glomerulus development	0.752315	2.28195
regulation of inflammatory response	Gene Ontology	GO:0050727	8	32	0.0056609	0.18581	8	F5 vs SYF	Down	Inflammation	Gene Ontology	regulation of inflammatory response	0.73093	2.24711
neuronal stem cell population maintenance	Gene Ontology	GO:0097150	6	19	0.00637453	0.200239	6	F5 vs SYF	Down	Cell differentiation	Gene Ontology	neuronal stem cell population maintenance	0.698451	2.19555
glucuronosyltransferase activity	Gene Ontology	GO:0015020	4	8	0.00740877	0.217063	4	F5 vs SYF	Down	Signaling pathways	Gene Ontology	glucuronosyltransferase activity	0.663415	2.13025
signal transduction involved in G2 DNA damage checkpoint	Gene Ontology	GO:0072425	4	8	0.00740877	0.217063	4	F5 vs SYF	Down	Cell proliferation	Gene Ontology	signal transduction involved in G2 DNA damage c...	0.663415	2.13025
condensed chromosome	Gene Ontology	GO:0000793	5	14	0.00834779	0.233355	5	F5 vs SYF	Down	Cell proliferation	Gene Ontology	condensed chromosome	0.631983	2.07843
camera-type eye development	Gene Ontology	GO:0043010	6	21	0.00945797	0.25503	6	F5 vs SYF	Down	Cell differentiation	Gene Ontology	camera-type eye development	0.593408	2.0242
extracellular matrix structural constituent	Gene Ontology	GO:0005201	8	36	0.0102006	0.258095	8	F5 vs SYF	Down	ECM remodeling	Gene Ontology	extracellular matrix structural constituent	0.58822	1.99137
regulation of cell population proliferation	Gene Ontology	GO:0042127	14	87	0.0102493	0.258095	14	F5 vs SYF	Down	Cell proliferation	Gene Ontology	regulation of cell population proliferation	0.58822	1.98931
establishment of mitotic spindle orientation	Gene Ontology	GO:0000132	6	22	0.011343	0.272144	6	F5 vs SYF	Down	Cell proliferation	Gene Ontology	establishment of mitotic spindle orientation	0.565202	1.94527
signaling receptor activity	Gene Ontology	GO:0038023	12	71	0.0121948	0.285201	12	F5 vs SYF	Down	Signaling pathways	Gene Ontology	signaling receptor activity	0.544849	1.91382
homologous chromosome pairing at meiosis	Gene Ontology	GO:0007129	5	16	0.0130096	0.285201	5	F5 vs SYF	Down	Cell proliferation	Gene Ontology	homologous chromosome pairing at meiosis	0.544849	1.88574
mitotic G2 DNA damage checkpoint	Gene Ontology	GO:0007095	5	16	0.0130096	0.285201	5	F5 vs SYF	Down	Cell proliferation	Gene Ontology	mitotic G2 DNA damage checkpoint	0.544849	1.88574
spindle midzone	Gene Ontology	GO:0051233	5	16	0.0130096	0.285201	5	F5 vs SYF	Down	Cell proliferation	Gene Ontology	spindle midzone	0.544849	1.88574
extracellular matrix	Gene Ontology	GO:0031012	19	138	0.0131691	0.285201	19	F5 vs SYF	Down	ECM remodeling	Gene Ontology	extracellular matrix	0.544849	1.88045
aorta development	Gene Ontology	GO:0035904	4	10	0.013396	0.285201	4	F5 vs SYF	Down	Cell differentiation	Gene Ontology	aorta development	0.544849	1.87302
G2/M transition of mitotic cell cycle	Gene Ontology	GO:0000086	6	23	0.0134785	0.285201	6	F5 vs SYF	Down	Cell proliferation	Gene Ontology	G2/M transition of mitotic cell cycle	0.544849	1.87036
branching involved in blood vessel morphogenesis	Gene Ontology	GO:0001569	6	23	0.0134785	0.285201	6	F5 vs SYF	Down	Cell differentiation	Gene Ontology	branching involved in blood vessel morphogenesis	0.544849	1.87036
regulation of G2/M transition of mitotic cell cycle	Gene Ontology	GO:0010389	3	5	0.0145353	0.291375	3	F5 vs SYF	Down	Cell proliferation	Gene Ontology	regulation of G2/M transition of mitotic cell c...	0.535547	1.83758
meiotic spindle	Gene Ontology	GO:0072687	3	5	0.0145353	0.291375	3	F5 vs SYF	Down	Cell proliferation	Gene Ontology	meiotic spindle	0.535547	1.83758
negative regulation of transcription by RNA polymerase II	Gene Ontology	GO:0000122	48	454	0.0159558	0.307704	48	F5 vs SYF	Down	Signaling pathways	Gene Ontology	negative regulation of transcription by RNA pol...	0.511867	1.79708
spindle pole	Gene Ontology	GO:0000922	9	48	0.0164333	0.31492	9	F5 vs SYF	Down	Cell proliferation	Gene Ontology	spindle pole	0.5018	1.78428
DNA-dependent DNA replication	Gene Ontology	GO:0006261	4	11	0.0172774	0.32297	4	F5 vs SYF	Down	Cell proliferation	Gene Ontology	DNA-dependent DNA replication	0.490838	1.76252
cholesterol binding	Gene Ontology	GO:0015485	7	33	0.0193659	0.351237	7	F5 vs SYF	Down	Lipid metabolism	Gene Ontology	cholesterol binding	0.4544	1.71296
cranial skeletal system development	Gene Ontology	GO:1904888	3	6	0.0206864	0.3596	3	F5 vs SYF	Down	Cell differentiation	Gene Ontology	cranial skeletal system development	0.444181	1.68432
positive regulation of MAPK cascade	Gene Ontology	GO:0043410	8	42	0.0214117	0.366845	8	F5 vs SYF	Down	Signaling pathways	Gene Ontology	positive regulation of MAPK cascade	0.435518	1.66935
DNA-directed DNA polymerase activity	Gene Ontology	GO:0003887	4	12	0.0217916	0.366845	4	F5 vs SYF	Down	Signaling pathways	Gene Ontology	DNA-directed DNA polymerase activity	0.435518	1.66171
oocyte maturation	Gene Ontology	GO:0001556	4	13	0.026961	0.39531	4	F5 vs SYF	Down	Steroid/Ovulation	Gene Ontology	oocyte maturation	0.403062	1.56926
DNA polymerase binding	Gene Ontology	GO:0070182	4	13	0.026961	0.39531	4	F5 vs SYF	Down	Signaling pathways	Gene Ontology	DNA polymerase binding	0.403062	1.56926
DNA replication initiation	Gene Ontology	GO:0006270	4	13	0.026961	0.39531	4	F5 vs SYF	Down	Cell proliferation	Gene Ontology	DNA replication initiation	0.403062	1.56926
post-anal tail morphogenesis	Gene Ontology	GO:0036342	4	13	0.026961	0.39531	4	F5 vs SYF	Down	Cell differentiation	Gene Ontology	post-anal tail morphogenesis	0.403062	1.56926
positive regulation of G2/M transition of mitotic cell cycle	Gene Ontology	GO:0010971	4	13	0.026961	0.39531	4	F5 vs SYF	Down	Cell proliferation	Gene Ontology	positive regulation of G2/M transition of mitot...	0.403062	1.56926
regulation of dendrite morphogenesis	Gene Ontology	GO:0048814	4	13	0.026961	0.39531	4	F5 vs SYF	Down	Cell differentiation	Gene Ontology	regulation of dendrite morphogenesis	0.403062	1.56926
Notch binding	Gene Ontology	GO:0005112	5	20	0.0269792	0.39531	5	F5 vs SYF	Down	Cell differentiation	Gene Ontology	Notch binding	0.403062	1.56897
oocyte development	Gene Ontology	GO:0048599	3	7	0.0280445	0.39531	3	F5 vs SYF	Down	Steroid/Ovulation	Gene Ontology	oocyte development	0.403062	1.55215
vagina development	Gene Ontology	GO:0060068	3	7	0.0280445	0.39531	3	F5 vs SYF	Down	Cell differentiation	Gene Ontology	vagina development	0.403062	1.55215
cellular response to low-density lipoprotein particle stimulus	Gene Ontology	GO:0071404	3	7	0.0280445	0.39531	3	F5 vs SYF	Down	Lipid metabolism	Gene Ontology	cellular response to low-density lipoprotein pa...	0.403062	1.55215
protein localization to kinetochore	Gene Ontology	GO:0034501	3	7	0.0280445	0.39531	3	F5 vs SYF	Down	Cell proliferation	Gene Ontology	protein localization to kinetochore	0.403062	1.55215
endothelial cell morphogenesis	Gene Ontology	GO:0001886	3	7	0.0280445	0.39531	3	F5 vs SYF	Down	Cell differentiation	Gene Ontology	endothelial cell morphogenesis	0.403062	1.55215
cell cycle	Gene Ontology	GO:0007049	8	45	0.0294559	0.406118	8	F5 vs SYF	Down	Cell proliferation	Gene Ontology	cell cycle	0.391348	1.53083
cellular response to calcium ion	Gene Ontology	GO:0071277	7	38	0.0349407	0.458898	7	F5 vs SYF	Down	Signaling pathways	Gene Ontology	cellular response to calcium ion	0.338284	1.45667
calcium activated cation channel activity	Gene Ontology	GO:0005227	3	8	0.036602	0.462764	3	F5 vs SYF	Down	Signaling pathways	Gene Ontology	calcium activated cation channel activity	0.33464	1.4365
positive regulation of mitotic nuclear division	Gene Ontology	GO:0045840	4	15	0.0393225	0.475459	4	F5 vs SYF	Down	Cell proliferation	Gene Ontology	positive regulation of mitotic nuclear division	0.322887	1.40536
neuroblast proliferation	Gene Ontology	GO:0007405	4	15	0.0393225	0.475459	4	F5 vs SYF	Down	Cell proliferation	Gene Ontology	neuroblast proliferation	0.322887	1.40536
female gonad development	Gene Ontology	GO:0008585	4	15	0.0393225	0.475459	4	F5 vs SYF	Down	Cell differentiation	Gene Ontology	female gonad development	0.322887	1.40536
RNA polymerase II activating transcription factor binding	Gene Ontology	GO:0001102	7	40	0.0429868	0.502727	7	F5 vs SYF	Down	Signaling pathways	Gene Ontology	RNA polymerase II activating transcription fact...	0.298668	1.36667
signal transduction	Gene Ontology	GO:0007165	31	293	0.0454893	0.502727	31	F5 vs SYF	Down	Signaling pathways	Gene Ontology	signal transduction	0.298668	1.34209
spermatid development	Gene Ontology	GO:0007286	6	32	0.046153	0.502727	6	F5 vs SYF	Down	Cell differentiation	Gene Ontology	spermatid development	0.298668	1.3358
positive regulation of DNA-directed DNA polymerase activity	Gene Ontology	GO:1900264	3	9	0.0463331	0.502727	3	F5 vs SYF	Down	Signaling pathways	Gene Ontology	positive regulation of DNA-directed DNA polymer...	0.298668	1.33411
positive regulation of apoptotic signaling pathway	Gene Ontology	GO:2001235	4	16	0.0465274	0.502727	4	F5 vs SYF	Down	Signaling pathways	Gene Ontology	positive regulation of apoptotic signaling pathway	0.298668	1.33229
ionotropic glutamate receptor signaling pathway	Gene Ontology	GO:0035235	4	16	0.0465274	0.502727	4	F5 vs SYF	Down	Signaling pathways	Gene Ontology	ionotropic glutamate receptor signaling pathway	0.298668	1.33229
collagen-containing extracellular matrix	Gene Ontology	GO:0062023	10	69	0.0473967	0.508798	10	F5 vs SYF	Down	ECM remodeling	Gene Ontology	collagen-containing extracellular matrix	0.293454	1.32425
transmembrane receptor protein tyrosine kinase signaling pathway	Gene Ontology	GO:0007169	11	79	0.0481576	0.513064	11	F5 vs SYF	Down	Signaling pathways	Gene Ontology	transmembrane receptor protein tyrosine kinase ...	0.289828	1.31733
NOD-like receptor signaling pathway	KEGG PATHWAY	gga04621	10	116	0.00259296	0.14574	10	F2 vs F5	Up	Signaling pathways	KEGG	NOD-like receptor signaling pathway	0.836422	2.5862
AGE-RAGE signaling pathway in diabetic complications	KEGG PATHWAY	gga04933	8	82	0.00341138	0.171556	8	F2 vs F5	Up	Signaling pathways	KEGG	AGE-RAGE signaling pathway in diabetic complica...	0.765593	2.46707
Steroid hormone biosynthesis	KEGG PATHWAY	gga00140	5	35	0.00466785	0.191495	5	F2 vs F5	Up	Steroid/Ovulation	KEGG	Steroid hormone biosynthesis	0.717843	2.33088
TGF-beta signaling pathway	KEGG PATHWAY	gga04350	7	77	0.00853083	0.24332	7	F2 vs F5	Up	Cell differentiation	KEGG	TGF-beta signaling pathway	0.613823	2.06901
TGF-beta signaling pathway	PANTHER	P00052	3	23	0.0340374	0.325116	3	F2 vs F5	Up	Cell differentiation	PANTHER	TGF-beta signaling pathway	0.487962	1.46804
GPCR downstream signalling	Reactome	R-GGA-388396	13	219	0.0125273	0.284988	13	F2 vs F5	Up	Signaling pathways	Reactome	GPCR downstream signalling	0.545173	1.90214
Signaling by GPCR	Reactome	R-GGA-372790	13	223	0.0142736	0.284988	13	F2 vs F5	Up	Signaling pathways	Reactome	Signaling by GPCR	0.545173	1.84547
Platelet activation, signaling and aggregation	Reactome	R-GGA-76002	7	87	0.0152806	0.294962	7	F2 vs F5	Up	Signaling pathways	Reactome	Platelet activation, signaling and aggregation	0.530234	1.81586
Focal adhesion	KEGG PATHWAY	gga04510	10	161	0.0205409	0.310055	10	F2 vs F5	Up	ECM remodeling	KEGG	Focal adhesion	0.508561	1.68738
GnRH signaling pathway	KEGG PATHWAY	gga04912	6	74	0.023214	0.310055	6	F2 vs F5	Up	Steroid/Ovulation	KEGG	GnRH signaling pathway	0.508561	1.63425
G alpha (i) signalling events	Reactome	R-GGA-418594	8	118	0.0236549	0.310055	8	F2 vs F5	Up	Signaling pathways	Reactome	G alpha (i) signalling events	0.508561	1.62608
Cytokine-cytokine receptor interaction	KEGG PATHWAY	gga04060	10	166	0.0245095	0.310055	10	F2 vs F5	Up	Inflammation	KEGG	Cytokine-cytokine receptor interaction	0.508561	1.61067
Phosphatidylinositol signaling system	KEGG PATHWAY	gga04070	6	85	0.0401633	0.330779	6	F2 vs F5	Up	Signaling pathways	KEGG	Phosphatidylinositol signaling system	0.480462	1.39617
Regulation of complement cascades	Reactome	R-GGA-2132281	2	10	0.0418883	0.330779	2	F2 vs F5	Up	Inflammation	Reactome	Regulation of complement cascades	0.480462	1.37791
ECM-receptor interaction	KEGG PATHWAY	gga04512	5	65	0.0441033	0.342123	5	F2 vs F5	Up	ECM remodeling	KEGG	ECM-receptor interaction	0.465818	1.35553
Adrenergic signaling in cardiomyocytes	KEGG PATHWAY	gga04261	7	112	0.047029	0.342123	7	F2 vs F5	Up	Signaling pathways	KEGG	Adrenergic signaling in cardiomyocytes	0.465818	1.32763
collagen-containing extracellular matrix	Gene Ontology	GO:0062023	10	69	6.09138e-05	0.0247904	10	F2 vs F5	Up	ECM remodeling	Gene Ontology	collagen-containing extracellular matrix	1.60572	4.21528
cholesterol transfer activity	Gene Ontology	GO:0120020	5	14	0.000132699	0.0362269	5	F2 vs F5	Up	Lipid metabolism	Gene Ontology	cholesterol transfer activity	1.44097	3.87713
calcium ion binding	Gene Ontology	GO:0005509	24	378	0.000343063	0.0728437	24	F2 vs F5	Up	Signaling pathways	Gene Ontology	calcium ion binding	1.13761	3.46463
signaling receptor binding	Gene Ontology	GO:0005102	11	114	0.000689612	0.0941321	11	F2 vs F5	Up	Signaling pathways	Gene Ontology	signaling receptor binding	1.02626	3.1614
cholesterol homeostasis	Gene Ontology	GO:0042632	7	50	0.000937928	0.105434	7	F2 vs F5	Up	Lipid metabolism	Gene Ontology	cholesterol homeostasis	0.977019	3.02783
cholesterol efflux	Gene Ontology	GO:0033344	4	14	0.00129288	0.135046	4	F2 vs F5	Up	Lipid metabolism	Gene Ontology	cholesterol efflux	0.869517	2.88844
skeletal muscle fiber development	Gene Ontology	GO:0048741	4	15	0.00160226	0.135046	4	F2 vs F5	Up	Cell differentiation	Gene Ontology	skeletal muscle fiber development	0.869517	2.79527
adenylate cyclase-modulating G protein-coupled receptor signaling pathway	Gene Ontology	GO:0007188	6	41	0.0017667	0.135046	6	F2 vs F5	Up	Signaling pathways	Gene Ontology	adenylate cyclase-modulating G protein-coupled ...	0.869517	2.75284
intermembrane lipid transfer	Gene Ontology	GO:0120009	5	30	0.00257727	0.14574	5	F2 vs F5	Up	Lipid metabolism	Gene Ontology	intermembrane lipid transfer	0.836422	2.58884
signal transduction	Gene Ontology	GO:0007165	18	293	0.00259153	0.14574	18	F2 vs F5	Up	Signaling pathways	Gene Ontology	signal transduction	0.836422	2.58644
muscle structure development	Gene Ontology	GO:0061061	3	8	0.00293097	0.155586	3	F2 vs F5	Up	Cell differentiation	Gene Ontology	muscle structure development	0.808031	2.53299
response to lipid	Gene Ontology	GO:0033993	3	8	0.00293097	0.155586	3	F2 vs F5	Up	Lipid metabolism	Gene Ontology	response to lipid	0.808031	2.53299
eyelid development in camera-type eye	Gene Ontology	GO:0061029	3	9	0.00382845	0.176349	3	F2 vs F5	Up	Cell differentiation	Gene Ontology	eyelid development in camera-type eye	0.753627	2.41698
positive regulation of cholesterol efflux	Gene Ontology	GO:0010875	3	9	0.00382845	0.176349	3	F2 vs F5	Up	Lipid metabolism	Gene Ontology	positive regulation of cholesterol efflux	0.753627	2.41698
reverse cholesterol transport	Gene Ontology	GO:0043691	3	9	0.00382845	0.176349	3	F2 vs F5	Up	Lipid metabolism	Gene Ontology	reverse cholesterol transport	0.753627	2.41698
intracellular cholesterol transport	Gene Ontology	GO:0032367	3	10	0.00487586	0.191495	3	F2 vs F5	Up	Lipid metabolism	Gene Ontology	intracellular cholesterol transport	0.717843	2.31195
lipid transporter activity	Gene Ontology	GO:0005319	3	10	0.00487586	0.191495	3	F2 vs F5	Up	Lipid metabolism	Gene Ontology	lipid transporter activity	0.717843	2.31195
activation of MAPK activity	Gene Ontology	GO:0000187	6	52	0.0051674	0.194775	6	F2 vs F5	Up	Signaling pathways	Gene Ontology	activation of MAPK activity	0.710466	2.28673
cellular response to cAMP	Gene Ontology	GO:0071320	4	24	0.0069599	0.218039	4	F2 vs F5	Up	Signaling pathways	Gene Ontology	cellular response to cAMP	0.661466	2.1574
cholesterol metabolic process	Gene Ontology	GO:0008203	4	24	0.0069599	0.218039	4	F2 vs F5	Up	Lipid metabolism	Gene Ontology	cholesterol metabolic process	0.661466	2.1574
negative regulation of canonical Wnt signaling pathway	Gene Ontology	GO:0090090	7	77	0.00853083	0.24332	7	F2 vs F5	Up	Cell differentiation	Gene Ontology	negative regulation of canonical Wnt signaling ...	0.613823	2.06901
neuron development	Gene Ontology	GO:0048666	4	26	0.00892136	0.248667	4	F2 vs F5	Up	Cell differentiation	Gene Ontology	neuron development	0.604382	2.04957
SMAD protein signal transduction	Gene Ontology	GO:0060395	5	43	0.0101539	0.273298	5	F2 vs F5	Up	Signaling pathways	Gene Ontology	SMAD protein signal transduction	0.563364	1.99337
focal adhesion	Gene Ontology	GO:0005925	8	104	0.0124385	0.284988	8	F2 vs F5	Up	ECM remodeling	Gene Ontology	focal adhesion	0.545173	1.90523
positive regulation of phosphatidylinositol 3-kinase signaling	Gene Ontology	GO:0014068	5	47	0.0140967	0.284988	5	F2 vs F5	Up	Signaling pathways	Gene Ontology	positive regulation of phosphatidylinositol 3-k...	0.545173	1.85088
regulation of autophagy of mitochondrion	Gene Ontology	GO:1903146	2	5	0.014598	0.284988	2	F2 vs F5	Up	Apoptosis	Gene Ontology	regulation of autophagy of mitochondrion	0.545173	1.83571
interleukin-18-mediated signaling pathway	Gene Ontology	GO:0035655	2	5	0.014598	0.284988	2	F2 vs F5	Up	Inflammation	Gene Ontology	interleukin-18-mediated signaling pathway	0.545173	1.83571
adenylate cyclase-inhibiting G protein-coupled receptor signaling pathway	Gene Ontology	GO:0007193	3	17	0.0168481	0.306736	3	F2 vs F5	Up	Signaling pathways	Gene Ontology	adenylate cyclase-inhibiting G protein-coupled ...	0.513235	1.77345
positive regulation of extrinsic apoptotic signaling pathway	Gene Ontology	GO:2001238	3	17	0.0168481	0.306736	3	F2 vs F5	Up	Signaling pathways	Gene Ontology	positive regulation of extrinsic apoptotic sign...	0.513235	1.77345
negative regulation of transforming growth factor beta receptor signaling pathway	Gene Ontology	GO:0030512	4	33	0.0184937	0.306736	4	F2 vs F5	Up	Signaling pathways	Gene Ontology	negative regulation of transforming growth fact...	0.513235	1.73298
cAMP-mediated signaling	Gene Ontology	GO:0019933	2	6	0.0191112	0.306736	2	F2 vs F5	Up	Signaling pathways	Gene Ontology	cAMP-mediated signaling	0.513235	1.71871
low-density lipoprotein particle remodeling	Gene Ontology	GO:0034374	2	6	0.0191112	0.306736	2	F2 vs F5	Up	Lipid metabolism	Gene Ontology	low-density lipoprotein particle remodeling	0.513235	1.71871
interleukin-1 receptor activity	Gene Ontology	GO:0004908	2	6	0.0191112	0.306736	2	F2 vs F5	Up	Inflammation	Gene Ontology	interleukin-1 receptor activity	0.513235	1.71871
oligodendrocyte differentiation	Gene Ontology	GO:0048709	3	18	0.0192613	0.306736	3	F2 vs F5	Up	Cell differentiation	Gene Ontology	oligodendrocyte differentiation	0.513235	1.71531
regulation of G protein-coupled receptor signaling pathway	Gene Ontology	GO:0008277	3	18	0.0192613	0.306736	3	F2 vs F5	Up	Signaling pathways	Gene Ontology	regulation of G protein-coupled receptor signal...	0.513235	1.71531
signaling receptor activity	Gene Ontology	GO:0038023	6	71	0.0196064	0.309651	6	F2 vs F5	Up	Signaling pathways	Gene Ontology	signaling receptor activity	0.509127	1.7076
negative regulation of G1/S transition of mitotic cell cycle	Gene Ontology	GO:2000134	3	19	0.0218554	0.310055	3	F2 vs F5	Up	Cell proliferation	Gene Ontology	negative regulation of G1/S transition of mitot...	0.508561	1.66044
negative regulation of osteoblast proliferation	Gene Ontology	GO:0033689	2	7	0.0241273	0.310055	2	F2 vs F5	Up	Cell proliferation	Gene Ontology	negative regulation of osteoblast proliferation	0.508561	1.61749
negative regulation of epithelial cell differentiation	Gene Ontology	GO:0030857	2	7	0.0241273	0.310055	2	F2 vs F5	Up	Cell differentiation	Gene Ontology	negative regulation of epithelial cell differen...	0.508561	1.61749
G protein-coupled acetylcholine receptor signaling pathway	Gene Ontology	GO:0007213	2	7	0.0241273	0.310055	2	F2 vs F5	Up	Signaling pathways	Gene Ontology	G protein-coupled acetylcholine receptor signal...	0.508561	1.61749
ear development	Gene Ontology	GO:0043583	2	7	0.0241273	0.310055	2	F2 vs F5	Up	Cell differentiation	Gene Ontology	ear development	0.508561	1.61749
laminin complex	Gene Ontology	GO:0043256	2	7	0.0241273	0.310055	2	F2 vs F5	Up	ECM remodeling	Gene Ontology	laminin complex	0.508561	1.61749
very-low-density lipoprotein particle	Gene Ontology	GO:0034361	2	7	0.0241273	0.310055	2	F2 vs F5	Up	Lipid metabolism	Gene Ontology	very-low-density lipoprotein particle	0.508561	1.61749
positive regulation of fatty acid biosynthetic process	Gene Ontology	GO:0045723	2	7	0.0241273	0.310055	2	F2 vs F5	Up	Lipid metabolism	Gene Ontology	positive regulation of fatty acid biosynthetic ...	0.508561	1.61749
cholesterol transport	Gene Ontology	GO:0030301	2	7	0.0241273	0.310055	2	F2 vs F5	Up	Lipid metabolism	Gene Ontology	cholesterol transport	0.508561	1.61749
negative regulation of satellite cell differentiation	Gene Ontology	GO:1902725	2	7	0.0241273	0.310055	2	F2 vs F5	Up	Cell differentiation	Gene Ontology	negative regulation of satellite cell different...	0.508561	1.61749
endocardial cushion morphogenesis	Gene Ontology	GO:0003203	2	7	0.0241273	0.310055	2	F2 vs F5	Up	Cell differentiation	Gene Ontology	endocardial cushion morphogenesis	0.508561	1.61749
cytokine activity	Gene Ontology	GO:0005125	6	77	0.0272426	0.319743	6	F2 vs F5	Up	Inflammation	Gene Ontology	cytokine activity	0.495199	1.56475
lipid transport	Gene Ontology	GO:0006869	3	21	0.0275863	0.319743	3	F2 vs F5	Up	Lipid metabolism	Gene Ontology	lipid transport	0.495199	1.55931
chondroitin sulfate proteoglycan biosynthetic process	Gene Ontology	GO:0050650	2	8	0.0296151	0.319743	2	F2 vs F5	Up	Lipid metabolism	Gene Ontology	chondroitin sulfate proteoglycan biosynthetic p...	0.495199	1.52849
cell surface receptor signaling pathway	Gene Ontology	GO:0007166	5	59	0.0317013	0.325116	5	F2 vs F5	Up	Signaling pathways	Gene Ontology	cell surface receptor signaling pathway	0.487962	1.49892
lung development	Gene Ontology	GO:0030324	4	41	0.0351717	0.325116	4	F2 vs F5	Up	Cell differentiation	Gene Ontology	lung development	0.487962	1.45381
prostaglandin biosynthetic process	Gene Ontology	GO:0001516	2	9	0.035545	0.325116	2	F2 vs F5	Up	Inflammation	Gene Ontology	prostaglandin biosynthetic process	0.487962	1.44922
secondary active sulfate transmembrane transporter activity	Gene Ontology	GO:0008271	2	9	0.035545	0.325116	2	F2 vs F5	Up	Lipid metabolism	Gene Ontology	secondary active sulfate transmembrane transpor...	0.487962	1.44922
triglyceride catabolic process	Gene Ontology	GO:0019433	2	9	0.035545	0.325116	2	F2 vs F5	Up	Lipid metabolism	Gene Ontology	triglyceride catabolic process	0.487962	1.44922
low-density lipoprotein particle binding	Gene Ontology	GO:0030169	2	9	0.035545	0.325116	2	F2 vs F5	Up	Lipid metabolism	Gene Ontology	low-density lipoprotein particle binding	0.487962	1.44922
regulation of cytosolic calcium ion concentration	Gene Ontology	GO:0051480	3	24	0.03753	0.330779	3	F2 vs F5	Up	Signaling pathways	Gene Ontology	regulation of cytosolic calcium ion concentration	0.480462	1.42562
positive regulation of MAPK cascade	Gene Ontology	GO:0043410	4	42	0.0377118	0.330779	4	F2 vs F5	Up	Signaling pathways	Gene Ontology	positive regulation of MAPK cascade	0.480462	1.42352
positive regulation of canonical Wnt signaling pathway	Gene Ontology	GO:0090263	5	63	0.0396898	0.330779	5	F2 vs F5	Up	Cell differentiation	Gene Ontology	positive regulation of canonical Wnt signaling ...	0.480462	1.40132
skin development	Gene Ontology	GO:0043588	3	25	0.0411984	0.330779	3	F2 vs F5	Up	Cell differentiation	Gene Ontology	skin development	0.480462	1.38512
branching involved in ureteric bud morphogenesis	Gene Ontology	GO:0001658	3	25	0.0411984	0.330779	3	F2 vs F5	Up	Cell differentiation	Gene Ontology	branching involved in ureteric bud morphogenesis	0.480462	1.38512
integrin binding	Gene Ontology	GO:0005178	5	64	0.0418613	0.330779	5	F2 vs F5	Up	ECM remodeling	Gene Ontology	integrin binding	0.480462	1.37819
fibronectin binding	Gene Ontology	GO:0001968	2	10	0.0418883	0.330779	2	F2 vs F5	Up	ECM remodeling	Gene Ontology	fibronectin binding	0.480462	1.37791
digestive tract morphogenesis	Gene Ontology	GO:0048546	2	10	0.0418883	0.330779	2	F2 vs F5	Up	Cell differentiation	Gene Ontology	digestive tract morphogenesis	0.480462	1.37791
interleukin-1-mediated signaling pathway	Gene Ontology	GO:0070498	2	10	0.0418883	0.330779	2	F2 vs F5	Up	Inflammation	Gene Ontology	interleukin-1-mediated signaling pathway	0.480462	1.37791
phospholipid homeostasis	Gene Ontology	GO:0055091	2	10	0.0418883	0.330779	2	F2 vs F5	Up	Lipid metabolism	Gene Ontology	phospholipid homeostasis	0.480462	1.37791
glycerolipid metabolic process	Gene Ontology	GO:0046486	2	10	0.0418883	0.330779	2	F2 vs F5	Up	Lipid metabolism	Gene Ontology	glycerolipid metabolic process	0.480462	1.37791
positive regulation of protein kinase B signaling	Gene Ontology	GO:0051897	4	44	0.0431002	0.338948	4	F2 vs F5	Up	Signaling pathways	Gene Ontology	positive regulation of protein kinase B signaling	0.469867	1.36552
positive regulation of pri-miRNA transcription by RNA polymerase II	Gene Ontology	GO:1902895	3	26	0.0450405	0.342123	3	F2 vs F5	Up	Signaling pathways	Gene Ontology	positive regulation of pri-miRNA transcription ...	0.465818	1.3464
positive regulation of interleukin-6 production	Gene Ontology	GO:0032755	3	26	0.0450405	0.342123	3	F2 vs F5	Up	Inflammation	Gene Ontology	positive regulation of interleukin-6 production	0.465818	1.3464
phospholipid binding	Gene Ontology	GO:0005543	4	45	0.0459483	0.342123	4	F2 vs F5	Up	Lipid metabolism	Gene Ontology	phospholipid binding	0.465818	1.33773
negative regulation of pri-miRNA transcription by RNA polymerase II	Gene Ontology	GO:1902894	2	11	0.0486178	0.342123	2	F2 vs F5	Up	Signaling pathways	Gene Ontology	negative regulation of pri-miRNA transcription ...	0.465818	1.3132
intrinsic apoptotic signaling pathway in response to oxidative stress	Gene Ontology	GO:0008631	2	11	0.0486178	0.342123	2	F2 vs F5	Up	Signaling pathways	Gene Ontology	intrinsic apoptotic signaling pathway in respon...	0.465818	1.3132
embryonic digestive tract development	Gene Ontology	GO:0048566	2	11	0.0486178	0.342123	2	F2 vs F5	Up	Cell differentiation	Gene Ontology	embryonic digestive tract development	0.465818	1.3132
activin receptor signaling pathway	Gene Ontology	GO:0032924	2	11	0.0486178	0.342123	2	F2 vs F5	Up	Signaling pathways	Gene Ontology	activin receptor signaling pathway	0.465818	1.3132
laminin binding	Gene Ontology	GO:0043236	2	11	0.0486178	0.342123	2	F2 vs F5	Up	ECM remodeling	Gene Ontology	laminin binding	0.465818	1.3132
positive regulation of receptor signaling pathway via JAK-STAT	Gene Ontology	GO:0046427	2	11	0.0486178	0.342123	2	F2 vs F5	Up	Signaling pathways	Gene Ontology	positive regulation of receptor signaling pathw...	0.465818	1.3132
positive regulation of Ras protein signal transduction	Gene Ontology	GO:0046579	2	11	0.0486178	0.342123	2	F2 vs F5	Up	Signaling pathways	Gene Ontology	positive regulation of Ras protein signal trans...	0.465818	1.3132
transforming growth factor beta receptor signaling pathway	Gene Ontology	GO:0007179	4	46	0.048899	0.342123	4	F2 vs F5	Up	Signaling pathways	Gene Ontology	transforming growth factor beta receptor signal...	0.465818	1.3107
positive regulation of B cell proliferation	Gene Ontology	GO:0030890	3	27	0.0490537	0.342123	3	F2 vs F5	Up	Cell proliferation	Gene Ontology	positive regulation of B cell proliferation	0.465818	1.30933
intrinsic apoptotic signaling pathway in response to DNA damage	Gene Ontology	GO:0008630	3	27	0.0490537	0.342123	3	F2 vs F5	Up	Signaling pathways	Gene Ontology	intrinsic apoptotic signaling pathway in respon...	0.465818	1.30933
B cell receptor signaling pathway	Gene Ontology	GO:0050853	3	27	0.0490537	0.342123	3	F2 vs F5	Up	Signaling pathways	Gene Ontology	B cell receptor signaling pathway	0.465818	1.30933
extracellular matrix	Gene Ontology	GO:0031012	8	138	0.0498106	0.346138	8	F2 vs F5	Up	ECM remodeling	Gene Ontology	extracellular matrix	0.46075	1.30268
Cell cycle	KEGG PATHWAY	gga04110	18	104	6.37319e-08	6.87348e-05	18	F2 vs F5	Down	Cell proliferation	KEGG	Cell cycle	4.16282	7.19564
Cell Cycle	Reactome	R-GGA-1640170	20	151	5.90049e-07	0.000120031	20	F2 vs F5	Down	Cell proliferation	Reactome	Cell Cycle	3.92071	6.22911
Cell Cycle, Mitotic	Reactome	R-GGA-69278	20	138	1.61408e-07	6.96313e-05	20	F2 vs F5	Down	Cell proliferation	Reactome	Cell Cycle, Mitotic	4.1572	6.79208
Mitotic Prometaphase	Reactome	R-GGA-68877	12	63	4.28575e-06	0.000660312	12	F2 vs F5	Down	Cell proliferation	Reactome	Mitotic Prometaphase	3.18025	5.36797
Amplification of signal from the kinetochores	Reactome	R-GGA-141424	9	36	1.05448e-05	0.00126362	9	F2 vs F5	Down	Cell proliferation	Reactome	Amplification of signal from the kinetochores	2.89838	4.97696
Amplification of signal from unattached kinetochores via a MAD2 inhibitory signal	Reactome	R-GGA-141444	9	36	1.05448e-05	0.00126362	9	F2 vs F5	Down	Cell proliferation	Reactome	Amplification of signal from unattached kinet...	2.89838	4.97696
Cell Cycle Checkpoints	Reactome	R-GGA-69620	12	75	2.05506e-05	0.00233304	12	F2 vs F5	Down	Cell proliferation	Reactome	Cell Cycle Checkpoints	2.63208	4.68717
M Phase	Reactome	R-GGA-68886	14	105	2.72538e-05	0.00264918	14	F2 vs F5	Down	Cell proliferation	Reactome	M Phase	2.57689	4.56457
Mitotic Spindle Checkpoint	Reactome	R-GGA-69618	9	43	3.58806e-05	0.00297671	9	F2 vs F5	Down	Cell proliferation	Reactome	Mitotic Spindle Checkpoint	2.52626	4.44514
Signaling by Rho GTPases	Reactome	R-GGA-194315	15	127	5.10089e-05	0.00379401	15	F2 vs F5	Down	Signaling pathways	Reactome	Signaling by Rho GTPases	2.4209	4.29235
p53 signaling pathway	KEGG PATHWAY	gga04115	10	63	0.000106319	0.00739774	10	F2 vs F5	Down	Apoptosis	KEGG	p53 signaling pathway	2.1309	3.97339
Mitotic Metaphase and Anaphase	Reactome	R-GGA-2555396	9	54	0.000168992	0.00889062	9	F2 vs F5	Down	Cell proliferation	Reactome	Mitotic Metaphase and Anaphase	2.05107	3.77213
Mitotic Anaphase	Reactome	R-GGA-68882	9	54	0.000168992	0.00889062	9	F2 vs F5	Down	Cell proliferation	Reactome	Mitotic Anaphase	2.05107	3.77213
Progesterone-mediated oocyte maturation	KEGG PATHWAY	gga04914	10	72	0.000283214	0.0132405	10	F2 vs F5	Down	Steroid/Ovulation	KEGG	Progesterone-mediated oocyte maturation	1.8781	3.54789
Oocyte meiosis	KEGG PATHWAY	gga04114	10	90	0.00137439	0.0463213	10	F2 vs F5	Down	Steroid/Ovulation	KEGG	Oocyte meiosis	1.33422	2.86189
DNA replication	KEGG PATHWAY	gga03030	5	27	0.00327415	0.0764537	5	F2 vs F5	Down	Cell proliferation	KEGG	DNA replication	1.1166	2.4849
Mitotic G2-G2/M phases	Reactome	R-GGA-453274	6	40	0.00333178	0.0764537	6	F2 vs F5	Down	Cell proliferation	Reactome	Mitotic G2-G2/M phases	1.1166	2.47732
G2/M Transition	Reactome	R-GGA-69275	6	40	0.00333178	0.0764537	6	F2 vs F5	Down	Cell proliferation	Reactome	G2/M Transition	1.1166	2.47732
Factors involved in megakaryocyte development and platelet production	Reactome	R-GGA-983231	6	45	0.00560183	0.111042	6	F2 vs F5	Down	Cell differentiation	Reactome	Factors involved in megakaryocyte development a...	0.954513	2.25167
NRAGE signals death through JNK	Reactome	R-GGA-193648	3	12	0.0112019	0.167795	3	F2 vs F5	Down	Signaling pathways	Reactome	NRAGE signals death through JNK	0.77522	1.95071
p75 NTR receptor-mediated signalling	Reactome	R-GGA-193704	3	14	0.0159663	0.207466	3	F2 vs F5	Down	Signaling pathways	Reactome	p75 NTR receptor-mediated signalling	0.683054	1.7968
Cell death signalling via NRAGE, NRIF and NADE	Reactome	R-GGA-204998	3	14	0.0159663	0.207466	3	F2 vs F5	Down	Signaling pathways	Reactome	Cell death signalling via NRAGE, NRIF and NADE	0.683054	1.7968
DNA replication and repair	Reactome	R-GGA-1670466	5	43	0.0183484	0.23105	5	F2 vs F5	Down	Cell proliferation	Reactome	DNA replication and repair	0.636294	1.7364
G1/S Transition	Reactome	R-GGA-69206	3	16	0.0217023	0.250331	3	F2 vs F5	Down	Cell proliferation	Reactome	G1/S Transition	0.601486	1.66349
Plasma lipoprotein remodeling	Reactome	R-GGA-8963899	2	6	0.0253076	0.255086	2	F2 vs F5	Down	Lipid metabolism	Reactome	Plasma lipoprotein remodeling	0.593314	1.59675
Cyclin A/B1/B2 associated events during G2/M transition	Reactome	R-GGA-69273	2	6	0.0253076	0.255086	2	F2 vs F5	Down	Cell proliferation	Reactome	Cyclin A/B1/B2 associated events during G2/M tr...	0.593314	1.59675
Mitotic G1-G1/S phases	Reactome	R-GGA-453279	3	18	0.0284179	0.276214	3	F2 vs F5	Down	Cell proliferation	Reactome	Mitotic G1-G1/S phases	0.558755	1.54641
Cyclin A:Cdk2-associated events at S phase entry	Reactome	R-GGA-69656	2	7	0.0318565	0.276214	2	F2 vs F5	Down	Cell proliferation	Reactome	Cyclin A:Cdk2-associated events at S phase entry	0.558755	1.4968
Glycerolipid metabolism	KEGG PATHWAY	gga00561	5	55	0.0429861	0.335946	5	F2 vs F5	Down	Lipid metabolism	KEGG	Glycerolipid metabolism	0.47373	1.36667
FoxO signaling pathway	KEGG PATHWAY	gga04068	8	115	0.0444507	0.342329	8	F2 vs F5	Down	Signaling pathways	KEGG	FoxO signaling pathway	0.465556	1.35212
Death Receptor Signalling	Reactome	R-GGA-73887	3	22	0.0447516	0.342329	3	F2 vs F5	Down	Signaling pathways	Reactome	Death Receptor Signalling	0.465556	1.34919
kinetochore	Gene Ontology	GO:0000776	13	52	1.15036e-07	6.96313e-05	13	F2 vs F5	Down	Cell proliferation	Gene Ontology	kinetochore	4.1572	6.93917
chromosome segregation	Gene Ontology	GO:0007059	11	35	1.58646e-07	6.96313e-05	11	F2 vs F5	Down	Cell proliferation	Gene Ontology	chromosome segregation	4.1572	6.79957
kinetochore assembly	Gene Ontology	GO:0051382	7	9	2.97416e-07	7.12806e-05	7	F2 vs F5	Down	Cell proliferation	Gene Ontology	kinetochore assembly	4.14703	6.52664
mitotic cytokinesis	Gene Ontology	GO:0000281	10	32	6.1212e-07	0.000120031	10	F2 vs F5	Down	Cell proliferation	Gene Ontology	mitotic cytokinesis	3.92071	6.21316
mitotic spindle organization	Gene Ontology	GO:0007052	9	25	8.53902e-07	0.000153489	9	F2 vs F5	Down	Cell proliferation	Gene Ontology	mitotic spindle organization	3.81392	6.06859
mitotic sister chromatid segregation	Gene Ontology	GO:0000070	8	21	2.50151e-06	0.000415058	8	F2 vs F5	Down	Cell proliferation	Gene Ontology	mitotic sister chromatid segregation	3.38189	5.6018
mitotic cell cycle phase transition	Gene Ontology	GO:0044772	7	17	7.19857e-06	0.00103515	7	F2 vs F5	Down	Cell proliferation	Gene Ontology	mitotic cell cycle phase transition	2.98499	5.14275
chromosome, centromeric region	Gene Ontology	GO:0000775	7	21	2.20334e-05	0.0023763	7	F2 vs F5	Down	Cell proliferation	Gene Ontology	chromosome, centromeric region	2.6241	4.65692
spindle microtubule	Gene Ontology	GO:0005876	7	22	2.82481e-05	0.00264918	7	F2 vs F5	Down	Cell proliferation	Gene Ontology	spindle microtubule	2.57689	4.54901
mitotic spindle	Gene Ontology	GO:0072686	10	54	3.35224e-05	0.00297671	10	F2 vs F5	Down	Cell proliferation	Gene Ontology	mitotic spindle	2.52626	4.47466
condensed nuclear chromosome kinetochore	Gene Ontology	GO:0000778	5	8	3.459e-05	0.00297671	5	F2 vs F5	Down	Cell proliferation	Gene Ontology	condensed nuclear chromosome kinetochore	2.52626	4.46105
mitotic cell cycle	Gene Ontology	GO:0000278	10	60	7.39548e-05	0.00531735	10	F2 vs F5	Down	Cell proliferation	Gene Ontology	mitotic cell cycle	2.2743	4.13103
regulation of G2/M transition of mitotic cell cycle	Gene Ontology	GO:0010389	4	5	0.000115948	0.00757882	4	F2 vs F5	Down	Cell proliferation	Gene Ontology	regulation of G2/M transition of mitotic cell c...	2.1204	3.93573
regulation of attachment of spindle microtubules to kinetochore	Gene Ontology	GO:0051988	4	5	0.000115948	0.00757882	4	F2 vs F5	Down	Cell proliferation	Gene Ontology	regulation of attachment of spindle microtubule...	2.1204	3.93573
condensed chromosome kinetochore	Gene Ontology	GO:0000777	5	13	0.000201598	0.0103535	5	F2 vs F5	Down	Cell proliferation	Gene Ontology	condensed chromosome kinetochore	1.98491	3.69551
intracellular signal transduction	Gene Ontology	GO:0035556	18	211	0.000430615	0.0185767	18	F2 vs F5	Down	Signaling pathways	Gene Ontology	intracellular signal transduction	1.73103	3.36591
mitotic spindle assembly checkpoint	Gene Ontology	GO:0007094	5	16	0.00044218	0.0187016	5	F2 vs F5	Down	Cell proliferation	Gene Ontology	mitotic spindle assembly checkpoint	1.72812	3.3544
positive regulation of cytokinesis	Gene Ontology	GO:0032467	5	17	0.000557281	0.0226803	5	F2 vs F5	Down	Inflammation	Gene Ontology	positive regulation of cytokinesis	1.64435	3.25393
DNA-dependent DNA replication	Gene Ontology	GO:0006261	4	11	0.00107746	0.0380997	4	F2 vs F5	Down	Cell proliferation	Gene Ontology	DNA-dependent DNA replication	1.41908	2.9676
mitotic chromosome condensation	Gene Ontology	GO:0007076	4	11	0.00107746	0.0380997	4	F2 vs F5	Down	Cell proliferation	Gene Ontology	mitotic chromosome condensation	1.41908	2.9676
extracellular matrix	Gene Ontology	GO:0031012	13	138	0.00115553	0.0402013	13	F2 vs F5	Down	ECM remodeling	Gene Ontology	extracellular matrix	1.39576	2.93722
meiotic chromosome condensation	Gene Ontology	GO:0010032	3	5	0.00162958	0.0506581	3	F2 vs F5	Down	Cell proliferation	Gene Ontology	meiotic chromosome condensation	1.29535	2.78793
meiotic spindle	Gene Ontology	GO:0072687	3	5	0.00162958	0.0506581	3	F2 vs F5	Down	Cell proliferation	Gene Ontology	meiotic spindle	1.29535	2.78793
G2/M transition of mitotic cell cycle	Gene Ontology	GO:0000086	5	23	0.00177512	0.0529359	5	F2 vs F5	Down	Cell proliferation	Gene Ontology	G2/M transition of mitotic cell cycle	1.27625	2.75077
spindle pole	Gene Ontology	GO:0000922	7	48	0.00179153	0.0529359	7	F2 vs F5	Down	Cell proliferation	Gene Ontology	spindle pole	1.27625	2.74678
condensed chromosome	Gene Ontology	GO:0000793	4	14	0.00223791	0.0626907	4	F2 vs F5	Down	Cell proliferation	Gene Ontology	condensed chromosome	1.2028	2.65016
kinetochore binding	Gene Ontology	GO:0043515	3	6	0.00238639	0.0631668	3	F2 vs F5	Down	Cell proliferation	Gene Ontology	kinetochore binding	1.19951	2.62226
pre-replicative complex assembly involved in nuclear cell cycle DNA replication	Gene Ontology	GO:0006267	3	6	0.00238639	0.0631668	3	F2 vs F5	Down	Cell proliferation	Gene Ontology	pre-replicative complex assembly involved in nu...	1.19951	2.62226
attachment of mitotic spindle microtubules to kinetochore	Gene Ontology	GO:0051315	3	6	0.00238639	0.0631668	3	F2 vs F5	Down	Cell proliferation	Gene Ontology	attachment of mitotic spindle microtubules to k...	1.19951	2.62226
calcium ion binding	Gene Ontology	GO:0005509	24	378	0.00266543	0.0692691	24	F2 vs F5	Down	Signaling pathways	Gene Ontology	calcium ion binding	1.15946	2.57423
DNA replication origin binding	Gene Ontology	GO:0003688	4	15	0.00276364	0.0695802	4	F2 vs F5	Down	Cell proliferation	Gene Ontology	DNA replication origin binding	1.15751	2.55852
spindle midzone	Gene Ontology	GO:0051233	4	16	0.00336807	0.0764729	4	F2 vs F5	Down	Cell proliferation	Gene Ontology	spindle midzone	1.11649	2.47262
positive regulation of osteoblast differentiation	Gene Ontology	GO:0045669	6	42	0.00413672	0.089229	6	F2 vs F5	Down	Cell differentiation	Gene Ontology	positive regulation of osteoblast differentiation	1.04949	2.38334
signal transduction involved in G2 DNA damage checkpoint	Gene Ontology	GO:0072425	3	8	0.00446837	0.0917931	3	F2 vs F5	Down	Cell proliferation	Gene Ontology	signal transduction involved in G2 DNA damage c...	1.03719	2.34985
positive regulation of DNA-directed DNA polymerase activity	Gene Ontology	GO:1900264	3	9	0.00581722	0.111042	3	F2 vs F5	Down	Signaling pathways	Gene Ontology	positive regulation of DNA-directed DNA polymer...	0.954513	2.23528
cell morphogenesis involved in neuron differentiation	Gene Ontology	GO:0048667	3	9	0.00581722	0.111042	3	F2 vs F5	Down	Cell differentiation	Gene Ontology	cell morphogenesis involved in neuron different...	0.954513	2.23528
mitotic spindle midzone	Gene Ontology	GO:1990023	3	10	0.0073842	0.131573	3	F2 vs F5	Down	Cell proliferation	Gene Ontology	mitotic spindle midzone	0.880832	2.1317
establishment of mitotic spindle orientation	Gene Ontology	GO:0000132	4	22	0.00893164	0.152901	4	F2 vs F5	Down	Cell proliferation	Gene Ontology	establishment of mitotic spindle orientation	0.815589	2.04907
regulation of mitotic spindle organization	Gene Ontology	GO:0060236	3	11	0.00917702	0.154647	3	F2 vs F5	Down	Cell proliferation	Gene Ontology	regulation of mitotic spindle organization	0.810658	2.0373
male gonad development	Gene Ontology	GO:0008584	6	51	0.0096152	0.158563	6	F2 vs F5	Down	Cell differentiation	Gene Ontology	male gonad development	0.799797	2.01704
DNA replication	Gene Ontology	GO:0006260	5	36	0.00962995	0.158563	5	F2 vs F5	Down	Cell proliferation	Gene Ontology	DNA replication	0.799797	2.01638
collagen-containing extracellular matrix	Gene Ontology	GO:0062023	7	69	0.0108853	0.167711	7	F2 vs F5	Down	ECM remodeling	Gene Ontology	collagen-containing extracellular matrix	0.775439	1.96316
negative regulation of fibroblast growth factor receptor signaling pathway	Gene Ontology	GO:0040037	3	12	0.0112019	0.167795	3	F2 vs F5	Down	Signaling pathways	Gene Ontology	negative regulation of fibroblast growth factor...	0.77522	1.95071
release of sequestered calcium ion into cytosol	Gene Ontology	GO:0051209	4	24	0.0116329	0.169541	4	F2 vs F5	Down	Signaling pathways	Gene Ontology	release of sequestered calcium ion into cytosol	0.770725	1.93431
somatic stem cell population maintenance	Gene Ontology	GO:0035019	4	24	0.0116329	0.169541	4	F2 vs F5	Down	Cell differentiation	Gene Ontology	somatic stem cell population maintenance	0.770725	1.93431
chromosome	Gene Ontology	GO:0005694	5	38	0.0117426	0.169991	5	F2 vs F5	Down	Cell proliferation	Gene Ontology	chromosome	0.769574	1.93024
nuclear chromosome	Gene Ontology	GO:0000228	3	13	0.0134638	0.186163	3	F2 vs F5	Down	Cell proliferation	Gene Ontology	nuclear chromosome	0.730107	1.87083
DNA replication initiation	Gene Ontology	GO:0006270	3	13	0.0134638	0.186163	3	F2 vs F5	Down	Cell proliferation	Gene Ontology	DNA replication initiation	0.730107	1.87083
positive regulation of G2/M transition of mitotic cell cycle	Gene Ontology	GO:0010971	3	13	0.0134638	0.186163	3	F2 vs F5	Down	Cell proliferation	Gene Ontology	positive regulation of G2/M transition of mitot...	0.730107	1.87083
regulation of mitotic cell cycle	Gene Ontology	GO:0007346	4	28	0.0184837	0.23105	4	F2 vs F5	Down	Cell proliferation	Gene Ontology	regulation of mitotic cell cycle	0.636294	1.73321
type B pancreatic cell proliferation	Gene Ontology	GO:0044342	2	5	0.0193881	0.23105	2	F2 vs F5	Down	Cell proliferation	Gene Ontology	type B pancreatic cell proliferation	0.636294	1.71247
tongue development	Gene Ontology	GO:0043586	2	5	0.0193881	0.23105	2	F2 vs F5	Down	Cell differentiation	Gene Ontology	tongue development	0.636294	1.71247
kinetochore microtubule	Gene Ontology	GO:0005828	2	5	0.0193881	0.23105	2	F2 vs F5	Down	Cell proliferation	Gene Ontology	kinetochore microtubule	0.636294	1.71247
positive regulation of triglyceride catabolic process	Gene Ontology	GO:0010898	2	5	0.0193881	0.23105	2	F2 vs F5	Down	Lipid metabolism	Gene Ontology	positive regulation of triglyceride catabolic p...	0.636294	1.71247
meiotic cell cycle	Gene Ontology	GO:0051321	3	17	0.0249377	0.255086	3	F2 vs F5	Down	Cell proliferation	Gene Ontology	meiotic cell cycle	0.593314	1.60314
adrenal gland development	Gene Ontology	GO:0030325	3	17	0.0249377	0.255086	3	F2 vs F5	Down	Cell differentiation	Gene Ontology	adrenal gland development	0.593314	1.60314
positive regulation of alpha-beta T cell differentiation	Gene Ontology	GO:0046638	2	6	0.0253076	0.255086	2	F2 vs F5	Down	Cell differentiation	Gene Ontology	positive regulation of alpha-beta T cell differ...	0.593314	1.59675
positive regulation of astrocyte differentiation	Gene Ontology	GO:0048711	2	6	0.0253076	0.255086	2	F2 vs F5	Down	Cell differentiation	Gene Ontology	positive regulation of astrocyte differentiation	0.593314	1.59675
lipid phosphatase activity	Gene Ontology	GO:0042577	2	6	0.0253076	0.255086	2	F2 vs F5	Down	Lipid metabolism	Gene Ontology	lipid phosphatase activity	0.593314	1.59675
positive regulation of mitotic cell cycle spindle assembly checkpoint	Gene Ontology	GO:0090267	2	6	0.0253076	0.255086	2	F2 vs F5	Down	Cell proliferation	Gene Ontology	positive regulation of mitotic cell cycle spind...	0.593314	1.59675
condensed chromosome outer kinetochore	Gene Ontology	GO:0000940	2	6	0.0253076	0.255086	2	F2 vs F5	Down	Cell proliferation	Gene Ontology	condensed chromosome outer kinetochore	0.593314	1.59675
negative regulation of inflammatory response	Gene Ontology	GO:0050728	5	48	0.0270285	0.26991	5	F2 vs F5	Down	Inflammation	Gene Ontology	negative regulation of inflammatory response	0.568781	1.56818
dendrite morphogenesis	Gene Ontology	GO:0048813	3	18	0.0284179	0.276214	3	F2 vs F5	Down	Cell differentiation	Gene Ontology	dendrite morphogenesis	0.558755	1.54641
digestive tract development	Gene Ontology	GO:0048565	3	18	0.0284179	0.276214	3	F2 vs F5	Down	Cell differentiation	Gene Ontology	digestive tract development	0.558755	1.54641
positive regulation of cell population proliferation	Gene Ontology	GO:0008284	12	190	0.0298873	0.276214	12	F2 vs F5	Down	Cell proliferation	Gene Ontology	positive regulation of cell population prolifer...	0.558755	1.52451
negative regulation of transforming growth factor beta receptor signaling pathway	Gene Ontology	GO:0030512	4	33	0.0299743	0.276214	4	F2 vs F5	Down	Signaling pathways	Gene Ontology	negative regulation of transforming growth fact...	0.558755	1.52325
smoothened signaling pathway	Gene Ontology	GO:0007224	5	50	0.0311228	0.276214	5	F2 vs F5	Down	Signaling pathways	Gene Ontology	smoothened signaling pathway	0.558755	1.50692
phospholipid dephosphorylation	Gene Ontology	GO:0046839	2	7	0.0318565	0.276214	2	F2 vs F5	Down	Lipid metabolism	Gene Ontology	phospholipid dephosphorylation	0.558755	1.4968
positive regulation of dendrite development	Gene Ontology	GO:1900006	2	7	0.0318565	0.276214	2	F2 vs F5	Down	Cell differentiation	Gene Ontology	positive regulation of dendrite development	0.558755	1.4968
oocyte development	Gene Ontology	GO:0048599	2	7	0.0318565	0.276214	2	F2 vs F5	Down	Steroid/Ovulation	Gene Ontology	oocyte development	0.558755	1.4968
protein localization to kinetochore	Gene Ontology	GO:0034501	2	7	0.0318565	0.276214	2	F2 vs F5	Down	Cell proliferation	Gene Ontology	protein localization to kinetochore	0.558755	1.4968
negative regulation of tumor necrosis factor-mediated signaling pathway	Gene Ontology	GO:0010804	2	7	0.0318565	0.276214	2	F2 vs F5	Down	Signaling pathways	Gene Ontology	negative regulation of tumor necrosis factor-me...	0.558755	1.4968
response to steroid hormone	Gene Ontology	GO:0048545	2	7	0.0318565	0.276214	2	F2 vs F5	Down	Steroid/Ovulation	Gene Ontology	response to steroid hormone	0.558755	1.4968
response to estrogen	Gene Ontology	GO:0043627	3	20	0.0361071	0.30423	3	F2 vs F5	Down	Steroid/Ovulation	Gene Ontology	response to estrogen	0.516798	1.44241
smooth muscle cell differentiation	Gene Ontology	GO:0051145	2	8	0.0389885	0.313799	2	F2 vs F5	Down	Cell differentiation	Gene Ontology	smooth muscle cell differentiation	0.503349	1.40906
calcium activated cation channel activity	Gene Ontology	GO:0005227	2	8	0.0389885	0.313799	2	F2 vs F5	Down	Signaling pathways	Gene Ontology	calcium activated cation channel activity	0.503349	1.40906
high-density lipoprotein particle remodeling	Gene Ontology	GO:0034375	2	8	0.0389885	0.313799	2	F2 vs F5	Down	Lipid metabolism	Gene Ontology	high-density lipoprotein particle remodeling	0.503349	1.40906
positive regulation of smoothened signaling pathway	Gene Ontology	GO:0045880	3	21	0.0403114	0.319676	3	F2 vs F5	Down	Signaling pathways	Gene Ontology	positive regulation of smoothened signaling pat...	0.49529	1.39457
mitotic metaphase plate congression	Gene Ontology	GO:0007080	3	21	0.0403114	0.319676	3	F2 vs F5	Down	Cell proliferation	Gene Ontology	mitotic metaphase plate congression	0.49529	1.39457
signal transduction	Gene Ontology	GO:0007165	16	293	0.0412847	0.326194	16	F2 vs F5	Down	Signaling pathways	Gene Ontology	signal transduction	0.486523	1.38421
positive regulation of osteoblast proliferation	Gene Ontology	GO:0033690	2	9	0.0466596	0.342329	2	F2 vs F5	Down	Cell proliferation	Gene Ontology	positive regulation of osteoblast proliferation	0.465556	1.33106
cell proliferation in forebrain	Gene Ontology	GO:0021846	2	9	0.0466596	0.342329	2	F2 vs F5	Down	Cell proliferation	Gene Ontology	cell proliferation in forebrain	0.465556	1.33106
hematopoietic stem cell differentiation	Gene Ontology	GO:0060218	2	9	0.0466596	0.342329	2	F2 vs F5	Down	Cell differentiation	Gene Ontology	hematopoietic stem cell differentiation	0.465556	1.33106
mitotic sister chromatid cohesion	Gene Ontology	GO:0007064	2	9	0.0466596	0.342329	2	F2 vs F5	Down	Cell proliferation	Gene Ontology	mitotic sister chromatid cohesion	0.465556	1.33106
positive regulation of intracellular estrogen receptor signaling pathway	Gene Ontology	GO:0033148	2	9	0.0466596	0.342329	2	F2 vs F5	Down	Steroid/Ovulation	Gene Ontology	positive regulation of intracellular estrogen r...	0.465556	1.33106
reverse cholesterol transport	Gene Ontology	GO:0043691	2	9	0.0466596	0.342329	2	F2 vs F5	Down	Lipid metabolism	Gene Ontology	reverse cholesterol transport	0.465556	1.33106
positive regulation of neuron differentiation	Gene Ontology	GO:0045666	4	39	0.0482895	0.353086	4	F2 vs F5	Down	Cell differentiation	Gene Ontology	positive regulation of neuron differentiation	0.45212	1.31615
branching involved in blood vessel morphogenesis	Gene Ontology	GO:0001569	3	23	0.0494238	0.357742	3	F2 vs F5	Down	Cell differentiation	Gene Ontology	branching involved in blood vessel morphogenesis	0.44643	1.30606
MAPK signaling pathway	KEGG PATHWAY	gga04010	58	225	1.13577e-06	0.00093338	58	F1 vs F2	Up	Signaling pathways	KEGG	MAPK signaling pathway	3.02994	5.94471
ECM-receptor interaction	KEGG PATHWAY	gga04512	17	65	0.0061372	0.389451	17	F1 vs F2	Up	ECM remodeling	KEGG	ECM-receptor interaction	0.409547	2.21203
Signaling by GPCR	Reactome	R-GGA-372790	42	223	0.0073408	0.418935	42	F1 vs F2	Up	Signaling pathways	Reactome	Signaling by GPCR	0.377853	2.13426
Toll Like Receptor 4 (TLR4) Cascade	Reactome	R-GGA-166016	9	27	0.012566	0.511053	9	F1 vs F2	Up	Inflammation	Reactome	Toll Like Receptor 4 (TLR4) Cascade	0.291534	1.9008
Toll receptor signaling pathway	PANTHER	P00054	5	9	0.0128105	0.511053	5	F1 vs F2	Up	Signaling pathways	PANTHER	Toll receptor signaling pathway	0.291534	1.89243
GPCR downstream signalling	Reactome	R-GGA-388396	40	219	0.0132352	0.517937	40	F1 vs F2	Up	Signaling pathways	Reactome	GPCR downstream signalling	0.285723	1.87827
Heparan sulfate/heparin (HS-GAG) metabolism	Reactome	R-GGA-1638091	6	14	0.0162444	0.525631	6	F1 vs F2	Up	Lipid metabolism	Reactome	Heparan sulfate/heparin (HS-GAG) metabolism	0.279319	1.7893
Calcium signaling pathway	KEGG PATHWAY	gga04020	30	156	0.0167606	0.525631	30	F1 vs F2	Up	Signaling pathways	KEGG	Calcium signaling pathway	0.279319	1.77571
MAP3K8 (TPL2)-dependent MAPK1/3 activation	Reactome	R-GGA-5684264	4	6	0.0168169	0.525631	4	F1 vs F2	Up	Signaling pathways	Reactome	MAP3K8 (TPL2)-dependent MAPK1/3 activation	0.279319	1.77425
A tetrasaccharide linker sequence is required for GAG synthesis	Reactome	R-GGA-1971475	4	6	0.0168169	0.525631	4	F1 vs F2	Up	Signaling pathways	Reactome	A tetrasaccharide linker sequence is required f...	0.279319	1.77425
Adrenergic signaling in cardiomyocytes	KEGG PATHWAY	gga04261	23	112	0.0185015	0.525631	23	F1 vs F2	Up	Signaling pathways	KEGG	Adrenergic signaling in cardiomyocytes	0.279319	1.73279
PPAR signaling pathway	KEGG PATHWAY	gga03320	14	58	0.0209645	0.525631	14	F1 vs F2	Up	Lipid metabolism	KEGG	PPAR signaling pathway	0.279319	1.67852
NFkB and MAPK activation mediated by TRAF6 upon TLR7 or TLR21 stimulation	Reactome	R-GGA-573298	7	20	0.0218425	0.525631	7	F1 vs F2	Up	Signaling pathways	Reactome	NFkB and MAPK activation mediated by TRAF6 upon...	0.279319	1.6607
Toll Like Receptor 3 (TLR3) Cascade	Reactome	R-GGA-168164	7	20	0.0218425	0.525631	7	F1 vs F2	Up	Inflammation	Reactome	Toll Like Receptor 3 (TLR3) Cascade	0.279319	1.6607
Toll Like Receptor 10 (TLR10) Cascade	Reactome	R-GGA-168142	7	20	0.0218425	0.525631	7	F1 vs F2	Up	Inflammation	Reactome	Toll Like Receptor 10 (TLR10) Cascade	0.279319	1.6607
Toll Like Receptor 5 (TLR5) Cascade	Reactome	R-GGA-168176	7	20	0.0218425	0.525631	7	F1 vs F2	Up	Inflammation	Reactome	Toll Like Receptor 5 (TLR5) Cascade	0.279319	1.6607
Interleukin-17 signaling	Reactome	R-GGA-448424	7	20	0.0218425	0.525631	7	F1 vs F2	Up	Inflammation	Reactome	Interleukin-17 signaling	0.279319	1.6607
NFkB and MAPK activation mediated by TRAF6	Reactome	R-GGA-433822	7	20	0.0218425	0.525631	7	F1 vs F2	Up	Signaling pathways	Reactome	NFkB and MAPK activation mediated by TRAF6	0.279319	1.6607
Toll Like Receptor TLR6:TLR2 Cascade	Reactome	R-GGA-168188	7	21	0.0264798	0.525631	7	F1 vs F2	Up	Inflammation	Reactome	Toll Like Receptor TLR6:TLR2 Cascade	0.279319	1.57709
TRIF(TICAM1)-mediated TLR4 signaling	Reactome	R-GGA-937061	7	21	0.0264798	0.525631	7	F1 vs F2	Up	Signaling pathways	Reactome	TRIF(TICAM1)-mediated TLR4 signaling	0.279319	1.57709
Toll Like Receptor TLR1:TLR2 Cascade	Reactome	R-GGA-168179	7	21	0.0264798	0.525631	7	F1 vs F2	Up	Inflammation	Reactome	Toll Like Receptor TLR1:TLR2 Cascade	0.279319	1.57709
Toll Like Receptor 7/8 (TLR7/8) Cascade	Reactome	R-GGA-168181	7	21	0.0264798	0.525631	7	F1 vs F2	Up	Inflammation	Reactome	Toll Like Receptor 7/8 (TLR7/8) Cascade	0.279319	1.57709
Toll Like Receptor 9 (TLR9) Cascade	Reactome	R-GGA-168138	7	21	0.0264798	0.525631	7	F1 vs F2	Up	Inflammation	Reactome	Toll Like Receptor 9 (TLR9) Cascade	0.279319	1.57709
Toll Like Receptor 2 (TLR2) Cascade	Reactome	R-GGA-181438	7	21	0.0264798	0.525631	7	F1 vs F2	Up	Inflammation	Reactome	Toll Like Receptor 2 (TLR2) Cascade	0.279319	1.57709
G alpha (i) signalling events	Reactome	R-GGA-418594	23	118	0.0294491	0.542185	23	F1 vs F2	Up	Signaling pathways	Reactome	G alpha (i) signalling events	0.265853	1.53093
MAPK activation in TLR cascade	Reactome	R-GGA-451524	5	12	0.0301099	0.542185	5	F1 vs F2	Up	Signaling pathways	Reactome	MAPK activation in TLR cascade	0.265853	1.52129
Cytokine Signaling in Immune system	Reactome	R-GGA-1280215	24	125	0.030395	0.542185	24	F1 vs F2	Up	Inflammation	Reactome	Cytokine Signaling in Immune system	0.265853	1.5172
Toll-like receptors (TLR) cascades	Reactome	R-GGA-437987	8	27	0.030464	0.542185	8	F1 vs F2	Up	Inflammation	Reactome	Toll-like receptors (TLR) cascades	0.265853	1.51621
Signaling by the B Cell Receptor (BCR)	Reactome	R-GGA-983705	6	17	0.0319645	0.542185	6	F1 vs F2	Up	Signaling pathways	Reactome	Signaling by the B Cell Receptor (BCR)	0.265853	1.49533
TNFR2 non-canonical NF-kB pathway	Reactome	R-GGA-5668541	4	8	0.0332515	0.542185	4	F1 vs F2	Up	Inflammation	Reactome	TNFR2 non-canonical NF-kB pathway	0.265853	1.47819
Toll-like Receptor Cascades	Reactome	R-GGA-168898	9	34	0.0379782	0.550997	9	F1 vs F2	Up	Inflammation	Reactome	Toll-like Receptor Cascades	0.258851	1.42047
Signal Transduction	Reactome	R-GGA-162582	88	590	0.0397457	0.550997	88	F1 vs F2	Up	Signaling pathways	Reactome	Signal Transduction	0.258851	1.40071
NOD-like receptor signaling pathway	KEGG PATHWAY	gga04621	22	116	0.0408692	0.550997	22	F1 vs F2	Up	Signaling pathways	KEGG	NOD-like receptor signaling pathway	0.258851	1.3886
TRAF6 mediated induction of proinflammatory cytokines	Reactome	R-GGA-433871	6	19	0.0465842	0.550997	6	F1 vs F2	Up	Inflammation	Reactome	TRAF6 mediated induction of proinflammatory cyt...	0.258851	1.33176
Chondroitin sulfate/dermatan sulfate metabolism	Reactome	R-GGA-1793185	5	14	0.0472166	0.550997	5	F1 vs F2	Up	Lipid metabolism	Reactome	Chondroitin sulfate/dermatan sulfate metabolism	0.258851	1.32591
Cytokine-cytokine receptor interaction	KEGG PATHWAY	gga04060	29	166	0.0478585	0.553946	29	F1 vs F2	Up	Inflammation	KEGG	Cytokine-cytokine receptor interaction	0.256533	1.32004
extracellular matrix organization	Gene Ontology	GO:0030198	32	97	5.10714e-06	0.00299789	32	F1 vs F2	Up	ECM remodeling	Gene Ontology	extracellular matrix organization	2.52318	5.29182
calcium ion binding	Gene Ontology	GO:0005509	80	378	9.60016e-06	0.00493088	80	F1 vs F2	Up	Signaling pathways	Gene Ontology	calcium ion binding	2.30708	5.01772
extracellular matrix	Gene Ontology	GO:0031012	38	138	2.30867e-05	0.00790527	38	F1 vs F2	Up	ECM remodeling	Gene Ontology	extracellular matrix	2.10208	4.63664
intracellular signal transduction	Gene Ontology	GO:0035556	46	211	0.000414305	0.113492	46	F1 vs F2	Up	Signaling pathways	Gene Ontology	intracellular signal transduction	0.945035	3.38268
oligodendrocyte differentiation	Gene Ontology	GO:0048709	10	18	0.000450436	0.115677	10	F1 vs F2	Up	Cell differentiation	Gene Ontology	oligodendrocyte differentiation	0.936751	3.34637
signal transduction	Gene Ontology	GO:0007165	57	293	0.00106881	0.177705	57	F1 vs F2	Up	Signaling pathways	Gene Ontology	signal transduction	0.750301	2.9711
gamma-aminobutyric acid signaling pathway	Gene Ontology	GO:0007214	9	17	0.00112408	0.177705	9	F1 vs F2	Up	Signaling pathways	Gene Ontology	gamma-aminobutyric acid signaling pathway	0.750301	2.9492
3',5'-cyclic-AMP phosphodiesterase activity	Gene Ontology	GO:0004115	7	10	0.00125401	0.190841	7	F1 vs F2	Up	Signaling pathways	Gene Ontology	3',5'-cyclic-AMP phosphodiesterase activity	0.719327	2.9017
inner ear development	Gene Ontology	GO:0048839	10	24	0.00245831	0.261697	10	F1 vs F2	Up	Cell differentiation	Gene Ontology	inner ear development	0.582201	2.60936
negative regulation of fibroblast growth factor receptor signaling pathway	Gene Ontology	GO:0040037	7	12	0.00267493	0.261697	7	F1 vs F2	Up	Signaling pathways	Gene Ontology	negative regulation of fibroblast growth factor...	0.582201	2.57269
multicellular organism development	Gene Ontology	GO:0007275	34	159	0.00288538	0.268947	34	F1 vs F2	Up	Cell differentiation	Gene Ontology	multicellular organism development	0.570333	2.5398
calcium ion transmembrane transport	Gene Ontology	GO:0070588	18	65	0.0029454	0.268947	18	F1 vs F2	Up	Signaling pathways	Gene Ontology	calcium ion transmembrane transport	0.570333	2.53086
positive regulation of Rho protein signal transduction	Gene Ontology	GO:0035025	9	21	0.0034555	0.298495	9	F1 vs F2	Up	Signaling pathways	Gene Ontology	positive regulation of Rho protein signal trans...	0.525063	2.46149
calcium channel inhibitor activity	Gene Ontology	GO:0019855	5	6	0.00389883	0.30584	5	F1 vs F2	Up	Signaling pathways	Gene Ontology	calcium channel inhibitor activity	0.514506	2.40907
adenylate cyclase-activating G protein-coupled receptor signaling pathway	Gene Ontology	GO:0007189	17	62	0.0041307	0.309886	17	F1 vs F2	Up	Signaling pathways	Gene Ontology	adenylate cyclase-activating G protein-coupled ...	0.508798	2.38398
collagen-containing extracellular matrix	Gene Ontology	GO:0062023	18	69	0.00500121	0.342665	18	F1 vs F2	Up	ECM remodeling	Gene Ontology	collagen-containing extracellular matrix	0.465131	2.30093
transmembrane receptor protein tyrosine kinase signaling pathway	Gene Ontology	GO:0007169	19	79	0.00826931	0.443446	19	F1 vs F2	Up	Signaling pathways	Gene Ontology	transmembrane receptor protein tyrosine kinase ...	0.353159	2.08253
semaphorin-plexin signaling pathway	Gene Ontology	GO:0071526	8	21	0.00993379	0.474627	8	F1 vs F2	Up	Signaling pathways	Gene Ontology	semaphorin-plexin signaling pathway	0.323647	2.00288
positive regulation of phosphatidylinositol 3-kinase signaling	Gene Ontology	GO:0014068	13	47	0.0107142	0.495755	13	F1 vs F2	Up	Signaling pathways	Gene Ontology	positive regulation of phosphatidylinositol 3-k...	0.304733	1.97004
collagen catabolic process	Gene Ontology	GO:0030574	7	17	0.0113412	0.495755	7	F1 vs F2	Up	ECM remodeling	Gene Ontology	collagen catabolic process	0.304733	1.94534
positive regulation of smooth muscle cell proliferation	Gene Ontology	GO:0048661	7	17	0.0113412	0.495755	7	F1 vs F2	Up	Cell proliferation	Gene Ontology	positive regulation of smooth muscle cell proli...	0.304733	1.94534
adenylate cyclase-inhibiting G protein-coupled receptor signaling pathway	Gene Ontology	GO:0007193	7	17	0.0113412	0.495755	7	F1 vs F2	Up	Signaling pathways	Gene Ontology	adenylate cyclase-inhibiting G protein-coupled ...	0.304733	1.94534
positive regulation of collagen biosynthetic process	Gene Ontology	GO:0032967	6	13	0.0124916	0.511053	6	F1 vs F2	Up	ECM remodeling	Gene Ontology	positive regulation of collagen biosynthetic pr...	0.291534	1.90338
negative regulation of cell cycle	Gene Ontology	GO:0045786	6	13	0.0124916	0.511053	6	F1 vs F2	Up	Cell proliferation	Gene Ontology	negative regulation of cell cycle	0.291534	1.90338
triglyceride catabolic process	Gene Ontology	GO:0019433	5	9	0.0128105	0.511053	5	F1 vs F2	Up	Lipid metabolism	Gene Ontology	triglyceride catabolic process	0.291534	1.89243
fat cell differentiation	Gene Ontology	GO:0045444	12	43	0.0131751	0.517937	12	F1 vs F2	Up	Lipid metabolism	Gene Ontology	fat cell differentiation	0.285723	1.88025
inactivation of MAPK activity	Gene Ontology	GO:0000188	6	14	0.0162444	0.525631	6	F1 vs F2	Up	Signaling pathways	Gene Ontology	inactivation of MAPK activity	0.279319	1.7893
interleukin-1 receptor activity	Gene Ontology	GO:0004908	4	6	0.0168169	0.525631	4	F1 vs F2	Up	Inflammation	Gene Ontology	interleukin-1 receptor activity	0.279319	1.77425
negative regulation of p38MAPK cascade	Gene Ontology	GO:1903753	4	6	0.0168169	0.525631	4	F1 vs F2	Up	Signaling pathways	Gene Ontology	negative regulation of p38MAPK cascade	0.279319	1.77425
vascular endothelial growth factor receptor signaling pathway	Gene Ontology	GO:0048010	5	10	0.0175335	0.525631	5	F1 vs F2	Up	Signaling pathways	Gene Ontology	vascular endothelial growth factor receptor sig...	0.279319	1.75613
positive regulation of cell population proliferation	Gene Ontology	GO:0008284	35	190	0.0176255	0.525631	35	F1 vs F2	Up	Cell proliferation	Gene Ontology	positive regulation of cell population prolifer...	0.279319	1.75386
endodermal cell differentiation	Gene Ontology	GO:0035987	6	15	0.0207076	0.525631	6	F1 vs F2	Up	Cell differentiation	Gene Ontology	endodermal cell differentiation	0.279319	1.68387
laminin binding	Gene Ontology	GO:0043236	5	11	0.023278	0.525631	5	F1 vs F2	Up	ECM remodeling	Gene Ontology	laminin binding	0.279319	1.63305
very-low-density lipoprotein particle	Gene Ontology	GO:0034361	4	7	0.0241986	0.525631	4	F1 vs F2	Up	Lipid metabolism	Gene Ontology	very-low-density lipoprotein particle	0.279319	1.61621
negative regulation of tumor necrosis factor-mediated signaling pathway	Gene Ontology	GO:0010804	4	7	0.0241986	0.525631	4	F1 vs F2	Up	Signaling pathways	Gene Ontology	negative regulation of tumor necrosis factor-me...	0.279319	1.61621
mitotic cell cycle	Gene Ontology	GO:0000278	14	60	0.0261277	0.525631	14	F1 vs F2	Up	Cell proliferation	Gene Ontology	mitotic cell cycle	0.279319	1.5829
negative regulation of apoptotic signaling pathway	Gene Ontology	GO:2001234	5	12	0.0301099	0.542185	5	F1 vs F2	Up	Signaling pathways	Gene Ontology	negative regulation of apoptotic signaling pathway	0.265853	1.52129
enteric nervous system development	Gene Ontology	GO:0048484	5	12	0.0301099	0.542185	5	F1 vs F2	Up	Cell differentiation	Gene Ontology	enteric nervous system development	0.265853	1.52129
voltage-gated calcium channel complex	Gene Ontology	GO:0005891	5	12	0.0301099	0.542185	5	F1 vs F2	Up	Signaling pathways	Gene Ontology	voltage-gated calcium channel complex	0.265853	1.52129
nervous system development	Gene Ontology	GO:0007399	17	80	0.030577	0.542185	17	F1 vs F2	Up	Cell differentiation	Gene Ontology	nervous system development	0.265853	1.51461
voltage-gated calcium channel activity	Gene Ontology	GO:0005245	7	22	0.0317445	0.542185	7	F1 vs F2	Up	Signaling pathways	Gene Ontology	voltage-gated calcium channel activity	0.265853	1.49833
spindle microtubule	Gene Ontology	GO:0005876	7	22	0.0317445	0.542185	7	F1 vs F2	Up	Cell proliferation	Gene Ontology	spindle microtubule	0.265853	1.49833
adrenal gland development	Gene Ontology	GO:0030325	6	17	0.0319645	0.542185	6	F1 vs F2	Up	Cell differentiation	Gene Ontology	adrenal gland development	0.265853	1.49533
positive regulation of transforming growth factor beta receptor signaling pathway	Gene Ontology	GO:0030511	6	17	0.0319645	0.542185	6	F1 vs F2	Up	Signaling pathways	Gene Ontology	positive regulation of transforming growth fact...	0.265853	1.49533
cholesterol homeostasis	Gene Ontology	GO:0042632	12	50	0.0321629	0.542185	12	F1 vs F2	Up	Lipid metabolism	Gene Ontology	cholesterol homeostasis	0.265853	1.49264
post-embryonic development	Gene Ontology	GO:0009791	12	50	0.0321629	0.542185	12	F1 vs F2	Up	Cell differentiation	Gene Ontology	post-embryonic development	0.265853	1.49264
activation of phospholipase C activity	Gene Ontology	GO:0007202	4	8	0.0332515	0.542185	4	F1 vs F2	Up	Lipid metabolism	Gene Ontology	activation of phospholipase C activity	0.265853	1.47819
chondroitin sulfate proteoglycan biosynthetic process	Gene Ontology	GO:0050650	4	8	0.0332515	0.542185	4	F1 vs F2	Up	Lipid metabolism	Gene Ontology	chondroitin sulfate proteoglycan biosynthetic p...	0.265853	1.47819
vascular endothelial growth factor signaling pathway	Gene Ontology	GO:0038084	4	8	0.0332515	0.542185	4	F1 vs F2	Up	Signaling pathways	Gene Ontology	vascular endothelial growth factor signaling pa...	0.265853	1.47819
cardiac septum morphogenesis	Gene Ontology	GO:0060411	4	8	0.0332515	0.542185	4	F1 vs F2	Up	Cell differentiation	Gene Ontology	cardiac septum morphogenesis	0.265853	1.47819
cardiac right ventricle morphogenesis	Gene Ontology	GO:0003215	4	8	0.0332515	0.542185	4	F1 vs F2	Up	Cell differentiation	Gene Ontology	cardiac right ventricle morphogenesis	0.265853	1.47819
integrin-mediated signaling pathway	Gene Ontology	GO:0007229	11	45	0.035614	0.550997	11	F1 vs F2	Up	ECM remodeling	Gene Ontology	integrin-mediated signaling pathway	0.258851	1.44838
male gonad development	Gene Ontology	GO:0008584	12	51	0.035961	0.550997	12	F1 vs F2	Up	Cell differentiation	Gene Ontology	male gonad development	0.258851	1.44417
branching involved in blood vessel morphogenesis	Gene Ontology	GO:0001569	7	23	0.0376655	0.550997	7	F1 vs F2	Up	Cell differentiation	Gene Ontology	branching involved in blood vessel morphogenesis	0.258851	1.42406
calcium ion import	Gene Ontology	GO:0070509	5	13	0.0380784	0.550997	5	F1 vs F2	Up	Signaling pathways	Gene Ontology	calcium ion import	0.258851	1.41932
sulfate transmembrane transporter activity	Gene Ontology	GO:0015116	5	13	0.0380784	0.550997	5	F1 vs F2	Up	Lipid metabolism	Gene Ontology	sulfate transmembrane transporter activity	0.258851	1.41932
positive regulation of Wnt signaling pathway	Gene Ontology	GO:0030177	6	18	0.0388389	0.550997	6	F1 vs F2	Up	Cell differentiation	Gene Ontology	positive regulation of Wnt signaling pathway	0.258851	1.41073
transforming growth factor beta receptor signaling pathway	Gene Ontology	GO:0007179	11	46	0.0399765	0.550997	11	F1 vs F2	Up	Signaling pathways	Gene Ontology	transforming growth factor beta receptor signal...	0.258851	1.39819
activation of MAPK activity	Gene Ontology	GO:0000187	12	52	0.040066	0.550997	12	F1 vs F2	Up	Signaling pathways	Gene Ontology	activation of MAPK activity	0.258851	1.39722
heart development	Gene Ontology	GO:0007507	20	103	0.0414331	0.550997	20	F1 vs F2	Up	Cell differentiation	Gene Ontology	heart development	0.258851	1.38265
secondary active sulfate transmembrane transporter activity	Gene Ontology	GO:0008271	4	9	0.0440174	0.550997	4	F1 vs F2	Up	Lipid metabolism	Gene Ontology	secondary active sulfate transmembrane transpor...	0.258851	1.35638
sympathetic nervous system development	Gene Ontology	GO:0048485	4	9	0.0440174	0.550997	4	F1 vs F2	Up	Cell differentiation	Gene Ontology	sympathetic nervous system development	0.258851	1.35638
endocardial cushion development	Gene Ontology	GO:0003197	4	9	0.0440174	0.550997	4	F1 vs F2	Up	Cell differentiation	Gene Ontology	endocardial cushion development	0.258851	1.35638
adenylate cyclase-modulating G protein-coupled receptor signaling pathway	Gene Ontology	GO:0007188	10	41	0.0443812	0.550997	10	F1 vs F2	Up	Signaling pathways	Gene Ontology	adenylate cyclase-modulating G protein-coupled ...	0.258851	1.3528
negative regulation of Notch signaling pathway	Gene Ontology	GO:0045746	6	19	0.0465842	0.550997	6	F1 vs F2	Up	Cell differentiation	Gene Ontology	negative regulation of Notch signaling pathway	0.258851	1.33176
positive regulation of fatty acid oxidation	Gene Ontology	GO:0046321	3	5	0.0467406	0.550997	3	F1 vs F2	Up	Lipid metabolism	Gene Ontology	positive regulation of fatty acid oxidation	0.258851	1.33031
high-density lipoprotein particle	Gene Ontology	GO:0034364	3	5	0.0467406	0.550997	3	F1 vs F2	Up	Lipid metabolism	Gene Ontology	high-density lipoprotein particle	0.258851	1.33031
inner ear auditory receptor cell differentiation	Gene Ontology	GO:0042491	3	5	0.0467406	0.550997	3	F1 vs F2	Up	Cell differentiation	Gene Ontology	inner ear auditory receptor cell differentiation	0.258851	1.33031
positive regulation of triglyceride catabolic process	Gene Ontology	GO:0010898	3	5	0.0467406	0.550997	3	F1 vs F2	Up	Lipid metabolism	Gene Ontology	positive regulation of triglyceride catabolic p...	0.258851	1.33031
hepatocyte proliferation	Gene Ontology	GO:0072574	3	5	0.0467406	0.550997	3	F1 vs F2	Up	Cell proliferation	Gene Ontology	hepatocyte proliferation	0.258851	1.33031
positive regulation of signal transduction	Gene Ontology	GO:0009967	3	5	0.0467406	0.550997	3	F1 vs F2	Up	Signaling pathways	Gene Ontology	positive regulation of signal transduction	0.258851	1.33031
interleukin-18-mediated signaling pathway	Gene Ontology	GO:0035655	3	5	0.0467406	0.550997	3	F1 vs F2	Up	Inflammation	Gene Ontology	interleukin-18-mediated signaling pathway	0.258851	1.33031
cardiac muscle tissue morphogenesis	Gene Ontology	GO:0055008	3	5	0.0467406	0.550997	3	F1 vs F2	Up	Cell differentiation	Gene Ontology	cardiac muscle tissue morphogenesis	0.258851	1.33031
phospholipid scramblase activity	Gene Ontology	GO:0017128	3	5	0.0467406	0.550997	3	F1 vs F2	Up	Lipid metabolism	Gene Ontology	phospholipid scramblase activity	0.258851	1.33031
pericardium morphogenesis	Gene Ontology	GO:0003344	3	5	0.0467406	0.550997	3	F1 vs F2	Up	Cell differentiation	Gene Ontology	pericardium morphogenesis	0.258851	1.33031
neuron differentiation	Gene Ontology	GO:0030182	14	66	0.0472044	0.550997	14	F1 vs F2	Up	Cell differentiation	Gene Ontology	neuron differentiation	0.258851	1.32602
cholesterol transfer activity	Gene Ontology	GO:0120020	5	14	0.0472166	0.550997	5	F1 vs F2	Up	Lipid metabolism	Gene Ontology	cholesterol transfer activity	0.258851	1.32591
regulation of MAPK cascade	Gene Ontology	GO:0043408	5	14	0.0472166	0.550997	5	F1 vs F2	Up	Signaling pathways	Gene Ontology	regulation of MAPK cascade	0.258851	1.32591
negative regulation of TORC1 signaling	Gene Ontology	GO:1904262	5	14	0.0472166	0.550997	5	F1 vs F2	Up	Signaling pathways	Gene Ontology	negative regulation of TORC1 signaling	0.258851	1.32591
sulfate transmembrane transport	Gene Ontology	GO:1902358	5	14	0.0472166	0.550997	5	F1 vs F2	Up	Lipid metabolism	Gene Ontology	sulfate transmembrane transport	0.258851	1.32591
positive regulation of osteoblast differentiation	Gene Ontology	GO:0045669	10	42	0.0498323	0.571957	10	F1 vs F2	Up	Cell differentiation	Gene Ontology	positive regulation of osteoblast differentiation	0.242636	1.30249
RET signaling	Reactome	R-GGA-8853659	8	13	0.00101	0.396726	8	F1 vs F2	Down	Signaling pathways	Reactome	RET signaling	0.401509	2.99568
Phosphatidylinositol signaling system	KEGG PATHWAY	gga04070	22	85	0.00213002	0.557781	22	F1 vs F2	Down	Signaling pathways	KEGG	Phosphatidylinositol signaling system	0.253536	2.67162
Developmental Biology	Reactome	R-GGA-1266738	18	70	0.00547218	0.796101	18	F1 vs F2	Down	Cell differentiation	Reactome	Developmental Biology	0.0990319	2.26184
Interleukin receptor SHC signaling	Reactome	R-GGA-912526	4	6	0.0166228	0.842253	4	F1 vs F2	Down	Inflammation	Reactome	Interleukin receptor SHC signaling	0.0745575	1.7793
p53 signaling pathway	KEGG PATHWAY	gga04115	15	63	0.0184576	0.842253	15	F1 vs F2	Down	Apoptosis	KEGG	p53 signaling pathway	0.0745575	1.73383
Focal adhesion	KEGG PATHWAY	gga04510	30	161	0.0225302	0.842253	30	F1 vs F2	Down	ECM remodeling	KEGG	Focal adhesion	0.0745575	1.64723
Hedgehog signaling pathway	KEGG PATHWAY	gga04340	10	37	0.026085	0.842253	10	F1 vs F2	Down	Cell differentiation	KEGG	Hedgehog signaling pathway	0.0745575	1.58361
Interleukin-2 family signaling	Reactome	R-GGA-451927	5	12	0.029721	0.842253	5	F1 vs F2	Down	Inflammation	Reactome	Interleukin-2 family signaling	0.0745575	1.52694
Wnt signaling pathway	KEGG PATHWAY	gga04310	23	120	0.0329024	0.842253	23	F1 vs F2	Down	Cell differentiation	KEGG	Wnt signaling pathway	0.0745575	1.48277
Signaling by Rho GTPases	Reactome	R-GGA-194315	24	127	0.0337666	0.842253	24	F1 vs F2	Down	Signaling pathways	Reactome	Signaling by Rho GTPases	0.0745575	1.47151
Mitotic Prometaphase	Reactome	R-GGA-68877	14	63	0.0346851	0.842253	14	F1 vs F2	Down	Cell proliferation	Reactome	Mitotic Prometaphase	0.0745575	1.45986
Signaling by MET	Reactome	R-GGA-6806834	7	23	0.0370712	0.842253	7	F1 vs F2	Down	Signaling pathways	Reactome	Signaling by MET	0.0745575	1.43096
ErbB signaling pathway	KEGG PATHWAY	gga04012	15	70	0.0374218	0.842253	15	F1 vs F2	Down	Signaling pathways	KEGG	ErbB signaling pathway	0.0745575	1.42688
Regulation of TP53 Activity	Reactome	R-GGA-5633007	5	13	0.037598	0.842253	5	F1 vs F2	Down	Apoptosis	Reactome	Regulation of TP53 Activity	0.0745575	1.42483
Cell-extracellular matrix interactions	Reactome	R-GGA-446353	3	5	0.0463376	0.842253	3	F1 vs F2	Down	ECM remodeling	Reactome	Cell-extracellular matrix interactions	0.0745575	1.33407
Amplification of signal from the kinetochores	Reactome	R-GGA-141424	9	36	0.0482885	0.842253	9	F1 vs F2	Down	Cell proliferation	Reactome	Amplification of signal from the kinetochores	0.0745575	1.31616
Amplification of signal from unattached kinetochores via a MAD2 inhibitory signal	Reactome	R-GGA-141444	9	36	0.0482885	0.842253	9	F1 vs F2	Down	Cell proliferation	Reactome	Amplification of signal from unattached kinet...	0.0745575	1.31616
positive regulation of transcription by RNA polymerase II	Gene Ontology	GO:0045944	116	672	0.000275922	0.148108	116	F1 vs F2	Down	Signaling pathways	Gene Ontology	positive regulation of transcription by RNA pol...	0.829423	3.55921
negative regulation of transcription by RNA polymerase II	Gene Ontology	GO:0000122	84	454	0.000301645	0.148108	84	F1 vs F2	Down	Signaling pathways	Gene Ontology	negative regulation of transcription by RNA pol...	0.829423	3.5205
RNA polymerase II cis-regulatory region sequence-specific DNA binding	Gene Ontology	GO:0000978	67	354	0.000709536	0.309673	67	F1 vs F2	Down	Signaling pathways	Gene Ontology	RNA polymerase II cis-regulatory region sequenc...	0.509096	3.14903
DNA-binding transcription activator activity, RNA polymerase II-specific	Gene Ontology	GO:0001228	53	274	0.00162375	0.455578	53	F1 vs F2	Down	Signaling pathways	Gene Ontology	DNA-binding transcription activator activity, R...	0.341438	2.78948
dendrite morphogenesis	Gene Ontology	GO:0048813	8	18	0.00474809	0.746892	8	F1 vs F2	Down	Cell differentiation	Gene Ontology	dendrite morphogenesis	0.126742	2.32348
cell cycle arrest	Gene Ontology	GO:0007050	12	37	0.00494379	0.746892	12	F1 vs F2	Down	Cell proliferation	Gene Ontology	cell cycle arrest	0.126742	2.30594
signal transduction	Gene Ontology	GO:0007165	52	293	0.00801841	0.842253	52	F1 vs F2	Down	Signaling pathways	Gene Ontology	signal transduction	0.0745575	2.09591
negative regulation of fat cell differentiation	Gene Ontology	GO:0045599	10	30	0.00852185	0.842253	10	F1 vs F2	Down	Lipid metabolism	Gene Ontology	negative regulation of fat cell differentiation	0.0745575	2.06947
muscle structure development	Gene Ontology	GO:0061061	5	8	0.00890066	0.842253	5	F1 vs F2	Down	Cell differentiation	Gene Ontology	muscle structure development	0.0745575	2.05058
phosphatidylinositol N-acetylglucosaminyltransferase activity	Gene Ontology	GO:0017176	4	5	0.010893	0.842253	4	F1 vs F2	Down	Signaling pathways	Gene Ontology	phosphatidylinositol N-acetylglucosaminyltransf...	0.0745575	1.96285
mitotic cytokinesis	Gene Ontology	GO:0000281	10	32	0.0121335	0.842253	10	F1 vs F2	Down	Cell proliferation	Gene Ontology	mitotic cytokinesis	0.0745575	1.91601
negative regulation of canonical Wnt signaling pathway	Gene Ontology	GO:0090090	18	77	0.012204	0.842253	18	F1 vs F2	Down	Cell differentiation	Gene Ontology	negative regulation of canonical Wnt signaling ...	0.0745575	1.9135
very long-chain fatty acid metabolic process	Gene Ontology	GO:0000038	5	9	0.0126333	0.842253	5	F1 vs F2	Down	Lipid metabolism	Gene Ontology	very long-chain fatty acid metabolic process	0.0745575	1.89848
canonical Wnt signaling pathway	Gene Ontology	GO:0060070	12	43	0.0128482	0.842253	12	F1 vs F2	Down	Cell differentiation	Gene Ontology	canonical Wnt signaling pathway	0.0745575	1.89116
ATPase-coupled intramembrane lipid transporter activity	Gene Ontology	GO:0140326	6	14	0.0159933	0.842253	6	F1 vs F2	Down	Lipid metabolism	Gene Ontology	ATPase-coupled intramembrane lipid transporter ...	0.0745575	1.79606
glycosylphosphatidylinositol-N-acetylglucosaminyltransferase (GPI-GnT) complex	Gene Ontology	GO:0000506	4	6	0.0166228	0.842253	4	F1 vs F2	Down	Signaling pathways	Gene Ontology	glycosylphosphatidylinositol-N-acetylglucosamin...	0.0745575	1.7793
Wnt-activated receptor activity	Gene Ontology	GO:0042813	5	10	0.0172963	0.842253	5	F1 vs F2	Down	Cell differentiation	Gene Ontology	Wnt-activated receptor activity	0.0745575	1.76205
phospholipid translocation	Gene Ontology	GO:0045332	7	19	0.0174959	0.842253	7	F1 vs F2	Down	Lipid metabolism	Gene Ontology	phospholipid translocation	0.0745575	1.75706
calcium-dependent cysteine-type endopeptidase activity	Gene Ontology	GO:0004198	5	11	0.0229703	0.842253	5	F1 vs F2	Down	Signaling pathways	Gene Ontology	calcium-dependent cysteine-type endopeptidase a...	0.0745575	1.63883
negative regulation of osteoblast proliferation	Gene Ontology	GO:0033689	4	7	0.0239266	0.842253	4	F1 vs F2	Down	Cell proliferation	Gene Ontology	negative regulation of osteoblast proliferation	0.0745575	1.62112
positive regulation of dendrite development	Gene Ontology	GO:1900006	4	7	0.0239266	0.842253	4	F1 vs F2	Down	Cell differentiation	Gene Ontology	positive regulation of dendrite development	0.0745575	1.62112
regulation of chondrocyte differentiation	Gene Ontology	GO:0032330	4	7	0.0239266	0.842253	4	F1 vs F2	Down	Cell differentiation	Gene Ontology	regulation of chondrocyte differentiation	0.0745575	1.62112
regulation of insulin-like growth factor receptor signaling pathway	Gene Ontology	GO:0043567	4	7	0.0239266	0.842253	4	F1 vs F2	Down	Signaling pathways	Gene Ontology	regulation of insulin-like growth factor recept...	0.0745575	1.62112
intracellular receptor signaling pathway	Gene Ontology	GO:0030522	7	21	0.0260455	0.842253	7	F1 vs F2	Down	Signaling pathways	Gene Ontology	intracellular receptor signaling pathway	0.0745575	1.58427
positive regulation of smoothened signaling pathway	Gene Ontology	GO:0045880	7	21	0.0260455	0.842253	7	F1 vs F2	Down	Signaling pathways	Gene Ontology	positive regulation of smoothened signaling pat...	0.0745575	1.58427
lipid droplet	Gene Ontology	GO:0005811	11	43	0.0273058	0.842253	11	F1 vs F2	Down	Lipid metabolism	Gene Ontology	lipid droplet	0.0745575	1.56374
positive regulation of cardiac muscle cell proliferation	Gene Ontology	GO:0060045	6	17	0.0315002	0.842253	6	F1 vs F2	Down	Cell proliferation	Gene Ontology	positive regulation of cardiac muscle cell prol...	0.0745575	1.50169
regulation of cell population proliferation	Gene Ontology	GO:0042127	18	87	0.0315412	0.842253	18	F1 vs F2	Down	Cell proliferation	Gene Ontology	regulation of cell population proliferation	0.0745575	1.50112
regulation of insulin receptor signaling pathway	Gene Ontology	GO:0046626	4	8	0.0328875	0.842253	4	F1 vs F2	Down	Signaling pathways	Gene Ontology	regulation of insulin receptor signaling pathway	0.0745575	1.48297
high-density lipoprotein particle remodeling	Gene Ontology	GO:0034375	4	8	0.0328875	0.842253	4	F1 vs F2	Down	Lipid metabolism	Gene Ontology	high-density lipoprotein particle remodeling	0.0745575	1.48297
positive regulation of fat cell differentiation	Gene Ontology	GO:0045600	8	28	0.0349621	0.842253	8	F1 vs F2	Down	Lipid metabolism	Gene Ontology	positive regulation of fat cell differentiation	0.0745575	1.4564
outflow tract morphogenesis	Gene Ontology	GO:0003151	7	23	0.0370712	0.842253	7	F1 vs F2	Down	Cell differentiation	Gene Ontology	outflow tract morphogenesis	0.0745575	1.43096
mitotic cell cycle checkpoint	Gene Ontology	GO:0007093	5	13	0.037598	0.842253	5	F1 vs F2	Down	Cell proliferation	Gene Ontology	mitotic cell cycle checkpoint	0.0745575	1.42483
non-canonical Wnt signaling pathway	Gene Ontology	GO:0035567	5	13	0.037598	0.842253	5	F1 vs F2	Down	Cell differentiation	Gene Ontology	non-canonical Wnt signaling pathway	0.0745575	1.42483
digestive tract development	Gene Ontology	GO:0048565	6	18	0.0382866	0.842253	6	F1 vs F2	Down	Cell differentiation	Gene Ontology	digestive tract development	0.0745575	1.41695
osteoblast differentiation	Gene Ontology	GO:0001649	11	46	0.0391459	0.842253	11	F1 vs F2	Down	Cell differentiation	Gene Ontology	osteoblast differentiation	0.0745575	1.40731
negative regulation of BMP signaling pathway	Gene Ontology	GO:0030514	9	35	0.0425435	0.842253	9	F1 vs F2	Down	Cell differentiation	Gene Ontology	negative regulation of BMP signaling pathway	0.0745575	1.37117
eyelid development in camera-type eye	Gene Ontology	GO:0061029	4	9	0.0435483	0.842253	4	F1 vs F2	Down	Cell differentiation	Gene Ontology	eyelid development in camera-type eye	0.0745575	1.36103
positive regulation of extrinsic apoptotic signaling pathway via death domain receptors	Gene Ontology	GO:1902043	4	9	0.0435483	0.842253	4	F1 vs F2	Down	Signaling pathways	Gene Ontology	positive regulation of extrinsic apoptotic sign...	0.0745575	1.36103
cholesterol metabolic process	Gene Ontology	GO:0008203	7	24	0.0435826	0.842253	7	F1 vs F2	Down	Lipid metabolism	Gene Ontology	cholesterol metabolic process	0.0745575	1.36069
positive regulation of insulin-like growth factor receptor signaling pathway	Gene Ontology	GO:0043568	3	5	0.0463376	0.842253	3	F1 vs F2	Down	Signaling pathways	Gene Ontology	positive regulation of insulin-like growth fact...	0.0745575	1.33407
smoothened signaling pathway involved in dorsal/ventral neural tube patterning	Gene Ontology	GO:0060831	3	5	0.0463376	0.842253	3	F1 vs F2	Down	Signaling pathways	Gene Ontology	smoothened signaling pathway involved in dorsal...	0.0745575	1.33407
cellular response to cholesterol	Gene Ontology	GO:0071397	3	5	0.0463376	0.842253	3	F1 vs F2	Down	Lipid metabolism	Gene Ontology	cellular response to cholesterol	0.0745575	1.33407
glomerular visceral epithelial cell development	Gene Ontology	GO:0072015	3	5	0.0463376	0.842253	3	F1 vs F2	Down	Cell differentiation	Gene Ontology	glomerular visceral epithelial cell development	0.0745575	1.33407
negative regulation of mitochondrial outer membrane permeabilization involved in apoptotic signaling pathway	Gene Ontology	GO:1901029	3	5	0.0463376	0.842253	3	F1 vs F2	Down	Signaling pathways	Gene Ontology	negative regulation of mitochondrial outer memb...	0.0745575	1.33407
histone methyltransferase activity	Gene Ontology	GO:0042054	3	5	0.0463376	0.842253	3	F1 vs F2	Down	Signaling pathways	Gene Ontology	histone methyltransferase activity	0.0745575	1.33407
positive regulation of B cell receptor signaling pathway	Gene Ontology	GO:0050861	3	5	0.0463376	0.842253	3	F1 vs F2	Down	Signaling pathways	Gene Ontology	positive regulation of B cell receptor signalin...	0.0745575	1.33407
plasma membrane signaling receptor complex	Gene Ontology	GO:0098802	3	5	0.0463376	0.842253	3	F1 vs F2	Down	Signaling pathways	Gene Ontology	plasma membrane signaling receptor complex	0.0745575	1.33407
