# Supplementary material for: Stage-Specific lncRNA–mRNA Co-Expression Networks in Chicken Granulosa Cells Across Hierarchical Follicle Development
Source: Animals (Basel). 2026 Apr 28;16(9):1351. doi: 10.3390/ani16091351 (PMC13162649; doi:10.3390/ani16091351)
Supplement: Supplementary file 1 [file animals-16-01351-s001.zip › Table_S4a_DELs_F5vsSYF.xlsx]

## Sheet: S4a_DELs_F5vsSYF
gene_id	baseMean	log2FoldChange	lfcSE	stat	pvalue	padj	status
ENSGALG00000058695	11120.5	3.21797	0.225534	14.2682	3.4537e-46	3.86607e-42	Up
G36055	361.306	-7.9191	0.606718	-13.0524	6.16101e-39	3.44831e-35	Down
ENSGALG00000064025	209.341	-5.75578	0.477239	-12.0606	1.70605e-33	6.36585e-30	Down
G5602	132.876	-6.63209	0.613198	-10.8156	2.90427e-27	8.12759e-24	Down
ENSGALG00000057502	1295.95	-2.95911	0.281603	-10.5081	7.92896e-26	1.77513e-22	Down
ENSGALG00000057517	664.837	-2.88609	0.276681	-10.4311	1.78797e-25	3.33575e-22	Down
ENSGALG00000058865	120.282	-3.61284	0.360216	-10.0296	1.12919e-23	1.80573e-20	Down
G38093	291.007	-2.98167	0.297845	-10.0108	1.36598e-23	1.91135e-20	Down
ENSGALG00000066665	620.063	3.02523	0.327651	9.23308	2.62953e-20	3.27056e-17	Up
G3727	115.329	-3.37249	0.375523	-8.9808	2.68812e-19	3.00908e-16	Down
G17556	96.5642	2.99751	0.336205	8.9157	4.84726e-19	4.93275e-16	Up
ENSGALG00000062823	13656.8	2.36607	0.27234	8.68792	3.69133e-18	3.4434e-15	Up
ENSGALG00000060985	697.011	-2.40807	0.278766	-8.63831	5.70522e-18	4.91263e-15	Down
G32812	543.735	-1.93838	0.225796	-8.58468	9.10905e-18	7.28334e-15	Down
ENSGALG00000054555	1099.66	2.70576	0.322505	8.38982	4.86889e-17	3.63349e-14	Up
G30283	55.9102	-4.51868	0.541907	-8.33848	7.52513e-17	5.26477e-14	Down
G4708	77.2334	-3.69865	0.451128	-8.19868	2.43046e-16	1.60038e-13	Down
G34597	849.445	3.18497	0.390269	8.16096	3.32367e-16	2.06695e-13	Up
G3693	299.518	-2.18385	0.268289	-8.13994	3.95468e-16	2.32993e-13	Down
G1046	215.989	-2.66503	0.334049	-7.97798	1.48753e-15	8.32569e-13	Down
ENSGALG00000066126	264.649	-2.24402	0.281607	-7.96862	1.60454e-15	8.55297e-13	Down
ENSGALG00000065845	377.93	-2.18579	0.275915	-7.92195	2.33823e-15	1.18973e-12	Down
ENSGALG00000064016	64.5621	-6.61769	0.844777	-7.83366	4.73874e-15	2.30633e-12	Down
G28492	64.7063	3.26868	0.427909	7.63874	2.19357e-14	1.02312e-11	Up
G40021	3902.26	1.64985	0.216382	7.62469	2.44618e-14	1.0953e-11	Up
G2722	722.672	-2.24729	0.296453	-7.5806	3.43965e-14	1.4809e-11	Down
ENSGALG00000068336	674.019	3.22472	0.427945	7.53536	4.87e-14	2.01907e-11	Up
G9305	52.6444	-3.38419	0.452786	-7.47414	7.77112e-14	3.10678e-11	Down
G25960	66.1107	-3.32011	0.446113	-7.44231	9.89392e-14	3.81905e-11	Down
ENSGALG00000062530	419.057	-1.8657	0.251766	-7.41045	1.25872e-13	4.69672e-11	Down
ENSGALG00000048674	2886.05	-2.17913	0.299965	-7.2646	3.74147e-13	1.35103e-10	Down
G5394	2699.8	1.98618	0.274788	7.22806	4.89934e-13	1.71385e-10	Up
G1207	708.246	2.70728	0.376626	7.18825	6.56264e-13	2.22613e-10	Up
ENSGALG00000060902	816.35	1.84947	0.258782	7.14683	8.8802e-13	2.92367e-10	Up
G7146	46.4735	-3.42067	0.480558	-7.11813	1.09403e-12	3.49903e-10	Down
G18490	1525.82	2.85895	0.402839	7.097	1.27497e-12	3.96445e-10	Up
ENSGALG00000067146	311.958	-2.07656	0.293064	-7.08569	1.38357e-12	4.18586e-10	Down
ENSGALG00000054888	193.382	2.58577	0.367275	7.04041	1.9168e-12	5.6465e-10	Up
G21210	217.206	2.23922	0.321322	6.96878	3.19692e-12	9.17598e-10	Up
ENSGALG00000066736	90.582	-3.15955	0.454508	-6.95159	3.61185e-12	1.01078e-09	Down
ENSGALG00000049635	39.8695	-3.83105	0.552944	-6.92846	4.25454e-12	1.16159e-09	Down
ENSGALG00000060336	39.4725	-4.89656	0.7121	-6.87622	6.14596e-12	1.63805e-09	Down
ENSGALG00000064568	9599.75	1.8005	0.262263	6.86525	6.63736e-12	1.6886e-09	Up
G11907	111.77	-2.17427	0.316665	-6.86617	6.59505e-12	1.6886e-09	Down
G18014	33.1362	-4.6067	0.677989	-6.79465	1.08579e-11	2.70096e-09	Down
ENSGALG00000056485	478.671	2.24472	0.33166	6.76815	1.30437e-11	3.10662e-09	Up
ENSGALG00000061593	40.6131	4.2995	0.634987	6.77101	1.27885e-11	3.10662e-09	Up
G5294	39.6363	-3.5529	0.5255	-6.761	1.37046e-11	3.19603e-09	Down
ENSGALG00000066289	5475.09	1.63909	0.243909	6.72008	1.81624e-11	4.14918e-09	Up
G24142	46.8429	-4.25914	0.634907	-6.70829	1.96917e-11	4.40858e-09	Down
ENSGALG00000062559	59.6863	2.5665	0.3845	6.6749	2.47407e-11	5.43033e-09	Up
G40813	45.1895	-3.49797	0.525461	-6.65695	2.79566e-11	6.0182e-09	Down
G11623	34.2347	3.72701	0.563904	6.60929	3.8616e-11	8.15599e-09	Up
G24588	319.754	-2.55539	0.388597	-6.57593	4.83504e-11	1.00229e-08	Down
G22966	42.7138	-3.30684	0.504194	-6.55867	5.42908e-11	1.10496e-08	Down
ENSGALG00000063524	47.3799	3.63916	0.573225	6.34858	2.1731e-10	4.34387e-08	Up
G33565	187.693	-2.21732	0.34949	-6.34446	2.23211e-10	4.38354e-08	Down
ENSGALG00000053800	49.9605	3.77889	0.600055	6.29757	3.02355e-10	5.83545e-08	Up
G35164	58.1072	-2.42364	0.385894	-6.28058	3.37319e-10	6.39991e-08	Down
ENSGALG00000061960	140.193	-2.50152	0.399108	-6.26778	3.66228e-10	6.83259e-08	Down
G22927	659.758	1.50154	0.239775	6.26229	3.79364e-10	6.96165e-08	Up
ENSGALG00000067643	76.8305	2.21716	0.354359	6.25682	3.92905e-10	7.09383e-08	Up
G30647	64.3421	-2.94799	0.47148	-6.25263	4.03608e-10	7.17141e-08	Down
ENSGALG00000065071	47.1771	-2.83541	0.45426	-6.24182	4.3251e-10	7.56487e-08	Down
G1496	59.0159	2.33691	0.376988	6.1989	5.68605e-10	9.79225e-08	Up
ENSGALG00000060022	169.122	1.74197	0.281443	6.18941	6.03889e-10	1.02423e-07	Up
G3673	395.903	-1.58728	0.256554	-6.18692	6.13508e-10	1.02502e-07	Down
G17379	72.7807	2.27471	0.368014	6.18104	6.36802e-10	1.04829e-07	Up
ENSGALG00000047529	201.311	-1.75987	0.285229	-6.17002	6.82817e-10	1.10775e-07	Down
G10846	225.149	2.45395	0.397951	6.16647	6.98307e-10	1.11669e-07	Up
G9424	381.937	-1.82137	0.296318	-6.14667	7.91284e-10	1.24755e-07	Down
G11614	61.4277	-2.58069	0.423986	-6.08674	1.15235e-09	1.79159e-07	Down
G4244	7382.72	1.18904	0.195464	6.08318	1.17823e-09	1.80673e-07	Up
G7159	47.724	-2.48035	0.409733	-6.05358	1.41662e-09	2.14293e-07	Down
ENSGALG00000056046	120.964	-1.97038	0.326877	-6.02788	1.66123e-09	2.47944e-07	Down
G2279	97.604	2.31791	0.384836	6.0231	1.71103e-09	2.52016e-07	Up
G30530	88.8017	2.548	0.425389	5.9898	2.10101e-09	3.05437e-07	Up
ENSGALG00000063230	63.8193	2.18286	0.365754	5.96809	2.40044e-09	3.44493e-07	Up
ENSGALG00000068189	55.9992	2.65215	0.448406	5.9146	3.32674e-09	4.71386e-07	Up
ENSGALG00000061861	94.9688	-2.76302	0.467739	-5.90718	3.4802e-09	4.86967e-07	Down
G39809	143.585	2.82112	0.47928	5.88617	3.95244e-09	5.46218e-07	Up
ENSGALG00000068263	189.101	1.92586	0.327494	5.8806	4.08782e-09	5.58037e-07	Up
ENSGALG00000055430	476.994	1.58498	0.269807	5.87448	4.24185e-09	5.66871e-07	Up
G7166	115.144	-1.92873	0.328349	-5.87401	4.25381e-09	5.66871e-07	Down
G18744	232.329	1.89841	0.32362	5.86617	4.4597e-09	5.80486e-07	Up
G9158	100.978	1.92432	0.328021	5.86645	4.4522e-09	5.80486e-07	Up
G40814	51.2627	-3.67133	0.626586	-5.85926	4.64922e-09	5.982e-07	Down
ENSGALG00000059932	569.514	-2.14334	0.367453	-5.83297	5.44487e-09	6.92613e-07	Down
G25629	73.4082	1.94565	0.334704	5.81304	6.13477e-09	7.71603e-07	Up
G28806	796.663	1.85287	0.319743	5.79486	6.8377e-09	8.50458e-07	Up
ENSGALG00000058740	1452.51	1.91572	0.331533	5.77837	7.54279e-09	9.25878e-07	Up
ENSGALG00000065894	67.2461	-2.71138	0.46935	-5.77689	7.60951e-09	9.25878e-07	Down
G37251	21.9097	3.84035	0.666857	5.75889	8.46684e-09	1.01912e-06	Up
ENSGALG00000062503	2146.94	-1.26577	0.22082	-5.73213	9.91754e-09	1.18103e-06	Down
G41979	3274.86	-1.42645	0.249132	-5.72568	1.03021e-08	1.21391e-06	Down
G18740	258.716	2.64805	0.46371	5.71057	1.12595e-08	1.31291e-06	Up
G12514	32.8286	-3.35852	0.58879	-5.70409	1.16964e-08	1.34978e-06	Down
ENSGALG00000067171	795.652	-1.4486	0.254229	-5.69801	1.2121e-08	1.38452e-06	Down
ENSGALG00000052081	16.9759	-7.53925	1.32422	-5.69336	1.24561e-08	1.39483e-06	Down
G24092	140.577	1.63308	0.286843	5.6933	1.24605e-08	1.39483e-06	Up
G25158	61.1717	-2.51175	0.441392	-5.69051	1.26658e-08	1.40377e-06	Down
G7191	99.9533	1.85013	0.327093	5.65626	1.54705e-08	1.69781e-06	Up
ENSGALG00000051153	252.564	2.12253	0.375862	5.64709	1.63185e-08	1.77349e-06	Up
ENSGALG00000060604	154.728	2.29435	0.406595	5.64284	1.6727e-08	1.8004e-06	Up
ENSGALG00000060303	23.6016	-3.70264	0.65741	-5.63216	1.77968e-08	1.89731e-06	Down
G30424	47.0806	3.5482	0.63032	5.6292	1.81043e-08	1.91188e-06	Up
ENSGALG00000060212	4916.68	-1.24243	0.222703	-5.57886	2.42098e-08	2.53275e-06	Down
ENSGALG00000064183	31.3329	3.88468	0.696999	5.57344	2.49758e-08	2.5887e-06	Up
ENSGALG00000062500	233.749	1.42125	0.255273	5.56757	2.58317e-08	2.65284e-06	Up
G6186	17.5015	-7.58369	1.36737	-5.54621	2.91929e-08	2.97078e-06	Down
ENSGALG00000055268	140.782	1.85951	0.336136	5.53202	3.16562e-08	3.16392e-06	Up
G39806	202.23	1.52	0.274747	5.53236	3.15947e-08	3.16392e-06	Up
G8574	69.9423	-2.73558	0.496961	-5.50463	3.69952e-08	3.66481e-06	Down
G34782	86.7908	2.22322	0.404945	5.49017	4.01543e-08	3.94287e-06	Up
ENSGALG00000063359	139.897	-1.8825	0.345417	-5.44992	5.03913e-08	4.90505e-06	Down
ENSGALG00000064088	591.435	1.81705	0.334446	5.43302	5.54086e-08	5.34693e-06	Up
G18363	132.032	-2.26237	0.417031	-5.42495	5.79694e-08	5.54624e-06	Down
ENSGALG00000048800	40.3143	-3.38374	0.624052	-5.42221	5.88657e-08	5.58426e-06	Down
ENSGALG00000063376	44.8791	-2.52127	0.466419	-5.40559	6.45948e-08	6.02627e-06	Down
G38699	21.5316	-3.96059	0.732686	-5.40557	6.46017e-08	6.02627e-06	Down
ENSGALG00000065910	23.7156	3.64317	0.674806	5.39883	6.70762e-08	6.20538e-06	Up
G4248	157.13	-2.41015	0.448185	-5.37757	7.54962e-08	6.92709e-06	Down
G1247	47.33	-2.38308	0.443527	-5.37301	7.74323e-08	7.04697e-06	Down
ENSGALG00000064020	36.4529	-3.2188	0.602404	-5.34325	9.12925e-08	8.24136e-06	Down
ENSGALG00000066253	1423.7	1.54189	0.289072	5.33392	9.6116e-08	8.60738e-06	Up
G33079	50.903	2.37498	0.445437	5.3318	9.72414e-08	8.63905e-06	Up
G18351	267.504	-1.30905	0.246973	-5.30035	1.15578e-07	1.01873e-05	Down
ENSGALG00000055580	268.356	1.39418	0.263308	5.29486	1.19106e-07	1.04162e-05	Up
G41552	188.314	1.62972	0.308124	5.28916	1.22881e-07	1.0663e-05	Up
G7147	134.362	-1.52771	0.289054	-5.28521	1.25562e-07	1.08118e-05	Down
ENSGALG00000060944	51.5235	2.06522	0.390981	5.28215	1.27674e-07	1.09098e-05	Up
ENSGALG00000029680	1658.01	1.18595	0.22468	5.27841	1.30311e-07	1.10507e-05	Up
ENSGALG00000064159	1336.8	1.10351	0.209574	5.26549	1.39814e-07	1.17675e-05	Up
G8242	274.168	-1.26321	0.240025	-5.26283	1.41858e-07	1.18504e-05	Down
ENSGALG00000057381	863.061	1.39606	0.267526	5.21841	1.80464e-07	1.49638e-05	Up
ENSGALG00000066587	3584.94	1.16192	0.222813	5.21477	1.84047e-07	1.51487e-05	Up
G21211	2114.33	1.90759	0.365959	5.21258	1.86233e-07	1.52167e-05	Up
G10811	121.843	-1.77677	0.341597	-5.20137	1.9782e-07	1.60464e-05	Down
G14728	152.95	2.07925	0.400443	5.19237	2.07637e-07	1.67215e-05	Up
G8679	64.3692	-2.04848	0.394712	-5.18979	2.10528e-07	1.68332e-05	Down
ENSGALG00000051709	146.567	-1.5729	0.30317	-5.18816	2.12385e-07	1.68612e-05	Down
ENSGALG00000034279	142.7	1.72414	0.333772	5.16562	2.39649e-07	1.87718e-05	Up
ENSGALG00000055532	87.2958	1.905	0.368793	5.16549	2.39804e-07	1.87718e-05	Up
ENSGALG00000064970	70.7653	1.86508	0.362773	5.14116	2.7305e-07	2.12258e-05	Up
ENSGALG00000065065	2091.34	1.02508	0.199526	5.1376	2.78264e-07	2.1482e-05	Up
ENSGALG00000058645	73.353	-1.80085	0.352177	-5.11347	3.16287e-07	2.39224e-05	Down
ENSGALG00000063213	130.122	-1.80557	0.353022	-5.11462	3.14371e-07	2.39224e-05	Down
ENSGALG00000067746	17.3904	-4.02224	0.786338	-5.11515	3.13487e-07	2.39224e-05	Down
G16025	223.784	1.50507	0.295854	5.08719	3.63404e-07	2.73016e-05	Up
G28881	21.8786	3.23434	0.636905	5.07821	3.8101e-07	2.84335e-05	Up
G3718	12.4893	-7.09024	1.39944	-5.06647	4.0527e-07	2.9955e-05	Down
G5305	25.5805	-3.00108	0.592423	-5.06577	4.06749e-07	2.9955e-05	Down
G17212	540.348	-1.33614	0.26406	-5.05999	4.19273e-07	3.06755e-05	Down
ENSGALG00000060496	373.748	1.64944	0.326281	5.05528	4.29762e-07	3.12387e-05	Up
G7048	79.1583	-1.91147	0.378764	-5.0466	4.4973e-07	3.24792e-05	Down
G19113	91.6176	1.72365	0.342096	5.0385	4.69183e-07	3.36669e-05	Up
ENSGALG00000065063	165.075	-1.3865	0.277061	-5.00431	5.60617e-07	3.99716e-05	Down
G27860	207.715	2.39644	0.47941	4.99873	5.77106e-07	4.08868e-05	Up
G2077	23.5363	-6.1415	1.23022	-4.99219	5.96979e-07	4.20288e-05	Down
ENSGALG00000066879	64.0005	-1.96905	0.394561	-4.99048	6.02297e-07	4.21382e-05	Down
ENSGALG00000055348	56.4698	-2.38387	0.477829	-4.98896	6.0705e-07	4.22069e-05	Down
ENSGALG00000060176	52.5549	1.90103	0.38131	4.98551	6.17989e-07	4.2665e-05	Up
G2284	15.3216	4.99803	1.00272	4.98449	6.21261e-07	4.2665e-05	Up
ENSGALG00000055562	30.6432	3.66651	0.736603	4.9776	6.43778e-07	4.39418e-05	Up
ENSGALG00000067548	114.545	-1.76921	0.356062	-4.96882	6.7363e-07	4.57007e-05	Down
ENSGALG00000060388	24.2614	-3.47022	0.699178	-4.96329	6.93079e-07	4.67369e-05	Down
ENSGALG00000035873	16.5579	-4.59229	0.926536	-4.9564	7.18104e-07	4.81345e-05	Down
ENSGALG00000049945	39.8677	2.21389	0.446992	4.95286	7.31305e-07	4.84343e-05	Up
ENSGALG00000059844	227.982	1.88465	0.380556	4.95234	7.33248e-07	4.84343e-05	Up
G39713	129.054	1.62533	0.328235	4.95173	7.35557e-07	4.84343e-05	Up
ENSGALG00000055520	157.462	1.47011	0.29881	4.91989	8.65933e-07	5.66857e-05	Up
ENSGALG00000061045	62.6008	-1.80218	0.367092	-4.90934	9.13825e-07	5.9473e-05	Down
G24365	125.626	-1.47732	0.301343	-4.90245	9.46499e-07	6.12434e-05	Down
ENSGALG00000063734	52.7417	-2.93093	0.598135	-4.90011	9.57822e-07	6.16199e-05	Down
ENSGALG00000067108	60.5161	2.18364	0.445922	4.89692	9.73481e-07	6.19156e-05	Up
G40920	280.063	1.49155	0.304522	4.89801	9.68122e-07	6.19156e-05	Up
G34832	78.5418	-1.73656	0.356405	-4.87244	1.10231e-06	6.97134e-05	Down
ENSGALG00000065842	88.5229	2.35376	0.483556	4.86759	1.12965e-06	7.10413e-05	Up
G38271	40.2763	-2.3044	0.474378	-4.85774	1.18735e-06	7.38399e-05	Down
G956	24.5645	-2.9724	0.611774	-4.85866	1.18182e-06	7.38399e-05	Down
G13233	95.785	-1.65117	0.340454	-4.84991	1.23515e-06	7.63881e-05	Down
ENSGALG00000064141	34.0601	-2.34613	0.484738	-4.83999	1.29846e-06	7.98626e-05	Down
ENSGALG00000047219	343.747	1.7987	0.372865	4.824	1.40706e-06	8.6069e-05	Up
ENSGALG00000056061	18.5575	-3.32897	0.6913	-4.81552	1.46814e-06	8.89461e-05	Down
G31848	101.524	-1.77606	0.368839	-4.81527	1.46999e-06	8.89461e-05	Down
ENSGALG00000056900	18.6916	-3.89923	0.810292	-4.81213	1.49329e-06	8.98705e-05	Down
ENSGALG00000055182	173.537	-1.30277	0.271074	-4.80597	1.54006e-06	9.21896e-05	Down
ENSGALG00000061807	23.2902	-2.69494	0.561447	-4.79999	1.5867e-06	9.44759e-05	Down
G969	314.612	1.34891	0.28131	4.79512	1.62581e-06	9.62926e-05	Up
ENSGALG00000053388	272.628	1.28418	0.268037	4.79106	1.659e-06	9.77413e-05	Up
ENSGALG00000055955	40.1745	-2.20472	0.460856	-4.78396	1.71876e-06	0.000100435	Down
G7827	20.9879	-3.90694	0.816753	-4.7835	1.72267e-06	0.000100435	Down
G340	2610.77	1.89724	0.396834	4.78095	1.74472e-06	0.000101194	Up
ENSGALG00000064622	29.688	-2.30891	0.483556	-4.77485	1.79839e-06	0.000103769	Down
ENSGALG00000067120	55.4034	-2.22953	0.467324	-4.77083	1.83465e-06	0.000105319	Down
ENSGALG00000066725	95.3387	-2.33868	0.491591	-4.75738	1.96125e-06	0.000112011	Down
G4020	681.347	-1.04256	0.220084	-4.73712	2.16778e-06	0.000123178	Down
G8603	15.4359	-5.50341	1.16306	-4.73185	2.22479e-06	0.000125779	Down
ENSGALG00000054108	20.5506	-4.09408	0.86681	-4.72315	2.32218e-06	0.000130626	Down
ENSGALG00000060194	88.9737	-1.5452	0.327728	-4.71489	2.41842e-06	0.000134686	Down
G22522	71.7294	-2.18983	0.464426	-4.71513	2.41557e-06	0.000134686	Down
G25575	16.8583	-6.55448	1.39082	-4.71267	2.44498e-06	0.000135491	Down
G919	52.9401	-2.25633	0.479242	-4.70813	2.49999e-06	0.000137856	Down
ENSGALG00000054608	8.22727	6.55041	1.39595	4.69242	2.6999e-06	0.00014815	Up
G3698	60.4639	-1.89449	0.404119	-4.68795	2.75959e-06	0.000150687	Down
ENSGALG00000048867	109.441	-1.7127	0.366167	-4.67738	2.90559e-06	0.000157889	Down
G16884	67.727	-1.80082	0.38615	-4.66353	3.10828e-06	0.000168087	Down
G37252	18.8679	2.95744	0.636125	4.64915	3.33306e-06	0.000179376	Up
G26642	53.0102	-1.72807	0.371957	-4.64588	3.38635e-06	0.000181373	Down
G22476	395.019	1.06675	0.229661	4.64488	3.40276e-06	0.000181384	Up
ENSGALG00000067842	15.8966	4.02446	0.866715	4.64335	3.428e-06	0.000181863	Up
G41603	54.6371	-2.10666	0.45544	-4.62554	3.73629e-06	0.000197283	Down
G36453	1288.04	1.40896	0.304975	4.61993	3.83863e-06	0.000201735	Up
ENSGALG00000058847	726.398	1.22859	0.266061	4.61772	3.87978e-06	0.000202945	Up
G14418	335.557	1.51709	0.32928	4.6073	4.07929e-06	0.000212388	Up
G39182	47.8669	-1.80202	0.391337	-4.60479	4.12877e-06	0.00021397	Down
ENSGALG00000064964	1019.23	1.18835	0.258413	4.59864	4.25267e-06	0.000219375	Up
G34466	30.9665	2.67368	0.581567	4.59738	4.27843e-06	0.000219691	Up
ENSGALG00000054073	68.6592	1.52723	0.332388	4.5947	4.33365e-06	0.000221511	Up
G41662	1187.06	1.10673	0.241424	4.58417	4.55783e-06	0.000231911	Up
G2359	51.984	-1.85216	0.405103	-4.57209	4.82894e-06	0.000244594	Down
ENSGALG00000053330	2994.84	1.1584	0.25419	4.55724	5.18311e-06	0.00026135	Up
ENSGALG00000048585	132.755	1.24751	0.273829	4.55581	5.21843e-06	0.000261951	Up
G3659	44.235	2.08128	0.456978	4.55444	5.25264e-06	0.000262491	Up
G9639	370.909	4.44053	0.976071	4.54939	5.3802e-06	0.000267671	Up
G33590	210.307	1.20061	0.264396	4.54094	5.60037e-06	0.000277392	Up
ENSGALG00000058560	811.896	-1.11041	0.245375	-4.52538	6.02876e-06	0.000297295	Down
ENSGALG00000050418	23.7465	2.45512	0.544351	4.51018	6.47729e-06	0.000318012	Up
G25107	194.601	1.40963	0.313118	4.50192	6.73423e-06	0.000329183	Up
G39790	49.6654	1.7934	0.398609	4.49915	6.82257e-06	0.000332051	Up
ENSGALG00000067352	55.1956	-1.88965	0.420804	-4.49057	7.10344e-06	0.000344225	Down
G18365	16.4367	-3.31339	0.738819	-4.48472	7.30113e-06	0.00035228	Down
ENSGALG00000057059	53.7167	-2.08898	0.465968	-4.48309	7.35696e-06	0.00035345	Down
ENSGALG00000057667	106.783	-1.36499	0.304755	-4.47897	7.50037e-06	0.000357273	Down
ENSGALG00000059586	2247.41	-1.28543	0.286951	-4.47961	7.47788e-06	0.000357273	Down
G19669	128.157	1.33126	0.29826	4.46342	8.06614e-06	0.000382595	Up
ENSGALG00000064714	415.643	-1.03659	0.232693	-4.45474	8.39934e-06	0.000395052	Down
G13838	60.5343	1.69714	0.380899	4.45562	8.365e-06	0.000395052	Up
G2978	14.3324	-4.29518	0.965036	-4.4508	8.55517e-06	0.000400697	Down
ENSGALG00000060085	61.003	-2.25383	0.507471	-4.44131	8.94148e-06	0.000417046	Down
G31809	33.6561	-1.99727	0.450319	-4.43524	9.1969e-06	0.000427179	Down
G29213	103.382	1.30489	0.294591	4.4295	9.44503e-06	0.000436891	Up
ENSGALG00000001525	2451.85	1.06806	0.242246	4.40901	1.03846e-05	0.000478378	Up
ENSGALG00000056429	2767.15	1.22569	0.27818	4.40611	1.05245e-05	0.000482835	Up
ENSGALG00000058362	13.2439	-5.32289	1.20887	-4.4032	1.06666e-05	0.000487356	Down
ENSGALG00000056018	45.255	-1.88077	0.427567	-4.39878	1.0886e-05	0.000491363	Down
ENSGALG00000061784	274.088	-1.17075	0.26614	-4.399	1.08752e-05	0.000491363	Down
G28657	20.6924	-3.53413	0.803401	-4.39896	1.08769e-05	0.000491363	Down
ENSGALG00000067184	407.622	1.83421	0.417841	4.38974	1.13485e-05	0.000510181	Up
G16570	60.3289	1.8316	0.417376	4.38836	1.14208e-05	0.000511377	Up
G917	12.8706	-5.2334	1.19559	-4.37724	1.20194e-05	0.000536035	Down
ENSGALG00000059789	7.19335	-6.29081	1.43785	-4.37514	1.21355e-05	0.000539066	Down
ENSGALG00000055999	38.8426	2.27196	0.519806	4.37078	1.23803e-05	0.000547766	Up
G18457	16.1857	-3.25538	0.745504	-4.36668	1.26147e-05	0.000555939	Down
ENSGALG00000055228	35.959	-2.29451	0.5261	-4.36136	1.29256e-05	0.000567408	Down
ENSGALG00000061316	123.186	1.39338	0.319771	4.35743	1.316e-05	0.000575442	Up
G28652	6.93666	-6.24068	1.43568	-4.34683	1.38117e-05	0.000601589	Down
ENSGALG00000059741	14244	-0.921874	0.21302	-4.32764	1.50715e-05	0.000653342	NS
G25397	140.827	1.25486	0.290008	4.32698	1.51166e-05	0.000653342	Up
G40956	78.7355	-1.51182	0.349632	-4.32405	1.53192e-05	0.00065955	Down
ENSGALG00000056604	38.8394	-2.18427	0.50567	-4.31956	1.56343e-05	0.000670537	Down
G41620	18.5244	2.77794	0.644639	4.30929	1.63779e-05	0.000699749	Up
ENSGALG00000062346	116.512	-1.38093	0.320549	-4.30802	1.64724e-05	0.000701112	Down
G33080	26.9238	2.27865	0.530476	4.29547	1.7432e-05	0.000739143	Up
G22943	6.51664	-6.15341	1.43707	-4.28191	1.85299e-05	0.000782733	Down
ENSGALG00000055336	1823.99	-0.977167	0.2292	-4.26339	2.01351e-05	0.000847338	NS
ENSGALG00000062433	426.456	-0.996742	0.233843	-4.26244	2.02204e-05	0.000847742	NS
ENSGALG00000064556	21.6406	2.52039	0.592039	4.25714	2.07057e-05	0.00086485	Up
ENSGALG00000050284	15.2588	2.99484	0.703839	4.25501	2.09043e-05	0.0008699	Up
ENSGALG00000067468	47.7783	-1.87036	0.440081	-4.25003	2.13745e-05	0.000886171	Down
ENSGALG00000055347	23.6396	2.24147	0.527591	4.2485	2.15202e-05	0.000888919	Up
ENSGALG00000066139	126.007	1.16064	0.273406	4.24511	2.18484e-05	0.00089916	Up
ENSGALG00000057738	75.2694	1.73633	0.409281	4.24239	2.21149e-05	0.00090679	Up
G33975	142.646	-1.33696	0.315298	-4.24031	2.23215e-05	0.000908607	Down
G3642	21.5962	2.31456	0.545749	4.24107	2.22455e-05	0.000908607	Up
G1209	6.45606	6.19993	1.46648	4.22776	2.36031e-05	0.000957296	Up
G23149	44.4141	1.96762	0.466378	4.21895	2.45443e-05	0.000991873	Up
G39812	96.4595	1.56427	0.372242	4.20229	2.6423e-05	0.00106395	Up
G10721	219.256	1.20882	0.288073	4.19621	2.71422e-05	0.001089	Up
G7224	28.5218	2.40897	0.574347	4.19428	2.73734e-05	0.00109435	Up
ENSGALG00000066419	253.795	1.17904	0.281358	4.19052	2.78315e-05	0.0011087	Up
ENSGALG00000057595	159.805	-1.11638	0.266829	-4.18389	2.86563e-05	0.00113751	Down
G7605	157.215	1.25434	0.299872	4.18293	2.87777e-05	0.00113829	Up
G18567	91.3109	-1.4578	0.348679	-4.18091	2.90343e-05	0.0011444	Down
ENSGALG00000063403	9651.02	1.00806	0.241283	4.17793	2.94173e-05	0.00115543	Up
G255	28.5124	3.08154	0.737786	4.17674	2.95723e-05	0.00115746	Up
G12925	114.831	1.20506	0.288848	4.17194	3.02016e-05	0.00117797	Up
ENSGALG00000063386	1479.15	1.04538	0.250826	4.16773	3.07647e-05	0.00119204	Up
G12234	38.6311	1.74666	0.419152	4.16713	3.08462e-05	0.00119204	Up
G38199	6.11727	-6.06019	1.45438	-4.16686	3.08819e-05	0.00119204	Down
G41348	5.92479	6.07293	1.45775	4.16596	3.10043e-05	0.00119265	Up
ENSGALG00000058935	37.2225	2.25998	0.54306	4.16157	3.16068e-05	0.00121167	Up
G17665	6.17387	-6.06711	1.4585	-4.15983	3.18479e-05	0.00121674	Down
G15638	21.4753	-2.84551	0.684212	-4.15881	3.19909e-05	0.00121805	Down
G5445	174.663	-1.2928	0.310977	-4.15723	3.22132e-05	0.00122235	Down
G680	16.3292	3.54063	0.851928	4.15602	3.23837e-05	0.00122467	Up
G5700	16.1686	-3.761	0.907785	-4.14305	3.42716e-05	0.0012917	Down
ENSGALG00000056241	11.2033	-5.02745	1.21427	-4.1403	3.46857e-05	0.00130293	Down
ENSGALG00000063273	18.5631	-2.71294	0.658733	-4.11842	3.81485e-05	0.00142821	Down
ENSGALG00000067765	18.9338	-2.72583	0.662423	-4.11494	3.87276e-05	0.00144506	Down
G11620	94.3461	-1.52727	0.371548	-4.11057	3.94683e-05	0.0014678	Down
ENSGALG00000062483	31.4245	-2.16196	0.526201	-4.10862	3.98035e-05	0.00147536	Down
ENSGALG00000035438	172.208	-1.10668	0.269483	-4.10669	4.01375e-05	0.00148284	Down
G2453	26.7399	-2.919	0.711428	-4.10302	4.07795e-05	0.0015016	Down
G16924	31.3467	-2.04867	0.500384	-4.09419	4.23638e-05	0.00155482	Down
G37742	12.2006	-3.73334	0.912503	-4.09131	4.28934e-05	0.00156912	Down
ENSGALG00000051233	194.278	-1.09472	0.26836	-4.0793	4.51712e-05	0.00164171	Down
ENSGALG00000067189	6.04811	-6.04579	1.48181	-4.08	4.50361e-05	0.00164171	Down
ENSGALG00000066300	302.401	0.975189	0.241011	4.04624	5.20463e-05	0.00188546	NS
ENSGALG00000044150	89.4348	1.48596	0.367452	4.04396	5.25564e-05	0.0018931	Up
ENSGALG00000064216	593.249	0.98933	0.244655	4.04378	5.25954e-05	0.0018931	NS
G12489	184.014	1.46852	0.363352	4.04161	5.30863e-05	0.00190464	Up
G34948	9.91144	4.30503	1.06538	4.04084	5.32594e-05	0.00190475	Up
G33078	4047.93	1.00419	0.249116	4.03102	5.55354e-05	0.00197982	Up
G34717	155.288	-1.21093	0.300773	-4.02605	5.67206e-05	0.00201565	Down
ENSGALG00000058591	13.4342	-3.43271	0.853033	-4.02412	5.71884e-05	0.00202584	Down
ENSGALG00000056640	728.557	1.08838	0.270756	4.01978	5.82533e-05	0.00205706	Up
ENSGALG00000062479	6802.34	1.32307	0.331027	3.99686	6.41888e-05	0.00225422	Up
ENSGALG00000062529	260.75	-1.03763	0.259624	-3.99667	6.42395e-05	0.00225422	Down
ENSGALG00000044818	146.86	-1.74475	0.437247	-3.99031	6.59873e-05	0.00230749	Down
G19737	13.4312	-3.03544	0.760828	-3.98965	6.61697e-05	0.00230749	Down
ENSGALG00000067518	33.9	-2.65431	0.666169	-3.98445	6.76378e-05	0.00235136	Down
G15	2008.55	0.805015	0.202138	3.9825	6.81944e-05	0.00236337	NS
G29395	163.41	-1.10386	0.277463	-3.97839	6.93839e-05	0.00239717	Down
ENSGALG00000048861	58.8039	-1.63931	0.412154	-3.97743	6.96639e-05	0.00239944	Down
ENSGALG00000062289	5.39124	-5.87575	1.47789	-3.97577	7.01523e-05	0.00240885	Down
G4484	10.1572	-4.2415	1.0676	-3.97293	7.09934e-05	0.00243027	Down
G26219	45.396	-5.22415	1.31566	-3.97075	7.16481e-05	0.00244521	Down
G6291	17.7379	2.53512	0.640189	3.95996	7.49615e-05	0.00255052	Up
ENSGALG00000061998	1124.92	-0.864016	0.218396	-3.95618	7.61576e-05	0.00258336	NS
G22726	59.9978	1.38343	0.350007	3.95257	7.73151e-05	0.0026147	Up
ENSGALG00000050662	15.3396	3.86064	0.977342	3.95014	7.81055e-05	0.00262257	Up
ENSGALG00000065185	28.3966	-1.86435	0.471925	-3.95052	7.79812e-05	0.00262257	Down
ENSGALG00000067660	27.3473	2.40736	0.609726	3.94827	7.87193e-05	0.00262257	Up
G4332	15.9591	-3.00972	0.762144	-3.94901	7.84745e-05	0.00262257	Down
G7234	18.087	2.82921	0.71654	3.94843	7.86665e-05	0.00262257	Up
G20782	13.8577	3.12526	0.7921	3.94554	7.96207e-05	0.00264473	Up
ENSGALG00000050290	5.81562	-5.99112	1.52	-3.94152	8.09669e-05	0.00268149	Down
ENSGALG00000067218	26.5276	-2.01807	0.512311	-3.93914	8.17727e-05	0.00270019	Down
G2076	128.974	-1.88885	0.479951	-3.93551	8.30196e-05	0.0027333	Down
ENSGALG00000056163	9.67324	-4.83061	1.22793	-3.93396	8.35591e-05	0.00274299	Down
G39179	146.834	-1.42884	0.364377	-3.92133	8.80604e-05	0.00288231	Down
ENSGALG00000058275	173.157	1.09253	0.278825	3.91832	8.91687e-05	0.00291007	Up
ENSGALG00000059590	94.1316	1.21722	0.310837	3.91594	9.00521e-05	0.00293036	Up
ENSGALG00000059347	12.1375	3.0658	0.783503	3.91294	9.11778e-05	0.00295839	Up
G35691	9.27813	4.87998	1.24751	3.91179	9.16157e-05	0.00296401	Up
G16804	81.3392	-8.82697	2.25787	-3.90942	9.25188e-05	0.0029846	Down
ENSGALG00000056306	12.1277	-3.20752	0.820679	-3.90837	9.29209e-05	0.00298895	Down
ENSGALG00000046878	63.5224	1.47323	0.377316	3.9045	9.44203e-05	0.00302848	Up
ENSGALG00000062809	79.0496	-1.40411	0.359815	-3.9023	9.52812e-05	0.00304736	Down
G7153	8.29227	-5.51285	1.41501	-3.896	9.7796e-05	0.00311889	Down
G28845	21.9399	2.38091	0.611957	3.89065	9.99765e-05	0.00317937	Up
G8546	37.71	-1.95456	0.503545	-3.8816	0.000103771	0.00329068	Down
G3386	59.2599	1.96083	0.506039	3.87485	0.00010669	0.00337369	Up
G29543	38.7494	-1.61412	0.417652	-3.86476	0.0001112	0.0035064	Down
ENSGALG00000062905	57.7402	-1.73283	0.448958	-3.85968	0.000113538	0.00356818	Down
ENSGALG00000066905	442.595	0.976801	0.253115	3.85912	0.000113797	0.00356818	NS
G18637	13.6751	2.74758	0.712226	3.85773	0.000114443	0.00357843	Up
G15131	5.84525	-5.99361	1.55871	-3.84525	0.000120429	0.00375509	Down
ENSGALG00000064220	9.12231	4.75275	1.2368	3.84279	0.000121643	0.00378241	Up
ENSGALG00000057710	9.82682	-3.83906	1.00088	-3.83567	0.000125222	0.00388293	Down
ENSGALG00000055033	14.7167	-2.81647	0.734558	-3.83424	0.000125955	0.00389486	Down
ENSGALG00000055224	413.163	1.31847	0.344206	3.83046	0.000127902	0.00394417	Up
G42182	198.605	-1.08917	0.285241	-3.81841	0.000134312	0.00413046	Down
ENSGALG00000064350	148.877	1.48602	0.389593	3.81429	0.000136574	0.00418851	Up
ENSGALG00000059601	36.2796	-1.81929	0.477149	-3.81284	0.000137378	0.00420166	Down
G13321	38.3415	1.70778	0.448566	3.8072	0.00014055	0.00428696	Up
G10623	129.017	-1.18149	0.310416	-3.80616	0.00014114	0.00429327	Down
ENSGALG00000067955	660.419	-0.884319	0.233161	-3.79274	0.000148995	0.00451992	NS
G39875	13.9678	3.01127	0.794816	3.78863	0.00015148	0.00458289	Up
ENSGALG00000067333	12.9259	2.83801	0.74975	3.78528	0.000153536	0.00462011	Up
G40963	781.901	-0.789491	0.20854	-3.78581	0.000153211	0.00462011	NS
ENSGALG00000061092	70.1509	1.48071	0.392081	3.77655	0.000159013	0.00475882	Up
G23258	15.9975	2.50825	0.664125	3.77677	0.000158875	0.00475882	Up
G4932	83.4139	-1.27352	0.337276	-3.77592	0.000159421	0.00475882	Down
ENSGALG00000060995	815.203	0.984405	0.260778	3.77488	0.000160086	0.00476595	NS
G36176	4.78696	5.75666	1.52553	3.77355	0.000160938	0.00477863	Up
ENSGALG00000047138	50.3304	1.74167	0.461784	3.7716	0.000162201	0.00477931	Up
G35074	7.28892	5.37312	1.42465	3.77154	0.000162242	0.00477931	Up
G38547	4.88408	-5.74043	1.52188	-3.77194	0.000161986	0.00477931	Down
ENSGALG00000066739	141.97	-1.06123	0.282082	-3.76213	0.000168472	0.00493684	Down
ENSGALG00000067410	101.726	1.33117	0.353818	3.7623	0.000168356	0.00493684	Up
ENSGALG00000064773	61.8758	-1.88235	0.500629	-3.75997	0.000169934	0.00496669	Down
ENSGALG00000050680	88.6241	1.23049	0.327356	3.75889	0.000170671	0.00497523	Up
G2075	58.1512	-5.58818	1.48871	-3.75371	0.000174236	0.00503978	Down
G39770	8.43048	-5.53161	1.4732	-3.75482	0.000173466	0.00503978	Down
G8509	50.857	1.4956	0.398392	3.75408	0.000173978	0.00503978	Up
ENSGALG00000059982	214.756	1.08293	0.288664	3.75151	0.000175773	0.00507113	Up
G17870	7.34086	-5.32448	1.42054	-3.74821	0.000178101	0.0051251	Down
G5312	16.6202	2.6109	0.697501	3.74322	0.000181675	0.00521455	Up
G10264	15.1416	-3.38108	0.903816	-3.74089	0.000183367	0.00524964	Down
ENSGALG00000066620	81.5114	-1.23362	0.330236	-3.73559	0.000187279	0.00534796	Down
G36826	10.9447	3.18044	0.852488	3.73078	0.00019089	0.00543721	Up
G28671	160.618	-1.03876	0.278906	-3.72441	0.000195771	0.00556208	Down
ENSGALG00000058525	172.349	1.26509	0.340141	3.7193	0.000199777	0.00566153	Up
ENSGALG00000052870	4.63281	-5.66214	1.52547	-3.71172	0.000205853	0.005819	Down
G20444	242.573	0.97465	0.262931	3.70687	0.000209835	0.0059166	NS
G4513	26.8125	1.80978	0.488637	3.70374	0.000212445	0.00597515	Up
ENSGALG00000056800	31.0231	1.81457	0.490712	3.69782	0.000217456	0.00610077	Up
ENSGALG00000057011	654.623	1.1035	0.299142	3.68891	0.00022522	0.00628707	Up
G39881	85.9325	-1.32652	0.359587	-3.68902	0.000225116	0.00628707	Down
G30127	374.353	-1.07059	0.290419	-3.68637	0.000227476	0.00633424	Down
ENSGALG00000065067	15.9559	-2.35792	0.640207	-3.68305	0.000230458	0.00640135	Down
ENSGALG00000063870	1620.56	-0.942681	0.25646	-3.67574	0.000237164	0.00656312	NS
G25033	166.302	1.16474	0.316899	3.67542	0.000237454	0.00656312	Up
G16321	7.76105	-5.40444	1.47147	-3.67281	0.000239901	0.00661442	Down
ENSGALG00000061105	66.4653	-1.49823	0.409475	-3.65891	0.000253289	0.00696002	Down
ENSGALG00000062767	465.364	0.796908	0.217823	3.65852	0.000253679	0.00696002	NS
ENSGALG00000057075	9179.9	0.79939	0.21888	3.65218	0.000260028	0.00711676	NS
G16594	4.42373	-5.59112	1.53358	-3.6458	0.000266561	0.00727776	Down
ENSGALG00000058849	25.075	1.88941	0.518493	3.64405	0.000268383	0.00730968	Up
G38553	4.90286	-5.74942	1.57827	-3.64288	0.000269608	0.00732523	Down
ENSGALG00000064046	62.9039	1.46373	0.40339	3.62857	0.000284997	0.00769429	Up
G36570	13.0527	-2.75879	0.760086	-3.62958	0.000283884	0.00769429	Down
G39720	542.18	1.21389	0.334557	3.62834	0.000285254	0.00769429	Up
ENSGALG00000068262	70.7737	1.3004	0.358771	3.62459	0.000289419	0.00778787	Up
G15263	25.3038	1.82657	0.504474	3.62074	0.000293762	0.00788579	Up
ENSGALG00000049797	8.65464	-4.62556	1.27829	-3.61857	0.000296241	0.00793331	Down
ENSGALG00000065480	9.10052	3.69818	1.02761	3.59882	0.00031967	0.00854031	Up
G10591	56.2205	-1.93258	0.537682	-3.59428	0.000325292	0.0086698	Down
ENSGALG00000056840	96.7041	1.69618	0.472087	3.59294	0.000326966	0.00869372	Up
G23465	9.13417	3.4432	0.95894	3.59063	0.000329877	0.00875033	Up
G2912	25.1408	1.96317	0.547843	3.58345	0.000339088	0.0089734	Up
ENSGALG00000063014	52.9882	-1.36831	0.382423	-3.57801	0.000346219	0.00914052	Down
G9378	14.0062	3.20409	0.897473	3.57012	0.000356817	0.00939814	Up
ENSGALG00000055986	28.2123	-1.85148	0.519868	-3.56144	0.000368824	0.00969158	Down
ENSGALG00000051887	266.029	-0.890605	0.250149	-3.5603	0.00037043	0.00971099	NS
ENSGALG00000055542	329.683	0.876884	0.246361	3.55934	0.000371783	0.00972368	NS
G17878	14.214	-2.64558	0.743627	-3.55767	0.000374153	0.00976287	Down
G6528	9.29302	-4.16562	1.17132	-3.55635	0.000376037	0.00978921	Down
ENSGALG00000058004	55.2028	1.2923	0.363441	3.55573	0.000376929	0.00978966	Up
ENSGALG00000063274	1786.84	-0.884843	0.249318	-3.54905	0.000386626	0.00999512	NS
G12589	430.919	1.02324	0.288276	3.54953	0.000385919	0.00999512	Up
ENSGALG00000068575	45.4987	1.55796	0.439306	3.54641	0.000390514	0.0100492	Up
G1730	4.31595	-5.56645	1.56937	-3.54694	0.000389728	0.0100492	Down
G5451	15.2092	-2.25683	0.637023	-3.54277	0.000395941	0.0101655	Down
ENSGALG00000052055	830.602	-0.937723	0.265356	-3.53383	0.000409584	0.0104917	NS
G28760	187.842	1.124	0.318262	3.53166	0.000412952	0.0105539	Up
ENSGALG00000029469	153.848	-0.953772	0.270119	-3.53093	0.000414096	0.010559	NS
G297	85.1704	1.17888	0.334096	3.52857	0.000417813	0.0106295	Up
ENSGALG00000056880	54.7181	1.66013	0.470967	3.52495	0.000423569	0.0107375	Up
ENSGALG00000058784	547.574	0.877883	0.249094	3.5243	0.000424606	0.0107375	NS
G30212	39.5155	-1.44104	0.409086	-3.52258	0.000427374	0.0107375	Down
G34127	33.6751	-2.02754	0.575628	-3.5223	0.000427814	0.0107375	Down
G39215	153.346	1.56707	0.444806	3.52305	0.000426611	0.0107375	Up
G39218	43.921	1.46753	0.416615	3.52252	0.000427467	0.0107375	Up
ENSGALG00000056329	20.7347	-2.09647	0.596705	-3.51342	0.000442379	0.0110783	Down
ENSGALG00000038583	342.477	0.843599	0.240482	3.50796	0.000451562	0.011283	NS
G7061	34.1146	-1.52627	0.43532	-3.50609	0.000454746	0.0113372	Down
ENSGALG00000061708	356.156	-0.856623	0.244545	-3.50292	0.000460184	0.0114473	NS
G18335	48.4578	-1.39391	0.398766	-3.49556	0.00047307	0.0117418	Down
ENSGALG00000049574	187.529	0.999862	0.286156	3.49412	0.000475633	0.0117533	NS
ENSGALG00000067256	6.67598	-5.1837	1.48339	-3.49451	0.000474933	0.0117533	Down
ENSGALG00000061975	394.887	0.777072	0.222567	3.49141	0.000480479	0.0117949	NS
ENSGALG00000067356	65.8011	1.37391	0.393439	3.49206	0.000479304	0.0117949	Up
G30420	13.4084	2.80226	0.802523	3.49181	0.000479753	0.0117949	Up
ENSGALG00000051328	21.7522	-2.00109	0.573413	-3.48979	0.000483407	0.0118408	Down
ENSGALG00000056150	83.1569	1.79943	0.51583	3.48842	0.000485886	0.0118497	Up
ENSGALG00000065816	112.979	1.05344	0.301969	3.48858	0.000485589	0.0118497	Up
G27034	19.6312	-2.11067	0.606151	-3.48209	0.000497512	0.0121069	Down
ENSGALG00000058803	293.877	-0.848189	0.243762	-3.47958	0.000502197	0.0121943	NS
ENSGALG00000063108	20.4985	-2.25195	0.647826	-3.47616	0.000508647	0.0123242	Down
G16678	59.0749	1.30261	0.374852	3.47501	0.000510841	0.0123507	Up
G28670	82.3885	-1.22881	0.354089	-3.47034	0.000519802	0.0125402	Down
G41798	10.0808	-3.52903	1.01771	-3.46763	0.000525074	0.0126402	Down
G28495	3.88869	5.46886	1.57884	3.46386	0.000532492	0.0127912	Up
ENSGALG00000060412	3.96695	-5.43272	1.57064	-3.45891	0.00054236	0.0130004	Down
ENSGALG00000059021	423.982	-0.893755	0.258514	-3.45728	0.000545658	0.0130064	NS
ENSGALG00000064292	46.3794	-1.37586	0.397922	-3.4576	0.000545004	0.0130064	Down
G30036	20.4055	-1.99871	0.57823	-3.4566	0.000547046	0.0130064	Down
G5297	5.89611	-5.00241	1.44725	-3.45649	0.000547258	0.0130064	Down
G41599	39.235	1.72196	0.499083	3.45025	0.000560072	0.0132827	Up
ENSGALG00000068034	309.228	0.804815	0.233684	3.44403	0.000573109	0.0135632	NS
ENSGALG00000064432	546.177	-0.822369	0.238862	-3.44286	0.000575603	0.0135935	NS
G29777	20.349	-1.97779	0.575186	-3.43852	0.000584898	0.0137673	Down
G42491	44.7381	1.40196	0.407749	3.43828	0.000585426	0.0137673	Up
ENSGALG00000052377	50.9029	1.38269	0.402269	3.43724	0.000587669	0.0137911	Up
G16496	5.76539	-4.97656	1.44827	-3.43622	0.000589903	0.0138049	Down
G18364	36.7905	-1.96795	0.572773	-3.43584	0.000590722	0.0138049	Down
ENSGALG00000056610	4.60602	5.69726	1.65897	3.43422	0.000594269	0.0138588	Up
ENSGALG00000067130	30.8275	-1.71516	0.499677	-3.43253	0.000597973	0.0139162	Down
G4162	50.2356	-1.29455	0.377226	-3.43175	0.000599695	0.0139274	Down
G16569	32.0387	1.58145	0.461105	3.42969	0.00060427	0.0140045	Up
G916	4.03611	-5.4544	1.59236	-3.42535	0.000614008	0.0142008	Down
G10095	11.1053	2.71827	0.794878	3.41973	0.000626842	0.0144678	Up
ENSGALG00000057345	178.973	-1.36257	0.398835	-3.41637	0.000634618	0.0146171	Down
G35712	44.703	-1.36286	0.399386	-3.41238	0.000643983	0.0148024	Down
ENSGALG00000062860	30.4787	2.49874	0.732519	3.41116	0.00064687	0.0148382	Up
ENSGALG00000057506	53.935	-1.24704	0.365957	-3.40762	0.000655321	0.0149718	Down
ENSGALG00000063714	24.5971	2.55447	0.750129	3.40538	0.000660717	0.0149718	Up
ENSGALG00000066625	12.1134	-2.52895	0.742464	-3.40615	0.000658851	0.0149718	Down
G25583	7.88127	-3.87387	1.13754	-3.40547	0.000660498	0.0149718	Down
G26104	91.3103	1.49095	0.437801	3.40554	0.000660342	0.0149718	Up
G37321	13.4688	-2.488	0.730557	-3.40562	0.000660136	0.0149718	Down
ENSGALG00000056283	59.6287	1.27731	0.375374	3.40277	0.000667075	0.0150549	Up
G4488	28.1161	-1.6421	0.482531	-3.40309	0.000666274	0.0150549	Down
ENSGALG00000057953	74.2767	1.52597	0.449218	3.39694	0.000681438	0.0153481	Up
ENSGALG00000060997	10.8148	-2.99773	0.88634	-3.38214	0.000719235	0.0161669	Down
G1025	49.9444	-1.42323	0.421077	-3.37999	0.000724883	0.0161963	Down
G15306	14.2091	2.21515	0.655361	3.38005	0.000724725	0.0161963	Up
G40062	31.8512	1.73463	0.513053	3.381	0.000722214	0.0161963	Up
G16776	3.79463	-5.36927	1.59041	-3.37602	0.000735416	0.0163728	Down
G8665	11.7728	2.93953	0.870737	3.37591	0.000735707	0.0163728	Up
G17	23.9205	-1.69579	0.502873	-3.3722	0.000745712	0.0165625	Down
ENSGALG00000065370	173.515	-0.980134	0.29106	-3.36746	0.000758631	0.0167684	NS
G1857	22.5846	-1.88918	0.561017	-3.36741	0.000758771	0.0167684	Down
G28496	5.77465	5.01706	1.49	3.36716	0.000759477	0.0167684	Up
G24064	32.284	-1.56743	0.465605	-3.36644	0.000761444	0.0167788	Down
ENSGALG00000056461	67.1332	1.19411	0.354935	3.36431	0.000767358	0.0168758	Up
G7830	5.64149	-4.94349	1.46998	-3.36296	0.000771107	0.016925	Down
ENSGALG00000046832	41.7634	-1.47588	0.439222	-3.3602	0.000778852	0.0170326	Down
G30427	3.65112	5.3722	1.59881	3.36013	0.000779049	0.0170326	Up
ENSGALG00000068283	94.1595	-1.09566	0.326137	-3.35952	0.000780787	0.0170373	Down
ENSGALG00000055162	7.58329	-3.82573	1.13904	-3.35874	0.000783	0.0170517	Down
G21582	3.68601	5.38371	1.60315	3.35821	0.000784495	0.0170517	Up
G878	38.5103	1.48699	0.443067	3.35612	0.000790436	0.0171476	Up
ENSGALG00000068470	30.4592	-1.64049	0.489522	-3.35122	0.000804575	0.0174114	Down
G8177	692.346	0.834945	0.249176	3.35083	0.000805709	0.0174114	NS
G2428	7.93661	3.60116	1.075	3.34993	0.000808319	0.0174342	Up
ENSGALG00000057533	7.85961	-3.4455	1.02879	-3.34909	0.000810775	0.0174535	Down
ENSGALG00000060666	8.3931	-3.51455	1.04959	-3.34848	0.00081256	0.0174583	Down
ENSGALG00000057269	66.5554	-1.27753	0.381955	-3.34471	0.000823675	0.0176566	Down
G17320	38.839	1.58133	0.472846	3.34429	0.000824942	0.0176566	Up
G34382	16.1139	-2.07628	0.621804	-3.33912	0.000840434	0.0179538	Down
G32072	4524.31	0.684143	0.205114	3.33543	0.000851668	0.0181592	NS
G42115	4.27287	5.6066	1.68124	3.33481	0.000853569	0.0181651	Up
G16917	334.148	1.22635	0.367981	3.33265	0.000860244	0.0182724	Up
G18359	11.2786	-2.7404	0.823363	-3.3283	0.000873783	0.0185088	Down
G36353	61.1192	-1.16318	0.349511	-3.32801	0.00087468	0.0185088	Down
G16714	5.54812	-4.92203	1.47967	-3.32643	0.000879652	0.0185789	Down
G35840	131.755	-1.23979	0.372777	-3.32581	0.000881604	0.0185851	Down
ENSGALG00000056079	10.2497	-2.74631	0.828131	-3.31627	0.000912273	0.0191954	Down
ENSGALG00000063547	21.2718	1.95871	0.591076	3.31381	0.000920338	0.0193288	Up
G32379	11.1728	-3.61847	1.09233	-3.31261	0.000924298	0.0193756	Down
G7446	21.7771	2.14637	0.648302	3.31076	0.00093043	0.0194677	Up
G15761	3.81698	-5.39091	1.62863	-3.31009	0.000932651	0.0194778	Down
ENSGALG00000062292	24.7218	1.68787	0.510296	3.30763	0.000940887	0.0195767	Up
ENSGALG00000066113	27.8581	-1.63773	0.495087	-3.30796	0.000939793	0.0195767	Down
G17866	3.90402	-5.41317	1.63789	-3.30497	0.000949853	0.0197266	Down
G15289	9.52092	-3.08423	0.933615	-3.30353	0.000954753	0.0197917	Down
ENSGALG00000067846	73.2304	1.06644	0.323033	3.30133	0.000962277	0.0199108	Up
ENSGALG00000056382	2868.71	0.802514	0.243365	3.29757	0.000975258	0.0201051	NS
G30006	5.46959	-4.8924	1.4836	-3.29765	0.000974981	0.0201051	Down
G2592	35.9354	-1.48518	0.45055	-3.29638	0.000979398	0.0201533	Down
ENSGALG00000056556	7.78987	-3.45054	1.04694	-3.29584	0.000981296	0.0201553	Down
G5448	14.0439	-2.33378	0.708718	-3.29296	0.000991381	0.0203251	Down
G2723	19.2154	-2.12197	0.644818	-3.2908	0.000999026	0.0204435	Down
G33553	87.0201	1.01518	0.308537	3.2903	0.00100081	0.0204435	Up
G2078	3.81964	-5.38533	1.63769	-3.28838	0.00100767	0.0205462	Down
ENSGALG00000059249	580.469	0.74404	0.226356	3.28703	0.00101251	0.0206073	NS
ENSGALG00000066402	109.953	-1.01336	0.308648	-3.28322	0.0010263	0.02085	Down
ENSGALG00000062956	98.1024	-1.22563	0.373486	-3.2816	0.00103219	0.0209318	Down
G30422	5.18257	4.87092	1.48574	3.27846	0.00104377	0.0211282	Up
G16919	12.4188	-2.84415	0.867835	-3.27729	0.00104809	0.0211401	Down
G38024	14.7699	-2.0962	0.639615	-3.27728	0.00104813	0.0211401	Down
ENSGALG00000057664	29.1896	1.54933	0.473419	3.27264	0.00106547	0.0214511	Up
ENSGALG00000057521	12.7905	-3.00027	0.918029	-3.26816	0.00108249	0.0217548	Down
ENSGALG00000067287	24.8574	-2.21921	0.679252	-3.26714	0.0010864	0.0217943	Down
G23909	202.75	0.858518	0.263	3.26433	0.00109725	0.0219724	NS
ENSGALG00000067159	43.4563	-1.89989	0.582115	-3.26378	0.00109937	0.0219757	Down
G39184	113.212	-1.08802	0.333546	-3.26199	0.00110633	0.0220753	Down
G10706	390.646	0.802231	0.246072	3.26014	0.00111356	0.0221801	NS
G37007	3.51097	-5.26415	1.61726	-3.25497	0.00113404	0.0225478	Down
ENSGALG00000056234	7.39764	-3.87261	1.19044	-3.25309	0.00114159	0.0226576	Down
ENSGALG00000060043	14.7658	-2.23732	0.688305	-3.25047	0.00115213	0.0228264	Down
ENSGALG00000062356	191.703	1.04115	0.320601	3.24749	0.00116428	0.0230263	Up
G11044	13.582	-2.45751	0.757572	-3.24393	0.00117892	0.0232748	Down
G19534	8.14978	3.25708	1.00473	3.24175	0.001188	0.0234127	Up
ENSGALG00000060653	30.9159	-1.98868	0.613811	-3.23989	0.00119575	0.0235241	Down
ENSGALG00000053069	164.733	1.01148	0.312808	3.23356	0.00122259	0.02401	Up
G5085	160.419	-1.07156	0.331994	-3.22763	0.00124819	0.0244698	Down
G26110	33.2922	-1.40327	0.434998	-3.22593	0.00125564	0.0245728	Down
ENSGALG00000061739	9.94012	-2.96603	0.920977	-3.22052	0.00127956	0.0249972	Down
ENSGALG00000056363	16.4772	-2.57368	0.799582	-3.21879	0.00128734	0.0251054	Down
ENSGALG00000062476	822.992	0.730737	0.227063	3.21821	0.00128992	0.0251119	NS
ENSGALG00000064616	385.092	-2.4752	0.769553	-3.21641	0.00129806	0.0251828	Down
ENSGALG00000068401	858.227	2.34569	0.729244	3.2166	0.00129719	0.0251828	Up
ENSGALG00000051122	28.355	-1.59082	0.495053	-3.21343	0.00131159	0.0253575	Down
ENSGALG00000063045	46.1053	-1.22187	0.380223	-3.21357	0.00131094	0.0253575	Down
ENSGALG00000061821	7.84022	-3.41173	1.0623	-3.21164	0.00131979	0.025472	Down
ENSGALG00000060767	72.3477	1.23825	0.385908	3.20866	0.00133353	0.0256839	Up
G17624	15.1647	2.44442	0.761911	3.20827	0.00133536	0.0256839	Up
G9411	5.65579	-4.93356	1.53912	-3.20544	0.00134855	0.0258932	Down
ENSGALG00000059725	33.2408	-1.62132	0.506171	-3.20311	0.00135952	0.026059	Down
ENSGALG00000066036	7.39242	-4.47896	1.39866	-3.20232	0.00136327	0.0260862	Down
G9356	3.69665	-5.34955	1.67307	-3.19745	0.00138649	0.0264852	Down
ENSGALG00000060371	95.142	1.03728	0.324546	3.19611	0.00139296	0.0265635	Up
G8249	39.3856	-1.33824	0.418787	-3.19552	0.0013958	0.0265724	Down
ENSGALG00000056509	74.2908	-1.18714	0.371562	-3.19501	0.00139824	0.0265736	Down
ENSGALG00000053471	215.215	-0.871894	0.27328	-3.19048	0.00142037	0.0269029	NS
ENSGALG00000060359	5.21146	-4.80872	1.50705	-3.19081	0.00141874	0.0269029	Down
ENSGALG00000065464	33.3171	-1.50565	0.472694	-3.18525	0.0014463	0.0273477	Down
ENSGALG00000050928	11.0094	-2.77781	0.873314	-3.18077	0.00146886	0.0277276	Down
G30712	23.6544	-1.66453	0.523477	-3.17976	0.00147397	0.0277771	Down
G33424	347483	0.750081	0.236019	3.17806	0.00148266	0.0278939	NS
ENSGALG00000021405	313.657	0.765281	0.241044	3.17486	0.00149908	0.0281529	NS
ENSGALG00000045235	14.358	-2.06346	0.650231	-3.17343	0.00150648	0.0281529	Down
G10358	6.8113	3.79421	1.19542	3.17395	0.00150381	0.0281529	Up
G36531	230.55	-0.812292	0.255957	-3.17355	0.00150589	0.0281529	NS
ENSGALG00000066185	10.0771	3.08327	0.971919	3.17235	0.0015121	0.0282107	Up
G36733	3.5172	-5.26628	1.66091	-3.17073	0.00152056	0.0283214	Down
G39183	27.3949	-1.57306	0.496642	-3.16738	0.00153817	0.0286017	Down
G25407	9.66355	-2.86364	0.904515	-3.16594	0.00154584	0.0286968	Down
ENSGALG00000051116	23.3262	-1.965	0.620836	-3.16508	0.0015504	0.0287338	Down
G37702	64.8578	-1.11311	0.351755	-3.16445	0.00155376	0.0287484	Down
G31205	165.331	4.22492	1.337	3.16	0.00157771	0.0291433	Up
G7170	3.24774	5.20811	1.64855	3.1592	0.00158203	0.029175	Up
ENSGALG00000057799	30.5127	-1.59293	0.504346	-3.15841	0.0015863	0.0292057	Down
ENSGALG00000055639	180.166	0.933747	0.295759	3.15712	0.00159336	0.0292875	NS
G14120	54.0661	1.21734	0.385858	3.15488	0.00160565	0.0294168	Up
G8248	26.351	-1.58116	0.501144	-3.1551	0.00160441	0.0294168	Down
G36050	6.90045	-3.65676	1.16002	-3.15233	0.00161972	0.029626	Down
ENSGALG00000060451	9.93232	-2.51112	0.797144	-3.15015	0.00163186	0.0297995	Down
ENSGALG00000066641	15.38	-2.24036	0.711811	-3.14741	0.00164723	0.0300311	Down
ENSGALG00000049240	116.775	-1.00724	0.320475	-3.14295	0.00167257	0.0304435	Down
G12312	6.49248	3.64576	1.16037	3.14189	0.00167863	0.0304548	Up
G2767	20.8253	1.67288	0.532386	3.14223	0.00167667	0.0304548	Up
ENSGALG00000067043	34.4764	-1.50582	0.479565	-3.13997	0.00168966	0.0306053	Down
ENSGALG00000060347	4.79791	4.75008	1.51512	3.13512	0.00171785	0.0310656	Up
G25114	5.22571	-4.80954	1.53514	-3.13297	0.0017305	0.0312438	Down
G33328	3.47144	-5.24206	1.67494	-3.1297	0.00174986	0.0315426	Down
G26117	567.397	0.997258	0.318816	3.128	0.00175998	0.031674	NS
G4740	44.7288	-1.27625	0.408194	-3.12657	0.00176856	0.0317773	Down
G23611	3.35744	-5.20758	1.66712	-3.1237	0.00178595	0.0319871	Down
G34766	21.4063	1.75271	0.561032	3.12409	0.00178357	0.0319871	Up
G39480	39329.7	0.908546	0.291027	3.12186	0.00179714	0.032136	NS
ENSGALG00000052534	15.9953	-2.12077	0.679601	-3.12062	0.00180473	0.0322204	Down
ENSGALG00000057404	17.7441	-1.78093	0.570901	-3.1195	0.00181156	0.0322394	Down
ENSGALG00000060693	19.105	-1.86682	0.598379	-3.1198	0.00180974	0.0322394	Down
ENSGALG00000060326	4479.59	-0.629556	0.201858	-3.1188	0.00181589	0.0322651	NS
ENSGALG00000067147	32.1174	-2.12438	0.682966	-3.11052	0.00186755	0.0330781	Down
G8347	30.0381	1.90913	0.613749	3.11061	0.00186701	0.0330781	Up
ENSGALG00000067886	31.566	1.4093	0.453946	3.10456	0.00190559	0.0335925	Up
G22887	4.73335	-4.67383	1.5053	-3.10492	0.0019033	0.0335925	Down
G5398	12.6682	2.39938	0.772787	3.10484	0.00190385	0.0335925	Up
ENSGALG00000066681	21.2631	1.93786	0.625061	3.10028	0.00193341	0.0339957	Up
G29665	74.6768	-1.14299	0.368696	-3.1001	0.00193454	0.0339957	Down
ENSGALG00000057773	3.17176	-5.1101	1.6493	-3.09834	0.00194606	0.0341446	Down
G399	782.047	0.700597	0.226215	3.09704	0.00195463	0.0342413	NS
G40788	4.59406	4.70977	1.5218	3.09486	0.00196906	0.03444	Up
ENSGALG00000055457	64.7729	1.14672	0.370716	3.09327	0.00197962	0.0345708	Up
ENSGALG00000055916	25.3263	-2.06304	0.667604	-3.09021	0.00200014	0.0348748	Down
ENSGALG00000062179	166.591	0.857491	0.277531	3.08971	0.00200352	0.0348793	NS
ENSGALG00000066271	6.02425	-5.02203	1.62775	-3.08526	0.00203373	0.0353504	Down
G19135	6.95331	-3.73013	1.20932	-3.08449	0.002039	0.0353868	Down
ENSGALG00000064976	222.874	0.843622	0.273561	3.08385	0.00204342	0.0354087	NS
ENSGALG00000067200	192.79	-0.84745	0.274908	-3.08267	0.00205154	0.0354402	NS
G25596	170.997	1.23477	0.400554	3.08266	0.00205157	0.0354402	Up
ENSGALG00000067543	152.868	0.841086	0.273038	3.08048	0.0020667	0.0356466	NS
ENSGALG00000065682	5.60842	4.07386	1.32273	3.07988	0.00207086	0.0356633	Up
ENSGALG00000061368	781.616	0.733639	0.238388	3.0775	0.00208746	0.0358941	NS
G39141	37.8415	1.28331	0.417299	3.07528	0.00210305	0.0361067	Up
ENSGALG00000060631	34.8883	-1.59441	0.518747	-3.07358	0.00211509	0.0362577	Down
ENSGALG00000061522	14188	-0.670762	0.21846	-3.07041	0.00213764	0.0365882	NS
ENSGALG00000056240	43.2349	1.45074	0.47322	3.06567	0.00217183	0.0367004	Up
ENSGALG00000061125	15.6549	-2.09726	0.683398	-3.06886	0.00214876	0.0367004	Down
ENSGALG00000065636	63.4489	3.86327	1.26012	3.0658	0.00217085	0.0367004	Up
G23671	26.9023	1.44448	0.471152	3.06585	0.0021705	0.0367004	Up
G33445	565878	0.711115	0.231967	3.06559	0.00217239	0.0367004	NS
G36881	436.538	1.3268	0.432828	3.06541	0.0021737	0.0367004	Up
G7828	3.12958	-5.09329	1.66109	-3.06624	0.0021677	0.0367004	Down
G8508	5.57353	4.06618	1.32618	3.06609	0.00216881	0.0367004	Up
G9690	4.48198	4.64732	1.51512	3.0673	0.00215999	0.0367004	Up
ENSGALG00000055406	96.1321	0.938021	0.306075	3.06468	0.00217903	0.036735	NS
G25508	1649.85	-0.65635	0.2143	-3.06276	0.00219308	0.0369163	NS
ENSGALG00000049706	3.26051	-5.16252	1.68668	-3.06076	0.00220774	0.0369409	Down
ENSGALG00000066508	7.86311	-2.82108	0.921602	-3.06106	0.00220556	0.0369409	Down
G13242	26.1763	-1.51746	0.495767	-3.06083	0.00220723	0.0369409	Down
G41776	12.5421	2.25018	0.734995	3.06149	0.00220237	0.0369409	Up
G14455	33.0263	-1.50437	0.491703	-3.05952	0.00221693	0.0370393	Down
G24235	3.1026	-5.08295	1.66205	-3.05825	0.00222637	0.0371416	Down
G28067	259.27	0.780654	0.255512	3.05526	0.00224866	0.0374575	NS
G6132	21.2827	1.98198	0.648845	3.05463	0.00225339	0.0374806	Up
ENSGALG00000059582	5688.86	0.6608	0.216617	3.05055	0.00228422	0.0378878	NS
ENSGALG00000065047	25.21	1.72205	0.564576	3.05017	0.00228716	0.0378878	Up
G2191	145.922	-0.8612	0.282356	-3.05005	0.00228802	0.0378878	NS
G16680	19.0414	1.85727	0.609479	3.04731	0.00230898	0.0381783	Up
G41930	13.1693	-2.19926	0.723437	-3.04002	0.00236564	0.0390575	Down
G27725	205.489	0.891627	0.293345	3.03951	0.00236961	0.0390653	NS
ENSGALG00000065758	24.5333	-2.08117	0.685417	-3.03635	0.00239459	0.0394192	Down
G9689	8.37572	2.69184	0.886736	3.03567	0.00240003	0.0394507	Up
ENSGALG00000064187	42.7644	-1.1764	0.388138	-3.03089	0.00243837	0.0399425	Down
G23663	5.8798	3.50339	1.156	3.0306	0.00244065	0.0399425	Up
G39321	35.4725	2.19044	0.722649	3.03112	0.00243646	0.0399425	Up
ENSGALG00000060922	7.03014	-4.39537	1.45063	-3.02997	0.00244574	0.0399673	Down
G34672	5.95042	-4.09565	1.35215	-3.029	0.00245364	0.040038	Down
G14638	3.24991	-5.14081	1.70171	-3.02097	0.00251963	0.041055	Down
G2192	27.1359	-1.40487	0.465184	-3.02002	0.00252756	0.0411242	Down
ENSGALG00000065676	347.558	0.819985	0.271594	3.01915	0.00253483	0.0411827	NS
ENSGALG00000053481	33.5832	1.95766	0.648669	3.01796	0.00254482	0.0412851	Up
ENSGALG00000066504	5.79492	-4.10404	1.3615	-3.01434	0.00257538	0.0417204	Down
ENSGALG00000056671	368.83	-0.806553	0.267964	-3.00993	0.00261308	0.0422699	NS
ENSGALG00000065862	2.94495	5.06585	1.68433	3.00764	0.00263282	0.0424055	Up
G10668	2.94495	5.06585	1.68433	3.00764	0.00263282	0.0424055	Up
G34135	6.09862	-3.51084	1.16726	-3.00776	0.00263182	0.0424055	Down
ENSGALG00000063963	68.7417	1.00301	0.333771	3.00507	0.00265516	0.0426555	Up
G675	690.496	0.716862	0.238558	3.00498	0.00265596	0.0426555	NS
G8069	57.5106	1.15381	0.384475	3.001	0.00269095	0.0431554	Up
ENSGALG00000066792	768.878	0.999514	0.333147	3.00022	0.00269784	0.043204	NS
ENSGALG00000063437	2.99945	-5.03031	1.67703	-2.99954	0.00270387	0.0432387	Down
G39869	8.23709	2.70657	0.902987	2.99735	0.00272338	0.0434885	Up
ENSGALG00000055661	4.56582	-4.62741	1.54634	-2.9925	0.00276707	0.0437021	Down
ENSGALG00000064909	18.6542	-1.75624	0.586597	-2.99394	0.00275397	0.0437021	Down
ENSGALG00000065582	28.9868	-1.41072	0.471343	-2.99298	0.00276271	0.0437021	Down
ENSGALG00000066320	626.056	-0.686119	0.229288	-2.99239	0.00276798	0.0437021	NS
G26499	33.1778	1.6188	0.540863	2.99299	0.00276256	0.0437021	Up
G32799	177.261	-0.972388	0.324795	-2.99385	0.00275482	0.0437021	NS
G34123	8.81973	-2.7975	0.934209	-2.99451	0.00274883	0.0437021	Down
G9282	17.3726	1.95352	0.652382	2.99445	0.00274943	0.0437021	Up
ENSGALG00000035579	11.6813	-2.87026	0.960518	-2.98825	0.00280584	0.0441131	Down
ENSGALG00000065865	8.7409	2.6	0.86995	2.98867	0.00280193	0.0441131	Up
G31292	24.1821	1.87916	0.628677	2.98907	0.00279832	0.0441131	Up
ENSGALG00000058493	16.7889	1.83363	0.614156	2.98561	0.00283014	0.0443706	Up
ENSGALG00000063366	7.23511	-3.7942	1.27072	-2.98586	0.00282779	0.0443706	Down
ENSGALG00000046759	18.4145	1.78141	0.596957	2.98415	0.00284366	0.0445202	Up
G687	51.7992	1.51505	0.508252	2.98091	0.00287396	0.0449317	Up
ENSGALG00000063046	16.5339	-1.89368	0.635575	-2.97948	0.00288742	0.0450793	Down
ENSGALG00000050609	18.5886	-1.73602	0.584047	-2.9724	0.00295482	0.0460032	Down
G6190	85.0132	1.48905	0.500903	2.97272	0.00295171	0.0460032	Up
G8680	28.4786	-1.38122	0.465039	-2.97012	0.00297685	0.0462818	Down
ENSGALG00000060987	5.65807	4.01539	1.35229	2.96933	0.00298446	0.0463357	Up
ENSGALG00000068153	165.328	0.958726	0.322975	2.96842	0.0029933	0.0464087	NS
ENSGALG00000066147	26.6118	1.51922	0.511984	2.96733	0.00300399	0.0465099	Up
G7049	8.86051	-2.55494	0.861152	-2.96689	0.00300827	0.0465118	Down
ENSGALG00000053433	40.7576	-3.97764	1.34373	-2.96016	0.00307482	0.0474336	Down
ENSGALG00000060615	93.5282	-1.06461	0.359667	-2.96	0.00307636	0.0474336	Down
ENSGALG00000060124	79.0067	1.1193	0.378404	2.95795	0.00309694	0.0476852	Up
ENSGALG00000050954	65.7955	-1.03005	0.349159	-2.9501	0.00317675	0.0488271	Down
G29641	15.392	1.93363	0.655513	2.9498	0.00317982	0.0488271	Up
G25973	2.9779	-5.01191	1.69948	-2.94909	0.00318715	0.0488725	Down
G14817	4.20953	4.54925	1.54363	2.94711	0.00320758	0.0491186	Up
G3275	28.9821	1.68016	0.570242	2.9464	0.00321493	0.0491638	Up
G1832	2.9213	-4.99781	1.69674	-2.94554	0.00322389	0.0492336	Down
G25037	31.6938	1.42907	0.485398	2.94412	0.00323879	0.0493938	Up
ENSGALG00000055695	40.3576	-3.57195	1.21368	-2.94309	0.00324954	0.0494903	Down
ENSGALG00000056742	442.556	0.696269	0.23673	2.9412	0.00326946	0.0496585	NS
ENSGALG00000058523	4.79742	-4.71115	1.60171	-2.94132	0.00326812	0.0496585	Down
G17633	36.9021	1.27035	0.432215	2.93916	0.00329105	0.0499187	Up
G16921	5.29377	-3.94191	1.3417	-2.93799	0.00330344	0.0500389	NS
ENSGALG00000068241	47.5738	-1.15972	0.394824	-2.9373	0.00331079	0.0500825	NS
ENSGALG00000061286	169.401	0.981723	0.334332	2.93637	0.00332073	0.050165	NS
ENSGALG00000059420	59.8167	1.11916	0.38135	2.93473	0.00333837	0.0503635	NS
G31954	6.33778	3.54245	1.20911	2.92979	0.00339187	0.0511017	NS
G41663	98.1354	0.975763	0.333889	2.92242	0.00347324	0.0522573	NS
G25474	2.77157	4.97887	1.70514	2.91992	0.00350124	0.0526079	NS
ENSGALG00000055929	13.088	-1.9629	0.67294	-2.91689	0.00353535	0.0529782	NS
G3404	18.7685	-1.91143	0.65522	-2.91724	0.00353149	0.0529782	NS
G28574	91.1889	-1.0596	0.363376	-2.916	0.00354551	0.0530595	NS
G16477	53.1403	-1.06294	0.364606	-2.9153	0.00355345	0.0531073	NS
G11434	61.4085	1.06395	0.365029	2.91471	0.00356023	0.0531376	NS
ENSGALG00000067284	9.39705	-2.56687	0.880941	-2.91378	0.00357082	0.0532248	NS
ENSGALG00000057210	9.36618	3.01533	1.0358	2.91112	0.00360135	0.0536084	NS
G32676	5.19604	-3.90372	1.34901	-2.89377	0.00380653	0.0565874	NS
ENSGALG00000058627	67.4982	-1.09412	0.37833	-2.89198	0.00382828	0.0568352	NS
G41212	17.9387	-1.71859	0.594413	-2.89124	0.00383725	0.056893	NS
ENSGALG00000066417	270.548	-0.728974	0.25246	-2.88748	0.00388339	0.057501	NS
ENSGALG00000063349	173.939	0.870904	0.301951	2.88426	0.00392334	0.0580157	NS
G31314	3.95779	4.4619	1.54753	2.88324	0.00393607	0.0581271	NS
G18128	56.3288	-1.00492	0.348735	-2.88162	0.00395632	0.0582308	NS
G36027	4.5345	-4.63155	1.60716	-2.88182	0.00395382	0.0582308	NS
G8938	20.4421	1.64652	0.571424	2.88143	0.00395869	0.0582308	NS
G19733	22.3438	-1.67992	0.583207	-2.88048	0.00397067	0.0583303	NS
G5447	30.139	-1.41047	0.490004	-2.87849	0.00399586	0.0586234	NS
ENSGALG00000064929	88.684	0.999834	0.347633	2.87612	0.00402593	0.0589102	NS
G21783	88.684	0.999834	0.347633	2.87612	0.00402593	0.0589102	NS
ENSGALG00000065797	116.3	-0.858899	0.298774	-2.87474	0.00404357	0.059091	NS
ENSGALG00000061339	93.9769	-0.910279	0.31672	-2.87408	0.00405201	0.0591372	NS
ENSGALG00000058405	3.15841	-5.08935	1.77196	-2.87216	0.0040768	0.0594215	NS
ENSGALG00000052922	78.9843	-0.915991	0.319092	-2.87062	0.00409666	0.0595173	NS
ENSGALG00000068085	226.723	-0.828107	0.288533	-2.87006	0.00410396	0.0595173	NS
G14465	4.0027	-4.43606	1.5455	-2.8703	0.00410082	0.0595173	NS
G30425	5.38562	3.93417	1.37079	2.87001	0.00410464	0.0595173	NS
ENSGALG00000062821	50.2083	-1.32015	0.460773	-2.86508	0.00416906	0.0603123	NS
ENSGALG00000064390	9.19764	-2.64315	0.922831	-2.86417	0.00418102	0.0603123	NS
ENSGALG00000068265	258.028	1.05461	0.368203	2.8642	0.00418059	0.0603123	NS
G39216	26.1695	1.48089	0.51701	2.86434	0.00417876	0.0603123	NS
G31950	8.6174	2.67028	0.933737	2.85978	0.00423935	0.061075	NS
ENSGALG00000059864	32.7937	1.56371	0.546892	2.85927	0.0042462	0.061095	NS
G35217	396.053	-0.710467	0.248701	-2.85672	0.00428046	0.0615089	NS
ENSGALG00000058175	1066.84	0.597108	0.209082	2.85585	0.00429218	0.0615693	NS
G17631	110.7	0.97172	0.340287	2.85559	0.00429566	0.0615693	NS
ENSGALG00000049169	24.2594	1.39681	0.489332	2.85453	0.00431005	0.0616966	NS
ENSGALG00000058374	143.19	0.930696	0.326176	2.85336	0.00432601	0.0618459	NS
ENSGALG00000067277	395.266	0.937627	0.329002	2.84991	0.0043731	0.0624394	NS
G7460	6.55675	3.24328	1.13922	2.84693	0.00441429	0.0629472	NS
ENSGALG00000063495	8.26523	-2.64927	0.931032	-2.84552	0.00443385	0.0631457	NS
G42094	90.4832	1.18655	0.417503	2.84202	0.00448289	0.063763	NS
G17674	27.757	1.5706	0.552974	2.84028	0.00450742	0.0638901	NS
G29495	3.95437	4.45279	1.56779	2.84017	0.00450895	0.0638901	NS
G30578	5.89457	-3.39131	1.1938	-2.84078	0.00450032	0.0638901	NS
G14842	6.93663	-2.88494	1.01628	-2.83872	0.00452943	0.0640183	NS
G1856	14.3348	-2.46088	0.86679	-2.83907	0.00452454	0.0640183	NS
ENSGALG00000065753	6.55129	3.13919	1.10629	2.83758	0.00454564	0.0640761	NS
G11654	72.3267	1.22949	0.433555	2.83584	0.00457057	0.0640761	NS
G1204	7.90386	2.63175	0.92821	2.83529	0.0045784	0.0640761	NS
G13627	111.994	-1.14754	0.404504	-2.83691	0.00455519	0.0640761	NS
G34791	6.48656	2.85011	1.00506	2.83577	0.0045716	0.0640761	NS
G36803	175743	0.613559	0.216406	2.83523	0.00457932	0.0640761	NS
G38360	21.7755	1.77879	0.627258	2.83583	0.00457071	0.0640761	NS
G7779	6.42661	-3.15363	1.11226	-2.83532	0.00457795	0.0640761	NS
ENSGALG00000062519	8.75427	-2.79913	0.987894	-2.83343	0.00460507	0.0641957	NS
G17920	2.68801	-4.8719	1.71936	-2.83356	0.00460328	0.0641957	NS
G7029	8.11317	-2.65133	0.935531	-2.83404	0.0045964	0.0641957	NS
G39214	30.2534	1.50237	0.53031	2.83301	0.00461125	0.0642019	NS
ENSGALG00000063990	94.5047	0.836586	0.295713	2.82904	0.00466876	0.0648414	NS
G4296	9.43235	2.62029	0.926168	2.82918	0.00466678	0.0648414	NS
ENSGALG00000055885	4.06594	-4.44102	1.57115	-2.82661	0.00470435	0.0651909	NS
G34265	6.33031	-3.11018	1.10035	-2.82653	0.00470558	0.0651909	NS
ENSGALG00000063500	121.834	-0.801874	0.28383	-2.82519	0.00472527	0.0653828	NS
G34112	12.1108	-1.98961	0.704672	-2.82346	0.00475091	0.0656563	NS
G7561	15.6024	-1.92739	0.682775	-2.82288	0.00475944	0.0656931	NS
ENSGALG00000065639	879.015	0.621655	0.220379	2.82084	0.00478986	0.0660316	NS
ENSGALG00000054079	31.2671	-1.42846	0.506618	-2.81961	0.00480825	0.0661902	NS
ENSGALG00000060408	10.5881	-2.88905	1.02475	-2.81928	0.00481319	0.0661902	NS
ENSGALG00000062993	20.1403	-1.63194	0.57905	-2.8183	0.00482782	0.0662968	NS
G36519	151.04	-1.09746	0.389451	-2.81797	0.00483279	0.0662968	NS
G14954	4.94702	4.79266	1.70101	2.81754	0.00483933	0.0663054	NS
G29685	6.19583	-3.57553	1.26961	-2.81624	0.00485896	0.0664928	NS
ENSGALG00000056158	33.9938	1.41441	0.502404	2.81528	0.00487351	0.0664949	NS
ENSGALG00000059416	96.6752	0.944895	0.335581	2.8157	0.00486707	0.0664949	NS
ENSGALG00000062080	30.1747	-1.33429	0.473983	-2.81505	0.00487693	0.0664949	NS
ENSGALG00000059780	86.2429	0.915646	0.325382	2.81407	0.0048919	0.066618	NS
ENSGALG00000061285	55.1162	1.00832	0.358687	2.81114	0.00493667	0.0671458	NS
ENSGALG00000066947	15.8587	-1.98507	0.706275	-2.81062	0.00494461	0.0671723	NS
ENSGALG00000066416	3.95615	-4.40366	1.56836	-2.80781	0.00498796	0.067679	NS
G12599	11.7288	2.02828	0.72277	2.80626	0.00501196	0.0679224	NS
ENSGALG00000066448	246.295	0.711575	0.253729	2.80447	0.00503991	0.0682185	NS
G17189	16.2581	-1.76226	0.628473	-2.80404	0.00504662	0.0682268	NS
G40474	2.66104	-4.85981	1.73386	-2.80289	0.00506468	0.0683885	NS
G12451	6.12431	3.14033	1.12077	2.80194	0.00507966	0.068508	NS
G40523	5.81457	-3.38345	1.20813	-2.80057	0.00510119	0.0687156	NS
G41495	5.93103	-4.05246	1.45004	-2.79473	0.00519431	0.069886	NS
G31125	9.68133	-3.10528	1.11253	-2.79117	0.00525174	0.0705738	NS
ENSGALG00000066849	10.708	2.27886	0.816705	2.79031	0.00526579	0.0706396	NS
G29047	22.5241	-1.60943	0.576839	-2.7901	0.00526926	0.0706396	NS
ENSGALG00000063954	11.8013	-2.08874	0.750418	-2.78343	0.00537869	0.0719347	NS
ENSGALG00000068015	40.2298	-1.21625	0.43696	-2.78343	0.00537872	0.0719347	NS
G1180	43.2884	1.19852	0.43141	2.77814	0.00546713	0.0730299	NS
G29140	25.9252	1.4548	0.523803	2.77737	0.00548007	0.0731154	NS
ENSGALG00000047824	100.505	1.16664	0.420149	2.77673	0.00549084	0.073172	NS
ENSGALG00000064352	2.73642	-4.89538	1.76484	-2.77384	0.00553995	0.0737386	NS
G13934	129.361	0.788023	0.284899	2.76597	0.00567541	0.075452	NS
G23653	12.5579	-1.93821	0.700836	-2.76556	0.00568246	0.0754561	NS
ENSGALG00000054743	16.182	-2.17555	0.787008	-2.76433	0.00570393	0.0756513	NS
ENSGALG00000050437	14.1918	-1.86096	0.673339	-2.76377	0.00571376	0.0756921	NS
ENSGALG00000067414	263.579	0.822305	0.297597	2.76316	0.00572456	0.0757455	NS
G1954	33.196	-1.36765	0.495041	-2.76269	0.00573264	0.0757629	NS
ENSGALG00000063412	3.86231	-4.38542	1.58817	-2.76131	0.00575705	0.0759062	NS
G4834	8.86847	-3.03082	1.0976	-2.76131	0.00575693	0.0759062	NS
G9694	72.0278	1.08852	0.394286	2.76073	0.0057672	0.0759507	NS
ENSGALG00000052914	2.54889	-4.79393	1.73864	-2.75729	0.00582832	0.0766654	NS
ENSGALG00000066170	398.559	0.630867	0.228986	2.75505	0.00586831	0.0769202	NS
G39816	16.4713	1.70426	0.618521	2.75538	0.00586232	0.0769202	NS
G5954	398.559	0.630867	0.228986	2.75505	0.00586831	0.0769202	NS
G33389	6.59594	3.26506	1.18634	2.75222	0.00591932	0.077498	NS
ENSGALG00000060164	26423.3	0.615946	0.224064	2.74898	0.00597808	0.078176	NS
ENSGALG00000050270	9.31196	2.41699	0.8796	2.74783	0.00599913	0.0783597	NS
G7434	2.71764	-4.87615	1.77511	-2.74695	0.00601523	0.0784784	NS
ENSGALG00000063934	20.3037	-1.47411	0.536755	-2.74633	0.00602667	0.0785362	NS
ENSGALG00000061060	43.4843	1.6348	0.595493	2.7453	0.00604563	0.0786916	NS
G4340	3.73702	-4.33926	1.58147	-2.74381	0.00607305	0.0789567	NS
G39923	40.3375	-1.29451	0.473434	-2.7343	0.00625136	0.0811806	NS
ENSGALG00000065591	6.60187	-2.76705	1.01231	-2.73341	0.00626826	0.0812117	NS
G24615	13.3279	-1.83611	0.671684	-2.73359	0.00626473	0.0812117	NS
G28163	37.5691	1.36694	0.500203	2.73277	0.0062804	0.0812749	NS
ENSGALG00000061467	40.481	-1.07485	0.393614	-2.73072	0.00631953	0.0816868	NS
ENSGALG00000066649	7.7113	-2.50868	0.920503	-2.72533	0.00642363	0.0829367	NS
ENSGALG00000060649	8.08501	2.39572	0.879323	2.72451	0.00643977	0.0830493	NS
G32064	4.82363	-3.78687	1.39049	-2.72341	0.00646123	0.0832301	NS
ENSGALG00000056317	41.6106	-1.12159	0.412143	-2.72136	0.00650137	0.0836332	NS
G26162	302.694	0.654296	0.240457	2.72105	0.00650746	0.0836332	NS
ENSGALG00000067788	13.8421	-1.73669	0.638567	-2.71967	0.00653474	0.0838875	NS
ENSGALG00000064914	11.2026	-2.22021	0.816885	-2.71789	0.00656988	0.0841456	NS
G24861	8.96577	-2.93019	1.07807	-2.718	0.00656775	0.0841456	NS
G30228	91.1179	1.30065	0.478706	2.71701	0.00658754	0.0842753	NS
G30124	11.756	-2.26164	0.832713	-2.71599	0.00660781	0.0844382	NS
ENSGALG00000059095	6.24169	2.82544	1.04058	2.71526	0.00662238	0.0845133	NS
G28422	638.335	1.14408	0.4214	2.71494	0.00662879	0.0845133	NS
G20439	599.877	0.619427	0.228274	2.71352	0.00665723	0.0847793	NS
G34907	31.4841	1.21117	0.446453	2.71286	0.00667046	0.0848512	NS
G2898	12.7612	1.79246	0.660959	2.71191	0.00668972	0.0849997	NS
ENSGALG00000054972	19.6155	-1.6199	0.597673	-2.71034	0.00672145	0.0852094	NS
ENSGALG00000058011	1117.24	0.619349	0.228489	2.71064	0.00671543	0.0852094	NS
ENSGALG00000051940	5.39241	-3.99263	1.47466	-2.70749	0.00677942	0.085698	NS
ENSGALG00000064209	588.67	-0.698136	0.25787	-2.70732	0.00678296	0.085698	NS
G12609	2.48872	-4.76441	1.75979	-2.70738	0.00678172	0.085698	NS
ENSGALG00000059057	41.4962	-1.21162	0.447867	-2.7053	0.00682423	0.0861222	NS
G2717	36.613	-1.32616	0.490323	-2.70466	0.00683752	0.0861927	NS
ENSGALG00000053844	37.5908	-1.17273	0.43396	-2.70238	0.00688444	0.0863978	NS
G27400	148.683	-0.902774	0.333987	-2.70302	0.00687123	0.0863978	NS
G40914	71.3941	-0.985404	0.364644	-2.70237	0.00688466	0.0863978	NS
G5316	428.587	0.849887	0.314418	2.70304	0.00687079	0.0863978	NS
G19485	766.719	0.760561	0.28179	2.69904	0.00695407	0.0869272	NS
G25924	16.9615	1.73143	0.641334	2.69973	0.00693961	0.0869272	NS
G28654	2.72743	-4.89154	1.81245	-2.69885	0.0069579	0.0869272	NS
G31740	25.6752	-1.2835	0.475442	-2.69959	0.00694239	0.0869272	NS
ENSGALG00000066583	194.807	0.849574	0.314913	2.69781	0.00697981	0.0871036	NS
G28427	7.9661	2.44977	0.908534	2.6964	0.0070094	0.0873756	NS
ENSGALG00000057102	75.3522	1.26474	0.46915	2.69582	0.00702165	0.0874309	NS
ENSGALG00000062447	205.276	-0.937808	0.348078	-2.69425	0.00705474	0.0877147	NS
G6255	7.86628	-3.38983	1.25829	-2.694	0.00706012	0.0877147	NS
G18901	30.7031	1.39662	0.518798	2.69202	0.00710199	0.0881371	NS
G32421	5.80364	3.38877	1.26066	2.68809	0.00718611	0.0890823	NS
G40022	3.55998	4.29392	1.59804	2.68698	0.00721007	0.0892804	NS
ENSGALG00000048631	8.36344	-2.45566	0.914713	-2.68462	0.00726122	0.0898145	NS
G34989	4.55332	-3.71881	1.38691	-2.68136	0.0073324	0.0905947	NS
G5987	71.0587	0.908033	0.339027	2.67835	0.00739859	0.0913119	NS
ENSGALG00000055529	34.988	-1.19951	0.448162	-2.67651	0.00743935	0.0916128	NS
G24612	95.091	-0.848608	0.317043	-2.67664	0.00743656	0.0916128	NS
ENSGALG00000060817	27.7535	-1.29926	0.485535	-2.67593	0.00745229	0.0916714	NS
G7230	2.59972	4.87482	1.82344	2.67341	0.00750838	0.0922599	NS
G34369	15.7512	-1.64577	0.615807	-2.67255	0.00752773	0.0923962	NS
ENSGALG00000064221	22.6988	1.32453	0.495924	2.67083	0.0075664	0.0927691	NS
G21848	6.13591	2.80339	1.04985	2.67028	0.00757873	0.0928187	NS
ENSGALG00000055822	2.47973	-4.75993	1.78344	-2.66895	0.00760878	0.0928689	NS
ENSGALG00000057433	159.395	-0.695804	0.260707	-2.66892	0.0076096	0.0928689	NS
G23441	32.2698	-1.51585	0.567928	-2.66909	0.00760581	0.0928689	NS
G34654	2.60444	-4.84216	1.81447	-2.66864	0.00761602	0.0928689	NS
G17875	9.25375	-2.61375	0.980699	-2.66519	0.00769458	0.0937249	NS
ENSGALG00000052181	2.47351	-4.75595	1.78584	-2.66314	0.00774143	0.094193	NS
ENSGALG00000055011	16.6107	1.52339	0.572273	2.66199	0.00776793	0.0942643	NS
ENSGALG00000062710	9.32962	2.2294	0.837672	2.66143	0.00778097	0.0942643	NS
G32303	11.7619	-1.91012	0.717657	-2.6616	0.00777697	0.0942643	NS
G35569	7.81367	-2.3079	0.867043	-2.66181	0.00777215	0.0942643	NS
ENSGALG00000061222	11.5268	-2.51006	0.943519	-2.66032	0.00780669	0.0943716	NS
ENSGALG00000063334	19.5282	1.51352	0.568875	2.66055	0.00780136	0.0943716	NS
ENSGALG00000063544	35.4681	1.30667	0.491323	2.65949	0.00782587	0.0945013	NS
G24971	6.21105	-3.1697	1.19317	-2.65654	0.00789472	0.0952301	NS
G32170	79.8584	-0.853137	0.321213	-2.65598	0.00790778	0.0952849	NS
G33944	2.55868	-4.81003	1.81227	-2.65414	0.00795101	0.0957028	NS
ENSGALG00000062786	10.5106	-2.11238	0.796436	-2.65229	0.00799486	0.0961273	NS
G33943	5.75544	-3.00073	1.13263	-2.64934	0.00806486	0.0968648	NS
ENSGALG00000029970	1947.49	-0.56442	0.213405	-2.64483	0.00817332	0.0979248	NS
ENSGALG00000055095	56.9945	1.00497	0.379963	2.64493	0.00817079	0.0979248	NS
G38112	5.91896	-2.9724	1.12396	-2.64458	0.00817936	0.0979248	NS
G13232	37.3274	-1.22781	0.46443	-2.6437	0.00820053	0.0980735	NS
G532	15.5612	1.83312	0.694096	2.64101	0.00826584	0.098749	NS
G37193	26.7171	1.29685	0.492358	2.63396	0.00843947	0.100716	NS
ENSGALG00000057512	123.588	-0.942211	0.357899	-2.63261	0.00847304	0.101009	NS
G10734	6.50769	2.78559	1.05844	2.63179	0.00849366	0.101147	NS
ENSGALG00000058134	21.5346	1.38862	0.528082	2.62956	0.00854962	0.101705	NS
ENSGALG00000050944	25.7444	1.27681	0.486043	2.62695	0.0086154	0.102379	NS
G41049	8.11218	-2.40249	0.914712	-2.62649	0.00862694	0.102407	NS
ENSGALG00000056753	10.4483	-2.03671	0.775594	-2.62599	0.00863962	0.102449	NS
G18367	12.3173	-2.51336	0.95748	-2.62497	0.00866567	0.102541	NS
G19590	12.9224	-2.01261	0.766638	-2.62524	0.00865883	0.102541	NS
ENSGALG00000060420	149.623	-0.693911	0.264507	-2.62341	0.00870537	0.102902	NS
G40970	9.77723	-2.01187	0.767817	-2.62024	0.00878674	0.103645	NS
G9901	6.06674	-2.69197	1.02735	-2.62031	0.00878507	0.103645	NS
G31891	2.51027	-4.78492	1.82904	-2.61608	0.0088947	0.104808	NS
G19711	2.8557	-4.97376	1.90373	-2.61263	0.00898477	0.105758	NS
G2197	15.8629	-1.58954	0.608882	-2.61059	0.00903856	0.106279	NS
G709	9.24292	-2.19352	0.840727	-2.60908	0.00907864	0.106638	NS
G9159	6.12161	2.69693	1.03479	2.60626	0.00915364	0.107407	NS
ENSGALG00000057769	18.2443	1.62142	0.622333	2.60539	0.0091769	0.107512	NS
ENSGALG00000062247	14.6204	-2.02315	0.776577	-2.60521	0.00918185	0.107512	NS
G41069	9.49168	-2.08771	0.80178	-2.60384	0.00921845	0.107828	NS
ENSGALG00000065352	13.0857	1.87737	0.721813	2.60091	0.00929766	0.108641	NS
G8883	27.969	-1.23378	0.474803	-2.59851	0.00936304	0.109291	NS
ENSGALG00000052370	5.08512	-3.87966	1.49331	-2.59803	0.00937607	0.109329	NS
G3730	779.768	-0.63972	0.246526	-2.59494	0.00946067	0.110201	NS
ENSGALG00000057714	189.73	0.820337	0.31649	2.59198	0.00954241	0.111037	NS
ENSGALG00000052848	43.551	1.08853	0.420358	2.58953	0.00961058	0.111264	NS
ENSGALG00000059142	17.8768	1.4282	0.551245	2.59087	0.00957332	0.111264	NS
ENSGALG00000064558	62.3743	0.944901	0.364774	2.59037	0.00958716	0.111264	NS
G12374	7.01852	2.61691	1.01059	2.5895	0.00961164	0.111264	NS
G1345	8.77956	-2.11834	0.81803	-2.58956	0.00960988	0.111264	NS
G4066	90.3684	0.891995	0.34465	2.58812	0.00965017	0.111595	NS
ENSGALG00000063891	400.081	-0.628613	0.242921	-2.58772	0.00966123	0.111608	NS
ENSGALG00000061549	5.91691	-2.90428	1.1234	-2.58527	0.00973036	0.11229	NS
ENSGALG00000062130	102.954	0.74358	0.2877	2.58457	0.00975012	0.112403	NS
ENSGALG00000050038	132.493	-0.906529	0.350824	-2.584	0.00976622	0.112472	NS
G1318	83.4236	0.936604	0.362609	2.58296	0.00979562	0.112695	NS
ENSGALG00000056698	19.0458	-1.46902	0.569816	-2.57805	0.00993583	0.114074	NS
G18741	238.174	2.46643	0.956597	2.57834	0.00992757	0.114074	NS
ENSGALG00000060860	32.9589	1.19575	0.463924	2.57747	0.00995277	0.114151	NS
G1719	2255.13	-0.561731	0.218014	-2.57658	0.00997833	0.114327	NS
G24876	5.90757	-2.63422	1.02266	-2.57585	0.00999929	0.11445	NS
ENSGALG00000061871	80.7524	0.864952	0.336028	2.57405	0.0100515	0.114627	NS
ENSGALG00000063476	36.1463	1.08759	0.4226	2.57355	0.010066	0.114627	NS
ENSGALG00000064370	14.3998	-1.84094	0.715309	-2.57364	0.0100636	0.114627	NS
G16752	95.7444	0.829077	0.322024	2.57458	0.0100361	0.114627	NS
G18638	6.9192	2.39359	0.929678	2.57464	0.0100344	0.114627	NS
ENSGALG00000050321	81.102	-0.913741	0.355125	-2.57302	0.0100817	0.114689	NS
G20769	2.73773	4.95196	1.92703	2.56974	0.0101776	0.115663	NS
G22891	3.49425	-4.20771	1.63774	-2.56921	0.0101929	0.11572	NS
G31507	2.37301	-4.68022	1.82264	-2.56782	0.0102341	0.11607	NS
G26276	6.30755	-2.6835	1.04566	-2.56633	0.0102782	0.116443	NS
G28426	38.3121	1.26913	0.494594	2.566	0.0102878	0.116443	NS
G8830	8.03686	-2.36888	0.923351	-2.56552	0.0103021	0.116486	NS
G37546	26.3764	-1.30839	0.510094	-2.56501	0.0103174	0.116542	NS
G16973	15.3937	-1.67464	0.652977	-2.56461	0.010329	0.116556	NS
ENSGALG00000048825	580.17	0.570041	0.222498	2.56201	0.0104069	0.11708	NS
G34757	5.52679	2.92574	1.14188	2.56221	0.0104009	0.11708	NS
G9298	19.7109	1.46827	0.573072	2.56211	0.010404	0.11708	NS
ENSGALG00000059535	42.8426	0.988542	0.386006	2.56095	0.0104387	0.11732	NS
ENSGALG00000051553	3.29545	-4.14974	1.62077	-2.56035	0.0104567	0.117404	NS
ENSGALG00000030429	267.293	0.627723	0.245315	2.55885	0.010502	0.117795	NS
ENSGALG00000058367	20.5845	-1.43695	0.561675	-2.55832	0.0105179	0.117855	NS
ENSGALG00000058821	14.686	1.57896	0.61732	2.55777	0.0105346	0.117925	NS
G8662	8.34451	2.31943	0.907634	2.55547	0.0106043	0.118586	NS
G25662	41.2295	1.30647	0.511877	2.55231	0.0107012	0.119551	NS
ENSGALG00000050540	4.08792	3.58903	1.40667	2.55144	0.0107277	0.119727	NS
G32769	14.6353	-1.8963	0.743769	-2.54959	0.0107851	0.120247	NS
ENSGALG00000060898	60.8031	-0.969561	0.380433	-2.54857	0.0108165	0.120358	NS
G34132	8.46784	-2.28155	0.895116	-2.54889	0.0108067	0.120358	NS
G7745	110.794	-0.921558	0.36177	-2.54736	0.0108542	0.120657	NS
ENSGALG00000067467	483.603	0.627363	0.246364	2.54649	0.0108812	0.120837	NS
ENSGALG00000066816	29.9564	1.21795	0.478424	2.54576	0.010904	0.12097	NS
ENSGALG00000053786	88.1462	1.08972	0.428533	2.54291	0.0109935	0.121056	NS
ENSGALG00000062535	9.31811	-2.22285	0.874103	-2.54301	0.0109903	0.121056	NS
ENSGALG00000064906	33.0342	-1.73983	0.684126	-2.54314	0.0109861	0.121056	NS
ENSGALG00000065177	63.9812	1.01181	0.397919	2.54276	0.0109982	0.121056	NS
G20577	7.36802	2.26148	0.88876	2.54453	0.0109424	0.121056	NS
G29525	26.0548	1.27995	0.503079	2.54423	0.0109519	0.121056	NS
G7237	9.0679	2.45074	0.963065	2.54473	0.0109364	0.121056	NS
G9880	118.942	0.794721	0.312384	2.54405	0.0109575	0.121056	NS
ENSGALG00000055505	14.9026	-1.5598	0.614808	-2.53705	0.0111791	0.122922	NS
G16795	2.22846	-4.60061	1.81361	-2.53672	0.0111897	0.122922	NS
G34790	3.148	4.11273	1.62266	2.53455	0.0112591	0.123563	NS
ENSGALG00000065310	34.8649	1.1261	0.444891	2.53119	0.0113677	0.124633	NS
G22024	118.736	0.897684	0.35473	2.53061	0.0113864	0.124716	NS
ENSGALG00000064939	44.3842	1.17728	0.465369	2.52978	0.0114136	0.124891	NS
G8050	37.1984	-1.04339	0.412542	-2.52918	0.011433	0.124981	NS
ENSGALG00000047029	52.6064	-1.28864	0.510006	-2.52671	0.0115135	0.125372	NS
ENSGALG00000064975	278.47	0.687352	0.272011	2.52693	0.0115065	0.125372	NS
ENSGALG00000067400	27.4264	-1.27194	0.503321	-2.5271	0.0115009	0.125372	NS
ENSGALG00000067557	68.2351	0.844744	0.33429	2.52698	0.0115048	0.125372	NS
ENSGALG00000048473	16.5954	1.71981	0.680993	2.52545	0.0115551	0.12558	NS
G1955	2.20426	-4.58645	1.81593	-2.52568	0.0115475	0.12558	NS
G17034	6.33049	-2.67937	1.06181	-2.52339	0.0116229	0.126195	NS
ENSGALG00000064380	447.385	0.576216	0.228703	2.51949	0.0117525	0.127361	NS
G26448	434.923	0.56283	0.223392	2.51947	0.0117531	0.127361	NS
ENSGALG00000052080	22.3706	1.40817	0.559374	2.5174	0.0118225	0.127742	NS
ENSGALG00000055362	25.8049	-1.19542	0.474784	-2.51782	0.0118083	0.127742	NS
ENSGALG00000060903	34.9971	-1.1051	0.438956	-2.51757	0.0118168	0.127742	NS
ENSGALG00000065879	40.0104	1.62228	0.644846	2.51576	0.0118776	0.12816	NS
G26089	5.69602	2.96085	1.17701	2.51557	0.011884	0.12816	NS
ENSGALG00000065006	887.862	0.527364	0.209675	2.51515	0.0118982	0.128189	NS
ENSGALG00000050792	2.63763	-4.85594	1.93123	-2.51442	0.0119227	0.128329	NS
ENSGALG00000060409	102.275	-0.720898	0.286815	-2.51346	0.0119554	0.128551	NS
G17781	8.97632	2.20579	0.877704	2.51314	0.0119663	0.128551	NS
ENSGALG00000055423	31.2527	-1.11791	0.444985	-2.51224	0.0119967	0.128754	NS
G23151	5.19693	3.20185	1.27529	2.51068	0.0120499	0.129201	NS
ENSGALG00000055952	5.34435	3.05763	1.21928	2.50774	0.0121507	0.12921	NS
ENSGALG00000058549	7.70122	-2.29573	0.915289	-2.5082	0.0121348	0.12921	NS
ENSGALG00000059066	137.105	-0.751513	0.299691	-2.50762	0.0121546	0.12921	NS
ENSGALG00000059890	21.0522	-1.54742	0.617077	-2.50766	0.0121535	0.12921	NS
ENSGALG00000065773	35.6537	1.12047	0.446502	2.50944	0.0120924	0.12921	NS
G10459	7.15384	2.28474	0.910476	2.50939	0.0120939	0.12921	NS
G15286	41.8854	-0.99482	0.396634	-2.50815	0.0121363	0.12921	NS
G25423	50.6955	-1.52078	0.605876	-2.51006	0.0120712	0.12921	NS
G32387	15.2883	-1.56575	0.624358	-2.50778	0.0121492	0.12921	NS
G13234	181.752	-0.698388	0.278788	-2.50509	0.0122421	0.130017	NS
G29225	2.17865	4.62485	1.84665	2.50446	0.012264	0.130126	NS
G31305	12.6027	-1.86057	0.743141	-2.50365	0.012292	0.1303	NS
ENSGALG00000062635	13.3949	-1.64753	0.658242	-2.50292	0.0123172	0.130321	NS
ENSGALG00000068520	914.355	-0.557658	0.222781	-2.50316	0.0123088	0.130321	NS
ENSGALG00000066324	2083.8	0.49717	0.198684	2.50232	0.0123382	0.130419	NS
ENSGALG00000056851	2.21947	-4.59578	1.83763	-2.50093	0.0123867	0.130808	NS
G18571	14.5284	-1.73005	0.692054	-2.49987	0.0124239	0.130954	NS
G38967	60.3537	-1.24858	0.499405	-2.50013	0.0124146	0.130954	NS
ENSGALG00000054694	21.4205	-1.89631	0.758792	-2.49912	0.0124503	0.131109	NS
ENSGALG00000061293	8.32783	-2.3466	0.939233	-2.49842	0.0124748	0.131243	NS
ENSGALG00000062513	289.874	0.833445	0.334452	2.49197	0.0127036	0.133419	NS
G4742	86.9829	-0.84211	0.337936	-2.49192	0.0127054	0.133419	NS
ENSGALG00000056384	15.5578	2.02159	0.811434	2.49138	0.0127249	0.133498	NS
ENSGALG00000056834	9.28665	-2.18231	0.876259	-2.49048	0.0127571	0.13371	NS
G31462	4.78754	3.19226	1.28204	2.48999	0.0127747	0.13377	NS
G39092	14.8091	-2.57122	1.03295	-2.48921	0.0128028	0.133939	NS
ENSGALG00000059122	36.2503	1.10516	0.444116	2.48845	0.0128301	0.134051	NS
ENSGALG00000063442	5.70091	-2.85288	1.14654	-2.48825	0.0128374	0.134051	NS
G11180	10.8645	1.78601	0.718128	2.48704	0.0128811	0.134356	NS
G25601	18.5503	-1.51302	0.608427	-2.48678	0.0128907	0.134356	NS
G37500	22.8281	1.28916	0.518573	2.48597	0.0129199	0.134535	NS
ENSGALG00000055704	61.1309	1.00121	0.402798	2.48563	0.0129323	0.134539	NS
ENSGALG00000052915	9.87773	-1.9802	0.797509	-2.48298	0.0130289	0.135418	NS
ENSGALG00000054479	471.246	0.763395	0.307533	2.48232	0.0130532	0.135545	NS
ENSGALG00000067859	156.316	-0.696472	0.280675	-2.48142	0.013086	0.135759	NS
ENSGALG00000061096	131.927	-0.664884	0.268574	-2.47561	0.0133011	0.137735	NS
ENSGALG00000064208	5.08602	3.21469	1.29841	2.47587	0.0132912	0.137735	NS
G31850	3.15861	-4.05435	1.63854	-2.47437	0.0133473	0.138043	NS
G40053	2.1585	-4.54633	1.83753	-2.47415	0.0133554	0.138043	NS
ENSGALG00000056021	45.6213	0.948414	0.383712	2.47168	0.0134478	0.13872	NS
ENSGALG00000057698	226.072	-0.757182	0.306327	-2.47181	0.0134431	0.13872	NS
ENSGALG00000059036	5.12623	2.85132	1.15396	2.47089	0.0134776	0.13872	NS
ENSGALG00000066100	36.1132	-1.03148	0.417475	-2.47075	0.0134828	0.13872	NS
G31843	2.20968	-4.57635	1.85201	-2.47102	0.013473	0.13872	NS
ENSGALG00000061410	53.55	-0.899658	0.36418	-2.47037	0.0134974	0.138742	NS
ENSGALG00000048213	41.4115	-1.03321	0.418465	-2.46904	0.0135474	0.139001	NS
ENSGALG00000060236	71.2066	-1.30232	0.527436	-2.46916	0.0135431	0.139001	NS
G16865	99.2537	0.844096	0.341933	2.4686	0.0135642	0.139045	NS
G31299	2.99775	4.05796	1.64418	2.46807	0.0135845	0.139126	NS
G17025	12.9811	-1.68608	0.683532	-2.46671	0.0136361	0.139527	NS
ENSGALG00000062044	18.1441	-1.54419	0.62632	-2.4655	0.0136823	0.139644	NS
G15917	25.5834	1.29308	0.524484	2.46543	0.013685	0.139644	NS
G4743	201.463	-0.758993	0.307804	-2.46583	0.0136696	0.139644	NS
G32612	11.3348	1.79798	0.729425	2.46492	0.0137044	0.139715	NS
ENSGALG00000060100	2.1351	-4.54713	1.84699	-2.46192	0.0138197	0.140762	NS
G17401	2.55326	-4.81351	1.9566	-2.46015	0.013888	0.141329	NS
ENSGALG00000063200	42.9195	-1.03061	0.419085	-2.45918	0.0139253	0.141371	NS
G30018	3.36729	4.22133	1.71632	2.45952	0.0139125	0.141371	NS
G4324	12.2304	-2.05112	0.834106	-2.45906	0.01393	0.141371	NS
ENSGALG00000065277	63.3119	-0.95369	0.387933	-2.45838	0.0139563	0.141414	NS
G32084	91.3188	0.803796	0.326972	2.4583	0.0139595	0.141414	NS
G4217	10.2004	-1.91867	0.780648	-2.45779	0.0139795	0.141489	NS
G5769	3.19301	4.11856	1.67756	2.45508	0.0140852	0.14243	NS
G8193	5.4189	2.95	1.2023	2.45363	0.0141423	0.142878	NS
ENSGALG00000057371	13.1631	-2.10618	0.858879	-2.45224	0.0141971	0.143302	NS
G41908	13.3668	1.68843	0.688684	2.45167	0.0142194	0.143398	NS
G13299	10.7766	1.88998	0.771289	2.45042	0.0142691	0.143769	NS
G40492	23.5902	1.51906	0.620359	2.44868	0.0143381	0.144335	NS
ENSGALG00000055080	44.3247	-1.06207	0.433798	-2.4483	0.0143533	0.144359	NS
ENSGALG00000058856	44.5128	1.22321	0.499951	2.44667	0.0144185	0.144559	NS
ENSGALG00000064555	272.573	-0.565016	0.230953	-2.44645	0.0144269	0.144559	NS
G1249	5.31999	-2.84945	1.1647	-2.44652	0.0144243	0.144559	NS
G2836	3.04646	-3.99502	1.63316	-2.44618	0.0144378	0.144559	NS
G39899	52.2327	1.01779	0.41586	2.44744	0.0143875	0.144559	NS
ENSGALG00000055193	21.7435	-1.24827	0.510603	-2.44469	0.0144975	0.144897	NS
ENSGALG00000067781	137.511	0.684065	0.279798	2.44485	0.0144913	0.144897	NS
G38723	11.4477	2.29635	0.94062	2.44131	0.0146341	0.146132	NS
ENSGALG00000057388	56.6962	-0.872117	0.357345	-2.44055	0.014665	0.14631	NS
ENSGALG00000055666	77.5031	0.793953	0.325436	2.43966	0.014701	0.146539	NS
ENSGALG00000049183	54.007	1.32548	0.544136	2.43593	0.0148538	0.147536	NS
ENSGALG00000055853	211.886	0.630788	0.258951	2.43594	0.0148531	0.147536	NS
ENSGALG00000059016	28.612	1.15607	0.474551	2.43614	0.0148448	0.147536	NS
ENSGALG00000064340	160.119	0.656792	0.269572	2.43643	0.0148331	0.147536	NS
ENSGALG00000058933	17.1901	1.58181	0.649749	2.43449	0.0149129	0.147861	NS
ENSGALG00000068023	40.1347	-1.22894	0.504745	-2.43477	0.0149012	0.147861	NS
G15133	3.10159	-4.05056	1.66702	-2.42982	0.0151062	0.149512	NS
G36222	42.826	-0.974297	0.400929	-2.4301	0.0150948	0.149512	NS
G29530	4.1684	3.52875	1.45286	2.42883	0.0151474	0.149656	NS
G32800	5.54301	-2.9653	1.22072	-2.42915	0.0151342	0.149656	NS
G5400	3.18185	4.1391	1.70475	2.42798	0.0151831	0.149876	NS
ENSGALG00000059252	192.217	0.688241	0.283504	2.42762	0.0151981	0.149892	NS
ENSGALG00000064582	88.0677	0.795353	0.327739	2.42679	0.0152331	0.150105	NS
ENSGALG00000061512	8.09307	2.13373	0.879863	2.42506	0.0153057	0.150687	NS
ENSGALG00000048806	17.47	1.37788	0.56843	2.424	0.0153505	0.150881	NS
ENSGALG00000064688	21.0863	1.26463	0.521722	2.42396	0.0153523	0.150881	NS
G5248	24.3231	-1.22981	0.507939	-2.42118	0.0154701	0.151905	NS
ENSGALG00000048313	136.062	-0.755052	0.312342	-2.41739	0.0156323	0.153364	NS
ENSGALG00000031075	140.911	-0.654207	0.270911	-2.41484	0.0157421	0.154036	NS
ENSGALG00000061343	4.40304	3.11465	1.28946	2.41547	0.0157149	0.154036	NS
G33085	21.093	1.26903	0.52549	2.41495	0.0157372	0.154036	NS
G4931	460.129	-0.630881	0.261342	-2.41401	0.015778	0.154252	NS
ENSGALG00000059080	47.1258	1.21149	0.501973	2.41346	0.0158018	0.154351	NS
ENSGALG00000064511	17.586	1.47869	0.613271	2.41115	0.0159022	0.155081	NS
G36572	2.93114	4.00842	1.66248	2.4111	0.0159043	0.155081	NS
G13241	5.63121	-2.59452	1.07632	-2.41054	0.015929	0.155186	NS
ENSGALG00000067087	12.3535	1.67964	0.697292	2.4088	0.016005	0.155791	NS
G12206	26.1651	1.61616	0.671077	2.40831	0.0160264	0.155864	NS
G20745	16.7581	1.53457	0.63769	2.40644	0.0161086	0.156528	NS
ENSGALG00000066017	81.8533	0.789519	0.328323	2.4047	0.0161858	0.157141	NS
G21017	74.0288	-1.2672	0.527445	-2.40253	0.0162822	0.15794	NS
G17877	4.60012	-3.01307	1.25492	-2.40101	0.01635	0.15846	NS
ENSGALG00000054817	87.7589	1.00809	0.419978	2.40035	0.0163793	0.158607	NS
G8323	8.51874	2.24006	0.933673	2.39919	0.0164313	0.158973	NS
ENSGALG00000064500	5.66441	-2.60357	1.08551	-2.39849	0.016463	0.159142	NS
G40676	16.8092	-1.37104	0.571783	-2.39783	0.0164925	0.15929	NS
G26135	50.565	-1.17685	0.491071	-2.39651	0.0165522	0.159729	NS
G16704	10.7542	-1.7739	0.740388	-2.39591	0.0165791	0.159851	NS
G7628	7.71926	2.43105	1.01557	2.39377	0.0166761	0.160648	NS
G41071	14.0504	-1.56667	0.654704	-2.39295	0.0167136	0.16087	NS
ENSGALG00000047823	3.01099	-4.01113	1.67786	-2.39062	0.0168201	0.161691	NS
G23537	113.941	-0.785079	0.328423	-2.39045	0.0168277	0.161691	NS
ENSGALG00000061897	1743.45	0.470821	0.197076	2.38903	0.0168929	0.162178	NS
G16922	5.17287	-2.78151	1.16452	-2.38855	0.0169148	0.162249	NS
ENSGALG00000062453	11.4632	-2.15744	0.903368	-2.38821	0.0169305	0.16226	NS
G32952	41.8411	0.963484	0.403525	2.38767	0.0169556	0.162362	NS
G25087	14.8355	-1.70478	0.714261	-2.38677	0.0169972	0.162621	NS
ENSGALG00000061762	32.7897	1.02455	0.429362	2.3862	0.0170233	0.162732	NS
ENSGALG00000057134	98.9713	0.716495	0.300387	2.38524	0.017068	0.163019	NS
G30426	2.87555	3.96801	1.66397	2.38466	0.0170948	0.163067	NS
G4753	14.3872	-1.92818	0.808627	-2.38451	0.017102	0.163067	NS
G3069	31.055	1.12616	0.472459	2.38362	0.0171432	0.16332	NS
ENSGALG00000059873	80.7574	-0.806887	0.338736	-2.38206	0.0172163	0.163738	NS
ENSGALG00000065685	77.2009	0.757682	0.31805	2.38228	0.0172059	0.163738	NS
G33010	23.6113	1.20341	0.506171	2.37748	0.0174313	0.165501	NS
G8604	22.8288	-1.33439	0.561228	-2.37763	0.0174244	0.165501	NS
ENSGALG00000066651	132.484	-0.659119	0.277382	-2.37621	0.0174914	0.165931	NS
ENSGALG00000056016	40.975	1.02334	0.430751	2.37572	0.0175147	0.166012	NS
ENSGALG00000065431	12.6373	-1.97796	0.833073	-2.37429	0.0175825	0.166513	NS
G15959	245.402	-0.602421	0.253976	-2.37196	0.0176941	0.167429	NS
ENSGALG00000064874	20.7828	1.22385	0.516052	2.37155	0.0177135	0.167471	NS
ENSGALG00000058440	2014.55	-0.526114	0.221952	-2.37039	0.0177691	0.167855	NS
G28664	4.94834	-3.2021	1.35124	-2.36975	0.0178	0.168004	NS
G28968	2.89943	-3.93308	1.66021	-2.36903	0.0178349	0.168192	NS
G21512	15.674	1.51659	0.641299	2.36487	0.0180366	0.169951	NS
G24679	45.0376	1.11545	0.471858	2.36396	0.0180806	0.170223	NS
G29129	12.561	1.95426	0.826865	2.36346	0.0181051	0.17031	NS
G15274	131.571	-0.726609	0.30755	-2.36257	0.0181488	0.170578	NS
ENSGALG00000064787	5.87956	2.472	1.04648	2.3622	0.0181668	0.170604	NS
G13589	73.0511	-0.918287	0.389497	-2.35762	0.0183925	0.172578	NS
ENSGALG00000058385	24.2639	1.18387	0.502543	2.35577	0.0184844	0.173295	NS
ENSGALG00000049310	84.9713	-0.795523	0.33783	-2.3548	0.0185325	0.173456	NS
G41983	4.59657	-3.07419	1.3054	-2.35497	0.0185243	0.173456	NS
ENSGALG00000065119	25.0549	1.78436	0.757854	2.35449	0.0185481	0.173456	NS
ENSGALG00000055286	17.0975	-1.49134	0.633752	-2.35319	0.0186132	0.173775	NS
ENSGALG00000067530	1534.42	-0.476397	0.20244	-2.35328	0.0186088	0.173775	NS
G34162	2.86515	-3.90225	1.65851	-2.35287	0.0186292	0.17378	NS
ENSGALG00000067531	14.5417	1.56369	0.665007	2.35138	0.0187037	0.17433	NS
G34448	292.762	0.647906	0.275841	2.34884	0.0188321	0.17538	NS
ENSGALG00000048535	4.30647	-2.99811	1.27675	-2.34823	0.0188627	0.175519	NS
G12959	2.83027	-3.90224	1.66251	-2.3472	0.018915	0.17586	NS
ENSGALG00000068488	38.4662	-0.955815	0.407638	-2.34477	0.019039	0.176619	NS
G2481	2.80565	3.97498	1.69516	2.3449	0.0190321	0.176619	NS
G38780	10.1597	-2.18006	0.929794	-2.34467	0.0190441	0.176619	NS
ENSGALG00000062347	3.82185	-3.3723	1.43862	-2.34412	0.0190718	0.17673	NS
ENSGALG00000052255	23.9091	-1.29097	0.550861	-2.34354	0.0191015	0.176839	NS
G10269	11.2701	-1.80907	0.772198	-2.34276	0.0191418	0.176839	NS
G23349	2.32727	4.71152	2.01114	2.34272	0.0191439	0.176839	NS
G26960	338.84	0.61507	0.262552	2.34266	0.0191468	0.176839	NS
G8228	19.4669	1.32036	0.564178	2.34033	0.0192666	0.177799	NS
G3737	285.23	-0.887528	0.379496	-2.3387	0.019351	0.178431	NS
ENSGALG00000060996	4.12827	-3.42565	1.46536	-2.33776	0.0193996	0.178732	NS
G34972	31.6851	1.61834	0.692362	2.33742	0.0194176	0.178751	NS
ENSGALG00000058018	22.1192	-1.4256	0.610056	-2.33684	0.0194476	0.17888	NS
ENSGALG00000058903	44.739	1.0234	0.438788	2.33233	0.0196832	0.179717	NS
ENSGALG00000061301	8.95641	1.95865	0.839399	2.3334	0.0196274	0.179717	NS
ENSGALG00000062594	8.30319	-2.10377	0.901143	-2.33455	0.0195668	0.179717	NS
ENSGALG00000065711	30.6671	1.03585	0.444113	2.33239	0.01968	0.179717	NS
ENSGALG00000065916	80.9461	0.866445	0.371313	2.33346	0.0196239	0.179717	NS
ENSGALG00000066045	1963.45	0.49317	0.211295	2.33403	0.019594	0.179717	NS
G16103	2.78404	3.92778	1.68394	2.33249	0.0196749	0.179717	NS
G26101	2.03817	-4.47498	1.91797	-2.33318	0.0196385	0.179717	NS
G31847	2.82296	-3.88278	1.66453	-2.33266	0.019666	0.179717	NS
ENSGALG00000061420	1128.96	0.504045	0.21632	2.33009	0.0198012	0.180548	NS
G25298	17.6457	-1.52251	0.653438	-2.33	0.0198064	0.180548	NS
ENSGALG00000061717	72.5427	0.776519	0.333386	2.32919	0.019849	0.180789	NS
ENSGALG00000065353	5.54932	-2.54776	1.09496	-2.3268	0.0199758	0.181796	NS
G16449	85.3603	0.74497	0.320226	2.32639	0.0199977	0.181847	NS
G19471	25.3905	1.21377	0.521908	2.32565	0.0200374	0.182061	NS
ENSGALG00000055854	25.26	-1.09886	0.472801	-2.32415	0.0201176	0.182641	NS
ENSGALG00000063955	27.1091	-1.22232	0.526108	-2.32332	0.0201622	0.182898	NS
ENSGALG00000062690	64.8547	0.790617	0.340444	2.32231	0.0202163	0.18324	NS
G25847	1.52487e+06	0.550847	0.237324	2.32108	0.0202825	0.183691	NS
G36211	12.8579	-1.57975	0.681594	-2.31773	0.0204641	0.185186	NS
ENSGALG00000065962	22.4113	-1.31511	0.567683	-2.31662	0.0205242	0.185497	NS
G32135	11.0405	1.74786	0.754531	2.31649	0.0205316	0.185497	NS
G32249	14.8558	1.46272	0.631682	2.31559	0.0205807	0.185791	NS
ENSGALG00000064044	7.21197	2.3148	1.00008	2.31462	0.020634	0.186121	NS
ENSGALG00000061992	524.048	0.508672	0.219805	2.3142	0.0206566	0.186175	NS
G25695	20.8291	1.38452	0.598478	2.31339	0.0207011	0.186426	NS
G19759	6.69826	-2.28811	0.989375	-2.31268	0.0207403	0.186629	NS
G15261	13.3792	1.61188	0.698291	2.30833	0.0209808	0.188642	NS
ENSGALG00000055587	12.1952	-1.53604	0.666193	-2.30569	0.0211277	0.189586	NS
ENSGALG00000065036	11.0901	2.01483	0.873729	2.30601	0.02111	0.189586	NS
G18279	23.6184	1.18075	0.512137	2.30553	0.0211366	0.189586	NS
G12516	61.8026	-0.852743	0.370013	-2.30463	0.0211872	0.189887	NS
G29947	6.35674	-2.51392	1.09122	-2.30377	0.0212356	0.190169	NS
G1470	34.7716	1.04871	0.455524	2.3022	0.0213238	0.190806	NS
ENSGALG00000063681	15.4072	1.88446	0.818852	2.30134	0.0213726	0.19109	NS
ENSGALG00000066202	19.89	-1.4337	0.623091	-2.30095	0.0213946	0.19112	NS
G20929	2.69042	3.8914	1.69142	2.30067	0.02141	0.19112	NS
G38784	70.6777	-0.793582	0.345016	-2.30013	0.0214408	0.191241	NS
G28268	4.68646	-2.62548	1.1417	-2.29962	0.0214697	0.191347	NS
G8869	15.7155	-1.35049	0.587371	-2.2992	0.0214934	0.191406	NS
ENSGALG00000053906	9.52897	2.03567	0.88555	2.29876	0.0215184	0.191476	NS
ENSGALG00000061584	3925.94	0.498811	0.217128	2.29732	0.0216006	0.192055	NS
G27113	3.57371	3.48141	1.51582	2.29672	0.0216348	0.192207	NS
G18361	9.69719	-2.28576	0.995611	-2.29584	0.0216852	0.192501	NS
ENSGALG00000059771	25.3526	-1.10052	0.479575	-2.29478	0.0217457	0.192885	NS
G36327	24.823	1.13475	0.494703	2.2938	0.021802	0.193078	NS
G41133	16.673	-1.3182	0.574605	-2.2941	0.0217849	0.193078	NS
G17181	139.955	-0.742146	0.323781	-2.29212	0.0218987	0.193782	NS
ENSGALG00000055927	6.20394	2.20645	0.963298	2.29051	0.0219916	0.194144	NS
G16713	1.95379	-4.42161	1.93029	-2.29064	0.021984	0.194144	NS
G9696	6.20394	2.20645	0.963298	2.29051	0.0219916	0.194144	NS
G15107	2.72288	3.89918	1.70282	2.28984	0.0220304	0.194333	NS
ENSGALG00000055888	19.876	-1.33859	0.584731	-2.28923	0.0220658	0.194444	NS
ENSGALG00000062762	27.3185	-1.33941	0.585146	-2.28903	0.0220778	0.194444	NS
ENSGALG00000057128	4.63666	2.62045	1.14499	2.28863	0.022101	0.194495	NS
G16660	2.74233	-3.84809	1.68223	-2.28749	0.0221672	0.194847	NS
G24897	10.0115	-1.83792	0.803518	-2.28735	0.0221757	0.194847	NS
G38863	2.29406	-4.62938	2.02454	-2.28663	0.0222171	0.195058	NS
ENSGALG00000064480	76.811	-0.863588	0.377729	-2.28626	0.022239	0.195096	NS
G39394	42.8285	1.59215	0.696524	2.28584	0.0222634	0.195158	NS
G7205	13.5707	1.47902	0.647131	2.28551	0.0222832	0.195179	NS
G26271	116.627	-0.644214	0.282039	-2.28413	0.0223637	0.195589	NS
G28287	32.4092	-1.15436	0.505395	-2.28408	0.0223666	0.195589	NS
G33567	44.647	-0.915146	0.40071	-2.28381	0.0223825	0.195589	NS
G39748	771.947	0.497719	0.218063	2.28245	0.0224628	0.196138	NS
ENSGALG00000048734	1386.16	-0.639134	0.280116	-2.28167	0.0225087	0.196245	NS
G9072	27.4091	1.10967	0.486347	2.28165	0.0225101	0.196245	NS
G7027	5.77684	-2.26562	0.993461	-2.28053	0.0225764	0.196669	NS
ENSGALG00000053630	15.5449	1.43658	0.630125	2.27983	0.0226177	0.196876	NS
ENSGALG00000063801	32.4326	-1.10645	0.486603	-2.27383	0.0229764	0.199843	NS
G38914	33.0826	1.20304	0.529327	2.27277	0.0230402	0.200242	NS
G23654	10.8074	-2.0091	0.884341	-2.27186	0.0230947	0.20056	NS
ENSGALG00000051968	35.8023	-0.959339	0.422682	-2.26965	0.0232291	0.201571	NS
ENSGALG00000056555	449.629	0.672417	0.296382	2.26875	0.0232833	0.201885	NS
G6714	18.1827	1.43621	0.633332	2.26771	0.0233468	0.202279	NS
G41894	5.35111	-2.84482	1.25474	-2.26725	0.0233747	0.202364	NS
G5620	11.7093	-2.53526	1.11841	-2.26685	0.0233993	0.20242	NS
ENSGALG00000057408	86.7256	-0.695804	0.307298	-2.26427	0.0235578	0.203554	NS
G21479	12.3966	-1.75131	0.773505	-2.26412	0.0235667	0.203554	NS
ENSGALG00000057285	4.2718	-2.87436	1.26979	-2.26364	0.0235963	0.203653	NS
G27411	8.42478	2.4582	1.08678	2.26191	0.0237027	0.204413	NS
ENSGALG00000064148	55.0838	-0.822447	0.36378	-2.26084	0.0237692	0.204829	NS
ENSGALG00000059722	28.1055	1.44589	0.639918	2.25949	0.0238528	0.205296	NS
ENSGALG00000064670	19.0729	1.2481	0.552408	2.25937	0.0238601	0.205296	NS
ENSGALG00000049313	3.77692	-3.44406	1.52574	-2.2573	0.0239895	0.206251	NS
ENSGALG00000063076	28.7485	-1.07085	0.474649	-2.25609	0.024065	0.206424	NS
G20649	3.54172	3.27287	1.45051	2.25637	0.0240477	0.206424	NS
G40163	100.596	-0.701041	0.310669	-2.25655	0.0240361	0.206424	NS
G26629	2021.03	0.572355	0.254277	2.25091	0.024391	0.20906	NS
G38617	2.16287	-4.57244	2.03172	-2.25053	0.0244153	0.209109	NS
G33970	6.98446	-2.17712	0.968085	-2.24889	0.0245195	0.20984	NS
ENSGALG00000057633	64.9352	0.777627	0.346017	2.24737	0.0246164	0.210508	NS
ENSGALG00000063529	31.7697	-1.00044	0.445727	-2.24451	0.0247993	0.211911	NS
ENSGALG00000059329	107.651	0.676448	0.301731	2.24189	0.0249685	0.213194	NS
ENSGALG00000063988	33.5025	-0.941805	0.420336	-2.2406	0.0250518	0.213742	NS
G18795	68.1468	-0.720156	0.321604	-2.23926	0.025139	0.214323	NS
ENSGALG00000067289	6.79586	2.18761	0.97714	2.23879	0.0251693	0.214418	NS
G40079	14.2324	1.44638	0.64664	2.23677	0.0253014	0.21538	NS
ENSGALG00000062063	97.6234	-0.667412	0.298545	-2.23555	0.0253812	0.215567	NS
ENSGALG00000064010	83.2693	0.80586	0.360415	2.23592	0.0253567	0.215567	NS
ENSGALG00000064986	58.6996	0.816133	0.365039	2.23574	0.0253687	0.215567	NS
G25410	2.79015	-3.88986	1.74109	-2.23415	0.0254731	0.216019	NS
G5454	55.4333	-0.785024	0.351334	-2.23441	0.025456	0.216019	NS
G11095	25.3757	-1.2386	0.554483	-2.23378	0.0254974	0.216062	NS
ENSGALG00000046838	35.9319	-1.08795	0.487192	-2.2331	0.0255421	0.216153	NS
G40854	18.9734	1.25424	0.561673	2.23303	0.0255467	0.216153	NS
ENSGALG00000062999	20.1319	1.29196	0.578779	2.23221	0.0256011	0.216449	NS
ENSGALG00000067080	5.85123	2.58594	1.15982	2.22961	0.0257734	0.217742	NS
ENSGALG00000053166	8.83083	-2.14256	0.962025	-2.22714	0.025938	0.218554	NS
ENSGALG00000060955	16.0075	-1.48741	0.668067	-2.22643	0.0259851	0.218554	NS
ENSGALG00000061442	53.1315	-1.12055	0.503496	-2.22554	0.0260453	0.218554	NS
ENSGALG00000068452	274.325	-0.596337	0.267775	-2.22701	0.0259466	0.218554	NS
G18938	5.05442	2.7048	1.21443	2.22721	0.025933	0.218554	NS
G19939	4.55073	2.58231	1.16024	2.22567	0.0260366	0.218554	NS
G32611	3.72974	3.36886	1.51324	2.22626	0.0259966	0.218554	NS
G34750	17.2709	1.35846	0.610393	2.22555	0.0260442	0.218554	NS
G36020	4.85709	-3.14305	1.41179	-2.22629	0.025995	0.218554	NS
ENSGALG00000055830	218.587	-0.551846	0.248073	-2.22453	0.0261129	0.218957	NS
ENSGALG00000058731	5.83767	-2.34962	1.05682	-2.2233	0.0261956	0.219486	NS
ENSGALG00000055948	67.961	0.73908	0.332476	2.22296	0.0262186	0.219514	NS
ENSGALG00000053605	4.40835	-3.03193	1.36465	-2.22176	0.0262994	0.220027	NS
ENSGALG00000047548	273.098	0.579389	0.260872	2.22097	0.0263531	0.220147	NS
ENSGALG00000067807	222.16	-2.1968	0.989038	-2.22115	0.0263409	0.220147	NS
ENSGALG00000053866	86.2056	0.679229	0.306219	2.21812	0.0265467	0.220526	NS
ENSGALG00000056156	34.0084	-0.95438	0.430036	-2.2193	0.026466	0.220526	NS
ENSGALG00000061827	1.85962	-4.34377	1.95796	-2.21852	0.0265192	0.220526	NS
G25159	7.68002	-1.87789	0.846452	-2.21855	0.0265177	0.220526	NS
G32065	1.85962	-4.34377	1.95796	-2.21852	0.0265192	0.220526	NS
G34450	15.1621	1.73259	0.781154	2.21798	0.026556	0.220526	NS
G6590	4.07083	-2.84561	1.2819	-2.21984	0.0264296	0.220526	NS
G8001	9.94938	-1.69198	0.762625	-2.21863	0.026512	0.220526	NS
ENSGALG00000053145	7.16852	1.99905	0.902383	2.2153	0.0267396	0.221702	NS
ENSGALG00000057447	30.2814	1.01152	0.456618	2.21525	0.0267431	0.221702	NS
G8754	12.1456	1.60814	0.726009	2.21504	0.0267571	0.221702	NS
G20180	36.3392	0.939141	0.424209	2.21387	0.026838	0.222208	NS
ENSGALG00000063962	4.55277	-2.56565	1.15929	-2.21311	0.0268898	0.222471	NS
ENSGALG00000068238	161.218	-0.568239	0.257075	-2.2104	0.0270773	0.223336	NS
G14701	89.8168	0.724833	0.327798	2.21122	0.0270206	0.223336	NS
G32764	5.66313	-2.49026	1.12673	-2.21016	0.027094	0.223336	NS
G34200	5.24223	2.60643	1.17908	2.21056	0.0270663	0.223336	NS
G6111	22.0431	1.2208	0.552284	2.21045	0.0270737	0.223336	NS
ENSGALG00000062861	24.2617	-1.20701	0.54632	-2.20934	0.0271511	0.223571	NS
ENSGALG00000065744	18.9492	-1.21438	0.549699	-2.20918	0.0271625	0.223571	NS
ENSGALG00000057911	8.49957	-1.76042	0.797137	-2.20842	0.0272147	0.223764	NS
ENSGALG00000061609	3.63304	-3.27554	1.48331	-2.20826	0.0272258	0.223764	NS
ENSGALG00000049070	239.601	-0.637364	0.288735	-2.20744	0.0272836	0.22391	NS
G25468	2.92241	4.03699	1.82859	2.20771	0.0272648	0.22391	NS
G27251	208.899	0.54696	0.247829	2.20701	0.0273136	0.223992	NS
ENSGALG00000053643	156.038	-0.644042	0.291985	-2.20573	0.0274026	0.224557	NS
ENSGALG00000065643	3.35244	3.27023	1.48474	2.20257	0.0276254	0.226217	NS
G19608	2209.19	0.621122	0.282222	2.20083	0.0277482	0.227057	NS
ENSGALG00000065350	10.152	1.78542	0.81162	2.19982	0.0278194	0.227469	NS
G20008	20.0782	1.15949	0.527152	2.19954	0.0278393	0.227469	NS
ENSGALG00000060264	108.063	-0.661149	0.300849	-2.19761	0.0279769	0.228427	NS
G24017	6.02119	-2.311	1.05211	-2.19654	0.0280534	0.228885	NS
ENSGALG00000057604	465.504	-0.493089	0.224649	-2.19493	0.0281685	0.229656	NS
ENSGALG00000067435	14.8467	-1.40956	0.642426	-2.19413	0.0282264	0.229662	NS
G17420	33.7466	0.946963	0.431602	2.19407	0.0282307	0.229662	NS
G22287	41.1581	1.10391	0.503019	2.19457	0.0281943	0.229662	NS
G18981	10.0603	-1.60803	0.733168	-2.19327	0.0282882	0.229963	NS
ENSGALG00000062147	10.3344	-1.65251	0.753763	-2.19235	0.0283543	0.230244	NS
G37076	7.23255	-1.95764	0.892996	-2.19221	0.028364	0.230244	NS
ENSGALG00000058992	298.446	0.504081	0.23004	2.19127	0.028432	0.230462	NS
ENSGALG00000060172	10.9456	1.53974	0.702608	2.19146	0.0284184	0.230462	NS
ENSGALG00000061258	45.1619	0.826758	0.3774	2.19067	0.0284757	0.230649	NS
ENSGALG00000057492	32.1962	-1.01278	0.462398	-2.19027	0.0285049	0.230719	NS
G29691	77.6653	0.821039	0.374952	2.18972	0.0285445	0.230872	NS
G23398	29.9823	-1.16427	0.532097	-2.18807	0.0286643	0.231674	NS
ENSGALG00000066101	83.0196	-0.733063	0.33518	-2.18707	0.0287373	0.232096	NS
ENSGALG00000067741	60.9052	-0.78778	0.360369	-2.18604	0.028813	0.23254	NS
ENSGALG00000066106	34.9865	1.06456	0.487077	2.18562	0.0288437	0.23262	NS
G17789	2.66359	-3.82869	1.75215	-2.18514	0.0288789	0.232736	NS
ENSGALG00000055524	66.3725	0.728546	0.333525	2.18438	0.028934	0.233013	NS
G10076	92.0752	0.844204	0.386702	2.18309	0.0290295	0.233613	NS
G35674	7.13692	-1.97865	0.906828	-2.18195	0.0291134	0.23412	NS
ENSGALG00000067756	99.6441	0.717366	0.32924	2.17885	0.0293427	0.235795	NS
G39771	28.8045	1.10232	0.506055	2.17826	0.0293867	0.235979	NS
G32146	6.36174	2.08094	0.955567	2.17771	0.0294279	0.23614	NS
G11231	14.0143	1.39999	0.643205	2.17658	0.029512	0.236645	NS
G18805	31.5809	1.03154	0.474333	2.17471	0.0296515	0.237594	NS
G8342	2.03274	-4.48209	2.06316	-2.17244	0.0298224	0.238793	NS
ENSGALG00000055600	24.6458	-1.05272	0.484959	-2.17074	0.0299505	0.239217	NS
ENSGALG00000055848	2.51883	-3.72319	1.71528	-2.17061	0.0299609	0.239217	NS
ENSGALG00000057338	4.93157	2.38533	1.09856	2.17133	0.0299063	0.239217	NS
G5479	29.0531	1.23007	0.566594	2.171	0.0299314	0.239217	NS
ENSGALG00000063427	2.50569	-3.72319	1.71714	-2.16825	0.0301396	0.240473	NS
G41162	10.8666	-1.66987	0.770376	-2.16761	0.0301886	0.240692	NS
G31846	3.99652	-2.86832	1.32458	-2.16545	0.0303533	0.241661	NS
G5087	10.44	-1.73474	0.801006	-2.1657	0.0303342	0.241661	NS
ENSGALG00000057836	13.2645	-1.42227	0.657027	-2.16471	0.0304099	0.241767	NS
G15821	7.92721	1.81049	0.836329	2.16481	0.0304026	0.241767	NS
ENSGALG00000055711	31.85	1.09118	0.504289	2.16379	0.0304802	0.242123	NS
ENSGALG00000055875	22.374	-1.4373	0.664405	-2.16328	0.0305195	0.242123	NS
G41597	62.5339	0.954204	0.441049	2.16349	0.0305035	0.242123	NS
ENSGALG00000057855	4.60786	-3.1387	1.45148	-2.16241	0.0305863	0.242481	NS
ENSGALG00000060838	16.4146	1.32306	0.612249	2.16098	0.0306968	0.242903	NS
G24659	7.19238	-2.09744	0.970822	-2.16048	0.0307357	0.242903	NS
G35835	4.54693	-2.62624	1.21549	-2.16064	0.0307231	0.242903	NS
G40651	16.9333	-1.29684	0.600301	-2.16032	0.030748	0.242903	NS
G531	657.001	0.78724	0.3643	2.16097	0.0306977	0.242903	NS
ENSGALG00000063262	9.61606	1.68927	0.782186	2.15968	0.0307978	0.243123	NS
G19491	4125.72	0.439043	0.203344	2.15912	0.030841	0.243123	NS
G30407	60.1604	-1.20772	0.55931	-2.1593	0.0308267	0.243123	NS
G15224	5.80332	-2.21853	1.02901	-2.15599	0.0310846	0.24487	NS
ENSGALG00000058253	368.326	-0.516599	0.239699	-2.1552	0.0311464	0.245033	NS
G34872	8.35697	-2.05739	0.954635	-2.15516	0.031149	0.245033	NS
G17694	4.26359	-2.94776	1.36926	-2.15281	0.0313333	0.24631	NS
G35341	6.2494	2.10085	0.978253	2.14755	0.0317492	0.249404	NS
ENSGALG00000054740	7.22561	2.03217	0.947425	2.14494	0.0319574	0.250687	NS
ENSGALG00000058644	92.043	0.643166	0.299835	2.14506	0.0319477	0.250687	NS
G24030	10.5763	1.81538	0.846736	2.14398	0.0320346	0.251117	NS
G38818	11.1364	1.61501	0.754564	2.14033	0.0323283	0.253242	NS
ENSGALG00000055754	94.1885	0.620756	0.290125	2.13962	0.0323859	0.253339	NS
G12989	49.5037	-0.921494	0.430648	-2.13979	0.0323721	0.253339	NS
G13870	6.43907	-1.96752	0.919816	-2.13903	0.0324331	0.253531	NS
ENSGALG00000052282	108.744	0.644863	0.301794	2.13676	0.0326173	0.254615	NS
ENSGALG00000058407	59.8586	-0.750192	0.351078	-2.13683	0.0326122	0.254615	NS
G28800	16.1255	1.47051	0.688649	2.13536	0.0327314	0.255328	NS
G34763	3.26459	-3.19707	1.4986	-2.13337	0.0328948	0.256423	NS
ENSGALG00000062440	6.76682	-2.13233	0.999767	-2.13283	0.0329391	0.25659	NS
ENSGALG00000059689	1468.11	-0.464194	0.217725	-2.13202	0.033005	0.256746	NS
ENSGALG00000060541	7.33571	-1.98642	0.931684	-2.13207	0.033001	0.256746	NS
ENSGALG00000067901	21.0067	-1.19503	0.560629	-2.13158	0.0330414	0.256831	NS
G3822	2.50254	-3.69648	1.73435	-2.13133	0.0330618	0.256831	NS
ENSGALG00000059155	27.3284	-1.07001	0.502416	-2.12973	0.0331943	0.257028	NS
ENSGALG00000059190	117.242	0.616482	0.289592	2.1288	0.0332709	0.257028	NS
ENSGALG00000066074	9.01945	-1.85753	0.872514	-2.12894	0.0332594	0.257028	NS
G17538	2.54224	-3.72108	1.74775	-2.12907	0.0332485	0.257028	NS
G38792	41.1547	-1.12717	0.529376	-2.12925	0.0332335	0.257028	NS
G39979	34.261	1.31781	0.619032	2.12883	0.0332684	0.257028	NS
G40537	17.7637	-1.32092	0.620487	-2.12885	0.0332666	0.257028	NS
G9813	4.47174	-2.51273	1.17962	-2.13011	0.0331623	0.257028	NS
ENSGALG00000052468	4.91229	-2.3144	1.08769	-2.12782	0.0333516	0.257382	NS
G26704	37.3406	0.948429	0.445755	2.12769	0.0333627	0.257382	NS
G35982	50.6337	0.87081	0.409419	2.12694	0.0334249	0.257507	NS
G6493	4.98182	2.70567	1.27202	2.12707	0.0334142	0.257507	NS
G4487	16.2	1.52712	0.718263	2.12613	0.0334921	0.257847	NS
ENSGALG00000067000	80.1116	0.716772	0.337389	2.12447	0.0336307	0.25823	NS
G37501	26.1271	1.08548	0.510834	2.12492	0.0335936	0.25823	NS
G40538	6.12422	-2.05924	0.969247	-2.12457	0.0336221	0.25823	NS
G4417	8.79784	-1.65769	0.780298	-2.12443	0.0336341	0.25823	NS
G4249	7.76182	1.84671	0.869634	2.12355	0.033708	0.258621	NS
ENSGALG00000058563	423.359	0.472051	0.2224	2.12253	0.0337932	0.258681	NS
ENSGALG00000063676	38.8693	-0.838877	0.395258	-2.12235	0.0338083	0.258681	NS
ENSGALG00000066263	6.59666	2.01294	0.94828	2.12272	0.0337772	0.258681	NS
G19610	26.2686	1.07379	0.505749	2.12316	0.0337404	0.258681	NS
G31920	3.39779	-3.17422	1.4965	-2.1211	0.0339132	0.259307	NS
G20566	56.3732	0.824065	0.388696	2.12007	0.0339998	0.259791	NS
G5668	3.20086	-3.15792	1.49029	-2.11899	0.0340911	0.260311	NS
ENSGALG00000064161	20.258	1.13121	0.534041	2.11821	0.0341575	0.26064	NS
ENSGALG00000067028	7.07193	-2.17039	1.02549	-2.11644	0.0343078	0.261609	NS
G36863	4.46298	2.57545	1.2171	2.11605	0.0343404	0.261679	NS
ENSGALG00000057818	9.96182	-1.70863	0.807886	-2.11494	0.0344351	0.262087	NS
G10270	5.21395	-2.52552	1.19417	-2.11487	0.0344407	0.262087	NS
ENSGALG00000056699	119.143	-0.675418	0.319504	-2.11396	0.0345188	0.262503	NS
ENSGALG00000067761	14.8686	-1.82361	0.862779	-2.11365	0.0345455	0.262527	NS
G1158	8.34002	1.74048	0.82378	2.1128	0.034618	0.262899	NS
G40862	1.93703	4.44899	2.10631	2.11221	0.0346681	0.263101	NS
ENSGALG00000047467	5.1552	-2.39052	1.13208	-2.11162	0.034719	0.263181	NS
ENSGALG00000064861	11.6007	-1.4912	0.706245	-2.11144	0.0347342	0.263181	NS
G12505	9.66966	-2.00073	0.947645	-2.11127	0.0347492	0.263181	NS
G17613	20.7374	-1.09627	0.519557	-2.11001	0.0348577	0.263646	NS
G33116	3.26927	3.13438	1.4853	2.11027	0.0348351	0.263646	NS
ENSGALG00000065542	59.1776	0.733508	0.347813	2.10892	0.0349516	0.264	NS
G7238	5.04916	2.65924	1.26083	2.10911	0.0349352	0.264	NS
ENSGALG00000063010	16.9122	-1.25645	0.596253	-2.10724	0.035097	0.264919	NS
ENSGALG00000064855	49.8694	-0.886327	0.420737	-2.10661	0.0351517	0.265154	NS
G17216	24.2309	-1.02374	0.486101	-2.10601	0.0352033	0.265332	NS
G36269	14.7109	1.29533	0.615127	2.10579	0.0352227	0.265332	NS
ENSGALG00000066732	435.184	0.567331	0.269531	2.10488	0.0353015	0.265747	NS
ENSGALG00000060731	187.148	-0.539432	0.256369	-2.10412	0.0353678	0.266067	NS
G36942	11.8409	-1.77229	0.842527	-2.10354	0.0354189	0.266272	NS
ENSGALG00000060008	11.5353	1.48404	0.705614	2.10319	0.035449	0.26632	NS
ENSGALG00000056236	48.5405	-0.767591	0.365144	-2.10216	0.0355392	0.266818	NS
ENSGALG00000055605	9.95484	1.63926	0.77993	2.1018	0.035571	0.266878	NS
ENSGALG00000064503	97.6595	-0.73563	0.350107	-2.10116	0.0356269	0.267047	NS
G16246	1.69353	-4.21109	2.00459	-2.10073	0.0356651	0.267047	NS
G20500	2.39623	3.71076	1.76633	2.10083	0.0356557	0.267047	NS
ENSGALG00000068399	7.21059	1.79657	0.855361	2.10037	0.0356965	0.267104	NS
ENSGALG00000058320	92.1296	-0.775647	0.369512	-2.09911	0.0358072	0.267395	NS
ENSGALG00000059266	7.12935	-2.06235	0.982303	-2.09951	0.0357724	0.267395	NS
ENSGALG00000063760	62.4459	0.784884	0.373871	2.09935	0.0357864	0.267395	NS
G25748	2905.73	1.96411	0.93584	2.09876	0.0358378	0.267446	NS
ENSGALG00000065564	49.9577	0.816509	0.389258	2.0976	0.0359402	0.267943	NS
G32323	47.9532	0.879595	0.419361	2.09747	0.0359523	0.267943	NS
ENSGALG00000048975	2.49127	-3.72864	1.77802	-2.09708	0.0359869	0.268022	NS
ENSGALG00000054360	25.8552	1.09102	0.520624	2.0956	0.0361178	0.268816	NS
G28327	4.38849	-2.9655	1.41529	-2.09533	0.0361415	0.268816	NS
G41683	96.0542	0.637689	0.304392	2.09496	0.0361742	0.26888	NS
ENSGALG00000065059	8.61737	1.84144	0.879248	2.09433	0.0362304	0.269119	NS
ENSGALG00000061308	1409.44	0.439912	0.210182	2.09301	0.0363484	0.269817	NS
ENSGALG00000047772	7.46571	-1.80865	0.864632	-2.09181	0.0364557	0.270434	NS
ENSGALG00000055175	5.74342	-2.26886	1.08536	-2.09043	0.0365796	0.271173	NS
G15731	10.7179	1.60912	0.77012	2.08945	0.0366676	0.271646	NS
ENSGALG00000050643	37.9331	1.05728	0.506324	2.08815	0.0367847	0.272333	NS
G11289	5.17219	2.39862	1.14921	2.08719	0.0368706	0.272609	NS
G39737	5.92954	2.20647	1.05714	2.08721	0.0368688	0.272609	NS
ENSGALG00000047803	333.66	-0.705684	0.338154	-2.08687	0.0368998	0.272644	NS
G12545	5.26151	2.43491	1.16704	2.0864	0.0369423	0.272779	NS
ENSGALG00000047965	55.3019	-0.745992	0.357619	-2.08599	0.0369792	0.272812	NS
ENSGALG00000056571	303.751	0.512059	0.245525	2.08557	0.0370175	0.272812	NS
G18366	9.68081	-1.83892	0.881748	-2.08554	0.0370199	0.272812	NS
G4440	4.72746	2.32461	1.11497	2.0849	0.0370783	0.273062	NS
ENSGALG00000031850	100.382	0.671377	0.322072	2.08456	0.0371095	0.273112	NS
G35586	817.576	0.534159	0.256318	2.08397	0.0371632	0.273328	NS
ENSGALG00000064113	27.0639	-1.05358	0.506412	-2.08048	0.0374813	0.275486	NS
G2360	3.97558	-2.75055	1.32225	-2.08021	0.0375062	0.275488	NS
ENSGALG00000064149	44.6438	0.86782	0.417254	2.07984	0.0375404	0.275559	NS
G37432	3.29444	-3.25281	1.56531	-2.07806	0.0377034	0.276574	NS
G28244	15.38	1.35155	0.650491	2.07774	0.0377333	0.276612	NS
G6136	32.8373	0.903149	0.434879	2.07678	0.0378217	0.277078	NS
G24865	7.40961	1.81114	0.873419	2.07362	0.038115	0.279045	NS
G37472	49.6503	0.965465	0.46572	2.07306	0.0381667	0.27924	NS
G31897	127.877	-0.662257	0.319606	-2.07211	0.0382554	0.279707	NS
G30814	100.872	0.598188	0.288723	2.07184	0.0382805	0.279708	NS
ENSGALG00000058251	11.3291	1.52405	0.735709	2.07154	0.0383087	0.279731	NS
G2103	9.13926	-1.73341	0.836944	-2.07112	0.0383478	0.279834	NS
ENSGALG00000061212	46.6667	1.21028	0.58496	2.06899	0.0385472	0.281106	NS
ENSGALG00000061345	16.6502	-1.30373	0.631348	-2.065	0.038923	0.28353	NS
G5511	12.9326	-1.54865	0.749978	-2.06492	0.0389303	0.28353	NS
ENSGALG00000063865	9.69913	1.73123	0.83869	2.0642	0.0389983	0.283841	NS
ENSGALG00000063762	68.1881	-0.744206	0.360635	-2.0636	0.0390555	0.284072	NS
ENSGALG00000065834	19.0632	-1.69831	0.823091	-2.06333	0.039081	0.284073	NS
ENSGALG00000053576	25.8172	-1.09605	0.53145	-2.06237	0.0391726	0.284476	NS
ENSGALG00000058370	12.7008	1.48719	0.721248	2.06197	0.039211	0.284476	NS
G42488	4.25909	2.69076	1.30496	2.06195	0.0392127	0.284476	NS
G16829	3.14237	-3.07212	1.4903	-2.06141	0.0392635	0.284661	NS
ENSGALG00000060321	22.1633	-1.15542	0.560891	-2.05997	0.0394012	0.285105	NS
ENSGALG00000061614	3.52948	3.3725	1.63674	2.06049	0.0393514	0.285105	NS
G24743	14.79	1.39593	0.677557	2.06024	0.039376	0.285105	NS
G33175	29.2165	0.945018	0.4592	2.05797	0.0395933	0.28631	NS
ENSGALG00000066359	7.97648	1.79793	0.873898	2.05737	0.0396508	0.286332	NS
G12184	3.6794	3.54216	1.72186	2.05718	0.0396693	0.286332	NS
G14605	1.86862	-4.34923	2.11422	-2.05714	0.0396732	0.286332	NS
G31942	281.29	0.472868	0.229959	2.05631	0.0397524	0.286719	NS
ENSGALG00000056951	39.1818	2.39312	1.1649	2.05436	0.0399409	0.287831	NS
G1974	5.66069	2.13909	1.04133	2.05418	0.039958	0.287831	NS
ENSGALG00000049246	5.57152	-2.17574	1.06131	-2.05006	0.0403587	0.290487	NS
ENSGALG00000058297	113.351	0.645595	0.314947	2.04986	0.0403786	0.290487	NS
G13917	6.50639	1.85096	0.903449	2.04877	0.0404847	0.291063	NS
ENSGALG00000057781	6.05672	-2.0881	1.02037	-2.04642	0.0407147	0.292529	NS
G29815	3.82291	-2.70292	1.32205	-2.04449	0.0409047	0.293706	NS
ENSGALG00000065675	146.83	-0.603992	0.295564	-2.04352	0.0410008	0.294207	NS
G14360	31.6751	0.957193	0.468519	2.04302	0.0410507	0.294225	NS
G35498	89.4921	-0.689606	0.337552	-2.04296	0.0410559	0.294225	NS
ENSGALG00000061688	10.0992	1.55921	0.763824	2.04132	0.0412186	0.294825	NS
G24553	29.4275	1.02414	0.501657	2.04152	0.0411993	0.294825	NS
G32759	38.798	-1.15993	0.568116	-2.04171	0.0411808	0.294825	NS
ENSGALG00000048083	8.30984	1.68415	0.825394	2.04042	0.041309	0.295135	NS
ENSGALG00000059550	42.901	0.809697	0.396841	2.04036	0.0413146	0.295135	NS
ENSGALG00000062389	131.791	0.791493	0.388454	2.03755	0.0415951	0.296949	NS
G35167	66.1464	0.740163	0.363409	2.03672	0.0416778	0.297349	NS
ENSGALG00000068043	35.2091	-0.83424	0.409747	-2.03599	0.0417517	0.297497	NS
G13587	64.4788	0.839876	0.412485	2.03614	0.0417367	0.297497	NS
ENSGALG00000061510	46.7714	0.803735	0.394882	2.03538	0.0418123	0.29758	NS
G38132	15.7529	-1.20755	0.593289	-2.03534	0.0418165	0.29758	NS
G36852	4.60433	-2.59294	1.27432	-2.03477	0.0418737	0.297798	NS
ENSGALG00000057326	92.8625	0.625098	0.307497	2.03286	0.0420666	0.298435	NS
ENSGALG00000060361	15.1788	-1.3735	0.675659	-2.03283	0.0420699	0.298435	NS
ENSGALG00000060884	5.06733	-2.46858	1.21429	-2.03293	0.0420591	0.298435	NS
G36395	12.0581	1.59232	0.783289	2.03286	0.0420666	0.298435	NS
ENSGALG00000056108	173.788	-0.573098	0.282273	-2.0303	0.0423264	0.300064	NS
ENSGALG00000048628	18.1788	1.14819	0.565739	2.02954	0.0424037	0.30016	NS
G11101	4.88285	-2.28568	1.12605	-2.02981	0.0423756	0.30016	NS
G32811	27.4702	-1.02276	0.503976	-2.02937	0.0424203	0.30016	NS
ENSGALG00000063521	24.3991	-0.980876	0.483433	-2.02898	0.0424603	0.300253	NS
ENSGALG00000051160	78.0971	-0.920299	0.453855	-2.02774	0.0425872	0.30096	NS
G33011	11.0646	1.56005	0.769832	2.02648	0.0427153	0.301675	NS
G29683	7.13341	-2.10839	1.04066	-2.02602	0.0427627	0.301819	NS
G16970	9.91121	-1.66886	0.824154	-2.02494	0.042874	0.302224	NS
G19582	147.397	-3.318	1.63855	-2.02496	0.0428712	0.302224	NS
ENSGALG00000066321	4.49993	-2.4781	1.22459	-2.02362	0.0430095	0.302798	NS
G40495	98.2612	-0.638253	0.315395	-2.02366	0.0430048	0.302798	NS
ENSGALG00000049251	74.255	0.764683	0.3783	2.02137	0.043242	0.304185	NS
ENSGALG00000063888	138.174	0.588424	0.291129	2.02118	0.0432609	0.304185	NS
G16903	7.30304	1.92447	0.953217	2.01892	0.0434958	0.305645	NS
G33006	62.6346	0.769163	0.381054	2.01852	0.0435376	0.305747	NS
ENSGALG00000056791	57.6833	-0.756643	0.375103	-2.01716	0.0436786	0.306545	NS
ENSGALG00000056713	1321.93	-0.405281	0.201008	-2.01625	0.0437741	0.306638	NS
ENSGALG00000059379	8.62691	-1.7564	0.871058	-2.0164	0.0437586	0.306638	NS
G38607	9.86575	1.48199	0.73489	2.01661	0.0437363	0.306638	NS
G39972	12.0125	-1.43766	0.713216	-2.01574	0.0438275	0.30682	NS
G8386	2.29564	3.65525	1.81395	2.01508	0.0438967	0.307112	NS
ENSGALG00000060058	112.101	0.602346	0.299155	2.01349	0.044063	0.308083	NS
ENSGALG00000054840	14.4499	-1.38262	0.686954	-2.01268	0.0441481	0.308364	NS
ENSGALG00000057592	61.9544	-0.730448	0.36294	-2.01259	0.0441583	0.308364	NS
ENSGALG00000057727	68.2851	0.991123	0.493157	2.00975	0.0444575	0.309299	NS
ENSGALG00000060511	5.05361	2.20716	1.09794	2.01027	0.0444027	0.309299	NS
ENSGALG00000062703	15.7276	1.37439	0.683744	2.01009	0.0444212	0.309299	NS
G11796	7.55372	-1.68778	0.839432	-2.01062	0.0443659	0.309299	NS
G26381	4.28985	-2.47226	1.22944	-2.01087	0.044339	0.309299	NS
G41147	8.51744	-1.76255	0.877072	-2.00958	0.0444756	0.309299	NS
G7253	3.16893	-3.16713	1.57609	-2.00949	0.0444855	0.309299	NS
ENSGALG00000053499	28.446	0.927764	0.461994	2.00817	0.044625	0.309915	NS
ENSGALG00000062974	321.771	-0.497995	0.248047	-2.00766	0.0446791	0.309915	NS
ENSGALG00000063958	13.3591	1.25889	0.627212	2.00712	0.0447369	0.309915	NS
ENSGALG00000066274	66.9043	-0.749814	0.373661	-2.00667	0.0447848	0.309915	NS
G2168	78.968	-0.61572	0.306852	-2.00657	0.0447957	0.309915	NS
G25528	6.49364	1.84201	0.917978	2.00659	0.0447934	0.309915	NS
G38966	13.4983	-1.41749	0.706331	-2.00683	0.0447676	0.309915	NS
G3999	34.5199	-0.979907	0.48832	-2.00669	0.0447829	0.309915	NS
ENSGALG00000063021	19.241	1.14841	0.572559	2.00575	0.0448826	0.310325	NS
ENSGALG00000067723	16.5537	1.29424	0.645682	2.00446	0.0450206	0.311087	NS
G19193	61.3915	0.745572	0.372114	2.00361	0.045112	0.311526	NS
ENSGALG00000064487	27.7774	-0.969518	0.484148	-2.00253	0.0452283	0.312137	NS
G39792	6.32007	2.17758	1.08798	2.0015	0.0453388	0.312514	NS
G5996	461.864	-2.45538	1.22671	-2.0016	0.0453273	0.312514	NS
ENSGALG00000062677	24.7134	0.996849	0.498455	1.99988	0.0455133	0.313331	NS
ENSGALG00000066830	386.648	-0.573822	0.286894	-2.00012	0.0454874	0.313331	NS
ENSGALG00000053772	3.55115	-3.17238	1.58649	-1.99962	0.0455415	0.313332	NS
ENSGALG00000067918	115.058	-0.592266	0.296261	-1.99914	0.0455934	0.313359	NS
G14614	2.96206	3.20956	1.60553	1.99907	0.0456013	0.313359	NS
ENSGALG00000051696	13.8169	-1.2552	0.628262	-1.9979	0.0457275	0.313648	NS
G25766	14.0906	-1.36835	0.684863	-1.99799	0.0457179	0.313648	NS
G31403	15.806	1.25132	0.626166	1.99838	0.0456753	0.313648	NS
ENSGALG00000058606	363.606	0.479331	0.239955	1.99759	0.0457616	0.313689	NS
G28770	23.2077	1.00828	0.504906	1.99696	0.0458297	0.313965	NS
G1439	6.2966	-1.9472	0.975329	-1.99646	0.0458844	0.314147	NS
ENSGALG00000062341	8.93536	1.65405	0.829335	1.99443	0.0461047	0.315462	NS
ENSGALG00000061352	142.682	-0.575648	0.28867	-1.99414	0.0461364	0.315486	NS
G10267	9.39148	-1.60195	0.803719	-1.99317	0.0462423	0.316017	NS
G1716	11.3052	-1.57177	0.788965	-1.9922	0.0463492	0.316555	NS
ENSGALG00000057260	3.58998	2.68727	1.34979	1.99089	0.0464935	0.316857	NS
ENSGALG00000058714	55.9518	-0.778174	0.390892	-1.99076	0.0465068	0.316857	NS
G24327	7.11507	-1.74431	0.876142	-1.9909	0.0464921	0.316857	NS
G29205	3.06215	-3.00808	1.51057	-1.99136	0.0464412	0.316857	NS
G2921	11.9912	-1.35822	0.682457	-1.99019	0.0465695	0.317092	NS
ENSGALG00000056896	6.53522	-2.07764	1.04491	-1.98834	0.0467743	0.318292	NS
ENSGALG00000067968	4.484	-2.55485	1.28565	-1.98721	0.0468996	0.318951	NS
ENSGALG00000064805	168.209	0.672032	0.338254	1.98677	0.0469484	0.319089	NS
G33265	75.3276	-0.674081	0.339335	-1.98648	0.0469802	0.319112	NS
G34723	4.40675	-2.41432	1.21625	-1.98505	0.0471385	0.319993	NS
G34611	4.26219	-2.42643	1.22277	-1.98437	0.0472145	0.320315	NS
ENSGALG00000058381	2.28635	-3.58092	1.80531	-1.98355	0.047306	0.320369	NS
ENSGALG00000063276	22.8679	1.00495	0.506647	1.98353	0.0473084	0.320369	NS
G31852	29.6074	-0.943108	0.475426	-1.98371	0.0472882	0.320369	NS
G41132	3.42494	-3.23201	1.62977	-1.98311	0.0473551	0.320492	NS
ENSGALG00000056332	110.317	0.711365	0.358884	1.98216	0.0474613	0.320698	NS
G27398	366.612	-0.696798	0.35152	-1.98224	0.0474523	0.320698	NS
G4097	4.10497	-2.38702	1.20433	-1.98203	0.0474762	0.320698	NS
G41911	70.2684	0.719267	0.362934	1.98181	0.0475002	0.320698	NS
G20017	18.5642	-1.1691	0.590077	-1.98127	0.0475608	0.320914	NS
ENSGALG00000046846	7.12456	1.89417	0.956337	1.98065	0.0476305	0.32119	NS
ENSGALG00000048966	41.1769	-3.20488	1.61858	-1.98006	0.047697	0.321252	NS
G10635	11.2875	-1.41048	0.7123	-1.98018	0.0476829	0.321252	NS
ENSGALG00000060082	32.4416	-0.849657	0.429213	-1.97957	0.047752	0.321429	NS
G11577	4.80809	-2.74814	1.38879	-1.9788	0.047839	0.321821	NS
G1236	32.2298	0.858863	0.434203	1.97802	0.0479265	0.322117	NS
G17438	1.6969	4.28083	2.16434	1.9779	0.0479405	0.322117	NS
ENSGALG00000056709	901.176	-0.613164	0.310069	-1.97751	0.0479838	0.322214	NS
ENSGALG00000061832	66.379	-0.687212	0.347599	-1.97702	0.048039	0.322391	NS
ENSGALG00000068523	35.6641	0.866689	0.438702	1.97558	0.0482027	0.322849	NS
G29601	4.14738	-2.44361	1.23674	-1.97585	0.0481713	0.322849	NS
G42479	40.8465	0.919291	0.465282	1.97577	0.048181	0.322849	NS
G9326	27.7495	-0.979069	0.49563	-1.9754	0.0482225	0.322849	NS
ENSGALG00000064217	560.876	-0.442731	0.22419	-1.9748	0.0482905	0.32311	NS
G26897	38.8856	0.847298	0.429201	1.97413	0.048367	0.323429	NS
G7031	3.09939	-3.03797	1.53973	-1.97305	0.0484894	0.324054	NS
G4833	3.82183	-2.64929	1.34294	-1.97275	0.0485242	0.324093	NS
G16005	12.1178	-1.44526	0.732709	-1.97249	0.0485541	0.324099	NS
ENSGALG00000067433	14.6619	1.34874	0.684219	1.97121	0.0486996	0.324683	NS
G36459	25.0318	0.976224	0.495231	1.97125	0.0486956	0.324683	NS
ENSGALG00000067394	50.0434	-0.727546	0.369143	-1.9709	0.0487348	0.324725	NS
ENSGALG00000048112	23.0528	-1.30582	0.66277	-1.97024	0.0488104	0.324841	NS
ENSGALG00000055480	11.6624	-1.33757	0.678837	-1.97039	0.0487935	0.324841	NS
G29256	64.7284	-0.670711	0.340601	-1.9692	0.0489304	0.325447	NS
ENSGALG00000056215	8.05731	1.74728	0.887807	1.96809	0.049058	0.326102	NS
ENSGALG00000060587	244.075	0.550434	0.279734	1.96771	0.0491016	0.326143	NS
ENSGALG00000066873	57.3366	0.723439	0.367689	1.96753	0.0491225	0.326143	NS
ENSGALG00000060621	170.888	0.608109	0.309308	1.96603	0.0492952	0.326327	NS
ENSGALG00000065672	75.1983	-0.768531	0.39093	-1.96591	0.0493095	0.326327	NS
G25513	16.2438	1.14404	0.58198	1.96577	0.0493251	0.326327	NS
G26163	9.43245	-1.7826	0.90646	-1.96655	0.0492349	0.326327	NS
G37525	9.02067	1.73857	0.88409	1.96651	0.0492397	0.326327	NS
G8201	4.21841	2.51157	1.27743	1.96612	0.0492848	0.326327	NS
ENSGALG00000064673	388.59	0.485362	0.247009	1.96496	0.0494193	0.326757	NS
G28619	83.3197	0.79026	0.40227	1.9645	0.0494723	0.326914	NS
ENSGALG00000058144	27.4462	-0.915093	0.46596	-1.96389	0.0495434	0.327039	NS
G40740	32.2812	0.939966	0.478639	1.96383	0.0495496	0.327039	NS
ENSGALG00000061687	72.4353	0.693387	0.353166	1.96334	0.0496062	0.32722	NS
ENSGALG00000063288	20013.6	0.435087	0.221723	1.9623	0.0497274	0.327826	NS
ENSGALG00000030803	63.4796	0.653558	0.333227	1.9613	0.0498438	0.328287	NS
ENSGALG00000068062	8.63767	-2.12594	1.084	-1.9612	0.049856	0.328287	NS
ENSGALG00000060960	4.72094	-2.2772	1.16156	-1.96046	0.0499422	0.328661	NS
ENSGALG00000059707	14.5234	1.20882	0.617126	1.95879	0.0501374	0.329525	NS
G2401	13.6309	1.28161	0.654354	1.95858	0.0501618	0.329525	NS
G5003	2.23102	-3.55615	1.81561	-1.95865	0.0501537	0.329525	NS
G17385	8.37709	1.56323	0.798416	1.95791	0.0502405	0.329849	NS
ENSGALG00000054810	52.4885	0.754693	0.385517	1.95761	0.0502753	0.329883	NS
ENSGALG00000055151	8.58737	1.50828	0.770812	1.95674	0.050378	0.330364	NS
ENSGALG00000048893	2.5053	-3.69556	1.8894	-1.95594	0.0504722	0.330401	NS
ENSGALG00000055252	165.05	0.594258	0.303789	1.95615	0.0504472	0.330401	NS
ENSGALG00000055594	15.2692	-1.28042	0.654477	-1.95641	0.0504173	0.330401	NS
ENSGALG00000051239	49.6716	-0.805576	0.412071	-1.95494	0.0505896	0.33072	NS
G21374	54.4605	0.704863	0.360507	1.9552	0.0505598	0.33072	NS
G2373	39.4327	0.783239	0.40068	1.95478	0.0506096	0.33072	NS
ENSGALG00000060077	14.3734	-1.3052	0.66795	-1.95404	0.0506969	0.330959	NS
G25475	23.7617	-0.998573	0.511049	-1.95397	0.0507052	0.330959	NS
G14655	30.6822	1.04887	0.536912	1.95352	0.050758	0.330985	NS
G9688	4.82315	2.27707	1.16568	1.95343	0.0507684	0.330985	NS
ENSGALG00000063809	62.1404	0.693618	0.355299	1.95221	0.0509135	0.331738	NS
ENSGALG00000061602	2.16521	-3.49327	1.78999	-1.95157	0.0509899	0.332042	NS
G5452	4.24589	-2.37667	1.21816	-1.95104	0.0510522	0.332255	NS
ENSGALG00000058741	8.88302	1.5278	0.783289	1.95049	0.051118	0.33249	NS
ENSGALG00000045740	6249.67	-0.384096	0.197008	-1.94964	0.0512189	0.332759	NS
ENSGALG00000066561	26.246	-0.915437	0.469534	-1.94967	0.0512155	0.332759	NS
ENSGALG00000042619	7.08708	-1.81462	0.93138	-1.94831	0.0513777	0.33356	NS
G17996	19.3947	2.94354	1.51097	1.94811	0.0514018	0.33356	NS
ENSGALG00000065440	344.994	0.537149	0.275829	1.9474	0.0514865	0.333917	NS
ENSGALG00000065475	138.747	0.577048	0.296366	1.94708	0.0515254	0.333975	NS
ENSGALG00000050312	16.4711	-1.11927	0.575138	-1.94609	0.0516442	0.334552	NS
ENSGALG00000059754	43.2683	-0.804781	0.413919	-1.9443	0.0518596	0.335753	NS
ENSGALG00000057541	4.78911	2.11049	1.08592	1.9435	0.0519553	0.335981	NS
ENSGALG00000065236	4.29231	-2.5648	1.31984	-1.94326	0.051985	0.335981	NS
G18643	14.5832	-1.24211	0.639151	-1.94337	0.0519712	0.335981	NS
G31841	3.19394	-3.19694	1.64567	-1.94263	0.0520609	0.336278	NS
G23178	5.34726	1.93911	0.99841	1.9422	0.052113	0.33642	NS
ENSGALG00000067928	28.6888	0.862775	0.444443	1.94125	0.0522277	0.336772	NS
G16287	40.4321	0.787259	0.405507	1.94142	0.0522077	0.336772	NS
ENSGALG00000047852	142.771	0.695707	0.358685	1.9396	0.0524279	0.337361	NS
ENSGALG00000060726	55.6546	-0.847967	0.437142	-1.9398	0.0524043	0.337361	NS
G18751	32.1008	1.09929	0.566574	1.94025	0.0523496	0.337361	NS
G5361	2.88019	3.1598	1.62926	1.93942	0.0524508	0.337361	NS
G6303	3.33508	2.66084	1.37209	1.93926	0.0524697	0.337361	NS
ENSGALG00000063621	15.5941	-1.2474	0.643533	-1.93836	0.0525798	0.337774	NS
G39678	57.7161	0.719323	0.371122	1.93824	0.0525942	0.337774	NS
ENSGALG00000059015	11.1408	-1.34861	0.696262	-1.93693	0.052754	0.338218	NS
G35286	18.6631	1.07997	0.557542	1.93703	0.0527422	0.338218	NS
G38325	17.256	1.13591	0.586314	1.93737	0.0526997	0.338218	NS
ENSGALG00000068279	103.204	0.582643	0.301075	1.93521	0.0529646	0.339374	NS
G11606	16.1771	1.1607	0.599971	1.9346	0.0530395	0.339569	NS
G33527	10.1252	1.58982	0.821837	1.93447	0.0530557	0.339569	NS
G23850	96.1972	-0.57613	0.298105	-1.93264	0.0532804	0.340812	NS
G24963	7.94331	-1.62805	0.842569	-1.93224	0.0533294	0.34093	NS
G27466	3.76985	-2.61718	1.35474	-1.93186	0.0533762	0.341035	NS
ENSGALG00000059189	79.535	-0.615299	0.318547	-1.93158	0.0534115	0.341066	NS
G26069	6.83277	-1.98543	1.02802	-1.93132	0.0534441	0.341079	NS
G2194	10.8151	-1.42708	0.739104	-1.93083	0.0535044	0.34127	NS
G33230	30.2778	0.83404	0.432032	1.93051	0.0535442	0.341329	NS
ENSGALG00000064759	10.5073	-1.35463	0.70195	-1.92981	0.0536298	0.341633	NS
ENSGALG00000068517	44.8728	-0.743906	0.385616	-1.92914	0.0537139	0.341633	NS
G15691	66.4183	-0.751973	0.389792	-1.92916	0.0537106	0.341633	NS
G29284	3.78031	-2.75806	1.42946	-1.92945	0.0536755	0.341633	NS
ENSGALG00000048554	4.0279	-2.40662	1.24767	-1.92888	0.0537453	0.341638	NS
ENSGALG00000056987	4.4943	2.30781	1.197	1.928	0.0538554	0.341756	NS
G13275	16.9029	1.54487	0.801225	1.92814	0.0538378	0.341756	NS
G25476	9.64486	1.49532	0.775405	1.92843	0.0538014	0.341756	NS
G40320	11.0124	-1.34984	0.700545	-1.92684	0.0540001	0.342333	NS
G5993	36.3315	-0.785596	0.407726	-1.92678	0.0540074	0.342333	NS
ENSGALG00000058474	11.0858	1.66297	0.863331	1.92623	0.0540755	0.342376	NS
G40649	13.3966	-1.26239	0.655294	-1.92645	0.0540478	0.342376	NS
G38903	28.2473	0.913858	0.474565	1.92568	0.0541447	0.342621	NS
ENSGALG00000066603	41.6921	-0.809465	0.420441	-1.92528	0.0541945	0.342742	NS
G1300	215.152	0.67902	0.352903	1.9241	0.0543424	0.343483	NS
G18369	2.94832	-3.00874	1.56433	-1.92334	0.054438	0.343893	NS
ENSGALG00000057148	18.3865	-1.27458	0.662906	-1.92271	0.0545159	0.344102	NS
G37218	3.75376	2.65704	1.38201	1.92258	0.0545325	0.344102	NS
G39766	45.4986	0.774013	0.40277	1.92173	0.0546403	0.344588	NS
G41505	27.5393	-0.913127	0.475267	-1.92129	0.0546948	0.344738	NS
ENSGALG00000048407	30.7613	-0.840998	0.437934	-1.92038	0.0548103	0.345114	NS
ENSGALG00000062324	41.8969	0.748853	0.389961	1.92033	0.0548162	0.345114	NS
ENSGALG00000055957	4.01373	3.06646	1.59837	1.9185	0.055048	0.345958	NS
G10008	5.54338	2.41784	1.26004	1.91886	0.0550018	0.345958	NS
G26251	903.643	0.415854	0.216811	1.91805	0.0551049	0.345958	NS
G28591	89.8305	-0.578284	0.301477	-1.91817	0.0550899	0.345958	NS
G35734	2.97341	-2.93803	1.53149	-1.91842	0.0550584	0.345958	NS
ENSGALG00000055511	14.337	-1.22743	0.640069	-1.91766	0.0551546	0.346064	NS
ENSGALG00000061187	60.5567	-0.931113	0.485605	-1.91743	0.0551835	0.346064	NS
G9827	5.92527	-1.85783	0.969795	-1.91569	0.0554043	0.347254	NS
G990	605.293	0.432714	0.225909	1.91544	0.0554369	0.347264	NS
ENSGALG00000057702	17.2931	-1.13198	0.5916	-1.91343	0.0556933	0.348268	NS
ENSGALG00000057845	16.2827	-1.23234	0.644284	-1.91272	0.0557839	0.348268	NS
ENSGALG00000064753	9.80035	-1.39866	0.730824	-1.91381	0.0556443	0.348268	NS
ENSGALG00000066284	26.7963	-1.35217	0.706888	-1.91285	0.0557669	0.348268	NS
G39177	8.89218	-1.59594	0.834298	-1.91292	0.0557585	0.348268	NS
G39745	3.65228	-2.57165	1.34438	-1.9129	0.0557614	0.348268	NS
ENSGALG00000057568	8.81736	-1.5073	0.788381	-1.91189	0.0558898	0.34862	NS
ENSGALG00000066829	2.46329	-3.67004	1.91968	-1.91179	0.0559026	0.34862	NS
G32758	439.911	-0.622149	0.325494	-1.9114	0.0559536	0.348745	NS
ENSGALG00000066944	9.6546	-1.53598	0.803833	-1.91082	0.0560278	0.349013	NS
ENSGALG00000063093	11.9959	1.39605	0.731412	1.90871	0.0562994	0.350509	NS
ENSGALG00000062995	10.5621	1.36744	0.716537	1.9084	0.0563398	0.350566	NS
ENSGALG00000067340	1.64236	-4.1707	2.18709	-1.90696	0.0565257	0.351137	NS
G20013	37.7174	0.780349	0.40912	1.90738	0.0564708	0.351137	NS
G32487	3.14216	-3.01466	1.5807	-1.90716	0.0564994	0.351137	NS
G23579	102.144	-0.593821	0.311488	-1.9064	0.0565988	0.351396	NS
ENSGALG00000053496	25.6236	-1.08863	0.571486	-1.90491	0.0567917	0.351424	NS
ENSGALG00000055967	63.4697	0.639601	0.335631	1.90567	0.0566934	0.351424	NS
ENSGALG00000066060	122.613	-0.569479	0.298947	-1.90495	0.0567865	0.351424	NS
G18831	4.60077	-2.58891	1.35838	-1.90589	0.0566646	0.351424	NS
G32673	146.848	-0.534353	0.280432	-1.90546	0.05672	0.351424	NS
G5853	3.88346	2.40785	1.26374	1.90534	0.0567365	0.351424	NS
G4939	36.2254	-0.814874	0.428221	-1.90293	0.0570499	0.352827	NS
ENSGALG00000054327	32.1324	-1.02797	0.540759	-1.90097	0.0573064	0.35333	NS
ENSGALG00000058192	26.6667	0.872183	0.458837	1.90086	0.0573206	0.35333	NS
ENSGALG00000062007	162.372	0.560928	0.295018	1.90133	0.0572586	0.35333	NS
G1190	6.56373	1.68656	0.887068	1.90128	0.0572654	0.35333	NS
G14934	3.58332	-2.66548	1.40143	-1.90197	0.0571751	0.35333	NS
G39930	12.5924	-1.26543	0.665712	-1.90087	0.0573195	0.35333	NS
ENSGALG00000056586	8.51042	-1.5489	0.81498	-1.90054	0.0573623	0.353392	NS
ENSGALG00000058054	25.7277	-1.1806	0.621614	-1.89925	0.0575314	0.354239	NS
ENSGALG00000063244	2.91224	-3.04008	1.60129	-1.89852	0.0576273	0.354444	NS
ENSGALG00000067039	62.3514	0.723852	0.381281	1.89847	0.0576338	0.354444	NS
ENSGALG00000067652	5.14341	1.934	1.01892	1.89809	0.0576849	0.354444	NS
G17498	13.7146	-1.27635	0.67246	-1.89804	0.0576913	0.354444	NS
G412	19.1039	1.19245	0.628456	1.89743	0.0577718	0.354744	NS
ENSGALG00000063981	127.552	-0.521822	0.275149	-1.89651	0.057893	0.355193	NS
ENSGALG00000064840	12.0677	1.85737	0.979426	1.89639	0.0579084	0.355193	NS
ENSGALG00000067731	7.57589	1.57675	0.831688	1.89584	0.0579813	0.355445	NS
ENSGALG00000064041	54.8025	-0.740267	0.390599	-1.89521	0.0580651	0.355521	NS
ENSGALG00000065839	36.1145	-0.87273	0.460491	-1.89521	0.058064	0.355521	NS
G24872	101.791	0.609167	0.321471	1.89494	0.0581008	0.355521	NS
G40677	10.6279	-1.3953	0.736387	-1.89479	0.0581208	0.355521	NS
G17500	4.69297	-2.17196	1.14676	-1.89399	0.0582263	0.355973	NS
G25335	6.0423	2.1602	1.14161	1.89223	0.0584597	0.357204	NS
ENSGALG00000057655	122.05	0.536708	0.283751	1.89147	0.0585612	0.357629	NS
G2201	4.21566	-2.3279	1.23111	-1.89089	0.0586387	0.357907	NS
ENSGALG00000053660	38.7826	-0.746177	0.394729	-1.89035	0.0587107	0.358151	NS
ENSGALG00000067002	41.9915	-0.881689	0.466814	-1.88874	0.058927	0.359275	NS
G18353	4.91128	-2.00976	1.06436	-1.88823	0.0589954	0.359496	NS
ENSGALG00000066934	17.1302	1.08229	0.573582	1.8869	0.059174	0.360388	NS
ENSGALG00000047447	2.90794	2.9718	1.57564	1.88609	0.0592825	0.360507	NS
ENSGALG00000064835	17.4608	-1.05792	0.560944	-1.88597	0.0592995	0.360507	NS
ENSGALG00000067339	64.7737	-0.81398	0.431692	-1.88556	0.0593546	0.360507	NS
G11389	7.50157	-1.78131	0.944341	-1.8863	0.0592548	0.360507	NS
G41567	15.2865	-1.40769	0.74656	-1.88557	0.0593527	0.360507	NS
G792	74.3029	-0.965208	0.512598	-1.88297	0.0597041	0.362434	NS
G4547	5.1772	2.06488	1.0974	1.88161	0.0598896	0.363363	NS
G39315	54.1253	-0.773439	0.411113	-1.88133	0.0599271	0.363393	NS
ENSGALG00000057090	27.1608	-0.878179	0.466851	-1.88107	0.0599623	0.36341	NS
G37776	868.371	0.503284	0.2676	1.88073	0.0600081	0.363491	NS
ENSGALG00000062498	3.02707	-2.90522	1.54556	-1.87971	0.0601471	0.363594	NS
G13080	26.2599	1.04062	0.553601	1.87973	0.0601445	0.363594	NS
G15303	55.3048	0.738199	0.392731	1.87965	0.0601551	0.363594	NS
G36859	6.13269	1.85031	0.984075	1.88026	0.0600732	0.363594	NS
ENSGALG00000066809	10.0666	1.46728	0.780761	1.87929	0.0602048	0.363698	NS
G18456	4.4993	-2.17984	1.16061	-1.87819	0.0603557	0.364413	NS
ENSGALG00000056575	21.0297	-1.11041	0.59134	-1.87779	0.0604105	0.364547	NS
ENSGALG00000061598	44.6074	0.798996	0.425681	1.87698	0.0605207	0.364819	NS
G39819	6.27015	1.89909	1.01166	1.87719	0.0604914	0.364819	NS
ENSGALG00000065557	5.32071	2.06065	1.09819	1.8764	0.0606006	0.365104	NS
ENSGALG00000060480	17.9456	1.02327	0.545535	1.87571	0.0606946	0.365473	NS
G4049	33.4893	-0.875404	0.466921	-1.87485	0.060814	0.365996	NS
ENSGALG00000046919	4.47695	2.45199	1.30861	1.87374	0.0609663	0.366518	NS
G30063	13.7426	-1.19376	0.637025	-1.87396	0.0609364	0.366518	NS
G30321	15.2794	-1.14475	0.611363	-1.87245	0.0611443	0.367194	NS
G40997	62.6506	-0.640299	0.341917	-1.87267	0.0611133	0.367194	NS
ENSGALG00000057543	1078.06	0.408804	0.218387	1.87193	0.0612164	0.367347	NS
G42099	2.85434	-2.89636	1.54737	-1.87179	0.0612355	0.367347	NS
G16706	2.31954	-3.59927	1.92404	-1.87068	0.0613891	0.368072	NS
G29547	15.3875	-1.14775	0.614123	-1.86892	0.0616343	0.369344	NS
ENSGALG00000066970	154.928	0.488686	0.261658	1.86765	0.0618106	0.370004	NS
G10633	13.5429	-1.25102	0.669771	-1.86784	0.061785	0.370004	NS
ENSGALG00000057729	16.9529	1.21453	0.650991	1.86566	0.0620891	0.371473	NS
ENSGALG00000058154	13.1514	-1.25382	0.672348	-1.86483	0.0622048	0.371704	NS
G2310	5.87241	-1.8761	1.00613	-1.86467	0.0622274	0.371704	NS
G28443	22.1513	-0.920961	0.493888	-1.86472	0.0622212	0.371704	NS
ENSGALG00000064267	6.84098	-1.65937	0.890298	-1.86383	0.0623449	0.372009	NS
ENSGALG00000068223	2.87728	-2.89266	1.5518	-1.86407	0.062312	0.372009	NS
G7312	4.24074	2.24622	1.20548	1.86334	0.0624146	0.372227	NS
ENSGALG00000058900	8.71149	1.46553	0.787419	1.86118	0.0627192	0.373169	NS
ENSGALG00000061351	2466.36	0.400879	0.215406	1.86103	0.0627393	0.373169	NS
ENSGALG00000064676	24.9023	-0.934625	0.502178	-1.86114	0.0627241	0.373169	NS
G36275	14.2536	-7.27915	3.90978	-1.86178	0.0626341	0.373169	NS
G39732	37.8715	0.754274	0.405189	1.86153	0.0626687	0.373169	NS
G7128	2.68975	2.9147	1.56658	1.86054	0.0628088	0.373384	NS
ENSGALG00000063581	6.70262	1.72349	0.926587	1.86004	0.0628795	0.373407	NS
ENSGALG00000064887	7.02464	-1.89091	1.01648	-1.86024	0.062851	0.373407	NS
ENSGALG00000053930	94.6072	0.672781	0.361998	1.85852	0.0630947	0.374487	NS
ENSGALG00000056452	48.5258	-0.739429	0.397963	-1.85804	0.063164	0.374501	NS
G37599	68.0335	-0.609643	0.328105	-1.85807	0.0631586	0.374501	NS
G22022	12.1788	-1.31573	0.708305	-1.85758	0.0632289	0.374687	NS
ENSGALG00000056790	70.5795	-0.657566	0.354271	-1.85611	0.0634382	0.375728	NS
ENSGALG00000049832	2.81819	-2.93362	1.58163	-1.85481	0.0636237	0.376299	NS
ENSGALG00000060001	98.7632	-0.613566	0.330855	-1.85449	0.0636696	0.376299	NS
G20126	33.7417	0.799186	0.430789	1.85517	0.0635722	0.376299	NS
G41046	20.7786	-1.02201	0.551171	-1.85426	0.0637026	0.376299	NS
G8537	17.2768	-1.29228	0.696817	-1.85455	0.0636603	0.376299	NS
ENSGALG00000063560	7.81733	-1.52136	0.820627	-1.8539	0.0637539	0.376403	NS
G17275	16.6687	1.05348	0.568821	1.85204	0.06402	0.377476	NS
G18190	13.1426	1.20282	0.649346	1.85235	0.063976	0.377476	NS
G5600	3.49518	-2.49625	1.34792	-1.85192	0.0640367	0.377476	NS
ENSGALG00000064492	5.84841	-2.10317	1.13647	-1.85061	0.0642255	0.378389	NS
ENSGALG00000063162	132.627	-0.55114	0.297873	-1.85025	0.0642775	0.378497	NS
ENSGALG00000056949	57.9828	0.690438	0.373292	1.84959	0.0643721	0.378854	NS
G2738	16.6531	-1.29001	0.697582	-1.84926	0.0644202	0.378938	NS
G38219	10.4575	1.7312	0.936373	1.84884	0.0644807	0.379095	NS
G39622	34.2493	-0.808805	0.437579	-1.84836	0.0645499	0.379302	NS
G11494	2.04363	3.43939	1.86109	1.84805	0.0645948	0.379368	NS
ENSGALG00000046804	7.01995	1.59928	0.865734	1.84731	0.0647025	0.379686	NS
G13282	245.116	-0.743785	0.402688	-1.84705	0.0647403	0.379686	NS
G18664	14.6277	-1.35228	0.732159	-1.84697	0.0647511	0.379686	NS
G33418	24.0103	0.894411	0.484396	1.84645	0.0648273	0.379686	NS
G36952	9.18072	1.56689	0.848677	1.84627	0.0648526	0.379686	NS
G90	26.5242	0.904743	0.489962	1.84656	0.0648114	0.379686	NS
ENSGALG00000060239	9.1033	-1.41174	0.764964	-1.8455	0.0649648	0.380144	NS
G11049	2.07104	-3.41577	1.85231	-1.84406	0.0651749	0.381174	NS
G17064	79.2269	0.592254	0.321222	1.84375	0.065219	0.381233	NS
ENSGALG00000048476	3.81275	-2.76345	1.49918	-1.8433	0.0652848	0.381419	NS
ENSGALG00000060482	5.23298	-1.86555	1.01245	-1.8426	0.0653871	0.381495	NS
G21207	77.7477	-0.719871	0.390653	-1.84274	0.0653672	0.381495	NS
G3787	33.6799	-0.777283	0.42186	-1.84251	0.0654002	0.381495	NS
G35975	6.97335	1.57295	0.85386	1.84216	0.0654519	0.381598	NS
ENSGALG00000063856	97.7115	0.615611	0.334226	1.8419	0.0654898	0.38162	NS
ENSGALG00000060670	294.169	-0.632495	0.343491	-1.84137	0.0655672	0.381872	NS
G36455	6.19919	1.70799	0.927746	1.84101	0.0656195	0.381979	NS
G20956	7.35283	2.07914	1.12964	1.84053	0.06569	0.381991	NS
G9187	17.0581	1.06938	0.580952	1.84074	0.065659	0.381991	NS
G14371	24.2959	0.918408	0.499117	1.84006	0.0657587	0.382025	NS
G17129	364.71	0.472226	0.256673	1.8398	0.0657981	0.382025	NS
G30803	15.6693	1.35488	0.736371	1.83995	0.065776	0.382025	NS
ENSGALG00000066168	12.3512	1.3338	0.72533	1.83888	0.0659326	0.382409	NS
G31413	3.7584	2.32297	1.26324	1.8389	0.0659294	0.382409	NS
ENSGALG00000062357	9.89397	-1.35651	0.737827	-1.83852	0.0659861	0.382521	NS
G14368	55.6531	0.695551	0.378431	1.83798	0.0660647	0.38258	NS
G18662	278.976	-0.452798	0.246341	-1.8381	0.0660477	0.38258	NS
G14367	49.1994	0.665695	0.362343	1.8372	0.0661808	0.383055	NS
ENSGALG00000055902	2.89104	2.92438	1.5921	1.83681	0.066238	0.383188	NS
ENSGALG00000059930	14.6618	-1.13015	0.615596	-1.83586	0.0663779	0.383242	NS
ENSGALG00000060294	7.14263	1.8064	0.98402	1.83573	0.0663972	0.383242	NS
ENSGALG00000063463	16.0303	1.10501	0.601821	1.83611	0.0663408	0.383242	NS
ENSGALG00000067094	73.5844	-0.586229	0.319569	-1.83443	0.0665897	0.383242	NS
G13343	74.2675	-0.578536	0.315318	-1.83477	0.0665396	0.383242	NS
G18465	5.87362	-1.8516	1.00929	-1.83456	0.0665706	0.383242	NS
G28818	3.377	-2.63355	1.43511	-1.83509	0.0664924	0.383242	NS
G37549	15.4618	-1.14534	0.624177	-1.83496	0.0665123	0.383242	NS
G4203	102.265	-0.552879	0.301341	-1.83473	0.0665455	0.383242	NS
G5338	111.169	0.697156	0.37961	1.83651	0.0662829	0.383242	NS
ENSGALG00000067482	6.00393	1.70209	0.928327	1.8335	0.0667278	0.383839	NS
ENSGALG00000061561	114.032	-0.558823	0.304939	-1.83257	0.0668661	0.383849	NS
ENSGALG00000062838	44.553	-0.742929	0.405295	-1.83306	0.0667942	0.383849	NS
ENSGALG00000063609	19.4661	-1.32569	0.723367	-1.83267	0.066852	0.383849	NS
G36155	29.2393	0.978356	0.533871	1.83257	0.0668668	0.383849	NS
ENSGALG00000058318	120.895	0.676759	0.36941	1.832	0.0669513	0.383941	NS
G5945	6.13004	-1.95686	1.06803	-1.83221	0.0669201	0.383941	NS
G11673	2.94812	-2.85299	1.55785	-1.83137	0.0670455	0.384284	NS
ENSGALG00000060644	34.8062	0.791367	0.432181	1.8311	0.0670855	0.384317	NS
G13616	46.0781	0.688274	0.376067	1.83019	0.0672213	0.384898	NS
ENSGALG00000062443	18.2181	1.03238	0.564621	1.82845	0.067482	0.385996	NS
G31324	2.70565	2.82405	1.54446	1.8285	0.0674752	0.385996	NS
ENSGALG00000061239	3.11407	2.53877	1.38923	1.82746	0.0676299	0.386644	NS
ENSGALG00000061056	4.22189	2.10178	1.15119	1.82575	0.0678876	0.387721	NS
ENSGALG00000068200	29.722	-0.820691	0.4495	-1.82579	0.0678825	0.387721	NS
ENSGALG00000065406	31.8802	0.776625	0.425535	1.82505	0.0679927	0.388124	NS
ENSGALG00000060747	55.383	0.920464	0.504655	1.82395	0.0681602	0.388837	NS
G40650	99.1654	-0.567682	0.311269	-1.82377	0.0681871	0.388837	NS
G18484	51.975	0.690788	0.378914	1.82307	0.0682928	0.389043	NS
G31310	36.285	0.770273	0.422468	1.82327	0.0682627	0.389043	NS
ENSGALG00000055490	35.4626	0.815498	0.447636	1.82179	0.0684872	0.38916	NS
ENSGALG00000062504	73.2023	0.582899	0.319911	1.82206	0.0684454	0.38916	NS
ENSGALG00000067919	19.9336	1.08434	0.595144	1.82197	0.0684593	0.38916	NS
G16125	6.40102	-1.698	0.931691	-1.82249	0.0683809	0.38916	NS
G26915	1061.35	0.39021	0.214165	1.82201	0.068454	0.38916	NS
G39785	78.6318	-0.612463	0.336279	-1.82129	0.0685622	0.389389	NS
ENSGALG00000054208	68.9799	0.764898	0.42046	1.81919	0.0688818	0.389659	NS
ENSGALG00000055280	3.81019	2.36767	1.30153	1.81915	0.0688882	0.389659	NS
ENSGALG00000058126	50.6029	0.685016	0.376436	1.81974	0.068798	0.389659	NS
ENSGALG00000064013	4.07772	-2.73497	1.50243	-1.82037	0.0687028	0.389659	NS
ENSGALG00000066542	25.1423	0.92504	0.508399	1.81952	0.0688325	0.389659	NS
G18508	7.22861	2.10281	1.15518	1.82033	0.0687084	0.389659	NS
G22910	3.52591	-2.6425	1.45179	-1.82016	0.0687341	0.389659	NS
G9777	2.62374	-2.85098	1.56686	-1.81955	0.0688282	0.389659	NS
ENSGALG00000061695	30.4165	-0.852259	0.468852	-1.81776	0.069101	0.390665	NS
G29022	2.70081	-2.82048	1.55213	-1.81717	0.0691916	0.39098	NS
ENSGALG00000053291	8.12166	-1.52895	0.841659	-1.81659	0.0692799	0.391281	NS
ENSGALG00000060378	13.097	1.17796	0.649248	1.81435	0.0696236	0.392389	NS
ENSGALG00000064337	5.88124	1.76305	0.971525	1.81472	0.0695668	0.392389	NS
G24587	17.2527	-1.05742	0.582815	-1.81434	0.069626	0.392389	NS
G33012	2.63403	3.01275	1.66067	1.81417	0.0696513	0.392389	NS
G34460	3.74954	2.24056	1.23465	1.81473	0.0695652	0.392389	NS
ENSGALG00000054068	125.305	-0.619131	0.341428	-1.81336	0.0697766	0.392555	NS
G22682	32.87	0.833279	0.459538	1.8133	0.0697861	0.392555	NS
G9330	2.7111	2.94474	1.62366	1.81364	0.0697337	0.392555	NS
ENSGALG00000055545	36.0167	0.743806	0.410318	1.81276	0.0698693	0.392826	NS
G40626	71.8351	-0.693287	0.382609	-1.812	0.0699863	0.393286	NS
ENSGALG00000053027	14.3463	-1.09213	0.60289	-1.81148	0.0700659	0.3934	NS
G23423	17.7733	-1.19204	0.658074	-1.81141	0.0700767	0.3934	NS
ENSGALG00000068344	34.055	0.821073	0.453404	1.81091	0.0701552	0.393643	NS
ENSGALG00000060786	13.9637	-1.39901	0.7728	-1.81031	0.0702471	0.393961	NS
G4103	95.5435	0.545292	0.301382	1.80931	0.0704033	0.394442	NS
G4733	52.5716	0.820778	0.453626	1.80937	0.070393	0.394442	NS
ENSGALG00000047008	12.0137	1.41969	0.786581	1.80489	0.0710921	0.396971	NS
[truncated: 9,199 more rows]
