# Supplementary material for: Stage-Specific lncRNA–mRNA Co-Expression Networks in Chicken Granulosa Cells Across Hierarchical Follicle Development
Source: Animals (Basel). 2026 Apr 28;16(9):1351. doi: 10.3390/ani16091351 (PMC13162649; doi:10.3390/ani16091351)
Supplement: Supplementary file 1 [file animals-16-01351-s001.zip › Table_S4b_DELs_F2vsF5.xlsx]

## Sheet: S4b_DELs_F2vsF5
gene_id	baseMean	log2FoldChange	lfcSE	stat	pvalue	padj	status
ENSGALG00000066892	408.431	3.30277	0.277117	11.9183	9.50366e-33	8.11042e-29	Up
ENSGALG00000065842	684.578	2.92696	0.250065	11.7048	1.20457e-31	5.13989e-28	Up
G35217	176.473	-3.41709	0.327571	-10.4316	1.77855e-25	5.05937e-22	Down
G30122	107.821	-2.58216	0.299922	-8.60942	7.34308e-18	1.56665e-14	Down
G12589	377.75	-2.18228	0.256075	-8.52206	1.56746e-17	2.67534e-14	Down
ENSGALG00000063274	865.258	-1.80911	0.214854	-8.42017	3.75935e-17	5.17985e-14	Down
G9424	100.694	-3.17055	0.377185	-8.40582	4.24876e-17	5.17985e-14	Down
ENSGALG00000062389	415.699	1.86397	0.240809	7.74048	9.90449e-15	1.05656e-11	Up
ENSGALG00000057502	199.693	-1.93826	0.251086	-7.71948	1.16805e-14	1.07041e-11	Down
ENSGALG00000068189	248.705	1.92489	0.249649	7.71039	1.25429e-14	1.07041e-11	Up
G32812	142.298	-2.48644	0.323239	-7.69226	1.44553e-14	1.12147e-11	Down
ENSGALG00000057517	102.402	-2.29546	0.304151	-7.5471	4.4507e-14	3.16519e-11	Down
G2739	61.9999	3.46147	0.464012	7.45987	8.66089e-14	5.68554e-11	Up
G4020	308.123	-1.7909	0.24369	-7.3491	1.99552e-13	1.21641e-10	Down
ENSGALG00000059741	7226.1	-1.43771	0.209143	-6.87429	6.23014e-12	3.3895e-09	Down
G35691	72.5761	2.71356	0.394903	6.87146	6.35482e-12	3.3895e-09	Up
G1046	33.2816	-4.2485	0.637049	-6.66904	2.57482e-11	1.29256e-08	Down
ENSGALG00000061149	42.9755	-2.92913	0.447214	-6.54973	5.7643e-11	2.73292e-08	Down
G2722	172.952	-1.83349	0.280606	-6.53403	6.4023e-11	2.87564e-08	Down
ENSGALG00000057433	78.1459	-2.32764	0.358182	-6.49848	8.11379e-11	3.46216e-08	Down
ENSGALG00000031075	70.3436	-2.33093	0.359958	-6.47556	9.44637e-11	3.83882e-08	Down
G25581	188.386	2.49487	0.391017	6.38046	1.76553e-10	6.84863e-08	Up
ENSGALG00000064216	1550.46	1.41398	0.223654	6.32217	2.57917e-10	9.17111e-08	Up
ENSGALG00000068336	3267.48	2.00376	0.316705	6.3269	2.50143e-10	9.17111e-08	Up
G9639	1574.44	1.65202	0.263646	6.26608	3.70254e-10	1.2639e-07	Up
G39790	279.843	2.53147	0.40653	6.22702	4.75404e-10	1.56042e-07	Up
ENSGALG00000062559	282.562	2.05824	0.330887	6.22037	4.95979e-10	1.56766e-07	Up
G2731	33.9353	3.30443	0.547094	6.03997	1.54146e-09	4.69816e-07	Up
ENSGALG00000047529	60.2189	-2.17246	0.363648	-5.97408	2.31398e-09	6.80948e-07	Down
ENSGALG00000062346	39.9146	-2.74475	0.460846	-5.95588	2.58675e-09	7.35845e-07	Down
ENSGALG00000061522	8266.61	-1.29503	0.22043	-5.875	4.22854e-09	1.16408e-06	Down
G15527	2419.97	-1.48369	0.255005	-5.81826	5.94637e-09	1.58582e-06	Down
ENSGALG00000048540	230.875	-1.41104	0.24378	-5.78817	7.11568e-09	1.84016e-06	Down
ENSGALG00000065548	254.05	1.48635	0.258812	5.74299	9.30203e-09	2.33481e-06	Up
G39713	537.541	2.04982	0.358206	5.72246	1.04992e-08	2.54321e-06	Up
G7166	28.5605	-3.20871	0.561081	-5.71879	1.07283e-08	2.54321e-06	Down
ENSGALG00000054888	656.22	1.43059	0.251114	5.69698	1.21945e-08	2.81265e-06	Up
G16025	687.208	1.5244	0.268384	5.67991	1.34763e-08	3.02649e-06	Up
G18744	894.947	1.83091	0.323995	5.65105	1.59469e-08	3.48951e-06	Up
ENSGALG00000057714	466.011	1.37131	0.242871	5.64624	1.63993e-08	3.4988e-06	Up
ENSGALG00000054093	128.863	-1.52767	0.271897	-5.61856	1.92551e-08	4.00788e-06	Down
ENSGALG00000060470	74.2998	2.30993	0.412209	5.60378	2.09721e-08	4.06763e-06	Up
ENSGALG00000068085	112.816	-1.80637	0.322269	-5.60516	2.08065e-08	4.06763e-06	Down
G31804	83.0613	-2.21423	0.395045	-5.605	2.0826e-08	4.06763e-06	Down
ENSGALG00000060212	2253.93	-1.1917	0.215112	-5.53993	3.02591e-08	5.73847e-06	Down
ENSGALG00000052580	271.863	1.99822	0.363714	5.49392	3.93108e-08	7.293e-06	Up
ENSGALG00000053419	115.025	-1.5674	0.287235	-5.45685	4.84659e-08	8.80016e-06	Down
ENSGALG00000064010	71.9579	-1.8892	0.351718	-5.37134	7.81551e-08	1.38953e-05	Down
ENSGALG00000061960	24.6907	-3.44751	0.643447	-5.35788	8.42064e-08	1.46657e-05	Down
G10811	34.0819	-2.70089	0.509699	-5.299	1.1644e-07	1.98739e-05	Down
ENSGALG00000055011	62.7554	1.90743	0.360776	5.28703	1.24319e-07	2.08027e-05	Up
ENSGALG00000060371	243.084	1.34529	0.256061	5.25376	1.49023e-07	2.44569e-05	Up
ENSGALG00000062503	989.27	-1.11475	0.216558	-5.14758	2.63871e-07	4.24883e-05	Down
G680	16.7584	-5.16106	1.01093	-5.10528	3.30305e-07	5.22004e-05	Down
ENSGALG00000060326	2750.11	-1.12768	0.223041	-5.05593	4.28291e-07	6.64552e-05	Down
G41798	17.0803	4.22155	0.835708	5.05146	4.3844e-07	6.68151e-05	Up
G40956	25.5875	-2.63223	0.521732	-5.04517	4.53116e-07	6.78402e-05	Down
G3693	76.0525	-1.66993	0.332279	-5.02569	5.01618e-07	7.3807e-05	Down
ENSGALG00000046796	38.3499	2.82675	0.564564	5.00697	5.52944e-07	7.99801e-05	Up
ENSGALG00000064183	141.081	1.81073	0.362798	4.99101	6.00646e-07	8.54319e-05	Up
G38244	22.0298	3.49524	0.71004	4.92259	8.54042e-07	0.000119482	Up
ENSGALG00000057872	1322.95	-0.989869	0.202151	-4.89667	9.74734e-07	0.000130004	NS
ENSGALG00000059240	1377.07	-1.34936	0.275569	-4.89663	9.74953e-07	0.000130004	Down
ENSGALG00000067146	85.3825	-1.60746	0.327892	-4.9024	9.46715e-07	0.000130004	Down
ENSGALG00000065910	90.9748	1.51614	0.311626	4.86524	1.1432e-06	0.000150094	Up
G40920	825.566	1.44992	0.298932	4.85035	1.23246e-06	0.00015936	Up
ENSGALG00000048674	769.954	-1.41686	0.293757	-4.82322	1.41255e-06	0.000179922	Down
G8347	101.467	1.5848	0.329697	4.80685	1.53326e-06	0.000192424	Up
G38093	42.3262	-2.32999	0.487641	-4.77809	1.76967e-06	0.000217298	Down
G7048	19.8453	-3.12189	0.653573	-4.77665	1.78239e-06	0.000217298	Down
ENSGALG00000062646	30.8259	-2.96546	0.622623	-4.76286	1.90868e-06	0.000229418	Down
ENSGALG00000058856	38.9145	-2.60468	0.549381	-4.74111	2.12553e-06	0.000248483	Down
G17700	83.6601	1.8297	0.385769	4.74299	2.10584e-06	0.000248483	Up
G29833	206.96	-1.21844	0.257394	-4.73376	2.20395e-06	0.000254168	Down
ENSGALG00000065600	158.734	-1.24149	0.262891	-4.72245	2.3302e-06	0.000261657	Down
G40322	158.734	-1.24149	0.262891	-4.72245	2.3302e-06	0.000261657	Down
ENSGALG00000059689	947.651	-1.21491	0.258266	-4.70411	2.54977e-06	0.000278971	Down
G37252	20.284	-2.95739	0.628507	-4.70542	2.53345e-06	0.000278971	Down
G23244	471.787	-1.08796	0.232141	-4.68661	2.77764e-06	0.000300055	Down
G25805	94.878	1.41067	0.302823	4.6584	3.18672e-06	0.000339944	Up
G4916	639.107	0.988692	0.215127	4.59585	4.30998e-06	0.000454091	NS
G38240	19.2897	3.17275	0.691962	4.58515	4.53654e-06	0.000466444	Up
G6557	156.762	1.41473	0.308478	4.58615	4.51502e-06	0.000466444	Up
ENSGALG00000045740	4203.24	-1.16719	0.256849	-4.54427	5.51263e-06	0.000560057	Down
ENSGALG00000056431	120.844	1.59264	0.351186	4.53502	5.75976e-06	0.000571555	Up
G37251	25.0458	-2.80427	0.618236	-4.53592	5.73535e-06	0.000571555	Down
ENSGALG00000059340	4111.21	1.00261	0.221468	4.5271	5.97984e-06	0.000586574	Up
ENSGALG00000063468	605.106	-1.00614	0.222475	-4.52251	6.11105e-06	0.000592633	Down
G27034	34.5478	2.95321	0.654399	4.51286	6.39597e-06	0.000613294	Up
G33446	1935.42	-1.19699	0.266616	-4.48958	7.1363e-06	0.00067668	Down
G9314	906.109	-0.973223	0.217414	-4.47636	7.59281e-06	0.000712055	NS
G20126	83.4037	1.40084	0.315531	4.43964	9.01094e-06	0.000835863	Up
ENSGALG00000050387	259.079	-1.04587	0.236554	-4.4213	9.81101e-06	0.000900292	Down
ENSGALG00000060860	89.5658	1.40991	0.320578	4.39803	1.09237e-05	0.000991733	Up
ENSGALG00000067632	88.6287	1.57797	0.359037	4.39501	1.10768e-05	0.000995049	Up
G40566	90.8358	1.49251	0.34176	4.36713	1.25888e-05	0.00111909	Up
ENSGALG00000058644	81.6422	-1.48985	0.343012	-4.34344	1.40268e-05	0.00123407	Down
G16680	61.6942	1.52535	0.35139	4.34089	1.41905e-05	0.00123574	Up
ENSGALG00000067171	334.004	-1.11713	0.258352	-4.32405	1.53191e-05	0.00132054	Down
ENSGALG00000065038	12.1018	4.46768	1.04014	4.29526	1.7449e-05	0.0014891	Up
ENSGALG00000065226	106.176	1.4112	0.329987	4.27653	1.89832e-05	0.00158844	Up
G33399	15.2003	4.28474	1.00193	4.2765	1.89853e-05	0.00158844	Up
ENSGALG00000058627	29.1063	-1.96964	0.463149	-4.25272	2.11186e-05	0.00174977	Down
ENSGALG00000055532	221.914	1.0039	0.237814	4.22136	2.42837e-05	0.00199266	Up
G4918	365.27	1.41477	0.336449	4.20502	2.61062e-05	0.00212181	Up
G2902	8685	-1.05038	0.250003	-4.20145	2.65211e-05	0.0021352	Down
ENSGALG00000055182	74.7802	-1.36241	0.325206	-4.18939	2.79706e-05	0.00223085	Down
G5316	903.097	1.04002	0.24852	4.18485	2.85353e-05	0.00225482	Up
ENSGALG00000064046	174.586	1.33893	0.320699	4.17504	2.97937e-05	0.00233266	Up
G39176	16.9954	3.86292	0.933655	4.13741	3.51244e-05	0.00272502	Up
ENSGALG00000048171	20.0416	-3.19732	0.773303	-4.13463	3.55532e-05	0.00273344	Down
G34692	14.7026	-4.19846	1.01979	-4.117	3.83837e-05	0.0029247	Down
ENSGALG00000059181	29.8516	2.21025	0.537796	4.10984	3.95935e-05	0.00296396	Up
G11536	98.77	1.27419	0.309983	4.11052	3.94774e-05	0.00296396	Up
ENSGALG00000066587	7375.64	0.828398	0.202097	4.099	4.14934e-05	0.00307133	NS
G42089	84.1598	-1.39077	0.339413	-4.09759	4.17476e-05	0.00307133	Down
ENSGALG00000065431	22.5425	2.82774	0.69093	4.09265	4.26463e-05	0.00311063	Up
G3069	83.4575	1.4128	0.345525	4.08884	4.33542e-05	0.00313546	Up
ENSGALG00000068231	18.4154	2.71665	0.666387	4.07669	4.56823e-05	0.00327607	Up
ENSGALG00000066265	20.6584	-2.42912	0.598738	-4.05706	4.96946e-05	0.00353411	Down
ENSGALG00000065322	56.7013	-1.56316	0.386408	-4.04535	5.22453e-05	0.00368481	Down
G2279	260.135	0.988723	0.245079	4.03431	5.47629e-05	0.00383071	NS
ENSGALG00000067419	454.869	-1.3893	0.345891	-4.01658	5.90481e-05	0.00406604	Down
G2746	60.8774	1.49333	0.371855	4.01589	5.92227e-05	0.00406604	Up
G41663	206.176	0.96943	0.241478	4.01456	5.95564e-05	0.00406604	NS
ENSGALG00000065440	639.116	0.941498	0.234741	4.0108	6.0513e-05	0.00409856	NS
G24498	11.8742	3.62596	0.904928	4.00691	6.15195e-05	0.00413392	Up
G20992	8.8735	5.50029	1.37413	4.00273	6.26148e-05	0.00417464	Up
ENSGALG00000068333	6.48482	6.04979	1.53066	3.95239	7.73738e-05	0.00511867	Up
G5596	584.269	-0.844484	0.213881	-3.94838	7.86815e-05	0.00516514	NS
G13282	128.323	-1.7127	0.434317	-3.94343	8.0323e-05	0.00523264	Down
G40922	497.044	0.911012	0.231464	3.93586	8.28977e-05	0.00535946	NS
G26251	1553.17	0.851036	0.216834	3.92482	8.67952e-05	0.00556925	NS
G27108	171.425	1.47856	0.377739	3.91424	9.0688e-05	0.00577561	Up
G26776	363.03	-1.02511	0.262057	-3.91179	9.16162e-05	0.0057915	Down
G15960	60.967	-1.91894	0.491657	-3.90301	9.50029e-05	0.00596143	Down
G40004	2829.31	1.14373	0.293693	3.89432	9.84726e-05	0.00613405	Up
ENSGALG00000067143	1422.33	0.932723	0.23994	3.88732	0.000101357	0.00622286	NS
G38241	11.3588	3.85502	0.991657	3.88745	0.000101303	0.00622286	Up
G3018	11.1993	3.52197	0.907912	3.8792	0.000104801	0.00638837	Up
ENSGALG00000053330	5928.06	0.741508	0.19136	3.87494	0.000106652	0.00645511	NS
G33177	131.111	1.14078	0.294634	3.87187	0.000108002	0.00649075	Up
ENSGALG00000056800	116.591	1.80467	0.467064	3.86387	0.000111606	0.00666047	Up
ENSGALG00000050804	31.8167	1.84066	0.476749	3.86085	0.000112992	0.00668492	Up
ENSGALG00000060985	176.951	-1.02495	0.265675	-3.8579	0.000114366	0.00668492	Down
G265	87.0346	1.29375	0.335258	3.85897	0.000113864	0.00668492	Up
ENSGALG00000066402	122.828	1.09779	0.285103	3.8505	0.000117876	0.00679697	Up
G27398	214.354	-1.22955	0.319226	-3.85167	0.000117313	0.00679697	Down
G25847	1.43371e+06	-1.07176	0.278527	-3.84795	0.000119112	0.00682218	Down
ENSGALG00000055853	210.78	-0.925424	0.242184	-3.82116	0.000132824	0.00748317	NS
ENSGALG00000059190	110.454	-1.14609	0.3	-3.82031	0.000133283	0.00748317	Down
G40236	882.238	1.09478	0.28643	3.82216	0.000132287	0.00748317	Up
G34782	240.062	1.09147	0.286256	3.81292	0.000137337	0.00766037	Up
G10591	13.7578	-3.51244	0.924121	-3.80085	0.000144202	0.00799105	Down
ENSGALG00000062781	24.6533	2.22562	0.58738	3.78906	0.000151218	0.00831522	Up
ENSGALG00000064305	174.244	1.03499	0.273243	3.78778	0.000152001	0.00831522	Up
ENSGALG00000062650	12.1346	-3.1379	0.832484	-3.76933	0.000163689	0.00884129	Down
G3589	52.5516	-1.93622	0.513491	-3.7707	0.000162789	0.00884129	Down
ENSGALG00000054787	179.208	1.63186	0.433676	3.76286	0.00016798	0.00901598	Up
G31310	79.1786	1.15893	0.308628	3.75511	0.000173264	0.00924148	Up
G9880	120.687	-1.03177	0.275101	-3.75053	0.000176461	0.00935351	Down
ENSGALG00000055531	252.879	1.12284	0.299725	3.74624	0.000179505	0.00945615	Up
G8883	9.89895	-3.29755	0.882719	-3.73567	0.000187214	0.00980172	Down
G30057	25.515	1.88869	0.506421	3.72949	0.000191868	0.00998418	Up
G4915	4133.33	1.45531	0.392301	3.70967	0.000207527	0.0107335	Up
G29836	77.3667	-1.18382	0.319265	-3.70794	0.000208949	0.010742	Down
G31122	123.027	1.5638	0.423978	3.6884	0.000225673	0.0115049	Up
G39695	426.101	1.15748	0.313894	3.68748	0.000226485	0.0115049	Up
G18351	121.788	-1.07266	0.29141	-3.68094	0.000232372	0.0117341	Down
G29657	26.2494	1.81957	0.495189	3.67449	0.000238325	0.0119639	Up
ENSGALG00000051507	9.10957	4.65999	1.26999	3.66932	0.000243193	0.0121369	Up
ENSGALG00000056046	34.8487	-1.63917	0.446949	-3.66746	0.000244967	0.0121544	Down
ENSGALG00000064714	226.199	-0.86946	0.237765	-3.65681	0.000255377	0.0125976	NS
G32673	92.662	-1.1732	0.321626	-3.64771	0.000264585	0.0129768	Down
ENSGALG00000065753	27.7626	1.80077	0.493948	3.64567	0.000266692	0.0130054	Up
ENSGALG00000055866	61.5879	-1.92445	0.528171	-3.64362	0.000268834	0.0130354	Down
ENSGALG00000058253	246.659	-0.955096	0.262594	-3.63716	0.000275663	0.0132423	NS
ENSGALG00000062967	15.4924	-2.43383	0.669251	-3.63665	0.000276204	0.0132423	Down
ENSGALG00000047803	438.214	1.15273	0.317327	3.63262	0.000280558	0.0133759	Up
G6255	14.152	4.20125	1.15803	3.62794	0.000285697	0.0135452	Up
ENSGALG00000058004	125.802	0.99575	0.275056	3.62017	0.000294408	0.0138811	NS
G17241	26.6014	1.75218	0.484849	3.61386	0.000301675	0.0141456	Up
G38246	14.2563	2.80173	0.776024	3.61037	0.000305765	0.0142266	Up
G42182	101.462	-1.02919	0.285131	-3.60954	0.000306737	0.0142266	Down
G37702	28.944	-1.64741	0.456798	-3.60642	0.000310449	0.0143209	Down
ENSGALG00000061442	20.5867	-2.73746	0.75984	-3.60268	0.000314952	0.0144505	Down
ENSGALG00000065845	104.642	-1.22204	0.339745	-3.59693	0.000321998	0.0145393	Down
G26110	11.2985	-2.73754	0.760606	-3.59916	0.000319248	0.0145393	Down
G37800	19.4928	2.32288	0.645742	3.59723	0.000321623	0.0145393	Up
ENSGALG00000066879	17.1427	-2.14017	0.595267	-3.59532	0.000323997	0.0145526	Down
G38569	92.4856	-1.21674	0.338762	-3.59174	0.000328482	0.0146768	Down
ENSGALG00000064318	1552.48	-0.741585	0.206657	-3.58847	0.000332621	0.0147843	NS
ENSGALG00000065991	180.85	-0.884453	0.247366	-3.57548	0.000349581	0.0154576	NS
ENSGALG00000051233	98.3143	-1.06887	0.299655	-3.56701	0.000361083	0.0158839	Down
ENSGALG00000056839	72.4283	1.29634	0.364291	3.55852	0.000372951	0.0163219	Up
ENSGALG00000059582	5903.37	-0.788077	0.221791	-3.55324	0.000380518	0.0164223	NS
G28422	649.184	-1.40636	0.395836	-3.55289	0.000381019	0.0164223	Down
G41630	45.5874	1.34555	0.378668	3.55339	0.000380304	0.0164223	Up
ENSGALG00000063870	949.582	-0.748655	0.210873	-3.55027	0.000384841	0.0165037	NS
G34717	70.6787	-1.29688	0.366678	-3.53683	0.000404958	0.0172796	Down
ENSGALG00000048807	102.184	-1.17374	0.332899	-3.5258	0.000422205	0.0176313	Down
ENSGALG00000050540	20.5907	2.03117	0.576223	3.52497	0.000423532	0.0176313	Up
ENSGALG00000066416	8.93043	5.50623	1.55993	3.52979	0.000415886	0.0176313	Up
ENSGALG00000066419	541.435	0.900737	0.255488	3.52555	0.000422599	0.0176313	NS
ENSGALG00000068394	23.58	-1.79767	0.509899	-3.52554	0.000422624	0.0176313	Down
G15303	50.6305	-1.46952	0.417073	-3.52341	0.000426038	0.0176496	Down
G39480	41117.7	-1.01247	0.287564	-3.52085	0.00043016	0.0177342	Down
ENSGALG00000065187	186.719	1.37943	0.392182	3.51732	0.000435927	0.0178856	Up
ENSGALG00000047168	284.598	-1.12248	0.319773	-3.51025	0.000447681	0.01828	Down
ENSGALG00000067129	21.5295	-1.87457	0.534288	-3.50854	0.000450574	0.0183105	Down
ENSGALG00000040195	8.93748	3.98214	1.13609	3.50512	0.000456404	0.0183817	Up
ENSGALG00000064220	39.8433	1.70704	0.487031	3.50498	0.000456635	0.0183817	Up
G38245	14.6151	2.62521	0.750364	3.49859	0.000467729	0.0187399	Up
G4248	33.9074	-1.90305	0.544703	-3.49374	0.000476309	0.0189945	Down
G8242	132.479	-0.911167	0.261559	-3.4836	0.000494711	0.0196366	NS
ENSGALG00000052377	117.19	0.980462	0.282095	3.47565	0.000509625	0.0199502	NS
ENSGALG00000056384	15.6743	-2.42634	0.697918	-3.47655	0.000507919	0.0199502	Down
G18128	26.1351	-1.70905	0.491554	-3.47682	0.000507394	0.0199502	Down
ENSGALG00000067039	140.52	1.24144	0.357512	3.47243	0.000515776	0.0200988	Up
ENSGALG00000060089	133.609	0.938313	0.270458	3.46935	0.000521724	0.0202382	NS
G2664	37.324	1.47396	0.425229	3.46628	0.000527707	0.0202858	Up
G2716	7.50341	-4.04161	1.16585	-3.46665	0.000526986	0.0202858	Down
ENSGALG00000055228	6.90436	-4.49507	1.2984	-3.462	0.000536181	0.0205191	Down
G3673	158.079	-1.02928	0.297793	-3.45635	0.000547534	0.0208601	Down
ENSGALG00000053930	194.395	1.08411	0.314081	3.45168	0.000557108	0.021037	Up
G37741	31.4286	1.57916	0.457383	3.45261	0.000555192	0.021037	Up
G15263	25.508	-2.317	0.672095	-3.44743	0.000565941	0.0212764	Down
ENSGALG00000056951	42.1429	-2.35306	0.683006	-3.44516	0.00057073	0.0212983	Down
ENSGALG00000061351	3899.05	0.669519	0.194357	3.44478	0.000571515	0.0212983	NS
ENSGALG00000061890	42.0511	-1.81058	0.526236	-3.44063	0.000580367	0.0215341	Down
ENSGALG00000060363	92.4959	-1.00801	0.293339	-3.43633	0.000589646	0.0217837	Down
ENSGALG00000051810	474.312	-0.771777	0.225166	-3.42758	0.000608977	0.0223415	NS
G14775	6.46353	-5.31063	1.54958	-3.42714	0.000609981	0.0223415	Down
G22845	12.3557	-2.4635	0.719146	-3.42559	0.000613467	0.0223732	Down
ENSGALG00000065782	199.508	-0.932995	0.272682	-3.42155	0.00062266	0.022516	NS
G40943	2476.79	0.699564	0.204396	3.42259	0.000620275	0.022516	NS
G1483	12.1754	2.71878	0.795286	3.41862	0.000629406	0.0226445	Up
G7234	21.9116	-1.82899	0.535153	-3.4177	0.00063152	0.0226445	Down
ENSGALG00000062124	50.4332	-1.343	0.39317	-3.41582	0.0006359	0.0227061	Down
ENSGALG00000062704	151.477	-0.964747	0.282753	-3.41198	0.000644936	0.0229329	NS
ENSGALG00000052282	197.364	0.82984	0.243373	3.40974	0.000650246	0.0230257	NS
ENSGALG00000067441	52.2031	1.8561	0.545854	3.40036	0.000672975	0.0236705	Up
G26499	35.1233	-1.67659	0.493123	-3.39994	0.000674002	0.0236705	Down
G41413	47.1774	1.2972	0.382096	3.39496	0.000686396	0.024007	Up
ENSGALG00000061739	10.1162	2.85709	0.844343	3.3838	0.00071491	0.0249022	Up
ENSGALG00000065852	50.6437	1.48047	0.438755	3.37425	0.000740174	0.0256774	Up
ENSGALG00000057461	21.2148	1.88527	0.559109	3.37191	0.000746492	0.0256877	Up
ENSGALG00000063127	13.9427	2.69747	0.7998	3.37268	0.000744396	0.0256877	Up
G23784	45.4866	1.48999	0.442112	3.37016	0.000751253	0.0257478	Up
ENSGALG00000063015	105.849	1.10934	0.329432	3.36745	0.000758674	0.0258981	Up
ENSGALG00000031400	27.9801	1.75182	0.520811	3.36363	0.00076924	0.0260818	Up
G27077	23.0417	2.39866	0.713187	3.3633	0.000770167	0.0260818	Up
ENSGALG00000058606	352.086	-0.860562	0.256204	-3.35889	0.000782551	0.0262745	NS
ENSGALG00000059851	243.749	-0.826184	0.246104	-3.35705	0.000787783	0.0262745	NS
ENSGALG00000064439	24.7376	2.63904	0.786404	3.35584	0.000791253	0.0262745	Up
G34448	503.526	0.704509	0.209867	3.35693	0.000788127	0.0262745	NS
G8680	9.57975	-2.93138	0.873436	-3.35614	0.000790372	0.0262745	Down
G9143	26.3002	1.6512	0.493038	3.34904	0.00081093	0.0268236	Up
ENSGALG00000062535	12.0719	2.55196	0.768028	3.32275	0.000891354	0.0293699	Up
ENSGALG00000063410	358.859	-0.896638	0.269991	-3.32099	0.000896976	0.0294415	NS
ENSGALG00000060854	7.7087	4.36079	1.31495	3.31632	0.000912128	0.0298241	Up
G29865	130.079	0.913263	0.275724	3.31224	0.000925537	0.0301471	NS
G6135	1364.66	-0.682326	0.206454	-3.30498	0.000949832	0.0308208	NS
ENSGALG00000066100	15.5369	-2.16137	0.655782	-3.29586	0.000981211	0.0317184	Down
ENSGALG00000062148	57.3899	1.20527	0.366327	3.29014	0.00100136	0.0322475	Up
G36531	138.243	-0.886682	0.269667	-3.28806	0.0010088	0.0323651	NS
G1328	49.5176	1.38989	0.42318	3.28439	0.00102202	0.0326664	Up
ENSGALG00000064775	26.9885	1.62469	0.495368	3.27976	0.00103894	0.0330833	Up
G3454	19.9768	2.01879	0.61587	3.27796	0.00104562	0.0331721	Up
ENSGALG00000057331	95.2902	1.10656	0.33895	3.26467	0.00109592	0.0346392	Up
ENSGALG00000063716	14.4749	2.30115	0.705286	3.26272	0.00110349	0.0347409	Up
G30803	45.9326	1.48812	0.456234	3.26175	0.00110728	0.0347409	Up
ENSGALG00000048484	19.1361	1.82024	0.558326	3.26018	0.00111342	0.0348056	Up
ENSGALG00000055948	129.49	0.881818	0.270586	3.25891	0.0011184	0.0348337	NS
G41662	2361.57	0.778806	0.240047	3.2444	0.001177	0.0365255	NS
G16534	11.8193	2.52385	0.778677	3.2412	0.00119026	0.0368033	Up
ENSGALG00000059864	35.8445	-1.46068	0.450968	-3.23898	0.00119957	0.0369571	Down
G16635	21.6295	2.11427	0.653799	3.23383	0.00122144	0.0374955	Up
ENSGALG00000066583	199.806	-1.03911	0.321477	-3.2323	0.00122798	0.0375611	Down
ENSGALG00000062860	34.155	-2.14379	0.663825	-3.22945	0.00124028	0.0378018	Down
G20993	12.8004	2.35234	0.730637	3.21958	0.00128381	0.0389267	Up
G37215	41.0585	1.28023	0.397708	3.21902	0.00128631	0.0389267	Up
G13768	20.3703	1.92179	0.597628	3.2157	0.00130127	0.0391384	Up
G29577	186.81	0.8415	0.261715	3.21534	0.00130292	0.0391384	NS
G39338	27.5431	1.68597	0.524501	3.21443	0.00130706	0.0391384	Up
ENSGALG00000062399	43.4556	-1.3631	0.425157	-3.20611	0.00134543	0.0397298	Down
ENSGALG00000067493	125.063	-0.972601	0.303314	-3.20658	0.00134322	0.0397298	NS
G21210	504.025	0.699502	0.21801	3.20858	0.00133393	0.0397298	NS
G5987	144.053	0.924501	0.288245	3.20734	0.00133967	0.0397298	NS
ENSGALG00000056832	288.988	0.752697	0.235222	3.19994	0.00137455	0.0404498	NS
ENSGALG00000063062	81.1672	1.07579	0.336633	3.19573	0.00139479	0.0409042	Up
ENSGALG00000048476	9.76248	4.13611	1.29591	3.19167	0.00141455	0.0413416	Up
G5027	41.2804	-1.30483	0.409727	-3.18464	0.00144936	0.0422145	Down
ENSGALG00000060409	61.4009	-1.04924	0.329951	-3.18	0.00147275	0.0427498	Down
G41615	55.9682	1.09471	0.344626	3.17651	0.00149058	0.0431206	Up
G41683	175.256	0.844249	0.265893	3.17514	0.00149765	0.0431787	NS
ENSGALG00000064292	48.0221	1.30072	0.410585	3.16797	0.00153509	0.0438384	Up
G26500	6.34254	-3.86052	1.21793	-3.16974	0.00152577	0.0438384	Down
G36509	454.18	-0.795126	0.251002	-3.16781	0.00153593	0.0438384	NS
ENSGALG00000062495	564.055	0.701668	0.221665	3.16545	0.00154844	0.0439612	NS
G23785	46.3421	1.4421	0.455631	3.16505	0.00155054	0.0439612	Up
G26117	1088.82	0.753252	0.238078	3.16389	0.00155675	0.043991	NS
ENSGALG00000062123	133.449	-1.43401	0.453794	-3.16004	0.00157746	0.0444293	Down
ENSGALG00000020985	16.3286	-1.97111	0.624211	-3.15776	0.00158984	0.0444976	Down
ENSGALG00000055916	25.3993	1.94134	0.614799	3.15768	0.00159032	0.0444976	Up
ENSGALG00000068520	647.876	-0.659875	0.209501	-3.14975	0.00163413	0.045574	NS
G26140	16.2085	1.94196	0.617254	3.14613	0.00165449	0.0459916	Up
G2287	9.23976	2.97317	0.945885	3.14327	0.00167072	0.0462318	Up
G3669	636.117	0.694668	0.221042	3.1427	0.00167397	0.0462318	NS
ENSGALG00000057966	311.431	-0.69049	0.220146	-3.1365	0.00170976	0.0470679	NS
ENSGALG00000052055	480.967	-0.80586	0.257525	-3.12925	0.00175251	0.0479011	NS
ENSGALG00000053611	10.1794	3.06283	0.978729	3.12939	0.00175167	0.0479011	Up
G5840	24.767	1.61392	0.515874	3.12853	0.00175686	0.0479011	Up
ENSGALG00000066830	260.184	-0.833561	0.266798	-3.12432	0.00178217	0.0484323	NS
G403	17.9755	1.89107	0.605449	3.12341	0.00178769	0.0484323	Up
ENSGALG00000065810	745.997	-0.634462	0.203225	-3.12196	0.00179651	0.0485171	NS
ENSGALG00000063714	27.5243	-2.17955	0.699087	-3.11771	0.00182262	0.0490669	Down
G15342	12.765	2.20334	0.707008	3.11644	0.00183051	0.0491245	Up
G30171	26.7684	1.5776	0.506996	3.11166	0.00186036	0.0495259	Up
G33247	14.1451	-2.01371	0.647232	-3.11126	0.00186288	0.0495259	Down
G5074	15.4011	2.03811	0.655023	3.11151	0.00186131	0.0495259	Up
ENSGALG00000048445	38.3393	-1.33026	0.428691	-3.10306	0.00191529	0.050604	NS
G36803	176353	-0.868712	0.27994	-3.1032	0.00191438	0.050604	NS
ENSGALG00000055671	21.1602	1.72315	0.556104	3.09862	0.00194424	0.0512105	NS
ENSGALG00000063706	11.7412	2.35186	0.759602	3.09617	0.00196037	0.0514763	NS
G24500	17.1262	1.94969	0.630168	3.09392	0.00197528	0.0517088	NS
ENSGALG00000060055	61.0343	-1.16217	0.375861	-3.09203	0.00198793	0.0518186	NS
G14096	2879.06	-0.800484	0.258932	-3.09148	0.00199162	0.0518186	NS
ENSGALG00000057279	546.005	1.1609	0.37571	3.08989	0.00200229	0.0519377	NS
ENSGALG00000059102	73.0252	1.04931	0.340424	3.08237	0.00205358	0.0529464	NS
ENSGALG00000059590	196.905	0.844417	0.273872	3.08325	0.00204755	0.0529464	NS
G39184	56.3074	-1.15344	0.374642	-3.07878	0.00207853	0.0534282	NS
ENSGALG00000058123	16.6373	1.8686	0.608595	3.07036	0.00213801	0.0547922	NS
G5119	12.2241	-2.2765	0.741673	-3.06941	0.00214483	0.0548023	NS
ENSGALG00000063524	137.969	0.95595	0.312257	3.06142	0.00220289	0.0556198	NS
G35313	25.773	-1.53636	0.5016	-3.06291	0.00219196	0.0556198	NS
G40923	1602.69	-1.13915	0.372061	-3.06173	0.00220063	0.0556198	NS
G41629	16.2838	1.93198	0.631009	3.06174	0.00220057	0.0556198	NS
ENSGALG00000068359	9.44098	-2.72254	0.889564	-3.06053	0.00220944	0.0556204	NS
ENSGALG00000062530	145.916	-0.982891	0.321428	-3.05789	0.00222904	0.0559314	NS
G31124	56.6139	1.15536	0.377926	3.0571	0.0022349	0.0559314	NS
ENSGALG00000059345	458.18	-0.681841	0.223155	-3.05546	0.00224718	0.0560744	NS
ENSGALG00000062531	48.9162	1.65548	0.542242	3.05302	0.00226549	0.0563664	NS
G13915	100.97	-1.02325	0.335333	-3.05143	0.00227755	0.0565018	NS
G16639	14.6143	2.43992	0.800237	3.049	0.00229606	0.0567958	NS
ENSGALG00000063787	68.2634	1.11424	0.365789	3.04612	0.00231812	0.0571759	NS
G24038	54.9929	-1.12921	0.371159	-3.04239	0.0023471	0.0577237	NS
ENSGALG00000065839	17.734	-1.76958	0.581882	-3.04114	0.00235687	0.0577975	NS
ENSGALG00000047076	16.957	2.04059	0.672597	3.0339	0.00241416	0.0590327	NS
ENSGALG00000060944	136.023	1.03341	0.340945	3.03103	0.00243723	0.0592042	NS
ENSGALG00000061950	152.508	-0.845755	0.279044	-3.0309	0.00243827	0.0592042	NS
G17379	180.106	0.832635	0.274757	3.03044	0.00244198	0.0592042	NS
ENSGALG00000066597	15.7997	2.23697	0.738685	3.02832	0.00245921	0.059285	NS
G19462	255.113	-0.708407	0.233899	-3.02869	0.00245617	0.059285	NS
G25287	73.7125	-1.60322	0.530102	-3.02436	0.00249162	0.0598971	NS
ENSGALG00000030111	13.9831	-2.48051	0.820596	-3.02281	0.00250437	0.0600346	NS
ENSGALG00000054850	8.43363	2.75931	0.914119	3.01855	0.00253988	0.0605457	NS
ENSGALG00000064088	1266.01	0.645535	0.213807	3.01924	0.0025341	0.0605457	NS
ENSGALG00000061303	56.4818	1.30082	0.43136	3.01562	0.00256456	0.0609636	NS
G16042	38.7316	-1.23524	0.409829	-3.01404	0.0025779	0.0611107	NS
ENSGALG00000062529	145.112	-0.781731	0.259842	-3.00849	0.0026255	0.0620666	NS
ENSGALG00000058498	283.09	-0.790487	0.262943	-3.00631	0.0026444	0.0620966	NS
ENSGALG00000059420	122.913	0.846871	0.28161	3.00725	0.00263626	0.0620966	NS
G19669	145.993	-1.04984	0.349267	-3.00583	0.0026486	0.0620966	NS
ENSGALG00000055704	64.2951	-1.09092	0.36309	-3.00455	0.00265973	0.0621868	NS
G30647	8.98026	-3.07488	1.02394	-3.003	0.00267335	0.0623344	NS
G28027	31.7603	-1.42451	0.474503	-3.00212	0.00268107	0.062344	NS
G30127	195.876	-0.965008	0.321747	-2.99927	0.00270624	0.0627583	NS
G26104	203.442	0.861241	0.287724	2.99329	0.00275987	0.0638285	NS
ENSGALG00000055993	18.8005	-1.78658	0.597041	-2.99239	0.00276801	0.0638438	NS
G39809	412.252	1.04107	0.348166	2.99016	0.00278832	0.0641389	NS
ENSGALG00000051709	57.9259	-1.12178	0.375595	-2.98668	0.00282021	0.0646981	NS
G11361	106.09	-0.969477	0.324696	-2.9858	0.00282836	0.0647112	NS
G22049	39.1056	1.55634	0.521669	2.98339	0.00285077	0.0650493	NS
ENSGALG00000060633	6368.6	0.623465	0.209181	2.9805	0.00287779	0.0653886	NS
G23465	32.8659	1.40803	0.472467	2.98016	0.00288096	0.0653886	NS
ENSGALG00000057741	676.332	-0.623131	0.209354	-2.97644	0.00291618	0.0660123	NS
G38242	7.53635	3.21159	1.08048	2.97238	0.00295503	0.0667149	NS
ENSGALG00000066984	59.4526	-1.24105	0.417948	-2.96939	0.00298389	0.0671887	NS
ENSGALG00000054429	23.8613	-1.6299	0.549101	-2.96831	0.00299446	0.0672493	NS
G38239	7.96421	3.23475	1.09009	2.96743	0.00300304	0.0672649	NS
ENSGALG00000055766	301.369	0.753408	0.254045	2.96565	0.00302043	0.0674773	NS
G14809	43.4126	1.18725	0.400485	2.96453	0.00303145	0.0675468	NS
ENSGALG00000068326	36.8008	1.21621	0.41037	2.9637	0.00303966	0.0675533	NS
G6763	18.534	1.78218	0.601909	2.96087	0.00306767	0.0679988	NS
ENSGALG00000062356	219.412	-0.770762	0.260787	-2.95553	0.00312135	0.0690093	NS
ENSGALG00000067735	593.818	-0.706971	0.239651	-2.95001	0.00317769	0.0698927	NS
G41836	593.818	-0.706971	0.239651	-2.95001	0.00317769	0.0698927	NS
ENSGALG00000055842	44.348	1.15232	0.391214	2.94551	0.00322422	0.070734	NS
G9243	197.528	-0.801977	0.272473	-2.94332	0.00324712	0.0710537	NS
ENSGALG00000049011	44.9942	-1.35411	0.460691	-2.93929	0.00328962	0.0717995	NS
G20030	7.73099	-2.79456	0.954515	-2.92773	0.00341444	0.0741446	NS
G22473	19.2468	1.70241	0.58137	2.92827	0.00340852	0.0741446	NS
G27251	209.923	-0.79044	0.270102	-2.92645	0.0034285	0.074261	NS
ENSGALG00000047108	36.0056	-1.28563	0.440562	-2.91816	0.00352105	0.074969	NS
ENSGALG00000047629	8.89675	2.56331	0.877684	2.92054	0.00349425	0.074969	NS
ENSGALG00000059479	56.0874	-1.2896	0.441944	-2.91801	0.00352268	0.074969	NS
ENSGALG00000060519	11.8492	-2.72941	0.934687	-2.92013	0.00349883	0.074969	NS
ENSGALG00000064762	1518.2	-0.589265	0.201662	-2.92204	0.00347749	0.074969	NS
ENSGALG00000065063	74.6556	-0.943923	0.323196	-2.92059	0.00349373	0.074969	NS
G26145	23.8268	1.96403	0.67277	2.91932	0.00350796	0.074969	NS
G22240	41.1245	-1.16046	0.398024	-2.91555	0.00355059	0.075375	NS
ENSGALG00000060689	913.193	-0.636813	0.21885	-2.90981	0.00361644	0.0764395	NS
ENSGALG00000068099	28.7178	-1.85879	0.638841	-2.90962	0.00361865	0.0764395	NS
G18567	37.1412	-1.26043	0.433562	-2.90715	0.00364737	0.0767475	NS
G25655	7.79987	3.02093	1.03925	2.90682	0.00365122	0.0767475	NS
G16640	25.9404	1.8421	0.634787	2.90192	0.00370886	0.0777676	NS
ENSGALG00000055986	7.51919	-2.88887	0.996083	-2.90023	0.00372886	0.0778046	NS
ENSGALG00000064925	12.2567	2.45816	0.84736	2.90097	0.00372011	0.0778046	NS
ENSGALG00000057656	300.778	0.653869	0.225805	2.89572	0.00378294	0.0785414	NS
G33975	64.1945	-1.05841	0.365603	-2.89498	0.00379178	0.0785414	NS
G39428	10.401	-2.32998	0.804676	-2.89555	0.00378489	0.0785414	NS
G23258	47.931	1.18432	0.409715	2.8906	0.00384509	0.0794528	NS
ENSGALG00000055199	361.024	-0.640338	0.222065	-2.88356	0.00393203	0.081053	NS
G30220	28.1094	1.43396	0.49757	2.88193	0.00395251	0.0812789	NS
G11531	16.0272	2.17243	0.754025	2.88111	0.00396277	0.0812939	NS
ENSGALG00000065682	21.5156	1.47969	0.514622	2.87529	0.00403652	0.0826083	NS
ENSGALG00000059119	119.84	-0.912251	0.317399	-2.87415	0.00405119	0.0827103	NS
G38967	24.3824	-1.82274	0.634364	-2.87333	0.00406168	0.0827264	NS
G27677	520.482	-0.694488	0.241898	-2.871	0.00409179	0.0831413	NS
G30321	20.6255	1.60725	0.560753	2.86624	0.00415385	0.0842017	NS
G40939	221.923	0.711662	0.248375	2.86527	0.00416653	0.0842587	NS
ENSGALG00000057318	7.30462	2.84814	0.994749	2.86317	0.0041942	0.0846178	NS
ENSGALG00000058718	1145.88	-0.697403	0.243969	-2.85857	0.00425551	0.0848165	NS
ENSGALG00000061045	19.9515	-1.61289	0.563839	-2.86055	0.00422904	0.0848165	NS
ENSGALG00000061578	6.77658	3.04602	1.06536	2.85913	0.00424803	0.0848165	NS
ENSGALG00000061584	3796.72	-0.891232	0.311595	-2.86022	0.00423346	0.0848165	NS
ENSGALG00000068133	56.41	1.00965	0.35326	2.85811	0.00426179	0.0848165	NS
G12989	24.9224	-1.46756	0.5135	-2.85796	0.00426368	0.0848165	NS
ENSGALG00000058865	12.3027	-1.9503	0.683002	-2.85549	0.00429707	0.085084	NS
G25671	88.4263	-0.896281	0.313836	-2.85589	0.00429167	0.085084	NS
ENSGALG00000058511	80.4928	0.98188	0.344021	2.85413	0.00431551	0.0852514	NS
ENSGALG00000055955	9.15923	-2.46722	0.865766	-2.84975	0.00437533	0.0862335	NS
ENSGALG00000055688	9.88461	2.35065	0.827032	2.84227	0.00447934	0.0880799	NS
G22281	26.5516	1.4754	0.519314	2.84106	0.00449644	0.0882129	NS
ENSGALG00000062309	6.86319	3.08964	1.08903	2.83705	0.00455318	0.0889467	NS
G38734	9.62151	-2.48835	0.877121	-2.83695	0.00455469	0.0889467	NS
ENSGALG00000057193	8.07347	2.75119	0.971779	2.83108	0.00463909	0.0895701	NS
ENSGALG00000058768	75.4811	0.89621	0.316431	2.83225	0.00462224	0.0895701	NS
G4049	15.8805	-2.00931	0.709168	-2.83334	0.0046065	0.0895701	NS
G8018	13.2027	-1.88535	0.665916	-2.83121	0.00463722	0.0895701	NS
G859	6.02137	3.38988	1.19651	2.83313	0.00460943	0.0895701	NS
ENSGALG00000061963	1641.18	-0.619815	0.219126	-2.82857	0.00467558	0.089868	NS
G14143	1641.18	-0.619815	0.219126	-2.82857	0.00467558	0.089868	NS
ENSGALG00000058857	207.659	0.972737	0.344205	2.82604	0.0047127	0.0901752	NS
ENSGALG00000061183	71.3374	-1.04017	0.367988	-2.82664	0.00470391	0.0901752	NS
G15299	29.249	-1.27655	0.452406	-2.8217	0.00477693	0.091011	NS
G35703	120.637	-1.08964	0.386173	-2.82165	0.00477771	0.091011	NS
ENSGALG00000057963	29.3492	1.43682	0.510486	2.8146	0.00488374	0.0926613	NS
ENSGALG00000067773	94720.8	-0.92061	0.32724	-2.81326	0.00490422	0.0926613	NS
G29324	94720.8	-0.92061	0.32724	-2.81326	0.00490422	0.0926613	NS
G38965	9.65451	-2.48413	0.883082	-2.81303	0.00490777	0.0926613	NS
ENSGALG00000060546	68.2133	1.03338	0.368198	2.80658	0.00500701	0.0943263	NS
ENSGALG00000056575	8.14167	-2.75699	0.985501	-2.79755	0.00514913	0.0965848	NS
ENSGALG00000058440	1475.46	-0.585831	0.209463	-2.79682	0.00516085	0.0965848	NS
ENSGALG00000066394	570.495	0.574944	0.205558	2.79699	0.00515809	0.0965848	NS
ENSGALG00000066274	84.2151	1.09575	0.392099	2.79457	0.0051968	0.0970448	NS
ENSGALG00000063361	34.7411	1.16707	0.418101	2.79136	0.00524871	0.0978003	NS
ENSGALG00000064888	55.6549	-1.37572	0.492976	-2.79063	0.00526049	0.0978062	NS
G1149	2234.22	-0.600425	0.215454	-2.78679	0.00532326	0.0987581	NS
G23537	68.774	-0.918256	0.329662	-2.78544	0.00534544	0.0989545	NS
ENSGALG00000062735	17.5195	-2.55081	0.916379	-2.78358	0.0053763	0.0990958	NS
G29256	78.7039	0.956094	0.343436	2.7839	0.00537091	0.0990958	NS
G36460	84.9625	-0.924937	0.332383	-2.78274	0.00539021	0.099138	NS
ENSGALG00000056108	207.491	0.824698	0.296711	2.77947	0.00544482	0.0995263	NS
ENSGALG00000061562	29.4371	1.39526	0.502004	2.77938	0.0054463	0.0995263	NS
G18662	323.867	0.645191	0.232082	2.78002	0.00543555	0.0995263	NS
G38916	37.5035	1.18699	0.428034	2.77312	0.00555216	0.101244	NS
ENSGALG00000060164	27462.7	-0.733664	0.264891	-2.76969	0.00561103	0.101882	NS
G13232	15.5224	-1.82718	0.65967	-2.76984	0.00560846	0.101882	NS
ENSGALG00000063386	2793.58	0.68921	0.248937	2.76861	0.00562952	0.101954	NS
G40537	6.21589	-2.88851	1.04351	-2.76807	0.00563887	0.101954	NS
ENSGALG00000047057	21.0635	-1.5562	0.563723	-2.76058	0.00576992	0.103446	NS
ENSGALG00000062117	21.8854	2.10319	0.76155	2.76172	0.0057497	0.103446	NS
ENSGALG00000065026	753.717	-0.669715	0.242511	-2.76159	0.00575213	0.103446	NS
G4217	11.5939	2.00749	0.727057	2.76112	0.00576039	0.103446	NS
ENSGALG00000054817	92.7097	-1.07317	0.389086	-2.75817	0.00581255	0.103992	NS
G40021	8020.1	0.610198	0.221298	2.75736	0.00582696	0.104032	NS
ENSGALG00000058835	18.5523	1.70946	0.621003	2.75274	0.00590996	0.105074	NS
G98	100.192	-0.923248	0.335314	-2.75338	0.00589826	0.105074	NS
G1236	30.5187	-1.44881	0.526728	-2.75059	0.00594873	0.105544	NS
G40928	65.4781	1.04048	0.378712	2.74742	0.00600666	0.10635	NS
ENSGALG00000065769	20.0458	1.74864	0.63826	2.73971	0.00614941	0.108652	NS
ENSGALG00000058560	458.033	-0.59854	0.218744	-2.73626	0.00621415	0.109439	NS
ENSGALG00000060090	115.694	-0.833698	0.304717	-2.73597	0.0062196	0.109439	NS
G29395	84.5448	-0.94311	0.344975	-2.73385	0.00625982	0.10992	NS
ENSGALG00000057267	197.837	0.659075	0.241516	2.72891	0.00635441	0.110906	NS
G16924	7.75321	-2.47355	0.906434	-2.72888	0.00635494	0.110906	NS
G17772	26.5288	-1.45293	0.532341	-2.72932	0.00634655	0.110906	NS
G41676	6.38894	2.98917	1.09572	2.72805	0.00637104	0.11096	NS
G42579	17.6334	-1.61127	0.591169	-2.72557	0.0064191	0.111569	NS
G39479	6733.22	-0.659621	0.242457	-2.72056	0.00651706	0.113042	NS
ENSGALG00000047583	7.71286	2.60267	0.957381	2.71853	0.00655725	0.113508	NS
ENSGALG00000066671	135.002	0.764222	0.281433	2.71546	0.00661831	0.114333	NS
G14329	35.7928	1.14809	0.42352	2.71083	0.00671149	0.115709	NS
ENSGALG00000063721	15.1162	-2.08487	0.769408	-2.7097	0.00673438	0.115869	NS
G20252	6.68195	2.69255	0.995011	2.70605	0.0068089	0.116916	NS
G35167	126.401	0.890546	0.329476	2.70292	0.00687335	0.117786	NS
G27091	79.1563	1.35624	0.502258	2.70029	0.00692791	0.118483	NS
ENSGALG00000058297	114.474	-0.878926	0.325644	-2.69904	0.00695396	0.11869	NS
ENSGALG00000053948	62.5761	1.01158	0.374983	2.69766	0.00698287	0.118946	NS
ENSGALG00000056348	62.8243	0.952235	0.353276	2.69544	0.00702948	0.119108	NS
ENSGALG00000059568	97.3519	-1.05508	0.391464	-2.69522	0.00703425	0.119108	NS
G40607	171.471	0.758028	0.281143	2.69624	0.00701274	0.119108	NS
G31100	89.0529	1.16756	0.433415	2.69387	0.00706284	0.119119	NS
G36395	12.2677	-1.9182	0.711943	-2.69431	0.00705337	0.119119	NS
ENSGALG00000059069	6.33097	3.99139	1.48277	2.69185	0.00710564	0.119605	NS
ENSGALG00000061118	246.627	0.619642	0.230303	2.69055	0.00713335	0.119835	NS
G28428	18.4674	-1.75666	0.654204	-2.68519	0.00724893	0.121537	NS
ENSGALG00000053388	532.982	0.653276	0.243404	2.68392	0.00727644	0.121759	NS
G16297	32.8026	1.27641	0.475841	2.68242	0.00730908	0.122066	NS
ENSGALG00000064777	62.0469	-0.92576	0.345375	-2.68045	0.00735236	0.12231	NS
ENSGALG00000067955	618.676	0.569435	0.212418	2.68073	0.0073461	0.12231	NS
ENSGALG00000067662	62.0731	0.931493	0.347685	2.67913	0.00738139	0.122554	NS
ENSGALG00000057765	80.252	0.878213	0.32827	2.67528	0.00746672	0.122852	NS
G28427	8.74594	-2.22592	0.831703	-2.67634	0.00744309	0.122852	NS
G3556	11.2184	-2.19597	0.8209	-2.67507	0.00747134	0.122852	NS
G9230	275.193	0.627787	0.234531	2.67677	0.00743351	0.122852	NS
G969	390.816	-0.705696	0.263695	-2.67618	0.0074467	0.122852	NS
ENSGALG00000067548	92.4664	1.20626	0.451203	2.67344	0.0075077	0.123213	NS
ENSGALG00000056249	7.71788	-2.41292	0.903598	-2.67034	0.00757743	0.123996	NS
ENSGALG00000060940	28.5433	1.63863	0.613714	2.67003	0.00758448	0.123996	NS
ENSGALG00000063318	10.454	-1.92879	0.723105	-2.66737	0.00764476	0.124505	NS
G5666	11.8656	-1.92568	0.721885	-2.66757	0.00764013	0.124505	NS
ENSGALG00000059441	300.711	0.66688	0.250509	2.6621	0.00776541	0.126156	NS
ENSGALG00000065899	19.4373	-1.48785	0.559263	-2.66038	0.00780528	0.126156	NS
ENSGALG00000066170	433.698	-0.577792	0.217178	-2.66045	0.00780353	0.126156	NS
G5954	433.698	-0.577792	0.217178	-2.66045	0.00780353	0.126156	NS
ENSGALG00000068095	11.2119	2.94731	1.10907	2.65745	0.00787332	0.126775	NS
G29258	84.3449	0.833243	0.313532	2.6576	0.0078699	0.126775	NS
ENSGALG00000057127	11.4577	-1.89243	0.712388	-2.65646	0.00789669	0.126888	NS
G39752	14.7164	1.79459	0.675863	2.65525	0.00792491	0.126888	NS
G40238	47.2709	1.27506	0.480203	2.65525	0.00792491	0.126888	NS
ENSGALG00000062588	76.5793	-1.36128	0.513014	-2.6535	0.00796622	0.12731	NS
G29860	168.176	0.73139	0.275857	2.65133	0.00801744	0.127889	NS
ENSGALG00000057421	22.6246	-1.33686	0.504538	-2.64967	0.00805705	0.128043	NS
G20964	6.84626	-3.06709	1.15735	-2.6501	0.00804672	0.128043	NS
ENSGALG00000059890	22.9339	1.56697	0.591846	2.64759	0.00810673	0.128358	NS
ENSGALG00000062104	8.64558	-2.38259	0.900337	-2.64633	0.00813703	0.128358	NS
ENSGALG00000062292	28.7228	-1.22493	0.46277	-2.64695	0.00812211	0.128358	NS
ENSGALG00000064848	8.26162	2.57266	0.971795	2.64733	0.00811295	0.128358	NS
ENSGALG00000056550	33.5025	-1.52424	0.577046	-2.64145	0.00825526	0.129923	NS
ENSGALG00000060117	35.1767	1.1384	0.431054	2.64098	0.00826673	0.129923	NS
ENSGALG00000061260	48.0358	1.36912	0.518691	2.63958	0.00830098	0.130222	NS
ENSGALG00000059249	659.534	-0.531725	0.201589	-2.63766	0.00834793	0.130478	NS
ENSGALG00000068241	21.3328	-1.51895	0.575744	-2.63824	0.00833383	0.130478	NS
ENSGALG00000051214	2642.39	-0.492533	0.187023	-2.63354	0.00845005	0.131833	NS
G21869	6.22503	-2.57732	0.979167	-2.63216	0.00848447	0.132129	NS
ENSGALG00000054326	95.603	-0.971531	0.369835	-2.62693	0.00861587	0.13393	NS
ENSGALG00000067300	184.003	0.794698	0.303271	2.62043	0.00878199	0.136265	NS
G7307	23.4121	1.36965	0.523401	2.61684	0.00887485	0.137455	NS
ENSGALG00000062409	24.2991	1.46174	0.559411	2.613	0.00897525	0.138078	NS
ENSGALG00000066450	57.0986	1.17317	0.448767	2.61422	0.00894323	0.138078	NS
ENSGALG00000067454	12.4608	1.93365	0.739861	2.61353	0.00896123	0.138078	NS
G23955	6.32286	-2.86476	1.09643	-2.61282	0.00897979	0.138078	NS
ENSGALG00000047852	141.735	-1.01082	0.387209	-2.61052	0.00904047	0.138688	NS
ENSGALG00000066417	172.928	-0.780526	0.299042	-2.61009	0.00905191	0.138688	NS
G8160	38.4469	1.34399	0.515186	2.60874	0.00908775	0.138987	NS
ENSGALG00000048649	30.1837	-1.22782	0.471253	-2.60544	0.00917575	0.140082	NS
ENSGALG00000063949	12.1977	-1.98947	0.765238	-2.59981	0.00932747	0.14185	NS
ENSGALG00000064616	88.0725	-1.34171	0.516183	-2.5993	0.00934143	0.14185	NS
G36155	29.2215	-1.29994	0.500051	-2.59962	0.00933276	0.14185	NS
ENSGALG00000039256	123.709	-0.765177	0.294687	-2.59657	0.00941585	0.142363	NS
ENSGALG00000057967	203.915	0.741965	0.285867	2.59549	0.00944566	0.142363	NS
ENSGALG00000063240	509.806	0.587276	0.226309	2.59502	0.00945859	0.142363	NS
G20633	176.652	-0.778667	0.299785	-2.59742	0.00939268	0.142363	NS
G4326	20.5129	-1.41666	0.545661	-2.59622	0.0094255	0.142363	NS
G39746	144.302	0.68726	0.265074	2.59271	0.00952227	0.143069	NS
ENSGALG00000064273	262.669	0.605319	0.23364	2.59082	0.00957484	0.143606	NS
ENSGALG00000058714	63.8992	0.91806	0.354743	2.58796	0.00965467	0.144549	NS
ENSGALG00000057183	32.7016	1.13577	0.440119	2.58061	0.00986259	0.147403	NS
ENSGALG00000065075	26.8334	-1.49992	0.581461	-2.57957	0.00989248	0.147592	NS
G9938	8.38089	-2.11931	0.821916	-2.5785	0.00992313	0.147791	NS
ENSGALG00000055685	17.9042	-1.57302	0.61044	-2.57686	0.0099702	0.148197	NS
G2717	14.4866	-1.72084	0.66794	-2.57634	0.00998514	0.148197	NS
ENSGALG00000048867	39.3257	-1.19375	0.463683	-2.5745	0.0100384	0.148729	NS
ENSGALG00000058680	16.4383	1.64959	0.641053	2.57324	0.0100751	0.149014	NS
ENSGALG00000058175	1159.46	-0.550377	0.214085	-2.57083	0.0101454	0.149303	NS
G33424	378471	-0.690561	0.268595	-2.57102	0.0101401	0.149303	NS
G39321	107.93	1.29904	0.505312	2.57077	0.0101472	0.149303	NS
G5479	70.0426	1.14954	0.447938	2.5663	0.010279	0.150983	NS
ENSGALG00000048825	898.121	0.501989	0.195738	2.56459	0.0103297	0.151197	NS
ENSGALG00000058994	44.9537	-1.01501	0.395866	-2.56402	0.0103468	0.151197	NS
G976	44.9537	-1.01501	0.395866	-2.56402	0.0103468	0.151197	NS
ENSGALG00000060733	7.74646	2.39384	0.93426	2.56229	0.0103984	0.151692	NS
G41348	22.0724	1.30266	0.508646	2.56103	0.0104362	0.151983	NS
ENSGALG00000061286	187.087	-0.861634	0.336792	-2.55836	0.0105168	0.152896	NS
G41505	13.5454	-1.64955	0.645806	-2.55426	0.0106415	0.154446	NS
G1004	10.4431	-1.86454	0.732071	-2.54693	0.0108674	0.157457	NS
ENSGALG00000064041	67.6827	1.05632	0.415287	2.54359	0.0109721	0.158705	NS
G2538	170.931	0.649946	0.255838	2.54046	0.0110706	0.159588	NS
G42479	41.0233	-1.20447	0.474041	-2.54086	0.0110579	0.159588	NS
G38918	10.7541	1.88894	0.743825	2.53949	0.0111014	0.159762	NS
G32748	6.64617	-2.45932	0.969197	-2.53748	0.0111653	0.160412	NS
ENSGALG00000067043	12.5903	-1.72495	0.679973	-2.53679	0.0111875	0.16046	NS
ENSGALG00000065894	11.9089	-1.99385	0.786261	-2.53586	0.0112171	0.160615	NS
ENSGALG00000066589	48.1065	1.06523	0.420211	2.53499	0.0112452	0.160748	NS
ENSGALG00000055857	753.198	-0.552214	0.21795	-2.53367	0.0112874	0.160812	NS
ENSGALG00000057567	67.9409	0.867147	0.342173	2.53423	0.0112694	0.160812	NS
G5155	53.7737	0.879296	0.347175	2.53272	0.0113183	0.160983	NS
ENSGALG00000056497	21.1694	1.31503	0.519845	2.52965	0.0114176	0.161658	NS
ENSGALG00000062244	57.8048	-0.86793	0.342998	-2.53042	0.0113925	0.161658	NS
G17383	12.9551	1.90477	0.753023	2.5295	0.0114225	0.161658	NS
ENSGALG00000063602	49.1164	1.08102	0.427661	2.52776	0.0114793	0.162193	NS
ENSGALG00000060273	26.5539	1.27863	0.505982	2.52703	0.011503	0.162259	NS
G39945	9.08707	2.03162	0.804314	2.5259	0.0115402	0.162514	NS
G15875	61.9625	0.924566	0.366125	2.52527	0.0115608	0.162537	NS
G40650	66.7944	-0.830409	0.328919	-2.52466	0.011581	0.162553	NS
G40997	39.1339	-1.0392	0.411721	-2.52404	0.0116015	0.162573	NS
ENSGALG00000064549	19.4098	1.38685	0.549586	2.52345	0.011621	0.162579	NS
ENSGALG00000065702	26.2554	1.19717	0.475035	2.52018	0.0117294	0.163777	NS
G16287	74.9758	0.794862	0.315457	2.51972	0.011745	0.163777	NS
ENSGALG00000060404	111.571	0.829636	0.329462	2.51815	0.0117973	0.164239	NS
ENSGALG00000068180	86.1017	-0.777031	0.309097	-2.51387	0.0119413	0.165972	NS
G18611	112.686	0.762086	0.303746	2.50896	0.0121088	0.168027	NS
ENSGALG00000065133	7.42841	2.75378	1.0985	2.50687	0.0121806	0.168749	NS
ENSGALG00000066743	167.182	0.665108	0.265458	2.50551	0.0122276	0.169125	NS
G20439	980.401	0.599626	0.239745	2.5011	0.012381	0.17097	NS
ENSGALG00000046832	15.1228	-1.8603	0.744836	-2.49759	0.0125039	0.172388	NS
ENSGALG00000061872	631.543	-0.632408	0.253404	-2.49565	0.0125727	0.172779	NS
G2783	29.6157	1.15393	0.462332	2.49588	0.0125645	0.172779	NS
ENSGALG00000064150	403.901	0.580703	0.23296	2.49271	0.0126771	0.173933	NS
ENSGALG00000068259	7.96776	-2.15235	0.864136	-2.49076	0.0127472	0.174172	NS
G3386	137.897	0.785696	0.315447	2.49074	0.0127478	0.174172	NS
G5406	46.0136	1.38853	0.557527	2.49052	0.0127557	0.174172	NS
ENSGALG00000053492	85.3167	0.969374	0.389506	2.48873	0.01282	0.17477	NS
ENSGALG00000050680	105.801	-0.765637	0.308108	-2.48496	0.0129565	0.176287	NS
ENSGALG00000058374	269.065	0.744575	0.299768	2.48384	0.0129976	0.176287	NS
ENSGALG00000058479	29.4426	-1.11376	0.448472	-2.48346	0.0130113	0.176287	NS
G41450	24.3753	1.3385	0.538981	2.48339	0.013014	0.176287	NS
ENSGALG00000055286	18.9215	1.54498	0.623173	2.47921	0.0131674	0.178083	NS
ENSGALG00000053249	141.496	1.11911	0.451844	2.47677	0.0132578	0.178483	NS
G33006	109.904	0.681096	0.275026	2.47648	0.0132685	0.178483	NS
G40690	12.4939	-1.63542	0.660466	-2.47615	0.0132806	0.178483	NS
G4296	29.4771	1.27285	0.513802	2.47731	0.0132377	0.178483	NS
ENSGALG00000051887	163.405	-0.654898	0.264764	-2.47352	0.0133791	0.178925	NS
G27009	62.4603	-1.03866	0.419969	-2.47319	0.0133913	0.178925	NS
G33554	46.1063	-0.978837	0.395805	-2.47303	0.0133974	0.178925	NS
G4225	85.3595	0.822537	0.332425	2.47436	0.0133477	0.178925	NS
G25508	1182.59	-0.471448	0.190697	-2.47224	0.0134268	0.179038	NS
ENSGALG00000061187	31.1327	-1.36666	0.553064	-2.47107	0.0134708	0.179344	NS
G41911	124.721	0.736169	0.298029	2.47012	0.0135066	0.179541	NS
ENSGALG00000064340	264.042	0.59729	0.242046	2.46767	0.0135996	0.180496	NS
ENSGALG00000062331	7.43942	-2.22618	0.902393	-2.46698	0.0136259	0.180564	NS
ENSGALG00000044818	51.7282	-1.20557	0.489125	-2.46474	0.0137112	0.181025	NS
ENSGALG00000058168	10.9812	1.8405	0.746611	2.46513	0.0136962	0.181025	NS
G3717	220.992	-0.728171	0.295476	-2.4644	0.0137243	0.181025	NS
G16917	615.9	0.54047	0.219784	2.4591	0.0139285	0.183152	NS
G23707	11.9039	-2.04922	0.833245	-2.45932	0.01392	0.183152	NS
ENSGALG00000056679	687.529	-0.637871	0.259782	-2.45541	0.0140726	0.184762	NS
G17064	134.835	0.710742	0.289647	2.45382	0.0141347	0.185292	NS
ENSGALG00000060161	327.884	-0.613392	0.250246	-2.45115	0.01424	0.186386	NS
G40396	308.368	0.546541	0.223109	2.44966	0.0142993	0.186876	NS
G22898	164.977	-0.641316	0.261937	-2.44835	0.0143511	0.187266	NS
ENSGALG00000062042	6.28384	2.56123	1.04645	2.44755	0.0143832	0.187399	NS
G3579	6.13591	-2.50576	1.02436	-2.44618	0.0144379	0.187825	NS
G7147	56.4006	-0.965065	0.394657	-2.44532	0.0144722	0.187985	NS
G21983	18.4023	1.74234	0.71325	2.44282	0.0145728	0.188431	NS
G29655	8.49166	2.05887	0.842577	2.44354	0.0145439	0.188431	NS
G4162	21.6921	-1.34596	0.5509	-2.44321	0.0145573	0.188431	NS
ENSGALG00000061141	1046.37	-0.489847	0.200654	-2.44126	0.0146362	0.188964	NS
ENSGALG00000065243	8.45157	-2.0297	0.831805	-2.44011	0.0146828	0.18928	NS
G18901	35.2413	-1.08415	0.444932	-2.43665	0.0148238	0.19081	NS
ENSGALG00000049251	76.8409	-0.91115	0.374288	-2.43436	0.0149182	0.190873	NS
ENSGALG00000056974	185.915	0.712251	0.292547	2.43466	0.014906	0.190873	NS
ENSGALG00000066551	11.5503	1.70648	0.700862	2.43483	0.0148988	0.190873	NS
G31162	34.1033	1.16018	0.476345	2.43559	0.0148675	0.190873	NS
ENSGALG00000056115	14.6495	1.90283	0.781853	2.43374	0.0149436	0.190911	NS
ENSGALG00000060580	242.437	-0.609896	0.250689	-2.43288	0.0149791	0.191079	NS
ENSGALG00000064212	6.91007	2.42985	0.999811	2.43031	0.0150861	0.191584	NS
G23398	12.9264	-1.77641	0.730676	-2.43118	0.0150496	0.191584	NS
G31515	9.34324	-1.93777	0.797262	-2.43052	0.015077	0.191584	NS
G8604	8.67575	-2.0376	0.840004	-2.4257	0.015279	0.193746	NS
G32952	45.2191	-0.924973	0.381896	-2.42205	0.0154331	0.19541	NS
G16637	31.2726	1.49177	0.616714	2.4189	0.0155675	0.196819	NS
G31459	20.171	1.36984	0.567313	2.41461	0.0157521	0.198859	NS
ENSGALG00000062513	516.528	0.675	0.280292	2.4082	0.0160314	0.201307	NS
G22253	56.3176	-0.976724	0.405488	-2.40876	0.0160068	0.201307	NS
G26429	8.03887	2.37134	0.98461	2.4084	0.0160225	0.201307	NS
G40495	64.473	-0.822273	0.341552	-2.40746	0.016064	0.201307	NS
G7237	10.2798	-1.98898	0.826064	-2.40778	0.0160496	0.201307	NS
G2101	6.76101	-2.42833	1.00946	-2.40558	0.0161466	0.20175	NS
G36374	25.5816	-1.19433	0.496439	-2.4058	0.0161372	0.20175	NS
G18279	24.7847	-1.27788	0.531728	-2.40326	0.0162495	0.202443	NS
G22287	43.0506	-1.22438	0.509467	-2.40326	0.0162495	0.202443	NS
G25107	392.878	0.6717	0.279849	2.40022	0.0163852	0.203836	NS
G39889	209.486	0.591621	0.246561	2.39949	0.0164178	0.203944	NS
ENSGALG00000057825	34.3325	1.16722	0.486699	2.39824	0.0164741	0.204346	NS
G9322	168.445	-0.718661	0.299877	-2.39652	0.0165516	0.20501	NS
ENSGALG00000056880	64.9664	-1.12317	0.469308	-2.39324	0.0167001	0.206549	NS
G5720	9.65207	-1.89227	0.791446	-2.3909	0.0168071	0.207571	NS
ENSGALG00000061339	93.8186	0.745073	0.311741	2.39004	0.0168466	0.207759	NS
ENSGALG00000067755	224.263	0.608635	0.255425	2.38283	0.0171801	0.211565	NS
ENSGALG00000065799	31.5335	1.03406	0.435149	2.37634	0.0174853	0.215014	NS
G2457	147.387	0.67478	0.284179	2.37449	0.0175733	0.215785	NS
G28760	225.231	-0.666046	0.280787	-2.37206	0.017689	0.216893	NS
ENSGALG00000065713	28.3098	-1.10751	0.467188	-2.37058	0.0177601	0.217452	NS
G12620	52.9867	-0.976823	0.412495	-2.36808	0.0178805	0.218613	NS
G8679	18.9488	-1.28551	0.543053	-2.36718	0.0179241	0.218833	NS
ENSGALG00000065287	52.417	-0.845769	0.357591	-2.36519	0.018021	0.219702	NS
ENSGALG00000055430	912.998	0.465213	0.196809	2.36378	0.0180896	0.220224	NS
ENSGALG00000061659	77.5422	0.886757	0.375246	2.36314	0.0181209	0.22029	NS
G3767	15.9706	1.42176	0.603235	2.35689	0.0184289	0.223716	NS
G12802	431.236	-0.534315	0.226799	-2.3559	0.0184781	0.223994	NS
ENSGALG00000063547	52.9584	0.944527	0.401133	2.35465	0.0185402	0.22411	NS
G31942	294.995	-0.552261	0.234506	-2.355	0.0185229	0.22411	NS
G27860	304.297	-0.672219	0.285589	-2.3538	0.0185826	0.224305	NS
G18714	43.6416	0.971524	0.413609	2.3489	0.0188291	0.226959	NS
ENSGALG00000049990	27.6136	-1.1528	0.491143	-2.34719	0.0189158	0.227683	NS
G7091	392.091	-0.600049	0.255795	-2.34582	0.0189853	0.228198	NS
ENSGALG00000059940	19.8352	1.31325	0.560334	2.34369	0.019094	0.229182	NS
G15689	28.2915	1.12155	0.47903	2.3413	0.0192168	0.230332	NS
ENSGALG00000066776	93.2921	-0.813442	0.347641	-2.33989	0.0192895	0.230878	NS
G32602	16.4246	1.64023	0.701281	2.3389	0.0193406	0.231166	NS
G40033	286.955	1.70361	0.728751	2.33772	0.0194019	0.231575	NS
ENSGALG00000056973	2269.43	-0.464067	0.198706	-2.33545	0.0195198	0.232657	NS
ENSGALG00000062357	12.5587	1.67789	0.718976	2.33372	0.0196106	0.233412	NS
ENSGALG00000059073	61.173	-0.892559	0.382832	-2.33147	0.0197288	0.234376	NS
ENSGALG00000068094	9.81692	-1.9653	0.843152	-2.3309	0.0197587	0.234376	NS
G7266	24.7496	-1.14562	0.491552	-2.33061	0.0197739	0.234376	NS
G4740	20.0183	-1.23834	0.531794	-2.32861	0.0198797	0.235303	NS
ENSGALG00000055670	56.5832	0.852484	0.366537	2.32578	0.0200301	0.236428	NS
G33080	64.5324	0.77078	0.331397	2.32585	0.0200267	0.236428	NS
ENSGALG00000061806	28.643	-1.11683	0.480355	-2.32501	0.0200713	0.236586	NS
ENSGALG00000058210	915.865	0.625445	0.269207	2.32329	0.0201636	0.237346	NS
G17243	6.18853	2.25825	0.972359	2.32244	0.020209	0.237554	NS
G2191	88.3359	-0.768501	0.331065	-2.3213	0.0202705	0.237949	NS
G17605	33.0688	1.21411	0.523208	2.32051	0.0203134	0.238125	NS
ENSGALG00000051601	445.103	-0.586012	0.252674	-2.31924	0.020382	0.238538	NS
ENSGALG00000060987	19.7991	1.29912	0.560252	2.31882	0.0204046	0.238538	NS
ENSGALG00000067282	817.476	-0.499135	0.215316	-2.31815	0.0204411	0.238638	NS
ENSGALG00000067092	23.3782	1.29039	0.557218	2.31577	0.0205709	0.239497	NS
G2558	6.59693	2.62389	1.13282	2.31624	0.020545	0.239497	NS
ENSGALG00000055349	292.346	0.733818	0.31713	2.31394	0.0206711	0.240337	NS
ENSGALG00000056485	1108.24	0.688039	0.297882	2.30977	0.020901	0.242115	NS
ENSGALG00000066546	102.656	0.735499	0.31845	2.30962	0.0209091	0.242115	NS
G23248	8.67595	1.93189	0.836429	2.30969	0.0209054	0.242115	NS
ENSGALG00000063471	33.7831	1.06708	0.462587	2.30678	0.0210672	0.243615	NS
ENSGALG00000064977	571.174	0.596537	0.258675	2.30612	0.0211037	0.243707	NS
ENSGALG00000059169	49.6073	0.868754	0.377118	2.30367	0.0212414	0.244136	NS
ENSGALG00000059551	61.9773	0.902809	0.39203	2.30291	0.021284	0.244136	NS
G15102	14.0423	1.53938	0.667931	2.3047	0.0211833	0.244136	NS
G17137	81.0214	0.72479	0.314684	2.30323	0.021266	0.244136	NS
G39464	9.41391	1.93452	0.839759	2.30366	0.0212419	0.244136	NS
ENSGALG00000050418	30.578	-1.25044	0.544768	-2.29536	0.0217128	0.247504	NS
ENSGALG00000057411	63.0675	-0.975651	0.42492	-2.29608	0.0216712	0.247504	NS
ENSGALG00000062836	89.5498	-0.754716	0.328869	-2.29488	0.0217398	0.247504	NS
ENSGALG00000064928	660.213	-0.513224	0.22353	-2.296	0.0216758	0.247504	NS
ENSGALG00000065883	18.0455	1.44974	0.631937	2.29413	0.021783	0.247504	NS
ENSGALG00000066579	1753.4	0.628566	0.273956	2.2944	0.0217674	0.247504	NS
G32758	305.824	-0.635075	0.276882	-2.29367	0.0218096	0.247504	NS
G8553	11.5703	1.84851	0.805631	2.29449	0.0217623	0.247504	NS
ENSGALG00000061136	106.701	0.659448	0.287847	2.29096	0.0219655	0.248612	NS
G13778	120.788	0.683721	0.298436	2.29101	0.0219627	0.248612	NS
ENSGALG00000047279	16.1822	1.35274	0.591148	2.28833	0.0221184	0.249616	NS
ENSGALG00000056742	480.761	-0.64925	0.283773	-2.28792	0.022142	0.249616	NS
G17212	270.028	-0.644486	0.281681	-2.288	0.0221375	0.249616	NS
ENSGALG00000051344	72.6785	0.803528	0.35145	2.28632	0.0222354	0.25023	NS
G18418	6.33591	2.25008	0.984294	2.28599	0.0222551	0.25023	NS
G33079	116.937	0.63733	0.27896	2.28466	0.0223326	0.250771	NS
ENSGALG00000067987	16.1729	1.36439	0.597358	2.28404	0.0223695	0.250855	NS
ENSGALG00000051087	15.6716	6.33822	2.77635	2.28293	0.0224342	0.251251	NS
ENSGALG00000059522	24.557	1.13773	0.499007	2.27999	0.022608	0.252866	NS
G27400	86.4535	-0.858436	0.376967	-2.27722	0.0227731	0.254379	NS
ENSGALG00000061990	38.8091	0.960781	0.422302	2.2751	0.0228998	0.254584	NS
ENSGALG00000065370	101.946	-0.676619	0.297384	-2.27523	0.0228919	0.254584	NS
ENSGALG00000067966	8.00468	2.53149	1.11264	2.2752	0.0228941	0.254584	NS
G2557	15.1764	1.49517	0.657386	2.27442	0.0229406	0.254584	NS
G25741	17.4743	-1.39583	0.61363	-2.27471	0.0229234	0.254584	NS
ENSGALG00000055165	10.5107	1.72532	0.759694	2.27107	0.023143	0.256496	NS
ENSGALG00000064555	285.52	0.506177	0.222996	2.26989	0.0232142	0.256899	NS
G31809	9.49208	-1.69514	0.746931	-2.26947	0.0232395	0.256899	NS
G37756	12.0659	-1.67324	0.737454	-2.26894	0.0232719	0.256924	NS
ENSGALG00000058195	660.659	-0.474299	0.209113	-2.26815	0.0233199	0.257122	NS
G28751	29.782	-1.45707	0.643258	-2.26514	0.0235042	0.258819	NS
G25785	84.1165	0.826435	0.365004	2.26418	0.0235631	0.259133	NS
G30010	24.3191	-1.20369	0.532983	-2.2584	0.0239207	0.26239	NS
G39284	42.3099	-0.985765	0.436432	-2.25869	0.0239025	0.26239	NS
G37497	14.1816	-1.41414	0.626639	-2.25671	0.0240261	0.263207	NS
G20057	10.2866	-1.69158	0.750383	-2.2543	0.0241775	0.264527	NS
ENSGALG00000065430	23.8144	-1.164	0.517355	-2.24991	0.0244544	0.26668	NS
G13587	69.3621	-0.830448	0.369018	-2.25043	0.0244217	0.26668	NS
G30228	190.016	0.792578	0.352381	2.24921	0.0244993	0.26668	NS
G3581	20.6756	-1.27743	0.567831	-2.24967	0.0244698	0.26668	NS
ENSGALG00000063958	30.3538	0.994828	0.442486	2.24827	0.0245589	0.266769	NS
G31705	8.60805	-1.8621	0.828302	-2.2481	0.02457	0.266769	NS
ENSGALG00000062401	461.967	-0.510827	0.227325	-2.24712	0.0246325	0.267108	NS
ENSGALG00000058313	11.4119	1.65544	0.7369	2.24648	0.024673	0.267207	NS
ENSGALG00000058222	98.5702	0.761157	0.339442	2.24237	0.0249372	0.269451	NS
G29658	33.6557	1.01416	0.452288	2.24228	0.0249433	0.269451	NS
ENSGALG00000059882	40.9127	-0.853553	0.380824	-2.24133	0.0250047	0.269637	NS
ENSGALG00000068234	206.683	0.665894	0.297266	2.24006	0.025087	0.269637	NS
G5076	17.5274	-1.42068	0.634108	-2.24044	0.0250626	0.269637	NS
G8082	23.9842	1.09996	0.490988	2.2403	0.0250716	0.269637	NS
ENSGALG00000051112	8.80205	1.81584	0.810925	2.23923	0.0251411	0.269879	NS
ENSGALG00000067302	7.77548	1.96195	0.878617	2.23299	0.0255494	0.273918	NS
ENSGALG00000048663	69.4862	-0.924077	0.414367	-2.23009	0.0257415	0.275285	NS
G464	220.968	0.60649	0.271956	2.2301	0.0257407	0.275285	NS
ENSGALG00000067083	74.8349	-0.776428	0.348263	-2.22943	0.0257851	0.275407	NS
G42041	18.5673	-1.27057	0.570399	-2.22751	0.0259129	0.276426	NS
ENSGALG00000066339	20.7714	-1.24268	0.558135	-2.22648	0.0259819	0.276816	NS
G1131	8.20526	-1.93417	0.869301	-2.22497	0.0260833	0.276859	NS
G28677	29.4327	-1.1112	0.499311	-2.22547	0.0260494	0.276859	NS
G42478	13.9663	-1.41943	0.637867	-2.22527	0.0260633	0.276859	NS
G33991	24.771	-1.09994	0.494478	-2.22444	0.0261187	0.276891	NS
ENSGALG00000058187	135.769	0.736661	0.331705	2.22083	0.0263623	0.278415	NS
G35222	12.0198	1.68769	0.759968	2.22074	0.0263687	0.278415	NS
G3577	23.4259	-1.08389	0.487916	-2.22146	0.0263198	0.278415	NS
G6370	6.30896	-2.32025	1.04498	-2.22038	0.0263929	0.278415	NS
ENSGALG00000063109	22.4231	1.29872	0.585065	2.21979	0.0264333	0.278496	NS
G21000	32.3599	1.01469	0.45788	2.21606	0.0266871	0.280823	NS
ENSGALG00000049967	24.8871	1.12536	0.508122	2.21474	0.0267781	0.281193	NS
ENSGALG00000055494	12.2847	2.20836	0.997666	2.21353	0.0268612	0.281193	NS
ENSGALG00000062762	10.6263	-1.83355	0.828403	-2.21336	0.0268728	0.281193	NS
ENSGALG00000063462	17.1799	1.53596	0.69403	2.2131	0.0268908	0.281193	NS
ENSGALG00000067103	6.78438	-2.18771	0.988752	-2.2126	0.0269254	0.281193	NS
G6529	22.6752	-1.12312	0.507163	-2.21451	0.0267935	0.281193	NS
G9521	14.4716	1.62455	0.734359	2.2122	0.0269529	0.281193	NS
ENSGALG00000059932	173.826	-0.895644	0.404965	-2.21166	0.0269905	0.281241	NS
ENSGALG00000050341	12.3274	1.57938	0.714448	2.21063	0.0270617	0.281297	NS
G38602	23.2793	1.20403	0.544576	2.21094	0.0270397	0.281297	NS
G28492	101.23	-0.706446	0.319684	-2.20982	0.0271174	0.281532	NS
ENSGALG00000056100	182.524	-0.686514	0.310876	-2.20832	0.0272217	0.282272	NS
ENSGALG00000049914	57.1883	0.807028	0.365539	2.20777	0.02726	0.282326	NS
ENSGALG00000057109	18.8935	-1.22954	0.557436	-2.20571	0.0274043	0.283144	NS
G36836	1767.92	-0.484155	0.219502	-2.2057	0.0274053	0.283144	NS
ENSGALG00000058946	33.6023	0.923108	0.418822	2.20406	0.0275202	0.283302	NS
ENSGALG00000064658	23.4795	1.1267	0.511136	2.20431	0.0275026	0.283302	NS
G39821	109.787	0.654136	0.296665	2.20496	0.0274566	0.283302	NS
ENSGALG00000056467	29.2366	1.13044	0.513119	2.20308	0.0275891	0.283669	NS
ENSGALG00000058425	28.7475	1.04234	0.473491	2.2014	0.0277075	0.284013	NS
G17299	11.1597	1.60469	0.729008	2.20119	0.0277224	0.284013	NS
G41447	117.678	-0.698912	0.317473	-2.20148	0.027702	0.284013	NS
ENSGALG00000057557	38.7068	0.895281	0.406884	2.20034	0.027783	0.284092	NS
G5116	31.4977	-1.1579	0.526284	-2.20014	0.0277967	0.284092	NS
G26016	99.2353	0.669336	0.304653	2.19704	0.0280175	0.286007	NS
G41686	32.8814	0.95127	0.433075	2.19655	0.0280527	0.286023	NS
ENSGALG00000062905	20.6748	-1.18098	0.537788	-2.196	0.0280918	0.28608	NS
ENSGALG00000057620	188.642	0.526874	0.240187	2.1936	0.0282643	0.286811	NS
ENSGALG00000059036	17.105	1.32542	0.604162	2.19381	0.0282488	0.286811	NS
G6134	43.631	-0.894103	0.407589	-2.19364	0.0282613	0.286811	NS
G37889	11.0002	1.61522	0.736669	2.1926	0.028336	0.287197	NS
ENSGALG00000056287	27.836	-1.02269	0.466868	-2.19053	0.0284856	0.287516	NS
ENSGALG00000060266	8.74701	1.7918	0.817747	2.19114	0.0284417	0.287516	NS
ENSGALG00000068396	234.277	-0.51187	0.233785	-2.18949	0.0285612	0.287516	NS
G31413	13.7901	1.63428	0.746557	2.18909	0.0285903	0.287516	NS
G35840	64.8804	-0.892095	0.407522	-2.18907	0.0285915	0.287516	NS
G3896	17.9296	1.30908	0.597641	2.19041	0.0284946	0.287516	NS
G39766	81.627	0.722225	0.329947	2.18891	0.0286034	0.287516	NS
ENSGALG00000063816	34.8675	-0.904014	0.413097	-2.18838	0.0286419	0.287564	NS
ENSGALG00000061737	48.1482	-0.821486	0.375598	-2.18714	0.028732	0.287793	NS
ENSGALG00000067467	534.059	-0.523819	0.239492	-2.18721	0.0287274	0.287793	NS
ENSGALG00000064556	55.9734	0.887181	0.405771	2.18641	0.0287857	0.287992	NS
ENSGALG00000057977	84.3907	0.732401	0.335324	2.18416	0.0289505	0.289302	NS
ENSGALG00000057376	15.7444	1.36923	0.6272	2.18309	0.0290294	0.289751	NS
ENSGALG00000066722	21.9038	1.21647	0.55774	2.18107	0.0291781	0.290895	NS
ENSGALG00000062441	13.0329	1.46164	0.671085	2.17803	0.0294036	0.292539	NS
ENSGALG00000067120	14.5942	-1.32148	0.606761	-2.17793	0.0294116	0.292539	NS
ENSGALG00000055926	52.0882	-0.806918	0.370748	-2.17646	0.0295212	0.292946	NS
G25771	136.665	0.634177	0.29133	2.17684	0.0294929	0.292946	NS
ENSGALG00000064929	163.446	0.655488	0.30133	2.17531	0.0296066	0.293112	NS
G21783	163.446	0.655488	0.30133	2.17531	0.0296066	0.293112	NS
G39861	69.8112	0.806899	0.371129	2.17417	0.0296922	0.293619	NS
G13725	5.97441	2.2658	1.04255	2.17333	0.0297554	0.293904	NS
G40794	81.7983	-0.667863	0.307387	-2.17271	0.0298019	0.294023	NS
ENSGALG00000061656	92.9823	0.735656	0.338818	2.17124	0.0299129	0.294777	NS
G22893	215.276	-0.620797	0.286074	-2.17006	0.0300023	0.295317	NS
G16149	37.2773	0.917156	0.422927	2.16859	0.0301137	0.295805	NS
G33139	29.0873	-1.16769	0.53848	-2.16849	0.0301212	0.295805	NS
G16282	26.617	-1.04902	0.483998	-2.16741	0.0302035	0.296272	NS
G2912	32.1092	-1.02963	0.475327	-2.16615	0.0302999	0.296876	NS
G11625	8.77411	1.78257	0.823742	2.16399	0.0304654	0.297747	NS
G28616	26.5805	1.32938	0.614215	2.16435	0.0304376	0.297747	NS
G39737	6.28904	-2.26655	1.04757	-2.16362	0.0304934	0.297747	NS
ENSGALG00000058474	11.829	-1.70663	0.790287	-2.1595	0.0308111	0.300202	NS
ENSGALG00000060445	125.184	0.698694	0.323575	2.15929	0.0308276	0.300202	NS
G39869	24.345	1.10445	0.511558	2.159	0.0308504	0.300202	NS
ENSGALG00000052962	5.95587	-2.73832	1.26918	-2.15756	0.0309621	0.300604	NS
G21227	9.94645	-1.93552	0.896912	-2.15799	0.0309288	0.300604	NS
ENSGALG00000064113	13.0451	-1.39562	0.647354	-2.15589	0.0310922	0.301524	NS
ENSGALG00000064939	100.054	1.01799	0.472786	2.15317	0.0313056	0.303249	NS
ENSGALG00000065185	20.798	1.11425	0.518032	2.15092	0.0314825	0.304616	NS
ENSGALG00000061697	104.435	-0.665218	0.309626	-2.14846	0.0316772	0.305807	NS
ENSGALG00000068153	283.672	0.509084	0.23693	2.14867	0.0316605	0.305807	NS
ENSGALG00000055742	5.9802	2.22113	1.03415	2.14778	0.0317313	0.305983	NS
ENSGALG00000058333	7.99189	1.83529	0.854912	2.14676	0.0318126	0.306111	NS
ENSGALG00000064786	6.74793	-2.19096	1.02071	-2.14651	0.0318321	0.306111	NS
ENSGALG00000065232	21.5005	1.14584	0.533877	2.14626	0.0318522	0.306111	NS
G40911	15.9925	1.40271	0.654033	2.14471	0.0319762	0.306957	NS
G17181	92.687	-0.623617	0.291109	-2.14221	0.0321766	0.308533	NS
G32585	21.4527	-1.40962	0.65836	-2.14111	0.0322649	0.309033	NS
ENSGALG00000064487	29.3417	0.942973	0.4409	2.13875	0.0324561	0.310516	NS
ENSGALG00000062799	545.276	0.585543	0.273947	2.13743	0.032563	0.31119	NS
ENSGALG00000067339	37.9209	-1.00074	0.468417	-2.13643	0.0326445	0.31162	NS
ENSGALG00000058326	8.11083	1.87984	0.880651	2.13461	0.032793	0.312688	NS
ENSGALG00000062272	76.4943	0.665422	0.312149	2.13174	0.033028	0.314327	NS
G28426	43.2546	-1.04213	0.48889	-2.13161	0.0330386	0.314327	NS
G33689	8.34711	-1.84254	0.864626	-2.13103	0.0330866	0.314434	NS
ENSGALG00000064981	9.43766	1.72996	0.812058	2.13033	0.033144	0.314628	NS
G33523	6.31953	-2.47347	1.16226	-2.12816	0.0333238	0.315983	NS
G26135	49.4613	0.977654	0.459571	2.12732	0.0333935	0.316293	NS
ENSGALG00000052830	74.9482	0.704093	0.331267	2.12545	0.0335489	0.31636	NS
ENSGALG00000059426	40.0246	0.916091	0.430833	2.12633	0.0334761	0.31636	NS
ENSGALG00000061057	41.338	-0.823327	0.387349	-2.12554	0.0335414	0.31636	NS
G14816	41.338	-0.823327	0.387349	-2.12554	0.0335414	0.31636	NS
G26888	510.687	-0.62228	0.292901	-2.12454	0.0336251	0.316729	NS
ENSGALG00000060085	15.5994	-1.43658	0.676735	-2.12281	0.0337696	0.317442	NS
G25394	49.3006	-0.82846	0.390278	-2.12275	0.0337751	0.317442	NS
ENSGALG00000057443	318.733	-0.545579	0.257172	-2.12146	0.0338832	0.317529	NS
ENSGALG00000067250	7.75595	-2.14913	1.01333	-2.12086	0.0339333	0.317529	NS
G26015	26.0283	1.16378	0.548554	2.12154	0.0338765	0.317529	NS
G8509	102.673	0.630436	0.297234	2.12101	0.0339211	0.317529	NS
ENSGALG00000063014	23.4241	-1.08644	0.513045	-2.11763	0.0342064	0.31834	NS
G10721	264.123	-0.720893	0.340408	-2.11773	0.0341977	0.31834	NS
G16451	12.8337	-1.65368	0.780434	-2.11892	0.0340972	0.31834	NS
G17859	19.2987	-1.17569	0.554747	-2.11932	0.0340634	0.31834	NS
G8177	818.106	-0.47382	0.223743	-2.1177	0.0342006	0.31834	NS
ENSGALG00000058456	115.216	-0.664408	0.313851	-2.11695	0.0342638	0.318527	NS
G19999	21.1816	-1.18854	0.561795	-2.11561	0.0343777	0.319237	NS
G35054	382.452	-0.534809	0.252994	-2.11392	0.034522	0.320229	NS
ENSGALG00000060731	135.699	-0.602447	0.285199	-2.11237	0.0346547	0.32056	NS
ENSGALG00000063734	8.45831	-1.79957	0.852031	-2.11209	0.0346789	0.32056	NS
ENSGALG00000067701	28.6034	0.999917	0.473587	2.11137	0.0347406	0.32056	NS
G18740	612.679	0.640675	0.303449	2.11131	0.0347455	0.32056	NS
G33812	21.328	-1.11771	0.52928	-2.11176	0.0347073	0.32056	NS
ENSGALG00000056023	378.121	-0.458679	0.217362	-2.1102	0.034841	0.321094	NS
ENSGALG00000052677	30.0473	-0.928032	0.440978	-2.10449	0.035336	0.322522	NS
ENSGALG00000058849	56.4531	0.733658	0.348593	2.10463	0.0353237	0.322522	NS
ENSGALG00000060231	30.7561	-0.918171	0.436219	-2.10484	0.0353051	0.322522	NS
ENSGALG00000065116	12.9706	-1.35071	0.641015	-2.10715	0.0351047	0.322522	NS
G24266	16.6469	1.2653	0.600561	2.10687	0.0351287	0.322522	NS
G35982	90.6537	0.666722	0.316641	2.10561	0.0352383	0.322522	NS
G36213	19.7417	1.11722	0.530817	2.10471	0.0353165	0.322522	NS
G41364	24.5419	-1.13783	0.540586	-2.10482	0.0353073	0.322522	NS
G8939	25.182	1.09883	0.521394	2.10748	0.0350763	0.322522	NS
G8575	19.7759	1.15651	0.549842	2.10336	0.0354345	0.323075	NS
G28420	41.9468	-1.07523	0.512405	-2.0984	0.0358695	0.326692	NS
ENSGALG00000063422	9.24395	1.75471	0.83706	2.09627	0.0360581	0.32806	NS
ENSGALG00000021357	8.51683	-1.85661	0.887463	-2.09204	0.0364348	0.330385	NS
ENSGALG00000050643	41.4781	-0.969434	0.463366	-2.09216	0.0364246	0.330385	NS
ENSGALG00000068209	115.539	-0.604504	0.288949	-2.09208	0.0364318	0.330385	NS
G19061	74.147	0.69369	0.331645	2.09166	0.0364686	0.330385	NS
ENSGALG00000055303	43.9943	0.890689	0.426125	2.09021	0.0365992	0.330866	NS
G2313	10.8513	1.69795	0.812248	2.09043	0.0365788	0.330866	NS
G30383	90.18	-0.619824	0.296618	-2.08964	0.0366505	0.330979	NS
ENSGALG00000055453	31.5928	0.9816	0.470169	2.08776	0.0368193	0.332153	NS
ENSGALG00000055632	79.2867	0.643682	0.308619	2.08568	0.0370073	0.333144	NS
ENSGALG00000061275	53.4134	-0.750584	0.35982	-2.086	0.0369785	0.333144	NS
ENSGALG00000061905	7.49471	-2.00878	0.963718	-2.08441	0.037123	0.333482	NS
G36519	61.0986	-2.4592	1.17963	-2.08473	0.0370941	0.333482	NS
G33679	84.535	1.01868	0.488819	2.08395	0.0371643	0.333502	NS
G2592	14.1715	-1.33388	0.640441	-2.08275	0.0372739	0.334134	NS
G33230	32.1463	-0.878506	0.422522	-2.0792	0.0375994	0.336698	NS
ENSGALG00000054030	39.0813	0.890141	0.428233	2.07864	0.0376507	0.336804	NS
ENSGALG00000050312	6.97145	-1.97972	0.952899	-2.07757	0.0377486	0.336964	NS
ENSGALG00000056632	9.47861	1.61296	0.776519	2.07716	0.0377865	0.336964	NS
ENSGALG00000056891	6.09072	2.2218	1.06964	2.07716	0.037787	0.336964	NS
ENSGALG00000063307	21.5428	-1.07863	0.519574	-2.07599	0.037895	0.337574	NS
G25430	192.464	0.505762	0.243689	2.07544	0.0379455	0.337671	NS
ENSGALG00000061273	104.887	-0.646703	0.311866	-2.07366	0.0381112	0.33844	NS
G40125	8.43329	1.84856	0.891325	2.07394	0.0380845	0.33844	NS
ENSGALG00000059147	11.9251	-1.36778	0.659863	-2.07282	0.038189	0.338778	NS
ENSGALG00000056282	92.1823	-0.604309	0.291778	-2.07112	0.0383472	0.339229	NS
ENSGALG00000058261	267.306	-0.474586	0.229205	-2.07057	0.0383988	0.339229	NS
G24608	23.3639	-1.06395	0.513714	-2.0711	0.0383495	0.339229	NS
G33445	625109	-0.601669	0.290543	-2.07084	0.0383734	0.339229	NS
G3455	14.1169	1.29614	0.626144	2.07003	0.0384494	0.339325	NS
ENSGALG00000063420	381.193	-0.449244	0.217226	-2.0681	0.0386309	0.340574	NS
G32001	13.2682	-1.32676	0.641833	-2.06714	0.0387213	0.341019	NS
G3765	15.8336	1.22877	0.594661	2.06633	0.0387972	0.341335	NS
ENSGALG00000049957	79.6903	0.64921	0.314877	2.06179	0.0392279	0.34477	NS
ENSGALG00000056118	18.716	1.16358	0.564624	2.06081	0.0393214	0.345082	NS
ENSGALG00000068388	258.121	-0.476475	0.231235	-2.06057	0.0393444	0.345082	NS
G29826	267.94	-0.583292	0.283296	-2.05895	0.0394992	0.346084	NS
ENSGALG00000056373	50.5994	-0.889293	0.43231	-2.05707	0.0396795	0.347037	NS
G5996	80.9882	-4.16651	2.02556	-2.05697	0.0396893	0.347037	NS
ENSGALG00000059586	1214.44	-0.453335	0.220446	-2.05644	0.03974	0.347125	NS
G28619	89.3052	-0.7877	0.383714	-2.05283	0.0400889	0.349538	NS
G40805	17.9096	-1.23922	0.603692	-2.05274	0.0400981	0.349538	NS
G39507	20.6003	1.07994	0.526266	2.05208	0.040162	0.349738	NS
ENSGALG00000055247	13.2504	-1.35653	0.661518	-2.05063	0.0403026	0.350364	NS
ENSGALG00000065269	10.3974	1.57409	0.767663	2.0505	0.0403161	0.350364	NS
ENSGALG00000056953	227.962	0.477591	0.233012	2.04964	0.0403998	0.350734	NS
G39054	45.7156	-0.90348	0.441048	-2.04848	0.0405127	0.351357	NS
ENSGALG00000050850	35.0768	-0.86826	0.424635	-2.04472	0.0408826	0.354205	NS
ENSGALG00000052362	8.23296	1.68946	0.827632	2.04131	0.0412198	0.356042	NS
ENSGALG00000064727	41.6094	-0.83376	0.408328	-2.04189	0.0411625	0.356042	NS
ENSGALG00000066507	4062.3	-0.51188	0.25072	-2.04163	0.0411878	0.356042	NS
ENSGALG00000061345	6.44364	-2.00029	0.981057	-2.03891	0.0414589	0.357745	NS
ENSGALG00000065036	12.8393	-1.52123	0.747004	-2.03644	0.0417064	0.359518	NS
G26162	484.379	0.527649	0.259191	2.03575	0.0417755	0.359658	NS
G48	32.8012	1.41653	0.695936	2.03544	0.041807	0.359658	NS
ENSGALG00000056543	81.446	-0.628049	0.308745	-2.0342	0.0419315	0.360366	NS
G34466	75.1931	0.699666	0.344024	2.03377	0.0419747	0.360375	NS
ENSGALG00000057220	13.7381	1.80133	0.886722	2.03145	0.0422097	0.361302	NS
ENSGALG00000065033	11.747	1.55262	0.764038	2.03213	0.0421404	0.361302	NS
G32850	12.0646	-1.61569	0.795192	-2.03182	0.0421719	0.361302	NS
G30868	9.24657	-1.64791	0.811434	-2.03086	0.0422696	0.361369	NS
G4021	14.7547	3.47579	1.71176	2.03053	0.0423022	0.361369	NS
ENSGALG00000054635	27.0723	1.01624	0.500754	2.02942	0.0424151	0.36197	NS
ENSGALG00000063060	117.445	0.573616	0.282825	2.02817	0.0425432	0.362524	NS
G38914	71.9927	0.938175	0.462622	2.02795	0.0425649	0.362524	NS
ENSGALG00000046723	151.674	0.518051	0.25557	2.02704	0.0426583	0.362596	NS
ENSGALG00000062965	20.5918	1.07492	0.530217	2.02732	0.04263	0.362596	NS
ENSGALG00000062452	6.74376	-1.84342	0.909779	-2.02622	0.0427418	0.362944	NS
ENSGALG00000062170	108.099	-0.617171	0.304678	-2.02565	0.0428005	0.363081	NS
ENSGALG00000059329	118.364	-0.588591	0.291116	-2.02185	0.0431923	0.364954	NS
ENSGALG00000061206	105.063	-0.633083	0.31304	-2.02237	0.043138	0.364954	NS
G31292	54.9319	0.755677	0.373547	2.02298	0.0430755	0.364954	NS
G399	1209.17	0.409024	0.202271	2.02216	0.0431597	0.364954	NS
ENSGALG00000057332	23.5742	-1.08626	0.53804	-2.01893	0.0434947	0.365156	NS
ENSGALG00000059836	287.421	-0.552887	0.273675	-2.02024	0.0433589	0.365156	NS
ENSGALG00000066996	88.7259	0.622638	0.30823	2.02004	0.043379	0.365156	NS
G15523	25.1063	-1.02298	0.506788	-2.01856	0.0435332	0.365156	NS
G17457	154.441	0.52019	0.257735	2.01831	0.0435585	0.365156	NS
G17668	33.0992	1.00136	0.495554	2.02069	0.0433116	0.365156	NS
G3585	24.986	-1.21395	0.601106	-2.01953	0.0434321	0.365156	NS
G5307	15.1318	1.73386	0.858435	2.01979	0.043405	0.365156	NS
G15464	232.237	-0.604121	0.299436	-2.01753	0.0436404	0.365483	NS
ENSGALG00000065450	17.6948	1.20899	0.599788	2.0157	0.0438315	0.366364	NS
G40854	20.3976	-1.25927	0.624655	-2.01595	0.0438053	0.366364	NS
ENSGALG00000059986	81.467	0.627057	0.311277	2.01447	0.0439607	0.367085	NS
ENSGALG00000063609	7.29787	-2.14728	1.06649	-2.01341	0.0440718	0.367652	NS
G26883	26.0877	1.14898	0.571528	2.01037	0.044392	0.369962	NS
G40822	1055.87	-0.482464	0.240245	-2.00822	0.0446202	0.371501	NS
ENSGALG00000058093	34.0428	0.86248	0.429826	2.00658	0.0447944	0.371863	NS
ENSGALG00000067002	24.0075	-0.966146	0.481373	-2.00706	0.0447429	0.371863	NS
G8324	29.5729	-0.944818	0.470816	-2.00677	0.0447746	0.371863	NS
G41323	42.8137	0.813769	0.406169	2.00352	0.0451213	0.374182	NS
G41654	38.607	0.914258	0.456504	2.00274	0.0452052	0.374182	NS
G8869	15.5938	1.18998	0.594155	2.00281	0.0451974	0.374182	NS
G39764	333.495	-0.447768	0.2237	-2.00165	0.0453226	0.374427	NS
G40930	23.4828	1.02024	0.50965	2.00186	0.0453003	0.374427	NS
ENSGALG00000062500	429.131	0.436003	0.217903	2.00091	0.0454026	0.374725	NS
G11114	112.082	0.625924	0.31307	1.99931	0.0455749	0.375784	NS
ENSGALG00000055395	11.807	1.34142	0.672313	1.99524	0.046017	0.379063	NS
ENSGALG00000056913	6.18095	1.97199	0.988831	1.99426	0.0461235	0.379208	NS
G25428	8.50363	1.60991	0.807246	1.99432	0.0461169	0.379208	NS
ENSGALG00000055227	18.5583	1.26415	0.634134	1.99351	0.0462061	0.379328	NS
G22927	1276.58	0.525514	0.263638	1.99332	0.0462269	0.379328	NS
ENSGALG00000063451	80.3673	-0.680031	0.341303	-1.99245	0.0463213	0.379736	NS
ENSGALG00000067963	10.9257	-1.45511	0.730946	-1.99071	0.0465123	0.38024	NS
G17439	83.1037	0.729351	0.366529	1.98988	0.0466036	0.38024	NS
G17556	153.118	-0.598017	0.300414	-1.99064	0.0465203	0.38024	NS
G23710	94.9601	-0.703932	0.35383	-1.98946	0.0466501	0.38024	NS
G34907	61.2958	0.678225	0.340873	1.98967	0.0466273	0.38024	NS
G36932	13.6764	1.30495	0.655535	1.99067	0.0465176	0.38024	NS
G4570	9.17736	-1.65447	0.832512	-1.98732	0.0468867	0.381804	NS
G9298	23.3196	-0.985734	0.497147	-1.98278	0.0473919	0.385551	NS
ENSGALG00000059711	733.515	-0.451791	0.227987	-1.98165	0.0475179	0.38584	NS
G1107	23.3943	-1.37163	0.692135	-1.98173	0.0475095	0.38584	NS
G11124	14.6996	1.22123	0.616438	1.98112	0.0475783	0.385963	NS
ENSGALG00000055639	308.037	0.514272	0.25973	1.98003	0.0477006	0.386588	NS
ENSGALG00000056310	9.80151	-1.46568	0.740873	-1.97832	0.0478928	0.386856	NS
ENSGALG00000067807	64.0485	-1.01225	0.511541	-1.97883	0.0478353	0.386856	NS
G30173	12.0856	1.57294	0.795168	1.97812	0.0479151	0.386856	NS
G4742	52.9155	-0.781065	0.394841	-1.97818	0.0479088	0.386856	NS
G27040	6.86603	1.75256	0.886957	1.97592	0.0481634	0.388494	NS
ENSGALG00000063874	109.731	0.57479	0.290982	1.97534	0.0482291	0.388656	NS
ENSGALG00000050891	65.8738	-0.848709	0.430083	-1.97336	0.0484546	0.389738	NS
G42023	57.2125	-0.715988	0.362761	-1.97372	0.048414	0.389738	NS
ENSGALG00000061416	8.46229	-1.64616	0.834521	-1.97258	0.0485433	0.389839	NS
G29933	48.8741	0.992379	0.503222	1.97205	0.0486042	0.389839	NS
G33806	2053.36	-0.496623	0.251786	-1.9724	0.0485634	0.389839	NS
ENSGALG00000059468	17.303	-1.28995	0.654631	-1.97049	0.0487817	0.390162	NS
ENSGALG00000068548	1520.95	0.55986	0.284084	1.97075	0.0487521	0.390162	NS
G39105	10.2364	-1.46867	0.745218	-1.97079	0.0487478	0.390162	NS
ENSGALG00000050108	7.43138	1.72157	0.874442	1.96876	0.0489806	0.391386	NS
G38130	6.0371	-1.9397	0.985734	-1.96777	0.0490943	0.391927	NS
ENSGALG00000046775	22.2297	-1.04103	0.529172	-1.96729	0.0491503	0.392008	NS
ENSGALG00000066816	59.0591	0.697998	0.355517	1.96334	0.0496072	0.394744	NS
G15261	15.6336	-1.14152	0.581482	-1.96312	0.0496322	0.394744	NS
G17781	10.8287	-1.40427	0.715256	-1.96331	0.0496099	0.394744	NS
G7605	202.325	-0.511082	0.260434	-1.96243	0.0497128	0.395018	NS
ENSGALG00000055224	780.255	0.551045	0.280971	1.96122	0.0498533	0.395694	NS
ENSGALG00000062014	385.552	-0.490194	0.249984	-1.9609	0.0498907	0.395694	NS
G32421	7.15722	-1.89257	0.965787	-1.95961	0.0500415	0.396426	NS
G40932	31.6715	0.87399	0.446069	1.95932	0.0500758	0.396426	NS
ENSGALG00000063162	141.885	0.541315	0.276546	1.95741	0.050299	0.397823	NS
G41473	8.33769	1.77039	0.904942	1.95636	0.0504228	0.398434	NS
ENSGALG00000056619	18.899	-1.03883	0.531187	-1.95568	0.0505034	0.398701	NS
ENSGALG00000059647	70.3644	-0.980723	0.501971	-1.95375	0.0507314	0.398739	NS
G38856	73.6535	-0.685487	0.350798	-1.95408	0.050692	0.398739	NS
G40163	67.161	-0.646661	0.330788	-1.95491	0.0505939	0.398739	NS
G40940	97.0431	0.566739	0.290027	1.95409	0.0506903	0.398739	NS
G4488	10.0324	-1.42882	0.731359	-1.95366	0.0507418	0.398739	NS
ENSGALG00000058219	10.5886	-1.70424	0.873773	-1.95044	0.0511242	0.401375	NS
G39320	18.8907	1.15387	0.591781	1.94982	0.0511971	0.401577	NS
G31335	7.61819	-2.27975	1.16974	-1.94895	0.0513019	0.40203	NS
ENSGALG00000068479	7.60634	-2.13115	1.09555	-1.94528	0.0517407	0.404726	NS
G26704	41.1831	-0.838817	0.431205	-1.94528	0.0517408	0.404726	NS
G7224	39.7976	-0.856643	0.440765	-1.94354	0.0519515	0.406002	NS
G11619	6.06408	2.01931	1.03968	1.94224	0.0521085	0.406856	NS
ENSGALG00000063674	8.56946	1.56852	0.808053	1.94112	0.0522442	0.407304	NS
G39084	7.42797	2.27844	1.17386	1.94097	0.0522613	0.407304	NS
ENSGALG00000062152	25.3389	1.22599	0.632296	1.93895	0.0525071	0.40861	NS
ENSGALG00000063673	14.863	1.19343	0.61555	1.93881	0.0525247	0.40861	NS
G25608	39.9034	-0.766005	0.395223	-1.93816	0.0526041	0.408856	NS
ENSGALG00000067200	121.765	-0.633677	0.327107	-1.93722	0.0527187	0.409127	NS
G14881	9.02784	-1.48637	0.767321	-1.93709	0.0527349	0.409127	NS
ENSGALG00000048903	5.96515	1.92585	0.995512	1.93454	0.0530472	0.411176	NS
ENSGALG00000065861	125.748	-0.532442	0.275311	-1.93396	0.0531175	0.411347	NS
ENSGALG00000060511	15.6446	1.31342	0.679512	1.93289	0.0532497	0.411997	NS
G33543	118.403	0.763213	0.395087	1.93176	0.0533888	0.412699	NS
ENSGALG00000064099	10.1557	1.43786	0.744755	1.93065	0.0535267	0.413391	NS
ENSGALG00000061033	50.8955	-0.973855	0.504633	-1.92983	0.0536283	0.413492	NS
ENSGALG00000067357	36.4903	0.851784	0.441394	1.92976	0.0536367	0.413492	NS
ENSGALG00000046744	51.3313	0.719152	0.373064	1.92769	0.0538937	0.413977	NS
ENSGALG00000046857	112.901	-0.608958	0.315851	-1.92799	0.053856	0.413977	NS
ENSGALG00000061164	10.309	1.41053	0.731528	1.92819	0.0538312	0.413977	NS
ENSGALG00000062492	9.61322	-1.53233	0.794464	-1.92876	0.053761	0.413977	NS
G790	33.0211	0.812346	0.421698	1.92637	0.0540587	0.414871	NS
G1283	8.13428	-1.7343	0.900936	-1.925	0.0542297	0.415064	NS
G30119	14.6525	-1.16877	0.607086	-1.92521	0.0542031	0.415064	NS
G31739	16.7401	-1.11544	0.579307	-1.92547	0.0541703	0.415064	NS
ENSGALG00000047032	18.8073	1.07054	0.5564	1.92405	0.0543483	0.415555	NS
ENSGALG00000063324	15.72	-1.56428	0.813405	-1.92312	0.0544649	0.415555	NS
G19059	9.65094	1.43412	0.745797	1.92293	0.0544886	0.415555	NS
G8333	8.05736	1.87589	0.97519	1.92361	0.0544031	0.415555	NS
ENSGALG00000063844	46.4599	0.726178	0.377909	1.92157	0.0546605	0.416122	NS
G10095	14.4603	-1.32037	0.687042	-1.92182	0.0546285	0.416122	NS
ENSGALG00000061084	22.8427	0.978598	0.509902	1.91919	0.0549605	0.416918	NS
ENSGALG00000063118	24.6464	1.0641	0.554192	1.92009	0.0548462	0.416918	NS
G26089	17.5628	1.15127	0.59967	1.91984	0.0548785	0.416918	NS
G38786	9.47271	-1.64933	0.859241	-1.91952	0.0549187	0.416918	NS
G11524	14.7912	1.31481	0.685619	1.91769	0.0551499	0.417983	NS
ENSGALG00000061869	11.2652	1.89624	0.99066	1.91412	0.0556049	0.421058	NS
ENSGALG00000065021	155.568	0.534993	0.279659	1.91302	0.055746	0.421752	NS
G40936	19.0391	1.12689	0.589254	1.9124	0.0558248	0.421974	NS
ENSGALG00000056259	841.55	-0.439687	0.230072	-1.91109	0.0559935	0.422524	NS
G34293	229.66	0.548848	0.287195	1.91106	0.0559966	0.422524	NS
G23776	10.1767	1.76707	0.925534	1.90924	0.0562305	0.423914	NS
G34068	52.493	-0.9751	0.510875	-1.90869	0.0563025	0.424082	NS
ENSGALG00000050382	29.2851	0.920176	0.482331	1.90777	0.0564212	0.424602	NS
G12521	79.4712	-0.597634	0.313439	-1.9067	0.0565597	0.425269	NS
ENSGALG00000060762	7.00703	1.78493	0.936466	1.90602	0.0566471	0.425336	NS
ENSGALG00000068200	17.1103	-1.05133	0.551628	-1.90586	0.0566683	0.425336	NS
ENSGALG00000055299	73.2632	-0.666556	0.34989	-1.90504	0.0567744	0.425758	NS
G7172	8.77262	-1.61033	0.845657	-1.90424	0.0568795	0.426172	NS
ENSGALG00000063891	287.796	-0.504632	0.2651	-1.90355	0.0569685	0.426464	NS
ENSGALG00000065065	2599.97	-0.456776	0.240121	-1.90227	0.0571353	0.427338	NS
ENSGALG00000061686	98.1585	-0.556867	0.293261	-1.89888	0.0575802	0.428862	NS
ENSGALG00000062699	166.646	-0.477585	0.251397	-1.89972	0.0574696	0.428862	NS
G17509	36.1993	0.8913	0.46909	1.90006	0.0574251	0.428862	NS
G32146	7.24643	-1.73863	0.915646	-1.8988	0.0575904	0.428862	NS
G3698	20.0868	-1.108	0.583405	-1.89919	0.0575396	0.428862	NS
ENSGALG00000066348	36.1905	0.895488	0.47202	1.89714	0.0578097	0.429745	NS
G25727	9.39501	-1.6919	0.891697	-1.8974	0.0577757	0.429745	NS
ENSGALG00000057042	10.6065	1.39743	0.737297	1.89534	0.0580467	0.430233	NS
ENSGALG00000065281	41.0142	-0.940008	0.496016	-1.89512	0.058077	0.430233	NS
G38125	41.0142	-0.940008	0.496016	-1.89512	0.058077	0.430233	NS
G38197	178.933	0.467232	0.24642	1.89608	0.0579494	0.430233	NS
ENSGALG00000050164	13.5283	-1.29342	0.684098	-1.8907	0.0586649	0.43151	NS
ENSGALG00000062418	329.957	0.417009	0.220337	1.8926	0.0584112	0.43151	NS
ENSGALG00000063580	86.422	0.578857	0.305939	1.89207	0.0584819	0.43151	NS
ENSGALG00000063988	17.9582	-1.09139	0.577488	-1.88989	0.0587724	0.43151	NS
ENSGALG00000064432	515.442	0.519857	0.275108	1.88965	0.0588054	0.43151	NS
G14655	33.4524	-0.974914	0.515889	-1.88978	0.058788	0.43151	NS
G17031	25.4576	-0.990956	0.524044	-1.89098	0.0586272	0.43151	NS
G23500	13.325	1.24963	0.660878	1.89086	0.0586434	0.43151	NS
G25477	45.2364	0.793926	0.420006	1.89027	0.0587215	0.43151	NS
G34766	48.6098	0.808306	0.427254	1.89186	0.0585095	0.43151	NS
G7481	25.6114	0.90251	0.476822	1.89276	0.0583899	0.43151	NS
G20008	39.9689	0.74747	0.395959	1.88775	0.0590598	0.432261	NS
G37899	15.402	1.15091	0.609616	1.88793	0.0590353	0.432261	NS
G39998	7.83895	1.57893	0.836135	1.88837	0.0589769	0.432261	NS
G40626	47.2748	-0.737133	0.390813	-1.88615	0.0592743	0.433459	NS
G25777	22.9035	0.968401	0.513848	1.88461	0.059483	0.434613	NS
ENSGALG00000050885	50.4346	0.765676	0.406671	1.88279	0.0597285	0.435661	NS
ENSGALG00000059770	30.1156	0.876279	0.46541	1.88281	0.0597258	0.435661	NS
G14754	7.70119	1.87855	0.99853	1.88131	0.0599295	0.436557	NS
G26788	49.2055	-0.826562	0.439395	-1.88113	0.0599536	0.436557	NS
ENSGALG00000065518	36.9484	-0.931297	0.495352	-1.88007	0.0600982	0.437236	NS
G13301	17.3556	1.03773	0.552173	1.87936	0.0601956	0.437572	NS
ENSGALG00000061606	144.323	0.523017	0.278452	1.8783	0.0603402	0.438182	NS
G22699	8.80748	-1.46636	0.780814	-1.87799	0.0603822	0.438182	NS
ENSGALG00000064324	444.651	-0.466441	0.248425	-1.8776	0.0604362	0.438201	NS
G22063	106.017	0.526969	0.280747	1.87702	0.0605151	0.4384	NS
ENSGALG00000058024	20.6689	1.07607	0.573709	1.87563	0.060706	0.438405	NS
ENSGALG00000066451	11.599	1.26777	0.675906	1.87566	0.0607026	0.438405	NS
G11113	6.90729	1.73124	0.922879	1.87591	0.0606678	0.438405	NS
G17591	31.6386	-0.857546	0.457231	-1.87552	0.0607212	0.438405	NS
G30340	78.8901	1.05208	0.561073	1.87513	0.0607751	0.438423	NS
ENSGALG00000068304	67.0438	0.628828	0.335506	1.87427	0.0608935	0.438906	NS
ENSGALG00000063010	7.0106	-1.78137	0.951199	-1.87276	0.0611015	0.439225	NS
ENSGALG00000063543	35.0716	-0.764669	0.408146	-1.87352	0.060997	0.439225	NS
ENSGALG00000064805	264.146	0.468264	0.25013	1.87208	0.0611951	0.439225	NS
G5085	144.13	0.675517	0.3608	1.87227	0.0611687	0.439225	NS
G5511	12.7761	1.39228	0.743658	1.87221	0.0611782	0.439225	NS
ENSGALG00000058962	34.6208	-0.800564	0.427914	-1.87085	0.0613655	0.440052	NS
G20693	10.2304	1.4083	0.753048	1.87014	0.061465	0.440052	NS
G24515	11.0143	-1.37934	0.73744	-1.87045	0.0614213	0.440052	NS
ENSGALG00000067158	95.7575	-0.541806	0.289857	-1.86922	0.0615929	0.440598	NS
ENSGALG00000050276	11.9045	-1.26348	0.677339	-1.86537	0.0621303	0.443698	NS
G5442	7.30641	-1.77173	0.94979	-1.86539	0.0621268	0.443698	NS
ENSGALG00000056899	99.1302	-0.566679	0.303864	-1.86491	0.0621942	0.443784	NS
G31157	29.4125	0.879044	0.47147	1.86448	0.0622549	0.443846	NS
ENSGALG00000052451	6.38826	1.77769	0.954142	1.86313	0.0624436	0.444529	NS
ENSGALG00000055930	17.225	1.09741	0.589083	1.86292	0.0624735	0.444529	NS
ENSGALG00000059066	90.9391	-0.609029	0.326963	-1.86268	0.062507	0.444529	NS
ENSGALG00000063544	42.0095	-0.873162	0.468981	-1.86183	0.0626271	0.444642	NS
G9158	144.69	-0.54483	0.292607	-1.86198	0.0626053	0.444642	NS
ENSGALG00000063348	16.233	1.17237	0.630109	1.86058	0.0628033	0.445523	NS
G23149	95.9041	0.622274	0.33494	1.85787	0.0631879	0.447878	NS
ENSGALG00000057651	142.377	0.492237	0.265006	1.85746	0.063246	0.447918	NS
ENSGALG00000057131	464.915	-0.437636	0.235682	-1.85689	0.0633264	0.448116	NS
ENSGALG00000057543	1158.05	-0.402617	0.216936	-1.85593	0.063464	0.448242	NS
G13763	12.4539	1.28022	0.689698	1.8562	0.0634253	0.448242	NS
G31575	19.7563	-0.971395	0.523476	-1.85566	0.0635018	0.448242	NS
ENSGALG00000060568	51.0917	-0.672617	0.362614	-1.85491	0.0636086	0.448624	NS
ENSGALG00000061721	26.8255	-0.999701	0.539142	-1.85424	0.0637045	0.44893	NS
G11512	11.1824	1.29591	0.69983	1.85174	0.0640629	0.451083	NS
ENSGALG00000053906	23.722	0.893039	0.482405	1.85122	0.0641372	0.451234	NS
ENSGALG00000050873	46.6094	0.764336	0.413433	1.84875	0.0644934	0.451877	NS
ENSGALG00000060784	42.8824	0.800371	0.432893	1.84889	0.0644735	0.451877	NS
ENSGALG00000062767	737.704	0.410299	0.221922	1.84885	0.0644799	0.451877	NS
G24064	12.5671	-1.18809	0.642237	-1.84993	0.0643233	0.451877	NS
G5620	9.85513	2.12214	1.14754	1.8493	0.0644149	0.451877	NS
G18508	8.15001	-1.7606	0.952725	-1.84797	0.0646073	0.451984	NS
G33718	141.227	-0.590946	0.319854	-1.84755	0.0646675	0.451984	NS
G37259	7.96209	-1.64069	0.887879	-1.84787	0.0646209	0.451984	NS
G13572	9.94553	1.47404	0.798176	1.84677	0.0647809	0.452036	NS
G29014	10.3389	-1.43604	0.777446	-1.84713	0.0647285	0.452036	NS
G39610	108.742	0.545513	0.295548	1.84577	0.0649256	0.452676	NS
G37128	56.8331	0.638324	0.345998	1.84488	0.0650552	0.453209	NS
G18213	7.32955	1.67711	0.909539	1.84391	0.0651957	0.453448	NS
G4708	7.73135	-1.81344	0.983378	-1.84409	0.0651693	0.453448	NS
ENSGALG00000057255	370.782	0.431531	0.234083	1.8435	0.0652565	0.453501	NS
G981	9.23939	-1.50737	0.81788	-1.84302	0.0653262	0.453616	NS
ENSGALG00000024288	402.141	-0.550952	0.299687	-1.83842	0.0660003	0.456321	NS
ENSGALG00000068565	7.42094	1.62468	0.883636	1.83864	0.0659687	0.456321	NS
G22476	670.305	0.417598	0.227152	1.83841	0.0660024	0.456321	NS
G36453	2443.05	0.518198	0.281909	1.83817	0.0660367	0.456321	NS
G38870	7.85344	1.64332	0.893748	1.83868	0.0659623	0.456321	NS
G41620	46.8968	0.774199	0.421063	1.83867	0.0659631	0.456321	NS
ENSGALG00000064156	78.1918	0.698137	0.380243	1.83603	0.0663532	0.457556	NS
ENSGALG00000065787	46.0163	0.722154	0.39331	1.83609	0.066344	0.457556	NS
ENSGALG00000068034	486.742	0.386968	0.210823	1.83551	0.0664298	0.457556	NS
G19233	10.4934	1.4656	0.798441	1.83557	0.0664212	0.457556	NS
ENSGALG00000057759	52.6329	-0.664192	0.362345	-1.83304	0.0667968	0.459343	NS
ENSGALG00000064159	2228.96	0.353159	0.192632	1.83333	0.066753	0.459343	NS
G878	48.6114	-0.745172	0.40662	-1.8326	0.0668619	0.45942	NS
G37567	6.47975	-1.74115	0.950568	-1.83169	0.0669973	0.45998	NS
ENSGALG00000065150	11.6449	-1.31051	0.715792	-1.83085	0.0671235	0.460476	NS
ENSGALG00000067881	24.6006	-0.920321	0.502868	-1.83014	0.0672286	0.460826	NS
G29626	65.6476	0.734584	0.401773	1.82836	0.067496	0.461917	NS
G30335	8.8727	1.59758	0.87361	1.82871	0.0674425	0.461917	NS
ENSGALG00000058933	37.0391	0.763894	0.41802	1.82741	0.0676381	0.462149	NS
ENSGALG00000065202	11.5204	-1.30552	0.714336	-1.8276	0.0676093	0.462149	NS
G15457	189.283	-0.578356	0.316833	-1.82543	0.0679367	0.462363	NS
G27019	14.1914	1.44769	0.792777	1.8261	0.0678349	0.462363	NS
G28217	14.5115	-1.13263	0.619999	-1.82683	0.0677254	0.462363	NS
G41552	363.106	0.465427	0.254949	1.82557	0.0679158	0.462363	NS
G6200	13.1176	-1.54949	0.848849	-1.8254	0.0679403	0.462363	NS
ENSGALG00000029469	95.5104	-0.519556	0.284885	-1.82374	0.0681914	0.463702	NS
G22194	6.40684	1.79008	0.981771	1.82331	0.0682558	0.46377	NS
ENSGALG00000047008	29.1067	1.07653	0.591142	1.82111	0.0685901	0.464084	NS
ENSGALG00000048204	14.4364	-1.13374	0.62317	-1.81931	0.0688638	0.464084	NS
ENSGALG00000049043	10.8585	1.36645	0.751234	1.81894	0.0689209	0.464084	NS
ENSGALG00000058269	31.5525	-0.88832	0.487767	-1.8212	0.0685766	0.464084	NS
ENSGALG00000061019	54.2873	-0.656731	0.360854	-1.81993	0.068769	0.464084	NS
ENSGALG00000062809	36.5942	-0.789954	0.43345	-1.82248	0.0683823	0.464084	NS
ENSGALG00000063843	54.7273	0.641645	0.352695	1.81926	0.0688712	0.464084	NS
ENSGALG00000064961	41.7018	-0.723199	0.397151	-1.82097	0.0686117	0.464084	NS
G14182	41.3713	0.768384	0.422487	1.81872	0.0689547	0.464084	NS
G19234	50.4729	0.698328	0.383438	1.82123	0.0685719	0.464084	NS
G36814	7.45961	1.68187	0.924554	1.81911	0.068894	0.464084	NS
G40788	15.3441	1.11561	0.612987	1.81996	0.0687652	0.464084	NS
ENSGALG00000061512	20.6175	0.946553	0.520836	1.81737	0.06916	0.4651	NS
G114	10.4564	1.84934	1.018	1.81664	0.0692721	0.465121	NS
G15525	12.3913	-1.24621	0.685907	-1.81688	0.0692357	0.465121	NS
ENSGALG00000058407	38.3357	-0.738911	0.406882	-1.81603	0.0693653	0.46538	NS
ENSGALG00000056358	39.7577	0.713117	0.392907	1.81498	0.0695274	0.466045	NS
G39183	10.0324	-1.40879	0.776331	-1.81468	0.0695736	0.466045	NS
ENSGALG00000041397	153.158	0.611668	0.337333	1.81324	0.0697942	0.467156	NS
ENSGALG00000056381	38.6637	0.749002	0.413312	1.8122	0.0699555	0.467617	NS
G1862	96.4134	0.574408	0.317173	1.81102	0.070137	0.467617	NS
G25513	18.1183	-1.00339	0.553906	-1.81148	0.0700669	0.467617	NS
G35164	14.3522	-1.10186	0.608226	-1.81159	0.0700492	0.467617	NS
G4733	57.7578	-0.723488	0.399422	-1.81134	0.0700884	0.467617	NS
ENSGALG00000062221	6.41398	1.75078	0.967193	1.81016	0.0702705	0.467979	NS
ENSGALG00000065135	7.45203	-1.53439	0.848242	-1.80891	0.0704655	0.467979	NS
G26081	522.82	0.395991	0.218865	1.80929	0.0704058	0.467979	NS
G26474	44.2294	0.67385	0.372511	1.80894	0.0704603	0.467979	NS
G7082	7.45203	-1.53439	0.848242	-1.80891	0.0704655	0.467979	NS
ENSGALG00000066782	265.951	-0.40691	0.225029	-1.80825	0.070567	0.468288	NS
ENSGALG00000067062	107.981	0.684394	0.378573	1.80783	0.0706335	0.468366	NS
ENSGALG00000066362	34.0304	-0.816123	0.451594	-1.8072	0.0707304	0.468644	NS
ENSGALG00000058941	365.476	0.559534	0.309717	1.8066	0.0708254	0.468909	NS
ENSGALG00000060644	37.0332	-0.841794	0.466391	-1.80491	0.0710888	0.470288	NS
ENSGALG00000058938	23.23	0.958876	0.531866	1.80285	0.0714113	0.471871	NS
ENSGALG00000063297	23.1758	-0.936336	0.519414	-1.80268	0.0714387	0.471871	NS
G15033	426.137	0.42578	0.236316	1.80174	0.0715863	0.47248	NS
ENSGALG00000057345	86.276	-0.734103	0.407781	-1.80024	0.0718232	0.473205	NS
ENSGALG00000060787	13.7471	1.45239	0.806886	1.79999	0.0718624	0.473205	NS
G27729	41.565	0.768779	0.426975	1.80052	0.0717779	0.473205	NS
ENSGALG00000057134	111.924	-0.529118	0.294014	-1.79963	0.0719186	0.47321	NS
ENSGALG00000061240	67.4564	0.665276	0.369865	1.7987	0.0720661	0.473815	NS
ENSGALG00000062375	11.3442	-1.36541	0.759898	-1.79683	0.0723626	0.475399	NS
G31314	13.0627	1.14832	0.639522	1.79559	0.0725595	0.475594	NS
G41540	7.57121	-1.7423	0.970248	-1.79572	0.0725383	0.475594	NS
G42456	69.7947	0.603835	0.336253	1.79578	0.0725299	0.475594	NS
G29856	69.1191	0.598054	0.333136	1.79523	0.0726178	0.47561	NS
ENSGALG00000052742	77.686	0.851403	0.475459	1.7907	0.0733419	0.475969	NS
ENSGALG00000057059	15.4793	-1.25763	0.701935	-1.79166	0.0731868	0.475969	NS
ENSGALG00000058489	6.64862	1.62643	0.907557	1.7921	0.0731169	0.475969	NS
ENSGALG00000063320	26.3719	0.978744	0.546265	1.7917	0.0731809	0.475969	NS
ENSGALG00000063865	24.5886	1.02596	0.572128	1.79324	0.0729343	0.475969	NS
ENSGALG00000066023	6.65511	-1.62806	0.90843	-1.79217	0.0731065	0.475969	NS
ENSGALG00000067782	26.134	-1.00636	0.561119	-1.79349	0.0728944	0.475969	NS
G24092	267.184	0.424098	0.236406	1.79393	0.0728236	0.475969	NS
G25423	66.664	1.907	1.06482	1.7909	0.073309	0.475969	NS
G31678	135.456	-0.525489	0.292925	-1.79393	0.0728238	0.475969	NS
G39926	64.7639	0.6497	0.362747	1.79106	0.0732843	0.475969	NS
G41039	13.3768	-3.19901	1.7857	-1.79146	0.0732196	0.475969	NS
G1189	95.9074	-0.624791	0.349361	-1.78838	0.0737145	0.477661	NS
G8249	17.2928	-1.1793	0.659319	-1.78866	0.0736697	0.477661	NS
ENSGALG00000060496	697.021	0.372277	0.208284	1.78735	0.0738803	0.478372	NS
ENSGALG00000063990	110.304	-0.529442	0.296299	-1.78685	0.0739613	0.478534	NS
ENSGALG00000047029	45.5851	0.834551	0.467267	1.78603	0.0740951	0.479036	NS
ENSGALG00000063184	10.8568	1.27306	0.713395	1.78452	0.0743398	0.479443	NS
ENSGALG00000064594	13.6961	1.38139	0.77415	1.78439	0.0743605	0.479443	NS
ENSGALG00000064794	16.0019	1.09913	0.615676	1.78523	0.0742234	0.479443	NS
G2316	9.70486	1.42344	0.79778	1.78425	0.0743827	0.479443	NS
ENSGALG00000055406	164.526	0.516541	0.289699	1.78302	0.0745825	0.479804	NS
ENSGALG00000068559	11.043	1.34192	0.752673	1.78287	0.0746075	0.479804	NS
G28705	57.9739	0.625149	0.350599	1.78309	0.0745721	0.479804	NS
ENSGALG00000055252	250.06	0.433207	0.243425	1.77963	0.0751363	0.480712	NS
ENSGALG00000057010	24.6945	-0.89281	0.501917	-1.7788	0.0752724	0.480712	NS
ENSGALG00000057335	69.865	0.631424	0.354741	1.77996	0.0750828	0.480712	NS
ENSGALG00000057381	1535.3	0.366692	0.206209	1.77826	0.0753616	0.480712	NS
ENSGALG00000064466	12.3102	1.3202	0.742389	1.77832	0.075352	0.480712	NS
ENSGALG00000065238	23.5806	-0.863981	0.485897	-1.77812	0.0753848	0.480712	NS
ENSGALG00000067382	11.5737	-1.39686	0.785523	-1.77826	0.075362	0.480712	NS
ENSGALG00000067518	6.55922	-1.63392	0.91903	-1.77787	0.0754245	0.480712	NS
G16772	220.735	-0.446765	0.251275	-1.77799	0.0754053	0.480712	NS
G33833	274.885	0.404385	0.227037	1.78114	0.0748894	0.480712	NS
G41025	38.5581	-0.703084	0.394856	-1.78061	0.0749763	0.480712	NS
G4611	12.7834	-1.30962	0.7352	-1.78132	0.0748606	0.480712	NS
ENSGALG00000058255	9.68175	1.34682	0.757913	1.77701	0.075567	0.480712	NS
ENSGALG00000061400	9.48956	-1.34306	0.755686	-1.77728	0.0755229	0.480712	NS
ENSGALG00000063367	260.569	0.405493	0.228225	1.77672	0.075614	0.480712	NS
G6284	9.81752	-1.41465	0.796313	-1.7765	0.0756499	0.480712	NS
G35286	37.5891	0.830156	0.467562	1.7755	0.0758153	0.481405	NS
ENSGALG00000066361	45.3319	-0.770709	0.434209	-1.77497	0.0759024	0.4816	NS
ENSGALG00000061328	18.1374	-0.950621	0.535733	-1.77443	0.0759921	0.48181	NS
G34999	124.315	0.613909	0.346071	1.77394	0.0760728	0.481964	NS
ENSGALG00000068229	241.068	-0.423232	0.238863	-1.77186	0.0764175	0.483788	NS
ENSGALG00000063050	31.774	-0.818372	0.462348	-1.77003	0.0767213	0.484992	NS
G13510	10.9694	-1.30072	0.734727	-1.77035	0.0766696	0.484992	NS
G20474	17.4245	-1.02057	0.57669	-1.76969	0.0767782	0.484993	NS
ENSGALG00000048323	14.1143	-1.17412	0.663719	-1.769	0.0768932	0.48536	NS
ENSGALG00000060729	16.1805	1.05013	0.593841	1.76837	0.0769987	0.485667	NS
G36530	12.5032	-1.29115	0.73032	-1.76792	0.0770739	0.485782	NS
ENSGALG00000056713	1093.06	-0.336558	0.190448	-1.7672	0.0771952	0.485829	NS
ENSGALG00000057679	28.3022	0.871476	0.493112	1.7673	0.0771781	0.485829	NS
ENSGALG00000067908	6.70107	1.63809	0.928089	1.76502	0.0775612	0.486696	NS
G13242	10.2451	-1.33486	0.756067	-1.76553	0.0774752	0.486696	NS
G13664	21.5824	-0.902497	0.51116	-1.76559	0.0774651	0.486696	NS
G26012	16.3204	-1.01564	0.575345	-1.76527	0.0775189	0.486696	NS
ENSGALG00000046733	25.2258	0.8364	0.474297	1.76345	0.0778247	0.487055	NS
ENSGALG00000061462	246.504	0.531329	0.301323	1.76332	0.0778467	0.487055	NS
G16442	49.1575	-0.827677	0.469386	-1.76332	0.0778466	0.487055	NS
G23661	40.7062	0.693309	0.393114	1.76363	0.0777936	0.487055	NS
ENSGALG00000062479	12846.5	0.547949	0.311235	1.76057	0.078312	0.488707	NS
ENSGALG00000062956	50.6689	-0.715102	0.406108	-1.76086	0.0782615	0.488707	NS
ENSGALG00000066620	42.6423	-0.666543	0.378631	-1.7604	0.0783397	0.488707	NS
G15731	25.7995	0.963722	0.547238	1.76107	0.0782271	0.488707	NS
ENSGALG00000060654	26.0567	-0.867925	0.493156	-1.75994	0.0784178	0.488837	NS
ENSGALG00000047219	503.002	-0.404214	0.229725	-1.75956	0.0784827	0.488884	NS
G11789	8.99332	-1.34842	0.768176	-1.75535	0.0791994	0.49263	NS
G888	4599.18	-0.397496	0.226424	-1.75554	0.079167	0.49263	NS
ENSGALG00000068051	100.203	0.561086	0.319775	1.75463	0.0793234	0.493042	NS
ENSGALG00000048766	13.5897	-1.18297	0.676625	-1.74833	0.0804064	0.493492	NS
ENSGALG00000055033	7.85715	1.57896	0.902621	1.7493	0.0802387	0.493492	NS
ENSGALG00000055673	11.4249	-1.26893	0.725798	-1.74833	0.080407	0.493492	NS
ENSGALG00000062775	25.9069	-0.828551	0.474183	-1.74732	0.0805813	0.493492	NS
ENSGALG00000062793	14.3927	-1.19053	0.681539	-1.74682	0.0806681	0.493492	NS
ENSGALG00000064045	60.773	-0.610561	0.348592	-1.75151	0.0798583	0.493492	NS
ENSGALG00000064769	25.2185	-0.808856	0.462443	-1.74909	0.0802748	0.493492	NS
ENSGALG00000065813	43.2079	0.758182	0.432364	1.75357	0.0795041	0.493492	NS
ENSGALG00000067799	33.6278	0.766854	0.437442	1.75304	0.0795953	0.493492	NS
ENSGALG00000068555	26.9814	0.869593	0.49772	1.74715	0.080611	0.493492	NS
G16176	16.8686	-0.983309	0.561864	-1.75008	0.0801037	0.493492	NS
G20077	13.8133	-1.06559	0.608783	-1.75036	0.0800565	0.493492	NS
G27816	9.08672	-1.34909	0.769824	-1.75247	0.0796929	0.493492	NS
G31126	58.8947	0.71875	0.410685	1.75013	0.0800966	0.493492	NS
G31154	455.228	1.34913	0.771186	1.74942	0.080219	0.493492	NS
G33215	17.7838	-0.953186	0.545626	-1.74696	0.0806445	0.493492	NS
G34082	7.88927	-1.44277	0.825315	-1.74814	0.0804397	0.493492	NS
G36707	9.7948	-1.27546	0.729043	-1.7495	0.080205	0.493492	NS
G38000	558.076	-0.428694	0.244679	-1.75207	0.079762	0.493492	NS
G39792	17.3709	1.08749	0.621118	1.75086	0.0799708	0.493492	NS
G41104	11.3159	-1.20793	0.689636	-1.75154	0.0798526	0.493492	NS
G8248	9.90254	-1.34691	0.768769	-1.75204	0.0797675	0.493492	NS
G1247	11.4981	-1.3811	0.790881	-1.74628	0.0807618	0.493711	NS
ENSGALG00000058847	962.991	-0.388564	0.222679	-1.74495	0.0809933	0.494772	NS
ENSGALG00000068411	122.512	0.559463	0.321134	1.74215	0.0814818	0.497244	NS
G36575	53.9564	0.734547	0.421677	1.74197	0.0815145	0.497244	NS
G15302	15.1309	-1.10746	0.636017	-1.74124	0.0816414	0.497307	NS
G24112	15.237	-1.17117	0.672545	-1.74139	0.0816148	0.497307	NS
ENSGALG00000064366	10.7187	1.69803	0.9762	1.73943	0.0819591	0.497419	NS
ENSGALG00000067349	17.3045	1.0978	0.631258	1.73907	0.0820228	0.497419	NS
G1974	15.1358	1.03467	0.595045	1.73881	0.0820677	0.497419	NS
G28591	64.748	-0.564902	0.324671	-1.73992	0.081873	0.497419	NS
G34044	7.09301	-1.60699	0.924127	-1.73893	0.0820475	0.497419	NS
G34516	7.97334	-1.42835	0.821079	-1.7396	0.0819299	0.497419	NS
G41901	10.7952	-1.59697	0.917376	-1.7408	0.081719	0.497419	NS
ENSGALG00000051416	7.42809	1.60397	0.922803	1.73815	0.0821846	0.497774	NS
ENSGALG00000066378	6.37517	-1.59102	0.915682	-1.73752	0.0822949	0.498009	NS
G13233	39.8619	-0.737983	0.424796	-1.73727	0.0823402	0.498009	NS
ENSGALG00000068437	184.799	0.57339	0.33045	1.73518	0.0827096	0.499889	NS
G11807	6.59961	1.61441	0.93095	1.73415	0.082891	0.500631	NS
G26271	80.9346	-0.603359	0.348327	-1.73216	0.0832445	0.502411	NS
ENSGALG00000061156	17.0797	-1.21228	0.700241	-1.73123	0.0834109	0.503059	NS
ENSGALG00000061687	80.7481	-0.54259	0.313559	-1.73042	0.0835548	0.503571	NS
G39913	9.36424	1.31141	0.75806	1.72996	0.0836374	0.503713	NS
ENSGALG00000065361	85.8216	-0.55751	0.32274	-1.72743	0.0840905	0.506085	NS
ENSGALG00000059528	12.5362	-1.11527	0.646275	-1.72569	0.0844039	0.506913	NS
ENSGALG00000061316	222.108	0.404775	0.234605	1.72534	0.0844657	0.506913	NS
G22837	66.2079	0.587288	0.340385	1.72536	0.0844622	0.506913	NS
G29041	7.66593	1.53187	0.887428	1.72619	0.0843136	0.506913	NS
ENSGALG00000051396	35.0636	0.699629	0.406114	1.72274	0.0849358	0.509018	NS
ENSGALG00000062102	22.5328	0.906348	0.52603	1.723	0.0848889	0.509018	NS
G36572	10.2257	1.28998	0.750234	1.71943	0.0855353	0.512252	NS
ENSGALG00000058462	621.475	-0.353325	0.205573	-1.71873	0.0856628	0.512628	NS
G17013	30.6745	0.874017	0.508741	1.718	0.085797	0.512628	NS
G34929	9.39642	1.45071	0.844529	1.71777	0.0858385	0.512628	NS
G39969	17.4561	-1.02966	0.599288	-1.71814	0.0857708	0.512628	NS
G42525	15.3542	1.02667	0.597874	1.71721	0.0859408	0.51288	NS
ENSGALG00000052860	6.3719	-1.57789	0.91965	-1.71575	0.0862072	0.513752	NS
ENSGALG00000063530	15.3837	1.07055	0.623878	1.71595	0.0861705	0.513752	NS
G11428	17.8591	1.04326	0.608377	1.71483	0.0863772	0.514072	NS
G35545	45.5084	-0.70269	0.409779	-1.7148	0.0863814	0.514072	NS
ENSGALG00000065965	6.19116	-1.59361	0.929576	-1.71434	0.0864658	0.514215	NS
G7387	14.6939	1.10775	0.64629	1.71401	0.0865264	0.514218	NS
ENSGALG00000053635	31.5125	0.75456	0.44053	1.71285	0.0867406	0.514663	NS
ENSGALG00000062776	24.2888	0.824947	0.481687	1.71262	0.0867823	0.514663	NS
ENSGALG00000066074	8.27119	1.57295	0.918255	1.71298	0.0867167	0.514663	NS
ENSGALG00000042782	29.2144	-0.849613	0.497104	-1.70913	0.0874275	0.51592	NS
ENSGALG00000055864	22.1369	-0.918837	0.537568	-1.70925	0.087405	0.51592	NS
ENSGALG00000059573	7.45193	1.54052	0.900681	1.7104	0.0871924	0.51592	NS
ENSGALG00000064920	194.382	0.52756	0.308691	1.70902	0.0874469	0.51592	NS
G19912	10.8146	-1.36973	0.8009	-1.71023	0.0872228	0.51592	NS
G32422	22.1369	-0.918837	0.537568	-1.70925	0.087405	0.51592	NS
G36738	38.703	-0.699138	0.409127	-1.70885	0.0874779	0.51592	NS
G41419	21.2819	0.943318	0.551585	1.7102	0.0872294	0.51592	NS
G10578	11.4974	1.24724	0.730167	1.70816	0.0876069	0.516324	NS
ENSGALG00000060331	547.215	-0.356515	0.208787	-1.70755	0.0877195	0.516631	NS
ENSGALG00000062703	18.3251	-0.953065	0.55829	-1.70711	0.0878007	0.516752	NS
G13260	20.4928	-1.10133	0.64546	-1.70627	0.0879578	0.51732	NS
ENSGALG00000056514	86.513	0.543377	0.319252	1.70203	0.0887495	0.517695	NS
ENSGALG00000060294	18.0339	0.986305	0.579412	1.70225	0.0887085	0.517695	NS
ENSGALG00000062425	6.56498	-1.4951	0.877633	-1.70356	0.0884637	0.517695	NS
ENSGALG00000062443	34.4474	0.706503	0.415069	1.70213	0.0887303	0.517695	NS
ENSGALG00000063809	68.9034	-0.569964	0.334346	-1.70471	0.0882484	0.517695	NS
ENSGALG00000064054	34.7567	0.72629	0.426639	1.70235	0.0886893	0.517695	NS
ENSGALG00000066512	29.6316	-0.807335	0.473775	-1.70405	0.0883721	0.517695	NS
ENSGALG00000067389	213.444	0.416049	0.244361	1.7026	0.0886432	0.517695	NS
ENSGALG00000067842	43.4631	0.762704	0.447713	1.70355	0.0884643	0.517695	NS
G20651	116.198	-0.605342	0.355221	-1.70413	0.0883572	0.517695	NS
G39607	33.8135	0.83494	0.490415	1.70252	0.0886584	0.517695	NS
G41377	71.5094	-0.555059	0.32578	-1.70378	0.0884216	0.517695	NS
G5575	16.031	-0.970014	0.570385	-1.70063	0.0890122	0.518873	NS
ENSGALG00000060890	170.979	-0.503039	0.296158	-1.69855	0.0894042	0.520803	NS
G30056	666.295	0.347683	0.20477	1.69792	0.0895235	0.521142	NS
ENSGALG00000051518	25.1875	-0.941989	0.555169	-1.69676	0.0897418	0.521278	NS
ENSGALG00000053767	23.069	-0.923322	0.544251	-1.6965	0.0897913	0.521278	NS
ENSGALG00000056572	66.5633	-0.679023	0.400164	-1.69686	0.0897225	0.521278	NS
ENSGALG00000063801	30.4193	0.82012	0.483289	1.69696	0.0897046	0.521278	NS
ENSGALG00000063997	7.65191	1.40308	0.827262	1.69606	0.0898754	0.521411	NS
ENSGALG00000056081	5.99545	1.72706	1.01885	1.6951	0.0900561	0.521594	NS
G36333	10.0108	1.32259	0.780577	1.69437	0.0901946	0.521594	NS
G5842	7.09917	1.62091	0.956558	1.69452	0.0901662	0.521594	NS
G6104	7.0772	-1.54629	0.912468	-1.69463	0.0901464	0.521594	NS
G8084	12.9611	1.14992	0.678709	1.69428	0.0902123	0.521594	NS
G12495	71.9187	0.534429	0.315593	1.69341	0.0903772	0.52184	NS
G27655	10.6239	1.21402	0.716835	1.69358	0.0903445	0.52184	NS
ENSGALG00000067610	6.65021	-1.93938	1.14557	-1.69294	0.0904663	0.522001	NS
ENSGALG00000065475	207.33	0.410039	0.242391	1.69164	0.0907144	0.523079	NS
ENSGALG00000066295	51.7305	0.638462	0.377615	1.69077	0.0908801	0.523109	NS
ENSGALG00000067186	30.5058	0.861997	0.509803	1.69084	0.0908669	0.523109	NS
G36307	7.09148	1.70685	1.00958	1.69065	0.0909034	0.523109	NS
ENSGALG00000059033	87.203	0.55346	0.32749	1.69001	0.0910269	0.523466	NS
ENSGALG00000041044	418.785	-0.36859	0.218247	-1.68887	0.0912446	0.523865	NS
ENSGALG00000055192	43.2901	0.659062	0.390356	1.68836	0.0913417	0.523865	NS
ENSGALG00000060347	15.3123	1.05896	0.626891	1.68923	0.0911756	0.523865	NS
G29140	53.4256	0.69983	0.414495	1.68839	0.0913357	0.523865	NS
G1190	7.38525	-1.41203	0.836786	-1.68744	0.0915185	0.524526	NS
ENSGALG00000063121	14.2956	1.03962	0.616392	1.68662	0.0916758	0.525074	NS
G25913	31.1818	0.82035	0.486875	1.68493	0.0920021	0.52659	NS
G4437	9.01553	1.58978	0.944242	1.68366	0.0922482	0.527438	NS
G7317	11.0167	1.22068	0.725072	1.68352	0.0922738	0.527438	NS
ENSGALG00000064787	7.11185	-1.59123	0.945641	-1.68269	0.0924342	0.528001	NS
G42105	12.825	-1.17746	0.700205	-1.68159	0.0926489	0.528873	NS
ENSGALG00000057396	11.3322	-1.14055	0.678898	-1.68	0.0929571	0.52957	NS
ENSGALG00000067159	14.0006	-1.26013	0.749974	-1.68023	0.0929132	0.52957	NS
ENSGALG00000068461	25.6048	-0.827047	0.492231	-1.6802	0.0929182	0.52957	NS
ENSGALG00000064351	7.94492	1.51034	0.899559	1.67898	0.0931563	0.530087	NS
ENSGALG00000066809	11.5302	-1.1288	0.672349	-1.6789	0.0931721	0.530087	NS
G17189	13.0013	1.19284	0.710775	1.67823	0.0933023	0.530474	NS
ENSGALG00000052080	26.7847	-0.9214	0.549318	-1.67735	0.0934732	0.531092	NS
ENSGALG00000049864	31.1569	-0.787045	0.469525	-1.67626	0.0936872	0.5316	NS
ENSGALG00000067147	20.1403	1.09341	0.652255	1.67636	0.0936674	0.5316	NS
G39340	522.342	1.31557	0.785219	1.67542	0.0938523	0.532183	NS
ENSGALG00000056047	40.1405	-0.669173	0.40034	-1.67151	0.0946205	0.534249	NS
ENSGALG00000062645	822.929	0.350218	0.209469	1.67193	0.0945385	0.534249	NS
ENSGALG00000065595	55.5784	0.696823	0.416764	1.67198	0.0945274	0.534249	NS
G10505	19.278	-0.969565	0.579461	-1.67322	0.0942846	0.534249	NS
G16903	18.724	1.0627	0.635372	1.67256	0.094414	0.534249	NS
G18726	11.0821	1.28636	0.769661	1.67134	0.0946549	0.534249	NS
G36327	46.7396	0.641539	0.383644	1.67223	0.0944796	0.534249	NS
G12105	699.777	-0.433981	0.259935	-1.66958	0.095003	0.53586	NS
ENSGALG00000061997	12.5459	-1.31171	0.785993	-1.66885	0.0951468	0.535962	NS
G39720	990.111	0.521332	0.312364	1.66899	0.0951192	0.535962	NS
ENSGALG00000064213	37.2385	0.699717	0.419366	1.66851	0.0952142	0.535988	NS
ENSGALG00000066953	107.865	-0.478724	0.287126	-1.66729	0.095456	0.536995	NS
ENSGALG00000060022	332.298	0.464908	0.278909	1.66688	0.0955378	0.537101	NS
ENSGALG00000057547	15.2467	1.05351	0.632295	1.66616	0.0956808	0.537551	NS
ENSGALG00000052219	12.537	1.06886	0.641692	1.66569	0.0957756	0.53773	NS
G25158	14.8206	-0.995185	0.598086	-1.66395	0.0961226	0.539323	NS
ENSGALG00000049240	69.3627	-0.593003	0.356818	-1.66192	0.0965285	0.541245	NS
G33529	14.0495	-1.1631	0.700151	-1.66122	0.0966697	0.541325	NS
G6291	25.2175	-0.834574	0.502315	-1.66146	0.096622	0.541325	NS
ENSGALG00000060169	166.736	-0.445856	0.268456	-1.66082	0.0967497	0.541417	NS
ENSGALG00000058083	28.3476	-0.835226	0.503676	-1.65826	0.0972651	0.541495	NS
ENSGALG00000059985	15.8069	-1.05076	0.633662	-1.65823	0.0972713	0.541495	NS
ENSGALG00000061337	44.0002	-0.654782	0.394764	-1.65867	0.0971824	0.541495	NS
ENSGALG00000067209	529.608	-0.345398	0.208273	-1.65839	0.0972392	0.541495	NS
G14216	25.1653	-0.781894	0.471301	-1.65901	0.0971136	0.541495	NS
G16200	14.8702	-1.11487	0.672455	-1.65792	0.0973346	0.541495	NS
G20612	29.4422	1.05529	0.635634	1.66021	0.0968716	0.541495	NS
G24254	11.8101	-1.15731	0.697302	-1.6597	0.0969742	0.541495	NS
G532	36.6798	0.869565	0.524396	1.65822	0.0972723	0.541495	NS
ENSGALG00000048628	35.1345	0.693409	0.418502	1.65689	0.0975427	0.541594	NS
G24612	60.6437	-0.594609	0.358843	-1.65702	0.097516	0.541594	NS
G24833	241.618	-0.456186	0.275229	-1.65748	0.0974233	0.541594	NS
ENSGALG00000057727	78.5058	-0.714373	0.431331	-1.65621	0.0976797	0.541788	NS
G1209	9.19555	-1.54766	0.93506	-1.65515	0.0978951	0.541788	NS
G21464	6.89764	1.58745	0.958633	1.65595	0.0977324	0.541788	NS
G27258	8.9351	1.30116	0.786022	1.65537	0.0978487	0.541788	NS
G32265	6.40008	-1.64058	0.990877	-1.65569	0.0977846	0.541788	NS
ENSGALG00000056482	39.247	0.670757	0.405578	1.65383	0.0981619	0.54221	NS
ENSGALG00000065557	5.96494	-1.86071	1.12501	-1.65395	0.0981383	0.54221	NS
G40185	8.40872	-1.37822	0.833301	-1.65393	0.0981427	0.54221	NS
ENSGALG00000055619	8.64007	-1.2668	0.769722	-1.6458	0.0998059	0.542704	NS
ENSGALG00000059287	1000.61	-0.380691	0.231077	-1.64746	0.0994633	0.542704	NS
ENSGALG00000062668	13.201	1.21766	0.73992	1.64566	0.0998335	0.542704	NS
ENSGALG00000063915	209.935	-0.439121	0.266525	-1.64758	0.0994395	0.542704	NS
ENSGALG00000064917	36.0538	-0.692302	0.419603	-1.6499	0.0989636	0.542704	NS
ENSGALG00000065006	1264.72	0.322243	0.195629	1.64721	0.0995139	0.542704	NS
ENSGALG00000065290	14.0693	1.03619	0.629321	1.64652	0.0996577	0.542704	NS
ENSGALG00000065371	211.707	0.524406	0.318527	1.64635	0.0996917	0.542704	NS
ENSGALG00000065373	36.6749	0.704674	0.427977	1.64652	0.0996565	0.542704	NS
ENSGALG00000067479	20.432	-0.931841	0.5652	-1.64869	0.0992107	0.542704	NS
ENSGALG00000067899	235.333	0.391386	0.237879	1.64532	0.0999048	0.542704	NS
G1114	72.2273	-0.57713	0.349504	-1.65128	0.0986805	0.542704	NS
G16468	48.1058	0.701322	0.424687	1.65139	0.0986598	0.542704	NS
G23781	7.18272	1.49807	0.907229	1.65125	0.0986865	0.542704	NS
G24553	32.8001	-0.855364	0.51826	-1.65045	0.0988503	0.542704	NS
G24896	21.9035	1.03653	0.629986	1.64532	0.0999036	0.542704	NS
G29332	7.48135	-1.45234	0.881474	-1.64762	0.0994302	0.542704	NS
G29555	1000.61	-0.380691	0.231077	-1.64746	0.0994633	0.542704	NS
G29862	28.0217	0.887716	0.539133	1.64656	0.0996481	0.542704	NS
G31350	9.55099	-1.22791	0.743822	-1.65081	0.098778	0.542704	NS
G36511	12.494	-1.24671	0.757672	-1.64545	0.0998774	0.542704	NS
G40868	335.634	-0.418643	0.25343	-1.65191	0.0985535	0.542704	NS
G40882	22.4655	-0.880559	0.53514	-1.64547	0.0998722	0.542704	NS
G6825	6.09509	-1.69324	1.02564	-1.65091	0.0987567	0.542704	NS
G8630	12.2266	1.08537	0.657303	1.65125	0.098687	0.542704	NS
G9837	27.6591	2.40952	1.46023	1.65009	0.0989245	0.542704	NS
ENSGALG00000066208	23.9174	-0.849607	0.517664	-1.64123	0.100749	0.546944	NS
ENSGALG00000056345	42.4616	-0.722728	0.440615	-1.64027	0.100949	0.547327	NS
ENSGALG00000066555	37.9738	-0.66123	0.40312	-1.64028	0.100947	0.547327	NS
G23765	50.0526	0.62612	0.381789	1.63997	0.101012	0.547327	NS
ENSGALG00000062093	25.3098	-0.781678	0.476913	-1.63904	0.101206	0.548025	NS
G2133	45.856	0.600191	0.366282	1.6386	0.101296	0.548165	NS
G33411	9.34139	1.33843	0.817592	1.63704	0.101622	0.549585	NS
ENSGALG00000046985	8.3018	1.61486	0.98728	1.63566	0.10191	0.550095	NS
ENSGALG00000056956	32.3851	0.751648	0.459453	1.63596	0.101847	0.550095	NS
G39273	7.20071	1.49124	0.911642	1.63577	0.101888	0.550095	NS
ENSGALG00000056509	39.5109	-0.666474	0.407746	-1.63453	0.102147	0.551026	NS
ENSGALG00000046838	19.0237	-0.899434	0.551238	-1.63166	0.102751	0.55116	NS
ENSGALG00000050321	49.7946	-0.620869	0.380117	-1.63336	0.102393	0.55116	NS
ENSGALG00000056715	35.8685	0.681707	0.417653	1.63223	0.10263	0.55116	NS
ENSGALG00000061534	14.4425	1.05266	0.645343	1.63116	0.102856	0.55116	NS
ENSGALG00000064964	1729.94	0.352457	0.216048	1.63138	0.10281	0.55116	NS
G21393	6.14755	1.5906	0.974301	1.63256	0.102562	0.55116	NS
G25675	698.959	0.366787	0.224635	1.63282	0.102508	0.55116	NS
G31175	18.5558	-0.963198	0.590285	-1.63175	0.102732	0.55116	NS
G33548	17.8993	0.919863	0.563417	1.63265	0.102542	0.55116	NS
G3622	8.55639	1.36244	0.835413	1.63086	0.10292	0.55116	NS
G39182	17.2916	-0.968267	0.593762	-1.63073	0.102947	0.55116	NS
G5189	6.72975	1.45387	0.890078	1.63341	0.102382	0.55116	NS
ENSGALG00000064044	8.92511	-1.41412	0.867334	-1.63042	0.103012	0.551163	NS
ENSGALG00000058573	17.4344	-1.04469	0.640994	-1.6298	0.103143	0.551519	NS
ENSGALG00000059930	6.79451	-1.46421	0.899278	-1.6282	0.103482	0.552985	NS
G7985	69.6679	-0.72762	0.447033	-1.62767	0.103596	0.553246	NS
ENSGALG00000064887	6.21552	1.54092	0.947935	1.62556	0.104043	0.555084	NS
G24835	33.3108	0.750059	0.461452	1.62543	0.10407	0.555084	NS
G9607	13.4082	1.03681	0.638018	1.62504	0.104154	0.555183	NS
ENSGALG00000056521	1723.57	0.308959	0.19021	1.6243	0.104311	0.555282	NS
ENSGALG00000059293	6.27496	-1.86603	1.14944	-1.62343	0.104498	0.555282	NS
ENSGALG00000061243	68.4752	-0.519682	0.320106	-1.62347	0.104489	0.555282	NS
ENSGALG00000062034	66.1599	0.538744	0.331656	1.62441	0.104289	0.555282	NS
G36577	8.90498	1.3882	0.854974	1.62367	0.104445	0.555282	NS
ENSGALG00000061379	732.966	0.417126	0.257052	1.62273	0.104647	0.555512	NS
G11620	41.3994	-0.751054	0.462866	-1.62262	0.104671	0.555512	NS
G36432	13.4287	-1.03939	0.640767	-1.6221	0.104783	0.555759	NS
ENSGALG00000062287	6.00387	1.60081	0.987909	1.6204	0.105147	0.557033	NS
ENSGALG00000068007	8.39627	-1.36275	0.841169	-1.62006	0.105219	0.557033	NS
G7205	16.3541	-0.944793	0.58314	-1.62018	0.105193	0.557033	NS
ENSGALG00000066027	127.893	0.505577	0.312308	1.61884	0.105481	0.558077	NS
ENSGALG00000061173	28.3906	0.827934	0.512181	1.61649	0.105989	0.55982	NS
G28903	19.2958	0.876964	0.542643	1.6161	0.106073	0.55982	NS
G34202	20.9455	0.934854	0.578311	1.61652	0.105981	0.55982	NS
G40070	12.1414	-1.27704	0.790108	-1.61628	0.106034	0.55982	NS
G18255	11.4568	-1.13307	0.702055	-1.61394	0.106541	0.561943	NS
G8936	12.852	1.1521	0.714304	1.6129	0.106767	0.562784	NS
ENSGALG00000057514	11.019	1.27009	0.787654	1.6125	0.106852	0.562888	NS
ENSGALG00000049574	232.399	-0.452897	0.281054	-1.61142	0.107088	0.562961	NS
ENSGALG00000054455	51.1967	0.658795	0.408972	1.61086	0.107211	0.562961	NS
ENSGALG00000055731	222.757	0.423605	0.262762	1.61213	0.106934	0.562961	NS
ENSGALG00000064819	57.6133	-0.655464	0.406963	-1.61062	0.107262	0.562961	NS
G25587	50.739	-0.620978	0.385546	-1.61064	0.107257	0.562961	NS
G38500	25.1376	0.829697	0.514996	1.61108	0.107163	0.562961	NS
ENSGALG00000058015	12.046	1.15643	0.719014	1.60836	0.107756	0.564269	NS
ENSGALG00000061007	10.5482	1.31714	0.818741	1.60874	0.107674	0.564269	NS
G36936	11.331	1.14849	0.714113	1.60827	0.107776	0.564269	NS
G40888	10.0955	-1.14126	0.709595	-1.60832	0.107764	0.564269	NS
ENSGALG00000057233	101.464	-0.649719	0.405077	-1.60394	0.108728	0.564404	NS
ENSGALG00000060113	29.3201	-0.801471	0.498507	-1.60774	0.107891	0.564404	NS
ENSGALG00000061679	35.9677	0.680411	0.423691	1.60591	0.108293	0.564404	NS
ENSGALG00000062626	1046	-0.398393	0.248346	-1.60419	0.108673	0.564404	NS
ENSGALG00000065673	73.1587	-0.527156	0.328429	-1.60509	0.108475	0.564404	NS
ENSGALG00000067717	11.2104	1.28728	0.801261	1.60657	0.108148	0.564404	NS
G22078	6.98671	1.4557	0.906344	1.60612	0.108247	0.564404	NS
G22700	7.98623	-1.35024	0.841132	-1.60526	0.108437	0.564404	NS
G28323	8.30902	-1.33515	0.832065	-1.60463	0.108576	0.564404	NS
G29525	31.6003	-0.768568	0.478738	-1.6054	0.108405	0.564404	NS
G32170	50.903	-0.579922	0.36098	-1.60652	0.108159	0.564404	NS
G33708	30.1173	-0.687038	0.427877	-1.60569	0.108342	0.564404	NS
G3376	7.12801	-1.4955	0.932154	-1.60435	0.108638	0.564404	NS
G35491	53.5499	0.607471	0.378642	1.60434	0.108639	0.564404	NS
ENSGALG00000059805	8.07312	-1.348	0.840632	-1.60356	0.108812	0.564475	NS
G16047	16.9816	-0.962466	0.600312	-1.60328	0.108873	0.564475	NS
ENSGALG00000060483	153.055	-0.458241	0.286235	-1.60093	0.109393	0.56648	NS
ENSGALG00000063936	85.9636	-0.528887	0.330357	-1.60096	0.109387	0.56648	NS
ENSGALG00000065916	138.027	0.541443	0.338487	1.5996	0.109687	0.567354	NS
G12407	56.6483	-0.595509	0.372294	-1.59957	0.109695	0.567354	NS
ENSGALG00000062822	381.159	-0.377973	0.236595	-1.59755	0.110143	0.567836	NS
ENSGALG00000063651	20.5164	0.865294	0.541475	1.59803	0.110036	0.567836	NS
ENSGALG00000068372	17.7085	-0.919382	0.575343	-1.59797	0.110049	0.567836	NS
G24365	59.7731	-0.563875	0.353006	-1.59735	0.110187	0.567836	NS
G25596	220.072	-0.491961	0.30796	-1.59748	0.110158	0.567836	NS
G36102	17.8134	-0.921452	0.576506	-1.59834	0.109968	0.567836	NS
G24784	9.61306	1.36599	0.855375	1.59695	0.110277	0.567956	NS
ENSGALG00000067212	24.148	-0.805582	0.504664	-1.59627	0.110427	0.568388	NS
G39103	170.841	0.646548	0.405526	1.59434	0.110859	0.570267	NS
ENSGALG00000044150	120.53	-0.49816	0.312558	-1.59381	0.110978	0.570532	NS
ENSGALG00000065613	78.2687	-0.655893	0.411852	-1.59255	0.111262	0.570618	NS
G22003	413.104	-0.446207	0.280099	-1.59303	0.111153	0.570618	NS
G36917	60.2614	-0.630507	0.395879	-1.59268	0.111233	0.570618	NS
G9273	11.4365	1.13121	0.710266	1.59266	0.111236	0.570618	NS
ENSGALG00000053134	43.779	-0.653418	0.41061	-1.59133	0.111534	0.570991	NS
ENSGALG00000063892	6.42275	1.64653	1.03488	1.59103	0.111602	0.570991	NS
G18735	938.547	1.43616	0.902608	1.59113	0.111581	0.570991	NS
G39315	34.8062	-0.687294	0.431848	-1.59152	0.111493	0.570991	NS
ENSGALG00000053071	9.18104	1.25017	0.786483	1.58957	0.111933	0.571312	NS
G27987	8.80196	-1.22818	0.772217	-1.59045	0.111733	0.571312	NS
G34909	9.12109	-1.19003	0.748514	-1.58985	0.111868	0.571312	NS
G37412	6.88618	1.47371	0.926841	1.59004	0.111826	0.571312	NS
ENSGALG00000057089	18.863	-1.29175	0.814215	-1.5865	0.112626	0.5735	NS
ENSGALG00000064582	102.954	-0.4721	0.297577	-1.58648	0.11263	0.5735	NS
G19599	10.8186	-1.14541	0.721605	-1.58731	0.112443	0.5735	NS
G25334	83.7189	0.788447	0.496806	1.58703	0.112505	0.5735	NS
ENSGALG00000060652	19.8003	0.894975	0.564652	1.585	0.112966	0.574351	NS
ENSGALG00000068015	19.9913	-0.931111	0.587505	-1.58485	0.112999	0.574351	NS
G22672	13.2079	-1.12427	0.709378	-1.58487	0.112997	0.574351	NS
ENSGALG00000058247	403.142	0.400258	0.252677	1.58407	0.113178	0.574575	NS
G25767	864.364	0.344928	0.217747	1.58408	0.113176	0.574575	NS
G22109	8.46361	-1.27499	0.805335	-1.58318	0.11338	0.575259	NS
G14529	16.647	-1.0014	0.63295	-1.58211	0.113624	0.576154	NS
ENSGALG00000064033	43.0111	-0.651055	0.411673	-1.58149	0.113767	0.576194	NS
G40012	17.4434	-1.01617	0.642478	-1.58164	0.113731	0.576194	NS
ENSGALG00000060606	24.6723	-0.786144	0.497198	-1.58115	0.113844	0.576221	NS
ENSGALG00000063762	45.6596	-0.583286	0.368965	-1.58087	0.113907	0.576221	NS
ENSGALG00000067530	1241.79	-0.314436	0.198974	-1.58029	0.11404	0.576365	NS
G34981	6.93531	-1.4035	0.888201	-1.58016	0.114071	0.576365	NS
G30629	27.9227	-0.976148	0.617873	-1.57985	0.114141	0.576377	NS
G35587	202.674	-0.393454	0.249197	-1.57889	0.114362	0.577153	NS
ENSGALG00000065016	53.1458	-0.597698	0.379131	-1.57649	0.114912	0.579586	NS
ENSGALG00000060865	24.8322	0.787581	0.499733	1.576	0.115025	0.579814	NS
ENSGALG00000056874	85.3317	-0.556998	0.353502	-1.57566	0.115105	0.579873	NS
ENSGALG00000061691	15.6435	-1.0341	0.65662	-1.57489	0.115283	0.580084	NS
G41803	21.8073	-0.816214	0.518177	-1.57517	0.115218	0.580084	NS
ENSGALG00000063969	763.416	0.442025	0.280816	1.57407	0.115471	0.580688	NS
ENSGALG00000066475	8.09878	-1.29344	0.822295	-1.57296	0.115728	0.581297	NS
G29118	7.07375	-1.33576	0.849155	-1.57305	0.115707	0.581297	NS
ENSGALG00000064221	26.7986	-0.862593	0.548702	-1.57206	0.115936	0.582001	NS
ENSGALG00000058385	29.1087	-0.711322	0.45257	-1.57174	0.116011	0.582032	NS
ENSGALG00000036040	12.429	1.15676	0.736694	1.5702	0.116369	0.583093	NS
G19470	6.87836	1.37347	0.874853	1.56995	0.116427	0.583093	NS
G23239	14.1675	-0.951955	0.606242	-1.57026	0.116355	0.583093	NS
ENSGALG00000048585	175.381	-0.411009	0.263142	-1.56193	0.118305	0.584678	NS
ENSGALG00000050275	32.4446	-0.65706	0.420147	-1.56388	0.117846	0.584678	NS
ENSGALG00000052848	52.8669	-0.583484	0.372383	-1.56689	0.11714	0.584678	NS
ENSGALG00000058085	696.238	-0.362567	0.231384	-1.56695	0.117126	0.584678	NS
ENSGALG00000059309	6.89945	1.36665	0.875087	1.56173	0.118351	0.584678	NS
ENSGALG00000061601	10.784	-1.25504	0.803799	-1.56139	0.118432	0.584678	NS
ENSGALG00000061856	29.6996	-0.770254	0.491888	-1.56592	0.117368	0.584678	NS
ENSGALG00000061914	173.643	-0.526468	0.335831	-1.56766	0.116961	0.584678	NS
ENSGALG00000064995	148.361	-0.49521	0.316876	-1.56279	0.118102	0.584678	NS
ENSGALG00000065188	17.3572	0.908153	0.581574	1.56154	0.118396	0.584678	NS
ENSGALG00000067660	59.9456	0.525148	0.335988	1.563	0.118053	0.584678	NS
G12202	7.79291	1.27185	0.81213	1.56607	0.117332	0.584678	NS
G13607	32.7761	-1.15475	0.739579	-1.56136	0.118439	0.584678	NS
G18813	168.069	0.405128	0.259305	1.56236	0.118203	0.584678	NS
G22024	201.969	0.522309	0.333889	1.56432	0.117742	0.584678	NS
G23671	34.5803	-0.635452	0.405906	-1.56552	0.117462	0.584678	NS
G23695	59.9216	0.52223	0.334312	1.5621	0.118263	0.584678	NS
G30372	239.941	-0.382487	0.244527	-1.56419	0.117774	0.584678	NS
G33129	31.0514	0.73627	0.470167	1.56598	0.117354	0.584678	NS
G34856	6.96793	1.74898	1.11809	1.56426	0.117756	0.584678	NS
G38325	19.7647	-0.852692	0.545567	-1.56294	0.118066	0.584678	NS
G40944	36.9336	0.71644	0.457241	1.56688	0.117144	0.584678	NS
G4605	21.2025	-0.806073	0.516285	-1.5613	0.118454	0.584678	NS
G632	28.6304	-0.870775	0.557173	-1.56284	0.118089	0.584678	NS
G6914	94.9011	0.464379	0.297434	1.56129	0.118456	0.584678	NS
G15824	6.21881	-1.44056	0.92366	-1.55962	0.11885	0.586281	NS
G27725	248.208	-0.446496	0.286396	-1.55902	0.118993	0.586645	NS
ENSGALG00000061866	32.0025	-0.763561	0.489979	-1.55835	0.119149	0.586739	NS
G39703	129.081	0.407685	0.261609	1.55838	0.119144	0.586739	NS
ENSGALG00000061680	465.358	-0.366576	0.235585	-1.55603	0.119702	0.58912	NS
ENSGALG00000047309	121.238	0.477377	0.306867	1.55565	0.119792	0.589226	NS
ENSGALG00000062991	6.68931	1.50617	0.968602	1.55499	0.119947	0.589649	NS
G22964	102.661	-0.461969	0.297241	-1.55419	0.120139	0.590185	NS
G5244	17.5205	-0.954321	0.614123	-1.55396	0.120195	0.590185	NS
G40721	7.4083	1.45593	0.93719	1.55351	0.120301	0.590368	NS
ENSGALG00000060701	73.9314	-0.665958	0.428821	-1.553	0.120424	0.590631	NS
ENSGALG00000055797	6.75765	-1.43506	0.92477	-1.5518	0.12071	0.590786	NS
ENSGALG00000055985	79.7801	0.491155	0.316426	1.55219	0.120616	0.590786	NS
ENSGALG00000059054	186.934	-0.370646	0.238733	-1.55256	0.120529	0.590786	NS
ENSGALG00000066675	21.4424	-0.862605	0.555907	-1.55171	0.120732	0.590786	NS
ENSGALG00000047691	51.3391	0.809172	0.522185	1.54959	0.12124	0.592075	NS
ENSGALG00000056363	9.31839	1.40349	0.9058	1.54945	0.121273	0.592075	NS
ENSGALG00000060684	7.52869	-1.38855	0.896083	-1.54958	0.121243	0.592075	NS
G19490	9.60771	1.17249	0.756385	1.55012	0.121113	0.592075	NS
G595	53.7668	0.542292	0.350087	1.54902	0.121377	0.59224	NS
ENSGALG00000053786	101.862	-0.775955	0.50113	-1.54841	0.121523	0.592616	NS
ENSGALG00000051889	75.5025	0.493063	0.318801	1.54662	0.121955	0.592693	NS
ENSGALG00000058471	54.7342	-0.530577	0.343013	-1.54681	0.121908	0.592693	NS
ENSGALG00000059006	10.853	1.09382	0.706887	1.54738	0.121773	0.592693	NS
ENSGALG00000062888	12.4183	-1.01686	0.657319	-1.54699	0.121867	0.592693	NS
G15847	198.413	0.445479	0.288014	1.54673	0.121929	0.592693	NS
G33008	26.3153	0.75075	0.48504	1.54781	0.121668	0.592693	NS
G2921	11.2233	1.07729	0.696924	1.54578	0.122159	0.593342	NS
ENSGALG00000053125	27.2917	1.14877	0.743406	1.54528	0.122278	0.593412	NS
ENSGALG00000065152	355.443	-0.385491	0.249516	-1.54495	0.122357	0.593412	NS
ENSGALG00000066195	41.7682	0.627907	0.406451	1.54485	0.122382	0.593412	NS
ENSGALG00000057811	58.7718	-0.521407	0.33766	-1.54418	0.122545	0.593868	NS
G5843	16.887	1.07925	0.699448	1.54301	0.122829	0.594904	NS
G28845	31.7663	-0.7107	0.460707	-1.54263	0.122921	0.595013	NS
ENSGALG00000055967	70.906	-0.492481	0.319324	-1.54226	0.12301	0.595107	NS
G26877	10.4541	-1.22418	0.794116	-1.54156	0.123181	0.595594	NS
ENSGALG00000055623	13.2605	0.99036	0.642855	1.54057	0.123422	0.596088	NS
ENSGALG00000065902	288.01	-0.398653	0.258741	-1.54074	0.12338	0.596088	NS
ENSGALG00000056671	255.611	-0.367559	0.238706	-1.5398	0.12361	0.596319	NS
G37218	10.7639	1.09208	0.709162	1.53996	0.123569	0.596319	NS
ENSGALG00000054794	15.6075	0.954832	0.620345	1.5392	0.123756	0.596351	NS
G40614	393.769	0.386457	0.251054	1.53934	0.123721	0.596351	NS
ENSGALG00000065934	41.6237	0.581868	0.378106	1.5389	0.123829	0.596363	NS
ENSGALG00000055769	1172.5	0.422369	0.274704	1.53754	0.124161	0.596954	NS
ENSGALG00000057006	7.61584	1.36656	0.888705	1.5377	0.124121	0.596954	NS
ENSGALG00000063700	16.4813	0.884465	0.575225	1.5376	0.124147	0.596954	NS
ENSGALG00000056288	135.497	0.414921	0.270183	1.5357	0.124612	0.597802	NS
ENSGALG00000063349	210.492	-0.42665	0.277679	-1.53648	0.124419	0.597802	NS
G11774	30.3745	-0.692735	0.451135	-1.53554	0.124652	0.597802	NS
G21207	51.0725	-0.691751	0.450335	-1.53608	0.124518	0.597802	NS
G8938	42.39	0.622437	0.405393	1.53539	0.124688	0.597802	NS
ENSGALG00000056793	12.2856	-0.981554	0.640116	-1.5334	0.125177	0.598465	NS
ENSGALG00000059192	218.494	0.532002	0.346745	1.53428	0.124962	0.598465	NS
ENSGALG00000067017	167.859	0.424545	0.276823	1.53363	0.12512	0.598465	NS
G38139	10.4101	-1.2822	0.836061	-1.53362	0.125124	0.598465	NS
G38792	40.9057	0.958578	0.624861	1.53407	0.125014	0.598465	NS
ENSGALG00000055938	17.1326	0.857214	0.559148	1.53307	0.125258	0.598519	NS
G25431	9.53426	1.18049	0.770739	1.53164	0.125611	0.599869	NS
G9264	11.0675	1.09399	0.71443	1.53127	0.125703	0.59997	NS
G31000	28.8156	0.717427	0.468642	1.53086	0.125803	0.600113	NS
ENSGALG00000052166	25.4167	-0.788359	0.515403	-1.5296	0.126116	0.600199	NS
ENSGALG00000052290	17.5241	-0.885129	0.579024	-1.52866	0.126349	0.600199	NS
ENSGALG00000055148	11.2739	1.31658	0.861141	1.52888	0.126295	0.600199	NS
ENSGALG00000065013	56.9058	0.60415	0.395088	1.52915	0.126227	0.600199	NS
ENSGALG00000066655	7.69904	-1.32222	0.864428	-1.52959	0.126117	0.600199	NS
ENSGALG00000067333	18.8787	-0.871084	0.5695	-1.52956	0.126126	0.600199	NS
ENSGALG00000067859	110.797	-0.459648	0.300714	-1.52852	0.126384	0.600199	NS
ENSGALG00000068076	128.919	0.431551	0.282068	1.52995	0.126028	0.600199	NS
G25341	10.8309	1.09691	0.718512	1.52665	0.126849	0.601778	NS
G29911	22.7192	0.777526	0.509409	1.52633	0.126928	0.601778	NS
G36339	22.2434	-0.764213	0.500627	-1.52651	0.126882	0.601778	NS
ENSGALG00000063081	6.44486	-1.44065	0.944524	-1.52526	0.127193	0.602367	NS
G39881	43.4198	-0.624748	0.409542	-1.52548	0.127139	0.602367	NS
G15146	21.7806	-0.77076	0.505686	-1.52419	0.127462	0.603304	NS
ENSGALG00000046978	218.392	-0.393028	0.258121	-1.52265	0.127846	0.603451	NS
ENSGALG00000052211	40.8529	-0.62874	0.412682	-1.52354	0.127622	0.603451	NS
ENSGALG00000056580	278.923	0.342685	0.225011	1.52297	0.127767	0.603451	NS
ENSGALG00000066592	6.36247	-1.45784	0.957342	-1.5228	0.127809	0.603451	NS
G39394	45.4169	-1.67492	1.09943	-1.52344	0.127648	0.603451	NS
ENSGALG00000057011	1082.37	0.332201	0.218334	1.52152	0.128128	0.604449	NS
ENSGALG00000057000	8.3789	1.29759	0.853301	1.52067	0.128343	0.605085	NS
ENSGALG00000057801	28.0521	0.703563	0.462742	1.52042	0.128405	0.605085	NS
ENSGALG00000060735	68.3024	0.531117	0.349405	1.52006	0.128495	0.605174	NS
ENSGALG00000056707	69.9564	-0.515922	0.339642	-1.51902	0.128759	0.606081	NS
G2790	38.489	0.650231	0.428796	1.51641	0.129416	0.608839	NS
ENSGALG00000049081	110.26	0.462681	0.305441	1.5148	0.129824	0.609527	NS
ENSGALG00000056332	175.43	0.470758	0.311085	1.51328	0.130209	0.609527	NS
ENSGALG00000056333	23.8194	-0.749368	0.49476	-1.51461	0.129872	0.609527	NS
ENSGALG00000067204	9.47938	-1.14249	0.755108	-1.51301	0.130276	0.609527	NS
G13749	10.3937	1.09176	0.721241	1.51372	0.130096	0.609527	NS
G24872	113.547	-0.462871	0.305842	-1.51343	0.13017	0.609527	NS
G2618	18.0545	-0.821198	0.542358	-1.51412	0.129994	0.609527	NS
G31106	12.001	1.01595	0.671031	1.51402	0.130021	0.609527	NS
G40037	43.8317	0.646501	0.427213	1.5133	0.130204	0.609527	NS
G5402	21.4467	0.928274	0.612517	1.51551	0.129644	0.609527	NS
G1158	9.94969	-1.13244	0.748652	-1.51264	0.130372	0.609641	NS
ENSGALG00000057769	38.3187	0.669018	0.442693	1.51125	0.130725	0.610958	NS
G8955	8.6081	1.20021	0.794375	1.51088	0.130818	0.611058	NS
G7911	157.702	0.415747	0.275224	1.51057	0.130897	0.611093	NS
ENSGALG00000062797	117.133	0.446068	0.295394	1.51008	0.131023	0.611343	NS
ENSGALG00000056402	41.5384	-0.584889	0.3879	-1.50783	0.131597	0.611412	NS
ENSGALG00000057133	79.8853	0.468701	0.310747	1.50831	0.131476	0.611412	NS
ENSGALG00000061494	48.7908	-0.542934	0.359695	-1.50943	0.131189	0.611412	NS
ENSGALG00000062215	57.8668	0.52964	0.351271	1.50778	0.13161	0.611412	NS
ENSGALG00000063203	17.9349	0.85694	0.567724	1.50943	0.131189	0.611412	NS
G13347	41.9788	-0.583338	0.386624	-1.5088	0.13135	0.611412	NS
G16187	7.27618	-1.23338	0.817645	-1.50845	0.131439	0.611412	NS
G26890	9.47964	-1.19343	0.791335	-1.50812	0.131523	0.611412	NS
ENSGALG00000066725	27.2428	-0.709917	0.471033	-1.50715	0.131773	0.611832	NS
ENSGALG00000056568	20.3439	-0.786079	0.522326	-1.50496	0.132335	0.612911	NS
ENSGALG00000056610	16.7766	1.29481	0.860036	1.50553	0.132189	0.612911	NS
G1043	119.438	0.625768	0.415741	1.50519	0.132276	0.612911	NS
G5973	24.9464	-0.810194	0.538391	-1.50484	0.132364	0.612911	NS
G6400	11.3562	-1.12005	0.743821	-1.5058	0.132118	0.612911	NS
G36651	29.5603	-0.717478	0.477061	-1.50395	0.132593	0.613639	NS
ENSGALG00000060814	21.83	-0.842281	0.560149	-1.50367	0.132665	0.61364	NS
ENSGALG00000059122	43.7122	-0.64206	0.427316	-1.50254	0.132957	0.613815	NS
ENSGALG00000059535	74.0044	0.511925	0.3409	1.50169	0.133177	0.613815	NS
ENSGALG00000062382	9.92922	-1.10757	0.737345	-1.5021	0.133071	0.613815	NS
ENSGALG00000068244	10.2095	-1.09853	0.731577	-1.50159	0.133203	0.613815	NS
ENSGALG00000068356	174.541	-0.410725	0.273529	-1.50158	0.133207	0.613815	NS
G35705	16.4174	-1.03923	0.692045	-1.50168	0.13318	0.613815	NS
G39040	11.3991	-1.08263	0.720763	-1.50206	0.13308	0.613815	NS
ENSGALG00000029970	1526.23	-0.30339	0.202329	-1.49949	0.133747	0.614894	NS
ENSGALG00000059714	19.6226	-0.892918	0.595662	-1.49903	0.133865	0.614894	NS
ENSGALG00000062992	33.2707	0.640694	0.42706	1.50024	0.133552	0.614894	NS
ENSGALG00000065060	89.5783	-0.449606	0.299798	-1.4997	0.133693	0.614894	NS
G2987	19.6027	-0.811235	0.54088	-1.49984	0.133656	0.614894	NS
G33539	69.6813	-0.494642	0.329981	-1.499	0.133873	0.614894	NS
G32276	25.6275	-1.10826	0.739831	-1.49799	0.134135	0.615767	NS
ENSGALG00000063384	7.71759	1.31065	0.875458	1.4971	0.134368	0.616504	NS
ENSGALG00000065089	19.813	-0.846374	0.565543	-1.49657	0.134506	0.616693	NS
G21604	42.8555	-0.609652	0.407417	-1.49638	0.134554	0.616693	NS
G41979	1723.92	-0.305449	0.204248	-1.49549	0.134788	0.617434	NS
G26735	31.7231	-0.649748	0.434795	-1.49438	0.135077	0.617764	NS
G32049	7.78566	1.26621	0.847203	1.49458	0.135024	0.617764	NS
G3853	49.1236	-0.728704	0.487574	-1.49455	0.135032	0.617764	NS
ENSGALG00000055809	84.9387	0.486931	0.325967	1.4938	0.135227	0.617894	NS
G38725	16.0674	1.27134	0.851124	1.49371	0.13525	0.617894	NS
ENSGALG00000067716	39.2697	-0.590362	0.395476	-1.49279	0.135493	0.618671	NS
ENSGALG00000056086	54.8175	-0.570565	0.382566	-1.49142	0.135852	0.619145	NS
ENSGALG00000059780	105.477	-0.427067	0.286299	-1.49168	0.135783	0.619145	NS
ENSGALG00000067911	49.9929	0.573376	0.384556	1.49101	0.135959	0.619145	NS
ENSGALG00000068023	33.087	0.639229	0.428719	1.49102	0.135956	0.619145	NS
G70	14.3568	-1.09144	0.731569	-1.49191	0.135723	0.619145	NS
ENSGALG00000058875	37.4654	-0.626126	0.420236	-1.48994	0.13624	0.620091	NS
G12270	13975.9	0.387378	0.260192	1.48881	0.136536	0.620433	NS
G13811	38.5141	0.593382	0.398606	1.48864	0.136582	0.620433	NS
G19469	9.82957	-1.09036	0.732147	-1.48926	0.13642	0.620433	NS
G39028	53.4637	-0.668122	0.448841	-1.48855	0.136606	0.620433	NS
ENSGALG00000058623	132.45	0.499359	0.3357	1.48752	0.136878	0.621193	NS
ENSGALG00000063600	18.7009	-0.912089	0.613244	-1.48732	0.136931	0.621193	NS
ENSGALG00000065037	13.6222	0.953448	0.64115	1.48709	0.136991	0.621193	NS
G26683	28.3142	-0.855448	0.576312	-1.48435	0.137716	0.624148	NS
ENSGALG00000066561	15.1387	-0.886792	0.597562	-1.48402	0.137804	0.624216	NS
ENSGALG00000056539	7.32087	-1.46101	0.986296	-1.48131	0.138524	0.624573	NS
ENSGALG00000064154	18.4205	0.832132	0.561373	1.48232	0.138256	0.624573	NS
ENSGALG00000064609	17.9645	-0.807181	0.544195	-1.48326	0.138006	0.624573	NS
ENSGALG00000064680	9.82347	1.20002	0.809317	1.48276	0.138139	0.624573	NS
ENSGALG00000068025	51.8773	0.612324	0.413364	1.48132	0.138521	0.624573	NS
G18812	98.4982	0.429649	0.290114	1.48097	0.138615	0.624573	NS
G19582	15.95	-3.2817	2.21555	-1.48122	0.138549	0.624573	NS
G21001	27.7731	-0.727053	0.490471	-1.48236	0.138245	0.624573	NS
G38828	84.8493	-0.477379	0.322179	-1.48172	0.138414	0.624573	NS
G7984	6.05214	-1.42555	0.962085	-1.48173	0.138413	0.624573	NS
G26875	20.1105	0.989541	0.66857	1.48009	0.13885	0.625301	NS
ENSGALG00000058364	18.2017	0.912666	0.617068	1.47904	0.139131	0.625343	NS
ENSGALG00000060181	10.1944	-1.19513	0.807721	-1.47964	0.138971	0.625343	NS
ENSGALG00000062600	45.8063	0.568128	0.384024	1.47941	0.139031	0.625343	NS
G37003	6.81238	1.31613	0.889907	1.47895	0.139152	0.625343	NS
ENSGALG00000038583	419.117	-0.366085	0.247609	-1.47848	0.13928	0.625379	NS
ENSGALG00000061041	8.2697	-1.61495	1.09238	-1.47838	0.139307	0.625379	NS
ENSGALG00000067545	18.6671	-0.783211	0.529898	-1.47804	0.139397	0.625453	NS
ENSGALG00000048561	47.8108	0.62911	0.425807	1.47745	0.139554	0.62583	NS
ENSGALG00000060648	8.06918	1.23701	0.837488	1.47704	0.139664	0.625994	NS
G16539	10.0645	-1.44182	0.976367	-1.47672	0.139751	0.626054	NS
ENSGALG00000047201	203.438	0.351277	0.238032	1.47576	0.140009	0.626882	NS
G15465	5.97693	-1.53239	1.03939	-1.47431	0.140399	0.628297	NS
ENSGALG00000052315	97.2372	-0.425852	0.289348	-1.47177	0.141084	0.628977	NS
ENSGALG00000058160	31.5939	0.648687	0.440494	1.47264	0.140849	0.628977	NS
ENSGALG00000060929	39.693	0.591474	0.401937	1.47156	0.14114	0.628977	NS
ENSGALG00000063833	21.3651	-0.802131	0.544931	-1.47199	0.141025	0.628977	NS
G12847	57.791	0.506294	0.343736	1.47291	0.140774	0.628977	NS
G17345	70.668	-0.51228	0.347706	-1.47331	0.140666	0.628977	NS
G17684	41.8804	0.586976	0.398807	1.47183	0.141067	0.628977	NS
G42507	15.1737	0.929506	0.631214	1.47257	0.140868	0.628977	NS
ENSGALG00000064049	38.3724	0.678124	0.461395	1.46972	0.141636	0.629218	NS
ENSGALG00000067087	15.5677	-0.856519	0.582303	-1.47092	0.141314	0.629218	NS
G13557	6.1147	-1.41726	0.963929	-1.4703	0.14148	0.629218	NS
G14456	10.4313	1.0578	0.719725	1.46972	0.141637	0.629218	NS
G19748	135.064	0.421844	0.28695	1.4701	0.141536	0.629218	NS
G39838	105.535	-0.434087	0.29532	-1.46989	0.141593	0.629218	NS
ENSGALG00000055886	13.999	1.05673	0.719315	1.46907	0.141813	0.629428	NS
G36070	41.4004	-0.60919	0.414696	-1.469	0.141832	0.629428	NS
G11112	23.1028	0.752248	0.512219	1.46861	0.14194	0.62958	NS
G14992	24.0997	0.709725	0.483458	1.46802	0.142099	0.629962	NS
ENSGALG00000058935	81.0924	0.556107	0.379142	1.46675	0.142443	0.630832	NS
G12097	19.5626	0.808635	0.551257	1.46689	0.142405	0.630832	NS
ENSGALG00000034549	9.79092	1.13209	0.772563	1.46537	0.14282	0.631842	NS
G28067	396.194	0.328249	0.223996	1.46542	0.142805	0.631842	NS
ENSGALG00000046804	15.8369	0.846636	0.578095	1.46453	0.14305	0.632116	NS
ENSGALG00000064891	460.704	-0.358859	0.244984	-1.46483	0.142968	0.632116	NS
G16059	6.48972	1.39232	0.950822	1.46433	0.143104	0.632116	NS
ENSGALG00000065453	14.2107	-0.914381	0.625494	-1.46185	0.143781	0.632139	NS
ENSGALG00000065942	9.6167	-1.24616	0.852025	-1.46259	0.143581	0.632139	NS
ENSGALG00000066539	355.253	-0.343044	0.234593	-1.46229	0.143661	0.632139	NS
ENSGALG00000067218	8.14705	-1.18042	0.807598	-1.46165	0.143838	0.632139	NS
G22051	10.6075	1.14007	0.778797	1.46388	0.143227	0.632139	NS
G22959	29.3828	-0.697035	0.476897	-1.4616	0.14385	0.632139	NS
G31869	18.0008	-0.831646	0.568646	-1.4625	0.143604	0.632139	NS
G34789	7.94776	1.24396	0.85106	1.46166	0.143834	0.632139	NS
G6801	38.1712	0.605802	0.414425	1.46179	0.143799	0.632139	NS
G9790	35.7194	-0.586345	0.400802	-1.46293	0.143486	0.632139	NS
ENSGALG00000059099	26.3259	-0.859444	0.588605	-1.46014	0.144253	0.632282	NS
ENSGALG00000060440	19.6382	0.767166	0.52524	1.4606	0.144125	0.632282	NS
G33517	28.153	-0.661028	0.452632	-1.46041	0.144178	0.632282	NS
G37876	16.3843	-0.872954	0.597794	-1.46029	0.14421	0.632282	NS
G6136	56.6743	0.564307	0.386274	1.4609	0.144044	0.632282	NS
G39849	22.5248	-2.06158	1.41265	-1.45937	0.144463	0.632877	NS
ENSGALG00000046778	7.2212	-1.20925	0.828913	-1.45884	0.14461	0.632956	NS
ENSGALG00000055733	50.3278	-0.53541	0.367097	-1.4585	0.144703	0.632956	NS
ENSGALG00000066090	17.5193	-0.822107	0.563593	-1.45869	0.144651	0.632956	NS
ENSGALG00000057184	50.3997	-0.563033	0.386432	-1.457	0.145116	0.633044	NS
ENSGALG00000057779	25.2511	0.787999	0.540652	1.4575	0.144979	0.633044	NS
ENSGALG00000061807	10.4715	1.07767	0.739883	1.45654	0.145244	0.633044	NS
ENSGALG00000063507	6.358	-1.30029	0.892083	-1.45759	0.144954	0.633044	NS
ENSGALG00000067266	51.721	0.51521	0.353572	1.45716	0.145074	0.633044	NS
G13741	7.64714	1.34193	0.921436	1.45634	0.145298	0.633044	NS
G33834	82.7942	0.459055	0.315226	1.45627	0.145317	0.633044	NS
G39358	122.281	0.467079	0.320428	1.45768	0.14493	0.633044	NS
ENSGALG00000054743	10.8166	1.30389	0.896455	1.45449	0.14581	0.634868	NS
ENSGALG00000041688	8.15469	1.18899	0.817982	1.45357	0.146066	0.634989	NS
ENSGALG00000053646	8.3857	-1.11529	0.767548	-1.45305	0.14621	0.634989	NS
ENSGALG00000064161	24.0325	-0.738656	0.508265	-1.45329	0.146144	0.634989	NS
ENSGALG00000067973	17.6827	-0.985824	0.67817	-1.45365	0.146042	0.634989	NS
G32414	8.13896	-1.32266	0.909716	-1.45392	0.145968	0.634989	NS
ENSGALG00000056660	81.5396	-0.473924	0.32659	-1.45113	0.146744	0.635099	NS
ENSGALG00000057738	143.532	0.393649	0.271273	1.45112	0.146747	0.635099	NS
ENSGALG00000058287	35.1048	0.64584	0.444698	1.45231	0.146415	0.635099	NS
ENSGALG00000060394	17.6797	0.930625	0.640845	1.45218	0.14645	0.635099	NS
G25699	39.8171	-0.590724	0.407051	-1.45123	0.146717	0.635099	NS
G33549	130.058	-0.447478	0.308375	-1.45109	0.146756	0.635099	NS
G41290	43.2488	-0.544411	0.375116	-1.45131	0.146693	0.635099	NS
ENSGALG00000060817	22.9086	0.727678	0.501588	1.45075	0.14685	0.635185	NS
G33108	15.5446	-0.872871	0.601811	-1.45041	0.146945	0.635274	NS
ENSGALG00000060539	6.74401	-1.5797	1.0894	-1.45007	0.14704	0.635363	NS
ENSGALG00000061410	33.276	-0.598309	0.412777	-1.44947	0.147205	0.63539	NS
G17173	6.15271	-1.37007	0.945372	-1.44924	0.14727	0.63539	NS
G39899	92.7788	0.548531	0.378415	1.44955	0.147184	0.63539	NS
G11907	53.3666	0.537443	0.370925	1.44893	0.147358	0.63545	NS
ENSGALG00000065155	36.6903	-0.663658	0.458122	-1.44865	0.147436	0.635464	NS
ENSGALG00000064906	12.4401	-0.934244	0.645779	-1.44669	0.147982	0.635525	NS
ENSGALG00000065772	310.28	-0.37378	0.258174	-1.44779	0.147677	0.635525	NS
G18725	3947.81	-0.330188	0.228254	-1.44658	0.148014	0.635525	NS
G19833	68.7845	0.769749	0.532092	1.44665	0.147996	0.635525	NS
G23579	102.265	0.430104	0.297402	1.4462	0.14812	0.635525	NS
G27463	159.318	0.38331	0.264824	1.44741	0.147781	0.635525	NS
G32072	6679.63	0.302024	0.208822	1.44632	0.148086	0.635525	NS
G35986	27.3273	-0.849866	0.587403	-1.44682	0.147948	0.635525	NS
G38877	91.5368	-0.46691	0.322801	-1.44644	0.148055	0.635525	NS
G17630	37.8994	0.670658	0.463865	1.4458	0.148232	0.635685	NS
ENSGALG00000066636	37.2359	0.655427	0.453598	1.44495	0.148471	0.635751	NS
G18647	9.49176	-1.16037	0.802815	-1.44537	0.148353	0.635751	NS
G2781	15.4926	-0.842255	0.582834	-1.4451	0.148429	0.635751	NS
ENSGALG00000048924	8.00659	1.2355	0.855595	1.44402	0.148734	0.635918	NS
G32495	16.3398	-1.16043	0.80353	-1.44416	0.148693	0.635918	NS
G3882	10.6865	-1.02389	0.708827	-1.44448	0.148603	0.635918	NS
G2994	6.92064	-1.27842	0.885652	-1.44347	0.148887	0.636254	NS
G16613	7.78529	-1.33054	0.923054	-1.44145	0.149457	0.638373	NS
ENSGALG00000063668	980.388	-0.322741	0.223997	-1.44082	0.149634	0.63849	NS
[truncated: 9,417 more rows]
