# Supplementary material for: Stage-Specific lncRNA–mRNA Co-Expression Networks in Chicken Granulosa Cells Across Hierarchical Follicle Development
Source: Animals (Basel). 2026 Apr 28;16(9):1351. doi: 10.3390/ani16091351 (PMC13162649; doi:10.3390/ani16091351)
Supplement: Supplementary file 1 [file animals-16-01351-s001.zip › Table_S4c_DELs_F1vsF2.xlsx]

## Sheet: S4c_DELs_F1vsF2
gene_id	baseMean	log2FoldChange	lfcSE	stat	pvalue	padj	status
ENSGALG00000057502	1180.28	4.85221	0.261618	18.5469	8.63714e-77	1.01357e-72	Up
G2457	2326.09	4.69445	0.264666	17.7372	2.16347e-70	1.26942e-66	Up
ENSGALG00000049321	582.862	5.93159	0.335582	17.6755	6.47401e-70	2.53242e-66	Up
ENSGALG00000054073	1167.74	4.54642	0.269189	16.8893	5.39229e-64	1.58196e-60	Up
ENSGALG00000059741	1919.9	-5.0739	0.311852	-16.2702	1.60639e-59	3.7702e-56	Down
ENSGALG00000062357	732.798	6.32395	0.392536	16.1105	2.15303e-58	4.21097e-55	Up
ENSGALG00000067043	302.842	6.74699	0.427557	15.7803	4.24955e-56	7.12407e-53	Up
ENSGALG00000059582	2176.93	-4.29827	0.277955	-15.4639	6.07671e-54	8.91377e-51	Down
ENSGALG00000057517	602.888	5.14474	0.34253	15.0198	5.44723e-51	7.10259e-48	Up
ENSGALG00000045740	1286.52	-4.72412	0.322846	-14.6327	1.73675e-48	2.03808e-45	Down
G8177	338.658	-4.88874	0.337296	-14.4939	1.32403e-47	1.4125e-44	Down
ENSGALG00000064159	12942.8	3.29711	0.2312	14.2609	3.83593e-46	3.57903e-43	Up
ENSGALG00000067548	2765.54	5.4543	0.382528	14.2586	3.96484e-46	3.57903e-43	Up
G340	2606.06	-3.75772	0.27054	-13.8897	7.31336e-44	6.13016e-41	Down
G39809	276.298	-4.60567	0.339694	-13.5583	7.07803e-42	5.53738e-39	Down
ENSGALG00000058140	304.388	4.20184	0.313146	13.4182	4.73214e-41	3.47073e-38	Up
ENSGALG00000056806	4990.4	3.97266	0.299151	13.2798	3.03314e-40	2.09376e-37	Up
G40956	183.697	5.73659	0.433319	13.2387	5.24173e-40	3.41732e-37	Up
ENSGALG00000060326	877.148	-4.03388	0.305867	-13.1883	1.02427e-39	6.32619e-37	Down
G40676	161.495	5.32215	0.409767	12.9882	1.42675e-38	8.37144e-36	Up
ENSGALG00000065228	394.662	3.50856	0.273485	12.8291	1.12654e-37	6.29519e-35	Up
ENSGALG00000068189	194.23	-4.99585	0.389677	-12.8205	1.25937e-37	6.71759e-35	Down
ENSGALG00000058992	1698.6	3.41666	0.267172	12.7882	1.90751e-37	9.73244e-35	Up
ENSGALG00000067432	185.958	5.79107	0.45886	12.6206	1.62653e-36	7.95305e-34	Up
ENSGALG00000060845	338.349	4.44601	0.354759	12.5325	4.95789e-36	2.32724e-33	Up
ENSGALG00000065842	617.048	-3.91369	0.314871	-12.4295	1.80782e-35	8.15954e-33	Down
G531	439.503	-5.46307	0.441012	-12.3876	3.05088e-35	1.326e-32	Down
ENSGALG00000066191	393.766	4.85879	0.395097	12.2977	9.31702e-35	3.90483e-32	Up
G14270	2038.17	3.55605	0.289935	12.265	1.39609e-34	5.64936e-32	Up
ENSGALG00000051153	181.159	-4.59253	0.374629	-12.2589	1.50565e-34	5.88959e-32	Down
ENSGALG00000049691	142.086	4.8478	0.3969	12.2142	2.61154e-34	9.88594e-32	Up
G24515	180.321	5.91643	0.486929	12.1505	5.70107e-34	2.09069e-31	Up
ENSGALG00000058247	227.381	-4.78974	0.395628	-12.1067	9.73548e-34	3.46199e-31	Down
ENSGALG00000047201	1024.18	3.06959	0.254305	12.0705	1.51199e-33	5.21053e-31	Up
ENSGALG00000056023	156.887	-4.99038	0.413513	-12.0682	1.55406e-33	5.21053e-31	Down
G3847	158.686	5.48341	0.455521	12.0377	2.25225e-33	7.34172e-31	Up
ENSGALG00000058085	304.422	-4.49391	0.375479	-11.9685	5.19735e-33	1.6484e-30	Down
G34668	127.274	5.17825	0.434631	11.9141	9.99047e-33	3.08522e-30	Up
G29691	708.207	3.37837	0.28443	11.8777	1.54629e-32	4.65276e-30	Up
G14120	581.773	3.61224	0.304764	11.8526	2.08684e-32	6.12226e-30	Up
ENSGALG00000059446	130.602	5.34431	0.451438	11.8384	2.47064e-32	7.02909e-30	Up
G40677	127.683	5.23081	0.441907	11.8369	2.51574e-32	7.02909e-30	Up
G18744	701.025	-4.26034	0.360666	-11.8124	3.36661e-32	9.1877e-30	Down
G40236	607.019	-4.11048	0.34866	-11.7894	4.42891e-32	1.18121e-29	Down
ENSGALG00000055769	692.541	-3.66932	0.316045	-11.6101	3.66099e-31	9.54706e-29	Down
G41979	6327.11	2.92291	0.25184	11.6062	3.83265e-31	9.77743e-29	Up
ENSGALG00000067063	251.751	-4.12474	0.356663	-11.5648	6.21203e-31	1.55102e-28	Down
G17856	708.196	5.02186	0.435814	11.5229	1.01103e-30	2.47175e-28	Up
ENSGALG00000067701	233.429	3.55341	0.308907	11.5032	1.27179e-30	3.04581e-28	Up
ENSGALG00000041624	266.856	4.05213	0.353505	11.4627	2.03041e-30	4.76537e-28	Up
G18335	158.189	3.94284	0.344553	11.4433	2.53951e-30	5.84336e-28	Up
ENSGALG00000052790	161.193	4.2178	0.368975	11.4311	2.92301e-30	6.59645e-28	Up
ENSGALG00000064762	658.925	-2.86681	0.251541	-11.397	4.32897e-30	9.585e-28	Down
G40021	5159.26	-3.14875	0.276846	-11.3737	5.65613e-30	1.22916e-27	Down
ENSGALG00000067513	2331.23	-3.30324	0.291206	-11.3433	8.0036e-30	1.70768e-27	Down
G34448	2984.61	3.17148	0.280343	11.3128	1.13351e-29	2.37532e-27	Up
G35586	512.735	-3.28999	0.291165	-11.2994	1.32118e-29	2.72001e-27	Down
ENSGALG00000066253	9158.26	2.70185	0.240004	11.2575	2.12604e-29	4.30156e-27	Up
ENSGALG00000029680	10008.6	2.84622	0.253829	11.2131	3.5156e-29	6.99247e-27	Up
ENSGALG00000057714	2734.49	2.9096	0.259795	11.1996	4.0974e-29	8.01383e-27	Up
ENSGALG00000067955	390.46	-3.25953	0.291957	-11.1644	6.08942e-29	1.17147e-26	Down
ENSGALG00000066672	130.532	7.02318	0.630486	11.1393	8.07383e-29	1.52817e-26	Up
ENSGALG00000058847	428.589	-3.72851	0.33485	-11.1349	8.48769e-29	1.581e-26	Down
ENSGALG00000055532	148.688	-4.32661	0.389805	-11.0994	1.26257e-28	2.31504e-26	Down
ENSGALG00000058359	166.226	3.91901	0.353501	11.0863	1.4626e-28	2.64056e-26	Up
ENSGALG00000059844	184.388	-3.62329	0.327251	-11.0719	1.71749e-28	3.05375e-26	Down
G7159	185.35	3.87917	0.351724	11.029	2.76882e-28	4.84957e-26	Up
G26117	736.936	-2.95372	0.268549	-10.9988	3.87252e-28	6.68294e-26	Down
ENSGALG00000065032	266.653	3.33474	0.303731	10.9793	4.80852e-28	8.17798e-26	Up
ENSGALG00000065380	732.583	2.81271	0.258278	10.8903	1.28286e-27	2.15063e-25	Up
G15444	151.748	5.74729	0.530189	10.8401	2.2227e-27	3.67371e-25	Up
ENSGALG00000061842	161.954	4.07416	0.376667	10.8163	2.88026e-27	4.69443e-25	Up
ENSGALG00000055642	311.328	3.02923	0.280167	10.8122	3.01301e-27	4.77807e-25	Up
G2392	311.328	3.02923	0.280167	10.8122	3.01301e-27	4.77807e-25	Up
ENSGALG00000061118	153.297	-3.76235	0.349667	-10.7598	5.32728e-27	8.33542e-25	Down
ENSGALG00000047219	225.94	-3.46872	0.325276	-10.6639	1.50108e-26	2.31778e-24	Down
G5479	600.175	3.59055	0.337728	10.6315	2.12716e-26	3.24185e-24	Up
ENSGALG00000060371	176.953	-4.02617	0.379121	-10.6198	2.41186e-26	3.62861e-24	Down
ENSGALG00000066514	284.742	3.47202	0.327059	10.6159	2.51443e-26	3.73504e-24	Up
ENSGALG00000056192	1470.36	2.65939	0.252322	10.5397	5.66935e-26	8.31622e-24	Up
G17379	112.923	-5.40819	0.513689	-10.5281	6.40873e-26	9.28475e-24	Down
G39713	431.228	-4.67047	0.443743	-10.5252	6.61398e-26	9.46525e-24	Down
ENSGALG00000059441	183.314	-4.63381	0.441358	-10.499	8.73234e-26	1.23463e-23	Down
ENSGALG00000067491	1343.37	2.52003	0.240862	10.4626	1.28347e-25	1.79304e-23	Up
ENSGALG00000065006	757.476	-2.96819	0.284645	-10.4277	1.85367e-25	2.55915e-23	Down
G26897	225.935	3.0278	0.290574	10.4201	2.00793e-25	2.73989e-23	Up
ENSGALG00000056797	373.816	3.14313	0.301739	10.4167	2.07951e-25	2.80494e-23	Up
G29577	913.01	2.79889	0.268827	10.4115	2.19687e-25	2.92958e-23	Up
ENSGALG00000062495	368.533	-3.27269	0.314566	-10.4038	2.38154e-25	3.14015e-23	Down
ENSGALG00000068265	1712.13	3.23821	0.311672	10.3898	2.75867e-25	3.597e-23	Up
G21211	12574	2.76706	0.267173	10.3568	3.89789e-25	5.02657e-23	Up
ENSGALG00000060902	709.676	-2.79981	0.272127	-10.2886	7.9323e-25	1.0118e-22	Down
ENSGALG00000056713	522.582	-2.92315	0.284703	-10.2674	9.88485e-25	1.2473e-22	Down
G29860	104.648	-4.56032	0.444356	-10.2628	1.03701e-24	1.2946e-22	Down
ENSGALG00000063410	125.615	-4.38943	0.427759	-10.2615	1.05112e-24	1.29841e-22	Down
G38197	703.375	2.60586	0.255424	10.2021	1.94096e-24	2.37262e-22	Up
ENSGALG00000060496	431.62	-2.7593	0.271549	-10.1613	2.95069e-24	3.56973e-22	Down
ENSGALG00000057543	533.094	-3.08122	0.303308	-10.1587	3.03049e-24	3.62886e-22	Down
ENSGALG00000050284	195.209	3.15779	0.311033	10.1526	3.22685e-24	3.74922e-22	Up
ENSGALG00000061963	710.125	-2.76292	0.272126	-10.1531	3.21051e-24	3.74922e-22	Down
G14143	710.125	-2.76292	0.272126	-10.1531	3.21051e-24	3.74922e-22	Down
ENSGALG00000056832	185.781	-3.79773	0.374295	-10.1463	3.44057e-24	3.95834e-22	Down
ENSGALG00000049574	883.099	3.07227	0.303542	10.1214	4.43922e-24	5.05769e-22	Up
G5116	169.419	4.10577	0.411758	9.97131	2.03527e-23	2.29652e-21	Up
G35587	86.1185	-5.12486	0.520529	-9.84549	7.16887e-23	8.01207e-21	Down
G2396	126.585	4.25599	0.433604	9.81539	9.66655e-23	1.07016e-20	Up
ENSGALG00000052111	124.19	3.66795	0.373867	9.81085	1.01111e-22	1.10892e-20	Up
ENSGALG00000047803	311.734	-3.64943	0.373241	-9.77766	1.40415e-22	1.52572e-20	Down
G35644	542.621	-2.8103	0.287522	-9.77423	1.45263e-22	1.56391e-20	Down
ENSGALG00000056679	266.648	-4.83042	0.494338	-9.7715	1.49232e-22	1.59203e-20	Down
ENSGALG00000062860	120.992	4.26278	0.438119	9.72973	2.25185e-22	2.38067e-20	Up
ENSGALG00000063054	157.927	3.09291	0.318075	9.72383	2.38633e-22	2.50032e-20	Up
ENSGALG00000064574	1566.22	-2.52045	0.25935	-9.71834	2.51862e-22	2.61558e-20	Down
ENSGALG00000057326	539.724	2.69914	0.278132	9.70455	2.88336e-22	2.96809e-20	Up
G35054	163.918	-3.33633	0.344869	-9.67418	3.88181e-22	3.96113e-20	Down
G9314	2197.84	2.70258	0.280673	9.62894	6.03499e-22	6.10523e-20	Up
ENSGALG00000064894	143.281	3.38577	0.353016	9.59101	8.72304e-22	8.74914e-20	Up
G15685	88.7371	4.66691	0.487807	9.56712	1.09929e-21	1.09323e-19	Up
ENSGALG00000060987	182.513	3.64663	0.381308	9.56347	1.13872e-21	1.12293e-19	Up
G29865	84.5784	-4.60585	0.483536	-9.52535	1.64492e-21	1.60859e-19	Down
ENSGALG00000064487	164.045	2.98035	0.312997	9.522	1.69874e-21	1.6475e-19	Up
ENSGALG00000056332	102.44	-4.33646	0.456004	-9.50969	1.91223e-21	1.83935e-19	Down
G28207	159.192	3.1068	0.328486	9.45796	3.14012e-21	2.99588e-19	Up
ENSGALG00000062645	2657.19	2.33002	0.246405	9.45606	3.19772e-21	3.02623e-19	Up
ENSGALG00000062948	105.188	3.72403	0.393946	9.45317	3.28725e-21	3.07151e-19	Up
ENSGALG00000067652	89.427	3.6921	0.390582	9.45283	3.29792e-21	3.07151e-19	Up
G33129	203.467	3.3254	0.352668	9.42927	4.12959e-21	3.81581e-19	Up
G9378	153.272	3.11662	0.333032	9.35831	8.10201e-21	7.4279e-19	Up
G28632	183.4	3.16386	0.338453	9.348	8.93248e-21	8.12578e-19	Up
ENSGALG00000066300	1572.79	2.36677	0.25335	9.34191	9.46103e-21	8.5404e-19	Up
G16774	105.32	3.4222	0.366586	9.33531	1.00691e-20	9.01996e-19	Up
ENSGALG00000061961	135.708	3.30458	0.354123	9.33172	1.04167e-20	9.26057e-19	Up
G34544	1094.61	-3.60689	0.38923	-9.26673	1.91934e-20	1.69349e-18	Down
ENSGALG00000055912	158.379	-3.24355	0.350194	-9.26213	2.00397e-20	1.75497e-18	Down
ENSGALG00000061206	291.209	2.67977	0.290943	9.21064	3.24185e-20	2.81801e-18	Up
ENSGALG00000065487	142.191	5.55671	0.60402	9.19955	3.59465e-20	3.10171e-18	Up
G41552	208.749	-4.76618	0.518134	-9.19874	3.62161e-20	3.10216e-18	Down
ENSGALG00000064518	103.059	-3.73936	0.406707	-9.19424	3.77653e-20	3.21142e-18	Down
ENSGALG00000058187	83.3373	-5.18978	0.564527	-9.19314	3.81554e-20	3.22125e-18	Down
ENSGALG00000056431	88.1051	-5.86905	0.645454	-9.09291	9.64274e-20	8.08268e-18	Down
ENSGALG00000065059	96.1006	3.913	0.430379	9.09198	9.72491e-20	8.09375e-18	Up
G14064	82.0211	4.77456	0.525333	9.08863	1.00291e-19	8.28811e-18	Up
ENSGALG00000063262	117.102	3.89167	0.428269	9.08696	1.01844e-19	8.35759e-18	Up
G13627	336.764	3.52892	0.389098	9.06948	1.19585e-19	9.74537e-18	Up
G40674	62.433	4.80161	0.530449	9.05197	1.40409e-19	1.13634e-17	Up
ENSGALG00000060760	138.132	2.88014	0.31829	9.04881	1.44533e-19	1.16171e-17	Up
ENSGALG00000058560	1040.9	2.31452	0.255859	9.04607	1.48203e-19	1.17551e-17	Up
ENSGALG00000062500	268.963	-2.83755	0.313679	-9.04604	1.48253e-19	1.17551e-17	Down
G25675	435.215	-2.67836	0.296271	-9.04025	1.56319e-19	1.23114e-17	Down
ENSGALG00000054479	2058.1	2.18786	0.243297	8.99252	2.41633e-19	1.89038e-17	Up
G39806	123.4	-4.26323	0.474642	-8.982	2.65898e-19	2.06644e-17	Down
ENSGALG00000055348	128.787	3.32809	0.371935	8.94803	3.6188e-19	2.79386e-17	Up
G7191	77.5356	-6.10678	0.683071	-8.94018	3.8855e-19	2.98015e-17	Down
ENSGALG00000066419	395.963	-2.52282	0.283191	-8.90854	5.17095e-19	3.94033e-17	Down
G42094	90.7769	-3.57451	0.401875	-8.89458	5.86425e-19	4.43981e-17	Down
G5033	118.399	4.02967	0.453368	8.88832	6.20413e-19	4.66702e-17	Up
ENSGALG00000050076	85.4611	-4.18994	0.471554	-8.88538	6.3702e-19	4.76142e-17	Down
ENSGALG00000068418	460.251	-2.55284	0.287551	-8.87785	6.81629e-19	5.0626e-17	Down
G31572	111.996	8.06383	0.9166	8.79755	1.39832e-18	1.03203e-16	Up
ENSGALG00000066377	267.452	2.92479	0.333315	8.77487	1.71103e-18	1.25494e-16	Up
ENSGALG00000067119	198.496	2.61557	0.298803	8.75352	2.06808e-18	1.50739e-16	Up
G36836	4317.61	2.35814	0.270173	8.72827	2.58608e-18	1.87331e-16	Up
ENSGALG00000066830	96.0536	-3.75618	0.431125	-8.71252	2.97195e-18	2.13962e-16	Down
ENSGALG00000065491	90.4033	-3.70572	0.425757	-8.70384	3.20833e-18	2.29571e-16	Down
ENSGALG00000064976	1397.81	2.87686	0.330562	8.70293	3.23426e-18	2.30025e-16	Up
ENSGALG00000058781	200.064	2.65067	0.305673	8.67157	4.26219e-18	3.01306e-16	Up
G34773	52.5501	4.70376	0.543125	8.66055	4.69497e-18	3.29913e-16	Up
ENSGALG00000061998	424.359	-2.42411	0.280039	-8.65634	4.87161e-18	3.40288e-16	Down
G5032	73.2614	4.5212	0.522761	8.64869	5.20937e-18	3.61728e-16	Up
ENSGALG00000058762	102.825	3.15514	0.365301	8.63711	5.76504e-18	3.97957e-16	Up
ENSGALG00000058335	544.06	-2.20508	0.255693	-8.62391	6.47056e-18	4.44047e-16	Down
G5029	103.229	3.84625	0.446265	8.61876	6.76837e-18	4.61784e-16	Up
ENSGALG00000062333	135.17	2.87633	0.334921	8.58809	8.84254e-18	5.9981e-16	Up
ENSGALG00000067373	71.4804	-5.09133	0.592916	-8.58693	8.9326e-18	6.02437e-16	Down
G12589	66.4435	-5.64997	0.659219	-8.57071	1.0285e-17	6.89682e-16	Down
G15445	54.952	5.40009	0.631091	8.55675	1.1609e-17	7.74044e-16	Up
G37440	83.184	-6.487	0.75871	-8.55005	1.23036e-17	8.15723e-16	Down
ENSGALG00000065018	1145.1	-2.39502	0.280183	-8.54804	1.25201e-17	8.25409e-16	Down
ENSGALG00000048903	75.9288	4.00602	0.471339	8.49924	1.90843e-17	1.24552e-15	Up
ENSGALG00000057447	163.761	2.67557	0.314805	8.49911	1.91047e-17	1.24552e-15	Up
G2444	106.693	3.90979	0.461136	8.47861	2.27903e-17	1.47759e-15	Up
G9013	58.7053	4.08946	0.48503	8.43135	3.41688e-17	2.20314e-15	Up
G35490	78.8139	3.61192	0.4285	8.42922	3.47985e-17	2.23148e-15	Up
G29616	59.2136	5.05019	0.599931	8.41795	3.83115e-17	2.4434e-15	Up
G16187	49.8325	4.51443	0.536333	8.41722	3.85534e-17	2.44554e-15	Up
G36619	48.4485	5.39479	0.641096	8.41496	3.9303e-17	2.47968e-15	Up
ENSGALG00000058819	53.8585	5.13919	0.612169	8.39506	4.65656e-17	2.92218e-15	Up
ENSGALG00000062418	202.366	-3.0323	0.361355	-8.39147	4.80111e-17	2.99686e-15	Down
G22476	2033.9	2.18513	0.260489	8.38858	4.92057e-17	3.05518e-15	Up
ENSGALG00000059015	55.1309	4.65302	0.554879	8.38565	5.0448e-17	3.11583e-15	Up
ENSGALG00000055295	74.6596	3.40389	0.405957	8.38485	5.0791e-17	3.12059e-15	Up
G15088	169.814	2.60528	0.311178	8.37233	5.64921e-17	3.45279e-15	Up
G297	476.598	2.34518	0.280159	8.3709	5.71785e-17	3.47663e-15	Up
ENSGALG00000048561	314.085	3.36435	0.403542	8.33705	7.61676e-17	4.60736e-15	Up
ENSGALG00000067899	905.953	2.60981	0.313127	8.33469	7.77041e-17	4.6762e-15	Up
G14235	55.3807	6.06607	0.734228	8.26184	1.43438e-16	8.588e-15	Up
G5316	692.387	-2.37125	0.287885	-8.23681	1.76856e-16	1.05351e-14	Down
G14269	54.4295	5.78703	0.704477	8.21464	2.12795e-16	1.25485e-14	Up
G41663	150.088	-2.73189	0.332544	-8.21512	2.11957e-16	1.25485e-14	Down
ENSGALG00000021405	244.288	-2.59909	0.316476	-8.2126	2.16446e-16	1.27e-14	Down
G9322	62.3679	-5.36199	0.653142	-8.20954	2.22037e-16	1.29632e-14	Down
G36432	66.7185	3.89976	0.475219	8.20623	2.28239e-16	1.32593e-14	Up
G14728	184.94	-2.79462	0.34097	-8.19609	2.48333e-16	1.43556e-14	Down
ENSGALG00000062389	376.16	-2.27773	0.2783	-8.18446	2.7352e-16	1.57341e-14	Down
ENSGALG00000060055	152.469	2.89997	0.354606	8.178	2.88592e-16	1.65202e-14	Up
G29692	84.1372	3.10706	0.379962	8.17729	2.90291e-16	1.65367e-14	Up
ENSGALG00000058222	60.8835	-5.15382	0.631927	-8.15572	3.47119e-16	1.96785e-14	Down
ENSGALG00000061399	280.024	2.24057	0.275206	8.14145	3.90564e-16	2.2035e-14	Up
G9158	362.593	2.44491	0.301114	8.11955	4.67931e-16	2.62736e-14	Up
G25655	91.6931	3.64447	0.449874	8.10108	5.44748e-16	3.0441e-14	Up
ENSGALG00000049954	92.7204	2.97443	0.367484	8.09403	5.77207e-16	3.20154e-14	Up
ENSGALG00000055249	98.4986	-3.40088	0.420184	-8.09379	5.78377e-16	3.20154e-14	Down
G10654	85.9592	4.10101	0.508642	8.06267	7.46475e-16	4.11262e-14	Up
G33590	895.257	2.10183	0.260866	8.05714	7.80994e-16	4.28269e-14	Up
ENSGALG00000055906	101.928	2.77335	0.344601	8.048	8.4156e-16	4.59335e-14	Up
ENSGALG00000066128	91.1662	3.08955	0.384258	8.04029	8.96276e-16	4.86935e-14	Up
G4484	74.5649	9.89255	1.23137	8.03378	9.45133e-16	5.11112e-14	Up
ENSGALG00000059249	1238.4	1.92681	0.240172	8.02261	1.03522e-15	5.57259e-14	Up
ENSGALG00000030429	203.501	-2.41138	0.300642	-8.02077	1.05085e-15	5.63092e-14	Down
ENSGALG00000063524	87.6457	-7.29922	0.910913	-8.01308	1.11869e-15	5.96721e-14	Down
ENSGALG00000061748	333.565	2.18312	0.273135	7.99283	1.31876e-15	7.00255e-14	Up
ENSGALG00000063142	205.773	-2.48137	0.310583	-7.98942	1.35577e-15	7.16666e-14	Down
G35491	197.693	2.43178	0.304497	7.98624	1.39122e-15	7.32106e-14	Up
ENSGALG00000065954	52.7949	-4.78182	0.599239	-7.97983	1.46539e-15	7.67693e-14	Down
G31202	163.918	-2.80082	0.352559	-7.94426	1.95355e-15	1.01889e-13	Down
G37128	201.771	2.3543	0.296603	7.93754	2.06237e-15	1.07088e-13	Up
ENSGALG00000067347	126.782	2.98028	0.376375	7.91836	2.40666e-15	1.24415e-13	Up
ENSGALG00000060482	57.1677	4.04636	0.513608	7.8783	3.31871e-15	1.70811e-13	Up
ENSGALG00000054635	132.956	2.72976	0.347036	7.86591	3.66415e-15	1.87768e-13	Up
G5028	68.367	3.78725	0.482999	7.8411	4.46605e-15	2.27865e-13	Up
ENSGALG00000064777	146.395	2.62181	0.33507	7.82466	5.09039e-15	2.58596e-13	Up
ENSGALG00000050296	83.2842	3.11606	0.398341	7.8226	5.17429e-15	2.61725e-13	Up
G38271	100.996	3.01771	0.386212	7.8136	5.5579e-15	2.79922e-13	Up
G24517	62.6415	3.78141	0.484012	7.81264	5.60019e-15	2.80847e-13	Up
ENSGALG00000052830	279.954	2.40846	0.308342	7.811	5.6736e-15	2.83318e-13	Up
ENSGALG00000066003	151.757	-2.54857	0.326737	-7.80008	6.18655e-15	3.07624e-13	Down
ENSGALG00000059060	109.918	2.69569	0.346487	7.78006	7.24906e-15	3.58936e-13	Up
ENSGALG00000064426	92.2117	2.87475	0.370097	7.76754	8.00244e-15	3.94574e-13	Up
G39748	706.046	-1.94464	0.251226	-7.7406	9.89482e-15	4.8584e-13	Down
ENSGALG00000063162	90.1848	-3.05839	0.395362	-7.73567	1.02857e-14	5.02929e-13	Down
ENSGALG00000051294	44.5347	5.96633	0.771825	7.73017	1.07405e-14	5.22988e-13	Up
ENSGALG00000066905	413.959	-2.4485	0.316958	-7.72499	1.11864e-14	5.42447e-13	Down
ENSGALG00000059329	47.1117	-4.61629	0.598114	-7.71808	1.18092e-14	5.70291e-13	Down
G2790	171.183	2.72835	0.353719	7.71332	1.2259e-14	5.89587e-13	Up
G7100	42.4421	5.06908	0.657527	7.70932	1.2649e-14	6.05863e-13	Up
G33782	42.3861	5.36207	0.695695	7.7075	1.28303e-14	6.12045e-13	Up
G5034	44.9688	4.82526	0.626865	7.69745	1.38814e-14	6.59506e-13	Up
ENSGALG00000044150	48.882	-5.19754	0.675406	-7.69544	1.41009e-14	6.67235e-13	Down
G20126	326.555	2.21516	0.289635	7.64812	2.03932e-14	9.61103e-13	Up
G39695	321.517	-2.79528	0.365604	-7.64565	2.07887e-14	9.75823e-13	Down
ENSGALG00000055766	212.591	-2.50556	0.32807	-7.63726	2.21888e-14	1.03739e-12	Down
G19113	83.6148	-2.97166	0.389453	-7.63036	2.34094e-14	1.09012e-12	Down
G16680	45.4487	-4.71554	0.618201	-7.62783	2.3874e-14	1.10736e-12	Down
ENSGALG00000048439	98.9852	2.92163	0.38343	7.6197	2.54261e-14	1.17471e-12	Up
G14273	213.847	3.37099	0.443866	7.59463	3.08674e-14	1.42051e-12	Up
ENSGALG00000046878	64.9383	-3.17926	0.418777	-7.59178	3.1555e-14	1.44647e-12	Down
G41474	97.8979	8.42264	1.11042	7.58512	3.32169e-14	1.51673e-12	Up
ENSGALG00000038583	208.817	-2.37149	0.312712	-7.58361	3.36069e-14	1.52859e-12	Down
ENSGALG00000062905	88.5678	3.77122	0.498552	7.56434	3.89825e-14	1.76625e-12	Up
ENSGALG00000064183	116.761	-3.11867	0.414278	-7.52796	5.1539e-14	2.32619e-12	Down
G31848	143.157	2.6409	0.35086	7.52693	5.19485e-14	2.33569e-12	Up
ENSGALG00000056874	240.754	2.65394	0.352866	7.52108	5.43237e-14	2.43316e-12	Up
G30324	37.7965	4.17928	0.555778	7.5197	5.49015e-14	2.44969e-12	Up
G6269	44.2466	3.92064	0.521597	7.5166	5.62179e-14	2.49893e-12	Up
ENSGALG00000057134	45.7162	-4.57211	0.609525	-7.5011	6.32821e-14	2.80232e-12	Down
ENSGALG00000063015	72.5573	-4.35602	0.581328	-7.49322	6.72027e-14	2.96475e-12	Down
ENSGALG00000055704	127.979	2.46454	0.32905	7.48987	6.89445e-14	3.0302e-12	Up
ENSGALG00000068575	47.4391	-4.23889	0.566007	-7.48912	6.93385e-14	3.03615e-12	Down
G6042	88.028	3.82582	0.512019	7.47203	7.89694e-14	3.44501e-12	Up
ENSGALG00000063787	46.5348	-4.59286	0.619432	-7.41464	1.21959e-13	5.30069e-12	Down
G26014	76.718	-3.10972	0.419563	-7.41181	1.24583e-13	5.39477e-12	Down
G17212	114.903	-2.85786	0.385926	-7.40519	1.30961e-13	5.65008e-12	Down
G1308	49.2511	6.83443	0.927169	7.37129	1.68986e-13	7.23739e-12	Up
G29121	34.8909	5.09385	0.690994	7.37178	1.6837e-13	7.23739e-12	Up
G3730	375.715	-2.24487	0.305658	-7.34438	2.06721e-13	8.82135e-12	Down
ENSGALG00000063971	65.8985	-3.0639	0.417894	-7.33177	2.27133e-13	9.65726e-12	Down
ENSGALG00000052377	369.892	1.991	0.271673	7.32864	2.32497e-13	9.84964e-12	Up
G17064	90.6428	-2.92192	0.398763	-7.32746	2.34561e-13	9.90134e-12	Down
ENSGALG00000064318	702.466	-1.91082	0.260898	-7.32402	2.40652e-13	1.01221e-11	Down
G9521	102.221	3.13221	0.427702	7.32334	2.41882e-13	1.01374e-11	Up
ENSGALG00000059551	247.078	2.43077	0.332564	7.30919	2.68756e-13	1.12237e-11	Up
ENSGALG00000065187	142.653	-3.25814	0.446499	-7.29707	2.94104e-13	1.21954e-11	Down
G34466	47.4146	-3.91485	0.536474	-7.29738	2.9343e-13	1.21954e-11	Down
ENSGALG00000053071	67.8508	3.30619	0.453769	7.28607	3.19138e-13	1.31869e-11	Up
ENSGALG00000055252	687.014	2.00212	0.275105	7.27763	3.3973e-13	1.39885e-11	Up
G42160	41.3322	4.34486	0.597698	7.26931	3.61318e-13	1.48254e-11	Up
G15446	39.3843	5.04365	0.695919	7.24747	4.24643e-13	1.7363e-11	Up
G8993	183.104	2.24852	0.311464	7.21918	5.23023e-13	2.13114e-11	Up
ENSGALG00000056915	36.567	5.37597	0.745175	7.21436	5.41869e-13	2.20029e-11	Up
ENSGALG00000057279	2316.17	2.44154	0.338554	7.21166	5.52745e-13	2.23671e-11	Up
ENSGALG00000064982	37.015	6.00949	0.834132	7.20448	5.82654e-13	2.34964e-11	Up
G16480	78.5149	2.95569	0.410447	7.20115	5.97078e-13	2.39956e-11	Up
ENSGALG00000050680	223.587	2.31471	0.321834	7.19224	6.3737e-13	2.55274e-11	Up
G4020	340.772	2.0554	0.28583	7.19097	6.43305e-13	2.56775e-11	Up
ENSGALG00000058914	158.305	-2.80548	0.390287	-7.18824	6.56313e-13	2.61079e-11	Down
ENSGALG00000060699	88.2858	2.52155	0.351329	7.17719	7.11585e-13	2.8211e-11	Up
ENSGALG00000054361	158.413	3.40333	0.474838	7.16733	7.64719e-13	3.02154e-11	Up
G28067	977.506	1.86277	0.260027	7.16377	7.84881e-13	3.0908e-11	Up
ENSGALG00000057427	41.3603	4.02386	0.563021	7.14691	8.8751e-13	3.48325e-11	Up
ENSGALG00000066792	606.914	-2.00166	0.280462	-7.13699	9.53999e-13	3.73173e-11	Down
ENSGALG00000065548	875.164	1.95971	0.274702	7.13397	9.75162e-13	3.80184e-11	Up
ENSGALG00000057780	41.8555	3.65085	0.511838	7.13282	9.8331e-13	3.82091e-11	Up
ENSGALG00000060944	564.906	2.4478	0.343411	7.1279	1.0191e-12	3.9469e-11	Up
ENSGALG00000058261	128.208	-2.32642	0.326449	-7.12644	1.02997e-12	3.97588e-11	Down
ENSGALG00000065600	48.6922	-3.60344	0.506077	-7.12034	1.07662e-12	4.10201e-11	Down
G3737	81.3723	-3.32386	0.46677	-7.12097	1.07169e-12	4.10201e-11	Down
G3767	89.616	2.81696	0.395595	7.12082	1.07286e-12	4.10201e-11	Up
G40322	48.6922	-3.60344	0.506077	-7.12034	1.07662e-12	4.10201e-11	Down
ENSGALG00000064970	66.3133	-2.91906	0.410548	-7.11016	1.15906e-12	4.40181e-11	Down
ENSGALG00000068100	194.412	-2.44258	0.344769	-7.08468	1.39363e-12	5.27555e-11	Down
ENSGALG00000056575	44.1084	5.43444	0.767998	7.07612	1.48251e-12	5.59396e-11	Up
ENSGALG00000049912	44.6994	3.27318	0.463225	7.06606	1.59392e-12	5.99507e-11	Up
G1496	45.2475	-4.28407	0.606965	-7.05817	1.68705e-12	6.3251e-11	Down
G41615	38.1398	-4.44927	0.630942	-7.05179	1.76626e-12	6.60097e-11	Down
ENSGALG00000056821	208.278	2.39441	0.339757	7.04742	1.82271e-12	6.79032e-11	Up
ENSGALG00000051214	1290.09	-2.12633	0.301935	-7.04233	1.89055e-12	7.02077e-11	Down
ENSGALG00000057611	443.833	2.06326	0.293777	7.0232	2.16844e-12	8.02733e-11	Up
ENSGALG00000059590	583.675	1.93889	0.27734	6.99103	2.72872e-12	1.00697e-10	Up
G15875	40.5655	-4.53994	0.651136	-6.97234	3.11709e-12	1.14668e-10	Down
ENSGALG00000057240	36.2844	4.65517	0.669217	6.95615	3.49702e-12	1.27843e-10	Up
G38221	36.2844	4.65517	0.669217	6.95615	3.49702e-12	1.27843e-10	Up
G27860	126.211	-2.9986	0.431412	-6.95066	3.63581e-12	1.32504e-10	Down
ENSGALG00000055599	37.8753	4.69889	0.676265	6.94831	3.69694e-12	1.34314e-10	Up
ENSGALG00000065910	306.767	1.91029	0.275073	6.94467	3.79335e-12	1.37392e-10	Up
G5035	33.0877	3.99052	0.574921	6.941	3.89334e-12	1.4058e-10	Up
G39821	73.9506	-2.73648	0.394599	-6.93484	4.06675e-12	1.4639e-10	Down
ENSGALG00000058308	1037.33	1.74065	0.251394	6.92397	4.39145e-12	1.57595e-10	Up
G39390	48.3947	3.2442	0.468673	6.92209	4.45024e-12	1.59218e-10	Up
ENSGALG00000055011	52.5194	-3.19324	0.461546	-6.91859	4.56174e-12	1.62711e-10	Down
ENSGALG00000058838	62.715	4.36383	0.631502	6.91023	4.83858e-12	1.72041e-10	Up
ENSGALG00000065071	43.1652	3.57291	0.517077	6.90982	4.85262e-12	1.72041e-10	Up
ENSGALG00000061806	89.8793	3.2357	0.46864	6.90445	5.03993e-12	1.78143e-10	Up
G28595	1665.53	-1.95462	0.28339	-6.89728	5.3009e-12	1.86805e-10	Down
ENSGALG00000055886	93.1883	3.21317	0.466411	6.88914	5.61312e-12	1.97215e-10	Up
ENSGALG00000063010	44.5584	4.87007	0.708148	6.87719	6.10434e-12	2.13834e-10	Up
G38967	105.679	4.28707	0.623649	6.87417	6.23506e-12	2.17763e-10	Up
G14992	98.8707	2.56408	0.373448	6.86596	6.60448e-12	2.29981e-10	Up
ENSGALG00000060191	73.2223	2.74398	0.399802	6.86334	6.72677e-12	2.33546e-10	Up
ENSGALG00000051220	36.5614	-4.23199	0.617456	-6.85392	7.18526e-12	2.48729e-10	Down
G18662	231.803	-2.13467	0.311943	-6.84315	7.74702e-12	2.67386e-10	Down
ENSGALG00000061724	62.4773	2.6487	0.387228	6.84016	7.91054e-12	2.72229e-10	Up
G2546	128.178	-2.25428	0.330939	-6.81175	9.64186e-12	3.3084e-10	Down
G29719	38.3576	-4.64455	0.683065	-6.79956	1.04936e-11	3.59014e-10	Down
ENSGALG00000029565	156.946	-2.51397	0.369806	-6.79808	1.06022e-11	3.61678e-10	Down
G25107	270.11	-2.54201	0.374389	-6.78976	1.12319e-11	3.82047e-10	Down
ENSGALG00000062559	253.801	-2.59849	0.382874	-6.78681	1.14643e-11	3.88826e-10	Down
G5026	29.3262	4.66744	0.690497	6.75954	1.38434e-11	4.68164e-10	Up
ENSGALG00000054456	1134.86	-1.8237	0.270477	-6.74252	1.55667e-11	5.24927e-10	Down
ENSGALG00000065930	246.271	-2.5005	0.370971	-6.74041	1.57943e-11	5.31076e-10	Down
G8575	85.7421	2.47826	0.367946	6.73539	1.63487e-11	5.48148e-10	Up
ENSGALG00000067755	577.98	1.79031	0.265886	6.73338	1.65767e-11	5.5421e-10	Up
ENSGALG00000051810	952.871	2.22945	0.331164	6.73218	1.67138e-11	5.57205e-10	Up
ENSGALG00000063568	31.1136	4.01553	0.596659	6.73001	1.69646e-11	5.62371e-10	Up
G24518	31.1136	4.01553	0.596659	6.73001	1.69646e-11	5.62371e-10	Up
G40675	28.596	5.29061	0.786859	6.72371	1.77161e-11	5.85629e-10	Up
G8242	49.3891	-3.03512	0.451535	-6.72178	1.79521e-11	5.91765e-10	Down
G17859	57.5721	3.20303	0.477008	6.71482	1.88295e-11	6.18948e-10	Up
ENSGALG00000059079	31.7048	3.90932	0.582278	6.71383	1.89584e-11	6.21442e-10	Up
G35096	28.6117	4.27605	0.636961	6.71321	1.90386e-11	6.22333e-10	Up
G3671	33.922	-4.28613	0.639227	-6.70517	2.01166e-11	6.55745e-10	Down
G40682	30.6293	5.10884	0.762492	6.70018	2.08159e-11	6.76662e-10	Up
G35703	36.7833	-8.49525	1.27061	-6.68598	2.29387e-11	7.43605e-10	Down
G35498	35.5939	-4.94957	0.742476	-6.6663	2.62326e-11	8.48044e-10	Down
ENSGALG00000064694	28.9178	4.81034	0.722978	6.65351	2.8618e-11	9.22615e-10	Up
G17633	33.8816	-4.89051	0.736079	-6.644	3.0528e-11	9.81495e-10	Down
G23680	51.5742	3.24316	0.48875	6.63562	3.2314e-11	1.03608e-09	Up
ENSGALG00000058731	45.491	3.18858	0.480986	6.62925	3.37402e-11	1.07886e-09	Up
ENSGALG00000063544	96.734	2.54563	0.384196	6.62588	3.4519e-11	1.10076e-09	Up
ENSGALG00000059340	3352.02	-1.83822	0.277492	-6.6244	3.48662e-11	1.10882e-09	Down
ENSGALG00000062903	130.504	2.22455	0.335845	6.62373	3.50235e-11	1.11081e-09	Up
ENSGALG00000047394	39.3032	3.64449	0.550991	6.61444	3.72969e-11	1.17973e-09	Up
ENSGALG00000064160	32.8239	5.90992	0.89355	6.61398	3.74118e-11	1.18018e-09	Up
ENSGALG00000065517	46.6539	2.96631	0.450332	6.58693	4.49023e-11	1.41268e-09	Up
G29857	53.2884	-2.99272	0.454435	-6.58558	4.53119e-11	1.41796e-09	Down
G33085	103.65	2.60948	0.39622	6.58592	4.52077e-11	1.41796e-09	Up
ENSGALG00000067660	34.5929	-5.51034	0.837522	-6.57934	4.72546e-11	1.47482e-09	Down
ENSGALG00000062447	77.7808	-2.80762	0.427093	-6.57379	4.90492e-11	1.52677e-09	Down
ENSGALG00000057903	37.7111	3.80899	0.579684	6.5708	5.00454e-11	1.55366e-09	Up
G26162	336.514	-2.11362	0.321729	-6.56956	5.04645e-11	1.56253e-09	Down
G28658	77.2186	2.48986	0.37906	6.56852	5.08175e-11	1.56932e-09	Up
ENSGALG00000067061	205.376	2.00157	0.30475	6.56791	5.10269e-11	1.57165e-09	Up
G12234	45.5162	-3.3433	0.510081	-6.55445	5.58471e-11	1.71562e-09	Down
G8965	32.2283	3.69942	0.565723	6.53928	6.18177e-11	1.89408e-09	Up
G12925	85.564	-2.50094	0.382633	-6.53614	6.31251e-11	1.9291e-09	Down
ENSGALG00000061897	1335.29	-1.79425	0.275131	-6.52141	6.96472e-11	2.12288e-09	Down
ENSGALG00000059901	73.2573	-2.94706	0.452556	-6.51204	7.41382e-11	2.25392e-09	Down
G15274	53.4219	-2.96533	0.455555	-6.50927	7.55172e-11	2.28991e-09	Down
ENSGALG00000056762	115.034	-2.40827	0.370141	-6.50637	7.69906e-11	2.32258e-09	Down
ENSGALG00000067467	248.578	-2.42168	0.372189	-6.50657	7.6884e-11	2.32258e-09	Down
ENSGALG00000066045	5921.06	2.21302	0.340703	6.49545	8.27861e-11	2.49101e-09	Up
ENSGALG00000061337	104.141	2.42449	0.373444	6.49226	8.45593e-11	2.535e-09	Up
G16570	52.4354	-5.7961	0.8928	-6.49204	8.46799e-11	2.535e-09	Down
ENSGALG00000057791	249.346	2.08644	0.321618	6.48733	8.73733e-11	2.60897e-09	Up
G16678	60.515	-3.2562	0.502057	-6.48573	8.83043e-11	2.63008e-09	Down
G25478	36.7776	3.25408	0.502737	6.47272	9.6253e-11	2.85957e-09	Up
ENSGALG00000060124	65.3022	-2.65988	0.41171	-6.46057	1.04309e-10	3.09107e-09	Down
ENSGALG00000062347	41.4215	8.07707	1.25397	6.44117	1.18553e-10	3.50432e-09	Up
G31155	52.0395	4.19873	0.652117	6.43862	1.20562e-10	3.55477e-09	Up
G26947	99.5544	2.23203	0.346857	6.43501	1.23467e-10	3.63129e-09	Up
G33553	382.447	2.05995	0.320216	6.433	1.25112e-10	3.67047e-09	Up
G40716	59.5505	-2.66177	0.414422	-6.42284	1.33753e-10	3.91421e-09	Down
G24516	24.5578	8.2888	1.29125	6.41922	1.36979e-10	3.99862e-09	Up
G8347	85.5842	-2.49309	0.388476	-6.41762	1.38419e-10	4.03064e-09	Down
ENSGALG00000058895	53.8818	-2.86939	0.447182	-6.41659	1.39359e-10	4.03797e-09	Down
ENSGALG00000064337	47.6743	3.39928	0.529756	6.4167	1.39265e-10	4.03797e-09	Up
G25654	32.7349	4.28873	0.669082	6.40987	1.45642e-10	4.20962e-09	Up
ENSGALG00000068034	333.858	-1.91148	0.298458	-6.40453	1.50832e-10	4.34894e-09	Down
ENSGALG00000061890	81.3214	3.01513	0.470932	6.40249	1.52864e-10	4.39673e-09	Up
G5186	41.8542	-3.54689	0.554807	-6.39302	1.62637e-10	4.66637e-09	Down
G3673	55.1316	-3.2206	0.503864	-6.3918	1.63947e-10	4.69248e-09	Down
G7163	116.288	-2.4521	0.384432	-6.3785	1.78834e-10	5.10613e-09	Down
G25767	605.412	-1.68759	0.264643	-6.37684	1.80776e-10	5.14905e-09	Down
G8082	94.2339	2.32794	0.365262	6.37335	1.84949e-10	5.25515e-09	Up
G8896	31.9788	4.72153	0.74154	6.36721	1.92503e-10	5.45657e-09	Up
ENSGALG00000055268	463.287	1.85449	0.292321	6.34401	2.23855e-10	6.32997e-09	Up
ENSGALG00000047309	79.58	-2.47106	0.389596	-6.34261	2.25911e-10	6.37276e-09	Down
ENSGALG00000061656	63.3635	-2.83907	0.449208	-6.32017	2.61268e-10	7.35247e-09	Down
ENSGALG00000063118	107.388	2.52043	0.400027	6.30065	2.96402e-10	8.32124e-09	Up
ENSGALG00000055258	172.01	2.22574	0.353608	6.29438	3.08621e-10	8.64361e-09	Up
ENSGALG00000060120	70.0429	2.48753	0.395283	6.29302	3.1134e-10	8.69898e-09	Up
ENSGALG00000065937	88.1694	-2.37663	0.377753	-6.2915	3.14409e-10	8.76387e-09	Down
ENSGALG00000062836	32.743	-5.44056	0.865018	-6.28954	3.18417e-10	8.85455e-09	Down
ENSGALG00000055224	534.774	-2.29363	0.365189	-6.28068	3.37094e-10	9.35176e-09	Down
ENSGALG00000056392	206.574	-1.77046	0.28288	-6.25869	3.88224e-10	1.07448e-08	Down
ENSGALG00000057667	207.686	2.75813	0.440934	6.2552	3.97e-10	1.09619e-08	Up
G13298	28.9542	-8.15635	1.30495	-6.25031	4.09627e-10	1.1284e-08	Down
ENSGALG00000061141	555.093	-1.57927	0.252826	-6.2465	4.19758e-10	1.1536e-08	Down
G34293	163.64	-1.96809	0.315352	-6.24092	4.35018e-10	1.19274e-08	Down
ENSGALG00000055819	57.2521	2.8599	0.458702	6.23477	4.52449e-10	1.23764e-08	Up
G40556	60.8888	2.60898	0.418734	6.23065	4.64509e-10	1.26768e-08	Up
G15957	496.391	-1.72484	0.27699	-6.22708	4.75221e-10	1.2939e-08	Down
G41683	437.198	1.614	0.259296	6.22455	4.82952e-10	1.31191e-08	Up
ENSGALG00000061025	34.3604	3.27909	0.527684	6.21413	5.16111e-10	1.39874e-08	Up
ENSGALG00000058803	145.553	-1.92829	0.310647	-6.20734	5.3889e-10	1.45711e-08	Down
G37154	26.2353	5.90675	0.95424	6.19	6.01634e-10	1.62303e-08	Up
G20992	56.0737	2.5316	0.409574	6.18106	6.36735e-10	1.71378e-08	Up
ENSGALG00000050328	125.034	-2.02626	0.328316	-6.17168	6.75688e-10	1.81446e-08	Down
ENSGALG00000056998	30.9385	4.02948	0.654347	6.15802	7.36603e-10	1.97352e-08	Up
ENSGALG00000062563	52.9867	3.11356	0.505657	6.15745	7.39253e-10	1.97611e-08	Up
G30340	53.9231	-4.02366	0.655063	-6.1424	8.12836e-10	2.16787e-08	Down
G11742	35.9419	3.58971	0.584854	6.13779	8.36765e-10	2.22663e-08	Up
ENSGALG00000049696	38.4882	3.52845	0.575384	6.13234	8.6597e-10	2.29394e-08	Up
ENSGALG00000068025	143.912	1.92047	0.313157	6.13261	8.6448e-10	2.29394e-08	Up
ENSGALG00000064348	727.281	1.59326	0.260853	6.10787	1.00969e-09	2.66863e-08	Up
ENSGALG00000062216	154.536	1.7924	0.294177	6.09293	1.1086e-09	2.92348e-08	Up
ENSGALG00000056159	32.9628	3.29773	0.541307	6.09216	1.11394e-09	2.93096e-08	Up
ENSGALG00000064805	185.192	-1.92671	0.317229	-6.07354	1.25119e-09	3.28471e-08	Down
ENSGALG00000052315	44.5349	-3.00298	0.495054	-6.06595	1.31174e-09	3.436e-08	Down
ENSGALG00000051439	31.5222	-5.80575	0.958795	-6.05525	1.40197e-09	3.66417e-08	Down
G17345	29.7781	-3.92081	0.64897	-6.04159	1.52607e-09	3.97965e-08	Down
G38640	170.42	1.95415	0.323532	6.04005	1.54063e-09	4.0087e-08	Up
G26164	22.0483	-7.75281	1.28372	-6.03932	1.54768e-09	4.01814e-08	Down
G22891	18.2061	7.85893	1.30143	6.03869	1.55366e-09	4.02476e-08	Up
ENSGALG00000057727	29.5504	-4.6714	0.773831	-6.03671	1.57284e-09	4.06548e-08	Down
G4445	23.4607	4.47188	0.741142	6.03377	1.60179e-09	4.13122e-08	Up
G40238	34.5779	-3.72648	0.61851	-6.02493	1.6918e-09	4.35379e-08	Down
G26081	1182.5	1.6609	0.275748	6.02327	1.70932e-09	4.38924e-08	Up
G13615	59.5923	2.64794	0.440043	6.01747	1.77163e-09	4.53932e-08	Up
ENSGALG00000068238	67.877	-2.38538	0.396587	-6.01477	1.80141e-09	4.60556e-08	Down
G23258	204.827	2.4377	0.405512	6.01142	1.83903e-09	4.69152e-08	Up
ENSGALG00000058175	572.938	-1.87448	0.312537	-5.99762	2.00233e-09	5.09703e-08	Down
ENSGALG00000057316	21.8063	4.4103	0.736676	5.98676	2.14061e-09	5.43725e-08	Up
G34887	60.3725	2.89329	0.483333	5.98613	2.14892e-09	5.44655e-08	Up
G23961	23.2517	5.75695	0.962466	5.98146	2.21141e-09	5.59287e-08	Up
ENSGALG00000053948	46.0187	-2.76397	0.462719	-5.97333	2.32461e-09	5.86263e-08	Down
G6268	30.5985	3.81433	0.638585	5.97309	2.32807e-09	5.86263e-08	Up
ENSGALG00000068024	97.3181	2.25915	0.378579	5.96746	2.40973e-09	6.05529e-08	Up
ENSGALG00000060470	70.0908	-2.44563	0.410197	-5.96208	2.49049e-09	6.24474e-08	Down
G25650	28.9875	4.32041	0.724691	5.96173	2.49577e-09	6.24474e-08	Up
G17792	63.8806	-2.57078	0.431257	-5.96112	2.50513e-09	6.25482e-08	Down
ENSGALG00000062260	148.055	1.90411	0.319468	5.96026	2.51831e-09	6.26109e-08	Up
G38000	292.552	-1.80991	0.303647	-5.96057	2.51363e-09	6.26109e-08	Down
ENSGALG00000060263	172.131	2.11739	0.355656	5.95349	2.62488e-09	6.51224e-08	Up
G10008	30.3918	3.1317	0.52696	5.94295	2.7994e-09	6.91599e-08	Up
G15434	22.2879	4.94226	0.831575	5.94325	2.79418e-09	6.91599e-08	Up
G36200	165.34	-3.22883	0.543632	-5.93936	2.86129e-09	7.05405e-08	Down
G23784	34.2343	-3.86112	0.650173	-5.9386	2.87466e-09	7.07215e-08	Down
ENSGALG00000063543	68.213	2.17189	0.365813	5.93716	2.89996e-09	7.11947e-08	Up
G37498	43.3916	3.02621	0.510363	5.92951	3.03837e-09	7.4437e-08	Up
ENSGALG00000058320	28.1624	-3.68195	0.621626	-5.92309	3.15948e-09	7.72428e-08	Down
G31140	27.7257	3.62015	0.611703	5.91815	3.25574e-09	7.94306e-08	Up
ENSGALG00000031850	68.3646	-2.43221	0.411684	-5.90795	3.46396e-09	8.41759e-08	Down
G29856	44.9852	-2.94014	0.49766	-5.90792	3.46459e-09	8.41759e-08	Down
ENSGALG00000059896	142.933	-2.11998	0.35897	-5.90574	3.51071e-09	8.51203e-08	Down
ENSGALG00000039256	208.945	1.91481	0.324308	5.90428	3.54181e-09	8.56244e-08	Up
ENSGALG00000062545	60.7358	2.52301	0.427332	5.90408	3.5461e-09	8.56244e-08	Up
ENSGALG00000064680	52.9607	2.83627	0.480556	5.90206	3.58992e-09	8.6477e-08	Up
ENSGALG00000067517	47.3553	2.79577	0.473744	5.90144	3.60352e-09	8.6477e-08	Up
G11498	47.3553	2.79577	0.473744	5.90144	3.60352e-09	8.6477e-08	Up
G42049	16.9867	7.76006	1.31608	5.89635	3.71639e-09	8.90037e-08	Up
G39394	77.4281	2.70765	0.459733	5.88961	3.87111e-09	9.25202e-08	Up
ENSGALG00000061303	42.4235	-3.30886	0.561903	-5.88866	3.89337e-09	9.28632e-08	Down
ENSGALG00000055711	27.7022	-3.96507	0.67353	-5.887	3.93259e-09	9.36083e-08	Down
G38966	20.1573	8.00481	1.36124	5.88051	4.08992e-09	9.71564e-08	Up
G39889	148.961	-2.06249	0.350772	-5.87985	4.10647e-09	9.73523e-08	Down
G5635	101.276	1.97906	0.337161	5.86978	4.36369e-09	1.03242e-07	Up
ENSGALG00000064340	585.983	1.51383	0.258055	5.8663	4.45622e-09	1.05219e-07	Up
ENSGALG00000058714	45.6936	-2.81322	0.480179	-5.8587	4.66498e-09	1.09927e-07	Down
G4984	166.237	1.99222	0.340172	5.85649	4.72739e-09	1.11174e-07	Up
ENSGALG00000046706	32.5004	3.74138	0.639395	5.85143	4.87357e-09	1.14383e-07	Up
ENSGALG00000048609	24.5249	4.80245	0.821315	5.84727	4.99704e-09	1.17046e-07	Up
G5023	24.0111	4.74223	0.811926	5.84072	5.19754e-09	1.215e-07	Up
G32749	169.701	1.97417	0.338193	5.83739	5.30249e-09	1.23707e-07	Up
G13074	39.9365	-5.72864	0.982506	-5.83064	5.52158e-09	1.28563e-07	Down
ENSGALG00000057029	35.9403	3.77941	0.648245	5.83022	5.53533e-09	1.28628e-07	Up
ENSGALG00000057505	23.8815	3.78252	0.649264	5.82586	5.68183e-09	1.31771e-07	Up
ENSGALG00000059142	62.8674	2.27958	0.391488	5.82286	5.78496e-09	1.33712e-07	Up
ENSGALG00000068153	632.376	1.56995	0.269623	5.82276	5.7883e-09	1.33712e-07	Up
ENSGALG00000053499	80.4053	2.10347	0.361377	5.82071	5.85987e-09	1.35099e-07	Up
G36509	201.904	-1.87671	0.322478	-5.81965	5.89707e-09	1.3569e-07	Down
ENSGALG00000058606	552.765	1.85796	0.31942	5.81666	6.00347e-09	1.37868e-07	Up
G14679	26.9459	5.06834	0.871687	5.8144	6.08522e-09	1.39473e-07	Up
G28795	176.037	1.79884	0.309447	5.81307	6.13386e-09	1.40313e-07	Up
ENSGALG00000057371	21.2479	5.24469	0.90236	5.81219	6.16619e-09	1.40779e-07	Up
ENSGALG00000056339	118.447	-2.53395	0.436182	-5.8094	6.26975e-09	1.42865e-07	Down
ENSGALG00000059161	37.7331	-3.37471	0.581221	-5.80624	6.3891e-09	1.45303e-07	Down
ENSGALG00000056283	33.1158	-6.46976	1.11445	-5.80535	6.42313e-09	1.45794e-07	Down
ENSGALG00000058941	247.578	-2.42053	0.417551	-5.79697	6.75221e-09	1.52968e-07	Down
ENSGALG00000064433	46.6027	-2.84601	0.491181	-5.79422	6.86407e-09	1.55202e-07	Down
ENSGALG00000059416	277.733	1.71486	0.296164	5.79022	7.02941e-09	1.58635e-07	Up
ENSGALG00000063609	30.7833	4.52907	0.783103	5.78349	7.31654e-09	1.64798e-07	Up
G24524	97.2046	2.50715	0.433856	5.77875	7.52571e-09	1.69184e-07	Up
ENSGALG00000057046	181.584	1.83457	0.317554	5.77718	7.59643e-09	1.70448e-07	Up
G13591	115.939	2.16059	0.374155	5.7746	7.71383e-09	1.72751e-07	Up
G25357	71.8519	2.3913	0.414861	5.76411	8.20896e-09	1.8349e-07	Up
ENSGALG00000062369	238.867	1.58922	0.276006	5.75794	8.51472e-09	1.89962e-07	Up
G24615	35.6874	2.81888	0.490123	5.75138	8.85179e-09	1.97108e-07	Up
ENSGALG00000060445	91.7117	-2.08388	0.362942	-5.74162	9.37773e-09	2.0803e-07	Down
ENSGALG00000060546	190.3	1.74397	0.303736	5.74172	9.37183e-09	2.0803e-07	Up
ENSGALG00000063555	139.204	1.8103	0.316266	5.724	1.04047e-08	2.30375e-07	Up
ENSGALG00000061060	45.352	-3.32895	0.581617	-5.72362	1.04279e-08	2.30456e-07	Down
ENSGALG00000062014	197.068	-1.80198	0.315012	-5.72035	1.06304e-08	2.34489e-07	Down
ENSGALG00000068202	33.5215	2.97364	0.519888	5.71977	1.06667e-08	2.34848e-07	Up
G9647	77.1627	2.47963	0.434172	5.71118	1.12196e-08	2.46557e-07	Up
G14182	25.3502	-5.48177	0.960094	-5.70962	1.13228e-08	2.48361e-07	Down
ENSGALG00000048674	246.74	-2.12324	0.372087	-5.7063	1.15457e-08	2.52373e-07	Down
ENSGALG00000066378	21.928	3.7351	0.654562	5.70626	1.15487e-08	2.52373e-07	Up
ENSGALG00000065675	277.917	1.57924	0.277064	5.69991	1.19868e-08	2.6146e-07	Up
G20993	62.4344	2.36018	0.414164	5.69866	1.20752e-08	2.62899e-07	Up
ENSGALG00000067246	54.2802	2.72747	0.478923	5.69501	1.23365e-08	2.6809e-07	Up
ENSGALG00000055938	64.7019	2.36689	0.415705	5.69367	1.24337e-08	2.69703e-07	Up
ENSGALG00000068085	25.4794	-4.01796	0.706476	-5.68733	1.2904e-08	2.79388e-07	Down
G40847	25.2801	-4.71798	0.831665	-5.67293	1.40372e-08	3.03364e-07	Down
G23765	29.2311	-7.18915	1.26774	-5.67084	1.421e-08	3.06534e-07	Down
ENSGALG00000062822	198.008	-2.00041	0.353055	-5.66602	1.46153e-08	3.14698e-07	Down
G33177	341.441	1.56723	0.276927	5.65938	1.51923e-08	3.26524e-07	Up
G34215	20.5419	4.79174	0.847013	5.65722	1.53841e-08	3.3004e-07	Up
ENSGALG00000053581	23.304	-4.32273	0.765286	-5.64852	1.61839e-08	3.46565e-07	Down
ENSGALG00000055520	176.769	-1.8058	0.319746	-5.6476	1.62702e-08	3.4778e-07	Down
ENSGALG00000064928	347.921	-1.56764	0.277615	-5.64681	1.63453e-08	3.48748e-07	Down
G26075	19.5173	5.05979	0.897712	5.63632	1.73724e-08	3.69991e-07	Up
G5445	307.836	2.22065	0.394395	5.63053	1.79658e-08	3.81937e-07	Up
ENSGALG00000068247	251.236	-1.88682	0.335269	-5.62778	1.82549e-08	3.8738e-07	Down
G38965	28.7111	4.28091	0.760809	5.62678	1.83603e-08	3.88915e-07	Up
G26145	18.213	-7.48148	1.33154	-5.61866	1.92446e-08	4.0691e-07	Down
G2279	215.758	-1.7214	0.306832	-5.61022	2.02072e-08	4.26495e-07	Down
G31897	50.1431	-2.4791	0.441919	-5.60986	2.02492e-08	4.26614e-07	Down
ENSGALG00000058032	2708.68	1.5887	0.283968	5.59465	2.21074e-08	4.64928e-07	Up
ENSGALG00000068234	531.188	1.76106	0.315007	5.59056	2.26343e-08	4.75159e-07	Up
G16189	127.481	2.38697	0.427102	5.58875	2.28704e-08	4.79257e-07	Up
G5030	19.3308	4.70114	0.843154	5.57566	2.46595e-08	5.15828e-07	Up
G17700	73.2253	-2.54518	0.457048	-5.56873	2.566e-08	5.35802e-07	Down
G18645	28.57	-6.26603	1.12653	-5.56223	2.66352e-08	5.55177e-07	Down
G23686	159.503	-1.99343	0.358469	-5.56096	2.68291e-08	5.58227e-07	Down
G11029	19.7986	4.265	0.767228	5.55897	2.71367e-08	5.63626e-07	Up
G3622	42.4955	2.64006	0.475179	5.55593	2.76142e-08	5.72531e-07	Up
G30228	138.139	-2.31275	0.41635	-5.55482	2.77904e-08	5.75169e-07	Down
ENSGALG00000056987	22.7623	6.30002	1.13434	5.55389	2.79384e-08	5.77213e-07	Up
ENSGALG00000064459	72.5878	2.86298	0.515936	5.54911	2.87125e-08	5.92164e-07	Up
G14591	401.026	-1.60401	0.289249	-5.54542	2.93255e-08	6.03745e-07	Down
ENSGALG00000065060	154.541	1.71057	0.308505	5.54471	2.94449e-08	6.05141e-07	Up
ENSGALG00000064049	23.3096	-4.93862	0.891194	-5.54158	2.99756e-08	6.14972e-07	Down
ENSGALG00000057769	23.6301	-4.33817	0.783558	-5.5365	3.08577e-08	6.31924e-07	Down
ENSGALG00000062130	334.538	1.71641	0.310044	5.53602	3.09417e-08	6.31924e-07	Up
ENSGALG00000064379	23.8351	3.99785	0.722168	5.5359	3.09635e-08	6.31924e-07	Up
G26251	3540.37	1.43653	0.259868	5.52791	3.24062e-08	6.6022e-07	Up
ENSGALG00000063580	60.4564	-2.16176	0.391155	-5.5266	3.26499e-08	6.64031e-07	Down
ENSGALG00000061784	90.486	-2.35197	0.425902	-5.52232	3.34554e-08	6.78653e-07	Down
ENSGALG00000063264	26.2833	3.17911	0.575699	5.52217	3.34845e-08	6.78653e-07	Up
G15194	50.7636	9.33713	1.6911	5.52135	3.36414e-08	6.80658e-07	Up
G37501	77.3229	2.04362	0.37025	5.51956	3.39849e-08	6.86424e-07	Up
ENSGALG00000064977	435.211	-1.62378	0.294263	-5.51813	3.42631e-08	6.90514e-07	Down
G34663	21.2908	7.11344	1.28915	5.51791	3.43051e-08	6.90514e-07	Up
ENSGALG00000060889	263.119	1.53614	0.278475	5.51626	3.46295e-08	6.95851e-07	Up
ENSGALG00000062558	54.7287	2.30673	0.418443	5.51265	3.53471e-08	7.09057e-07	Up
ENSGALG00000063051	132.88	1.83468	0.33286	5.51187	3.55042e-08	7.10992e-07	Up
ENSGALG00000067969	289.524	1.97508	0.358512	5.50912	3.60642e-08	7.20949e-07	Up
ENSGALG00000068304	43.8138	-2.98199	0.541313	-5.50882	3.61243e-08	7.20949e-07	Down
ENSGALG00000063876	522.031	1.57203	0.285391	5.50834	3.62234e-08	7.21701e-07	Up
ENSGALG00000056461	48.1686	-2.65484	0.482593	-5.50119	3.77233e-08	7.5031e-07	Down
G41143	12.6947	7.33869	1.335	5.49713	3.86027e-08	7.66503e-07	Up
G5099	33.8787	-3.04574	0.554416	-5.4936	3.93823e-08	7.8066e-07	Down
G24262	22.424	6.27795	1.14319	5.49162	3.98259e-08	7.88123e-07	Up
G10007	17.6962	4.56919	0.832384	5.48928	4.03582e-08	7.97311e-07	Up
ENSGALG00000067300	429.498	1.51102	0.275324	5.48816	4.06142e-08	8.01021e-07	Up
ENSGALG00000041397	344.233	1.52833	0.278507	5.48757	4.07491e-08	8.02334e-07	Up
G18351	42.8942	-2.81483	0.513667	-5.47987	4.2564e-08	8.36665e-07	Down
ENSGALG00000067824	535.287	1.46032	0.266543	5.47872	4.28416e-08	8.40713e-07	Up
G24382	20.6045	5.57488	1.01772	5.47783	4.30569e-08	8.43528e-07	Up
ENSGALG00000062472	21.6873	3.92489	0.717258	5.47208	4.44791e-08	8.69937e-07	Up
G38894	25.8038	-3.84557	0.70317	-5.4689	4.52842e-08	8.8421e-07	Down
ENSGALG00000054925	154.89	-1.92685	0.352447	-5.46707	4.57544e-08	8.91907e-07	Down
ENSGALG00000061302	71.7138	-2.73798	0.502095	-5.45311	4.94972e-08	9.63267e-07	Down
G16569	23.8086	-4.95247	0.908738	-5.44984	5.04161e-08	9.79524e-07	Down
G40566	79.1373	-2.08846	0.383676	-5.44329	5.23049e-08	1.01454e-06	Down
ENSGALG00000049396	154.432	-1.80804	0.33251	-5.43755	5.40197e-08	1.04607e-06	Down
ENSGALG00000063213	244.506	2.33258	0.429755	5.42771	5.70824e-08	1.10356e-06	Up
ENSGALG00000065368	30.7867	-3.23681	0.596937	-5.42236	5.88159e-08	1.13521e-06	Down
G32946	27.0855	3.09588	0.571082	5.42107	5.9242e-08	1.14155e-06	Up
ENSGALG00000058525	204.214	-1.75553	0.323926	-5.41955	5.97488e-08	1.14943e-06	Down
G532	23.3703	-4.93447	0.911249	-5.41506	6.12688e-08	1.17674e-06	Down
ENSGALG00000066996	62.7319	-2.19404	0.405382	-5.41229	6.22245e-08	1.19315e-06	Down
G33806	1079.37	-1.60704	0.297029	-5.41038	6.2891e-08	1.20396e-06	Down
G24407	108.992	1.95081	0.360597	5.40994	6.30473e-08	1.20498e-06	Up
ENSGALG00000057267	143.997	-2.03739	0.376948	-5.40495	6.48255e-08	1.23696e-06	Down
ENSGALG00000065440	535.922	-1.57994	0.292371	-5.40386	6.52207e-08	1.24248e-06	Down
ENSGALG00000067209	303.536	-1.46635	0.271494	-5.40103	6.62586e-08	1.2602e-06	Down
ENSGALG00000063021	87.1486	1.8417	0.341016	5.40062	6.64112e-08	1.26106e-06	Up
ENSGALG00000001525	2569.35	-1.54226	0.285614	-5.39979	6.67188e-08	1.26205e-06	Down
ENSGALG00000056006	36.2613	-2.70635	0.501212	-5.39961	6.67858e-08	1.26205e-06	Down
G40732	36.2613	-2.70635	0.501212	-5.39961	6.67858e-08	1.26205e-06	Down
ENSGALG00000061900	153.694	1.67666	0.31062	5.39779	6.74659e-08	1.27209e-06	Up
ENSGALG00000067255	17.6541	4.9426	0.915701	5.39761	6.75339e-08	1.27209e-06	Up
ENSGALG00000026005	202.352	8.02971	1.488	5.39633	6.80194e-08	1.27763e-06	Up
G41018	69.8645	-2.00774	0.372061	-5.39626	6.80457e-08	1.27763e-06	Down
ENSGALG00000064249	58.2364	2.22786	0.413051	5.39367	6.90331e-08	1.29263e-06	Up
G26932	28.3154	3.0595	0.567248	5.39359	6.90649e-08	1.29263e-06	Up
G39861	51.2678	-2.25982	0.420109	-5.37913	7.48454e-08	1.39858e-06	Down
G15687	56.0408	2.4929	0.463534	5.37804	7.53025e-08	1.40489e-06	Up
G19516	81.7595	2.07956	0.386843	5.37571	7.62816e-08	1.4209e-06	Up
G37449	17.6531	5.35043	0.995622	5.37396	7.70278e-08	1.43252e-06	Up
ENSGALG00000059722	37.3688	-2.96832	0.553338	-5.36438	8.12257e-08	1.5082e-06	Down
G4035	57.4369	-2.18208	0.406974	-5.36171	8.24384e-08	1.5283e-06	Down
ENSGALG00000048220	65.8414	2.04309	0.381272	5.35861	8.38656e-08	1.54986e-06	Up
ENSGALG00000055370	111.227	1.83896	0.343179	5.35862	8.38623e-08	1.54986e-06	Up
G31126	41.2061	-2.5266	0.471641	-5.35704	8.45965e-08	1.56091e-06	Down
ENSGALG00000063376	62.1377	2.22832	0.416499	5.35013	8.78923e-08	1.61918e-06	Up
ENSGALG00000024288	192.193	-2.1116	0.39496	-5.34636	8.97428e-08	1.65068e-06	Down
G11315	18.3712	4.15236	0.777846	5.33828	9.3834e-08	1.72323e-06	Up
G17822	11.5082	7.19532	1.34818	5.33705	9.44731e-08	1.73225e-06	Up
ENSGALG00000060348	34.1059	-2.98361	0.559294	-5.33459	9.57584e-08	1.75308e-06	Down
ENSGALG00000057506	21.3994	-4.80591	0.901107	-5.33334	9.64204e-08	1.76245e-06	Down
G7841	229.077	2.18392	0.40962	5.33157	9.73697e-08	1.77704e-06	Up
G23970	17.1317	4.86421	0.912635	5.32985	9.82964e-08	1.79116e-06	Up
ENSGALG00000068283	132.233	1.6333	0.306599	5.32715	9.97659e-08	1.81512e-06	Up
ENSGALG00000053930	156.942	-2.04798	0.385143	-5.31746	1.05225e-07	1.91147e-06	Down
ENSGALG00000062799	411.774	-1.66005	0.312254	-5.31635	1.05869e-07	1.9202e-06	Down
G19770	19.9821	3.95192	0.743491	5.31536	1.06446e-07	1.92768e-06	Up
G30206	11.5306	7.20092	1.35605	5.31023	1.0949e-07	1.97976e-06	Up
ENSGALG00000054787	146.031	-3.02319	0.569438	-5.30907	1.10187e-07	1.98929e-06	Down
ENSGALG00000049876	52.5172	2.4336	0.458748	5.30487	1.12751e-07	2.03246e-06	Up
G38216	19.6575	3.92521	0.740941	5.2976	1.17335e-07	2.11185e-06	Up
ENSGALG00000062999	67.071	2.07597	0.392019	5.29559	1.18636e-07	2.13199e-06	Up
G38203	28.9394	2.94555	0.557247	5.28591	1.25085e-07	2.24445e-06	Up
ENSGALG00000067146	21.4428	-4.17816	0.792446	-5.27249	1.34587e-07	2.41127e-06	Down
ENSGALG00000056550	50.8433	2.37371	0.450286	5.27156	1.3527e-07	2.41246e-06	Up
ENSGALG00000058004	104.189	-1.73551	0.329196	-5.27197	1.3497e-07	2.41246e-06	Down
G25112	20.4226	-4.75117	0.901243	-5.27179	1.35098e-07	2.41246e-06	Down
G30400	21.5892	3.56496	0.676665	5.26843	1.37595e-07	2.4502e-06	Up
ENSGALG00000055425	22.8633	3.88197	0.737516	5.26357	1.41283e-07	2.51206e-06	Up
G40037	27.9895	-3.40768	0.647698	-5.26122	1.43106e-07	2.54063e-06	Down
ENSGALG00000064939	71.7637	-3.09153	0.587904	-5.25856	1.4519e-07	2.57372e-06	Down
G41463	19.3594	6.06121	1.1533	5.25554	1.47594e-07	2.61239e-06	Up
ENSGALG00000055908	167.364	1.53847	0.29298	5.25113	1.51171e-07	2.67167e-06	Up
ENSGALG00000061280	37.8496	2.39903	0.456912	5.25053	1.51659e-07	2.67627e-06	Up
G17323	129.214	1.8336	0.34932	5.24904	1.52895e-07	2.69402e-06	Up
ENSGALG00000057536	19.8272	3.88633	0.740827	5.24593	1.55495e-07	2.73573e-06	Up
G1862	316.777	2.24403	0.427932	5.2439	1.57214e-07	2.76183e-06	Up
ENSGALG00000054567	11.0657	7.14011	1.36181	5.24311	1.57896e-07	2.76866e-06	Up
ENSGALG00000061647	52.4411	2.3265	0.443744	5.2429	1.58074e-07	2.76866e-06	Up
ENSGALG00000059878	127.043	1.74944	0.333771	5.24143	1.59339e-07	2.78665e-06	Up
G40700	103.32	-2.24938	0.429349	-5.23904	1.61412e-07	2.8187e-06	Down
G40868	170.375	-2.05267	0.391944	-5.23714	1.63087e-07	2.84373e-06	Down
ENSGALG00000067176	67.5531	2.19796	0.420124	5.2317	1.67959e-07	2.92433e-06	Up
G31310	203.274	1.53105	0.292698	5.23083	1.68754e-07	2.93382e-06	Up
G19193	180.059	1.73123	0.331084	5.22897	1.70459e-07	2.95907e-06	Up
ENSGALG00000064358	23.7357	-3.71197	0.710424	-5.22501	1.74142e-07	3.01855e-06	Down
ENSGALG00000060967	131.796	-1.95354	0.373904	-5.2247	1.7444e-07	3.01926e-06	Down
G19852	26.4574	3.09571	0.59267	5.22333	1.75731e-07	3.03712e-06	Up
G36546	47.2007	2.23417	0.428007	5.21994	1.78977e-07	3.08866e-06	Up
ENSGALG00000066892	1232.17	1.30814	0.250623	5.21953	1.79378e-07	3.09105e-06	Up
ENSGALG00000061945	22.3284	3.44361	0.659949	5.21799	1.80878e-07	3.11232e-06	Up
ENSGALG00000056953	171.242	-1.51334	0.290152	-5.21569	1.83138e-07	3.14199e-06	Down
ENSGALG00000067037	52.7481	-2.52068	0.483275	-5.21583	1.82993e-07	3.14199e-06	Down
ENSGALG00000064438	128.053	1.86705	0.358336	5.21033	1.88501e-07	3.22928e-06	Up
G6286	15.756	4.73852	0.910002	5.20716	1.91754e-07	3.28022e-06	Up
G7466	11.2407	7.15983	1.37662	5.20103	1.98189e-07	3.38537e-06	Up
G11568	10.5878	7.07489	1.3617	5.19562	2.04039e-07	3.48023e-06	Up
G24931	124.933	1.84459	0.355178	5.19341	2.06479e-07	3.51673e-06	Up
G36749	17.1012	6.79088	1.30773	5.19287	2.07079e-07	3.52184e-06	Up
G9159	45.9557	2.61774	0.504394	5.18988	2.1043e-07	3.57366e-06	Up
G19748	305.5	1.64672	0.317348	5.18901	2.11417e-07	3.58522e-06	Up
G20566	41.3355	-2.74492	0.529171	-5.18721	2.13463e-07	3.6147e-06	Down
ENSGALG00000068548	1095.48	-1.92861	0.371933	-5.18537	2.15585e-07	3.64537e-06	Down
ENSGALG00000048145	48.6607	3.10507	0.598897	5.18465	2.16422e-07	3.65426e-06	Up
G28079	19.0653	3.74982	0.723456	5.1832	2.18115e-07	3.67756e-06	Up
ENSGALG00000062247	37.2422	3.13651	0.605307	5.18169	2.19888e-07	3.70213e-06	Up
ENSGALG00000059159	84.7653	1.89876	0.366623	5.17906	2.2301e-07	3.74931e-06	Up
G2516	17.095	4.96932	0.959571	5.17868	2.23458e-07	3.75148e-06	Up
ENSGALG00000063303	44.7114	2.70266	0.522648	5.17109	2.32739e-07	3.9017e-06	Up
ENSGALG00000061014	107.479	-2.00799	0.388581	-5.16749	2.37265e-07	3.9719e-06	Down
ENSGALG00000067093	24.3981	-3.19862	0.619148	-5.16616	2.38948e-07	3.99438e-06	Down
G1004	21.7531	3.2028	0.620077	5.16517	2.40216e-07	4.00986e-06	Up
ENSGALG00000060995	789.228	-1.92258	0.372247	-5.1648	2.40699e-07	4.01221e-06	Down
G5767	10.5872	7.07831	1.37224	5.15823	2.49289e-07	4.14951e-06	Up
G36699	12.0757	-6.88573	1.33636	-5.1526	2.56893e-07	4.27003e-06	Down
ENSGALG00000057966	150.144	-1.64617	0.320344	-5.13877	2.76536e-07	4.59004e-06	Down
G4840	126.224	1.78704	0.347778	5.13845	2.77016e-07	4.59151e-06	Up
ENSGALG00000063149	85.5876	-1.9057	0.37106	-5.13581	2.80927e-07	4.64976e-06	Down
G26907	91.5838	1.93717	0.377381	5.13321	2.84845e-07	4.70796e-06	Up
ENSGALG00000053762	60.9073	-2.15603	0.420197	-5.131	2.88206e-07	4.75681e-06	Down
G17365	25.177	4.34364	0.846721	5.12995	2.89822e-07	4.77677e-06	Up
ENSGALG00000065238	43.611	2.15874	0.420874	5.12918	2.91002e-07	4.78949e-06	Up
ENSGALG00000062148	45.1365	-2.47719	0.482991	-5.12885	2.91516e-07	4.79123e-06	Down
ENSGALG00000056555	372.175	-1.52345	0.297077	-5.12813	2.92637e-07	4.80293e-06	Down
G5031	30.6121	2.98876	0.583627	5.12102	3.03891e-07	4.98068e-06	Up
G17849	130.154	1.6926	0.330577	5.12012	3.0534e-07	4.99049e-06	Up
G38569	30.12	-2.99916	0.585735	-5.12034	3.04989e-07	4.99049e-06	Down
G11566	21.5188	3.73458	0.730365	5.1133	3.16571e-07	5.16685e-06	Up
ENSGALG00000062431	310.365	-1.53831	0.300942	-5.11165	3.19352e-07	5.20499e-06	Down
G31122	111.727	-1.89981	0.371793	-5.10986	3.22405e-07	5.24746e-06	Down
ENSGALG00000067855	19.2414	-4.31559	0.844864	-5.10803	3.25529e-07	5.29097e-06	Down
G30205	15.7676	6.67912	1.30787	5.10687	3.27538e-07	5.31627e-06	Up
ENSGALG00000063471	23.5018	-3.72646	0.729833	-5.10591	3.29198e-07	5.33583e-06	Down
G8761	16.0115	4.7232	0.925423	5.10383	3.32852e-07	5.38761e-06	Up
G14710	19.6975	3.85122	0.754914	5.10153	3.36913e-07	5.44582e-06	Up
ENSGALG00000060361	27.0956	2.71775	0.532851	5.10039	3.38962e-07	5.47141e-06	Up
G33396	22.6298	3.38258	0.663376	5.09904	3.41388e-07	5.50301e-06	Up
ENSGALG00000063870	465.499	-1.42254	0.279691	-5.08611	3.65484e-07	5.88333e-06	Down
G37084	39.2684	2.392	0.470381	5.08524	3.67164e-07	5.90228e-06	Up
G20651	52.7512	-2.3733	0.467021	-5.08179	3.73903e-07	6.0024e-06	Down
ENSGALG00000062528	35.7329	2.36226	0.465591	5.07368	3.902e-07	6.25546e-06	Up
ENSGALG00000060855	18.6551	-4.58339	0.903601	-5.07236	3.92914e-07	6.29037e-06	Down
G8568	29.9519	2.86699	0.565885	5.06639	4.05436e-07	6.48201e-06	Up
G5020	119.824	1.70907	0.337431	5.06495	4.0851e-07	6.52227e-06	Up
G3993	15.893	4.14509	0.819043	5.06089	4.17308e-07	6.65368e-06	Up
G34999	311.512	1.73772	0.343715	5.0557	4.28822e-07	6.82799e-06	Up
G22626	23.4999	-3.73284	0.738678	-5.05341	4.33999e-07	6.90105e-06	Down
ENSGALG00000055471	16.8099	5.85083	1.15864	5.04973	4.42428e-07	7.02556e-06	Up
G12147	522.015	-2.36877	0.470725	-5.03217	4.84956e-07	7.69049e-06	Down
G9380	17.7173	3.53859	0.703831	5.02761	4.96624e-07	7.86488e-06	Up
ENSGALG00000057738	286.431	1.42002	0.282637	5.02418	5.05595e-07	7.99616e-06	Up
G35101	10.0117	6.99461	1.39313	5.02078	5.14633e-07	8.12816e-06	Up
ENSGALG00000062409	17.7866	-4.53694	0.903818	-5.01975	5.17383e-07	8.16061e-06	Down
G38002	91.1926	-1.83357	0.365319	-5.01911	5.19122e-07	8.17704e-06	Down
G11103	58.5659	-2.33992	0.466256	-5.01854	5.2065e-07	8.19011e-06	Down
G19669	52.368	-2.73698	0.545422	-5.0181	5.21863e-07	8.19821e-06	Down
G5840	18.4346	-4.99827	0.996586	-5.01539	5.29262e-07	8.30332e-06	Down
ENSGALG00000063035	207.474	1.52346	0.303813	5.01447	5.31805e-07	8.33208e-06	Up
ENSGALG00000055430	710.777	-1.30554	0.26057	-5.01033	5.4337e-07	8.50193e-06	Down
ENSGALG00000058796	325.104	-1.61173	0.321728	-5.00959	5.45467e-07	8.52337e-06	Down
G5666	22.1385	3.08114	0.615975	5.00205	5.67226e-07	8.85159e-06	Up
ENSGALG00000055843	52.7786	2.185	0.437435	4.99503	5.88262e-07	9.16767e-06	Up
ENSGALG00000066732	415.92	-1.3961	0.279809	-4.98948	6.05436e-07	9.4228e-06	Down
G28806	1016.1	-1.41454	0.284015	-4.98051	6.34174e-07	9.857e-06	Down
ENSGALG00000060089	110.322	-1.6659	0.335024	-4.97247	6.61045e-07	1.02611e-05	Down
G1827	41.5221	2.54782	0.512464	4.97171	6.63636e-07	1.02877e-05	Up
ENSGALG00000062111	19.6661	4.6719	0.940591	4.96698	6.80034e-07	1.05158e-05	Up
G25651	15.7222	4.69205	0.944654	4.96695	6.80142e-07	1.05158e-05	Up
ENSGALG00000059240	1675.08	1.81218	0.36498	4.96515	6.86491e-07	1.0586e-05	Up
G29617	9.9414	6.98245	1.40624	4.96535	6.85786e-07	1.0586e-05	Up
ENSGALG00000063432	16.3496	3.91056	0.78776	4.96415	6.90022e-07	1.06265e-05	Up
G20745	17.4606	-6.44456	1.29866	-4.96248	6.96005e-07	1.07046e-05	Down
G4846	28.5896	2.98171	0.60104	4.96091	7.01625e-07	1.07769e-05	Up
G878	18.2016	-4.56499	0.920813	-4.95756	7.13823e-07	1.09499e-05	Down
G31981	170.745	-1.5135	0.305335	-4.95685	7.16457e-07	1.0976e-05	Down
G28809	10.1396	7.01393	1.41514	4.95636	7.18268e-07	1.09894e-05	Up
ENSGALG00000055916	20.835	-3.71067	0.749517	-4.95075	7.39274e-07	1.12667e-05	Down
G15436	10.3091	7.03531	1.42102	4.95088	7.38793e-07	1.12667e-05	Up
G1770	39.0925	-2.44534	0.493928	-4.95081	7.39061e-07	1.12667e-05	Down
G18805	18.9394	-3.99795	0.80801	-4.94789	7.50211e-07	1.14186e-05	Down
ENSGALG00000055979	50.8684	2.9097	0.588506	4.94421	7.64546e-07	1.16217e-05	Up
G29862	17.539	-6.45254	1.30523	-4.94359	7.66967e-07	1.16434e-05	Down
G4296	20.3264	-5.74066	1.16338	-4.93445	8.03765e-07	1.21863e-05	Down
ENSGALG00000067008	98.1717	1.68219	0.340998	4.93314	8.09167e-07	1.22524e-05	Up
ENSGALG00000058094	226.349	1.34753	0.273749	4.92252	8.54373e-07	1.29202e-05	Up
ENSGALG00000065672	169.416	2.25368	0.457981	4.9209	8.61487e-07	1.3011e-05	Up
G11361	139.579	1.61883	0.329045	4.91978	8.66411e-07	1.30685e-05	Up
G23149	69.559	-1.99148	0.405123	-4.91575	8.84448e-07	1.33235e-05	Down
G36620	21.7745	3.05315	0.621264	4.91442	8.90454e-07	1.33968e-05	Up
G40564	22.2806	2.94173	0.598867	4.91216	9.00804e-07	1.35351e-05	Up
G17457	114.39	-1.65838	0.337943	-4.9073	9.23396e-07	1.38568e-05	Down
G15964	61.7016	1.92483	0.392273	4.90688	9.25383e-07	1.38689e-05	Up
ENSGALG00000059171	18.4859	3.49082	0.711792	4.90426	9.37779e-07	1.40368e-05	Up
G20008	27.8612	-2.62495	0.53588	-4.89838	9.66298e-07	1.44452e-05	Down
ENSGALG00000066498	15.5943	3.73699	0.762958	4.89803	9.6802e-07	1.44526e-05	Up
G9880	46.6681	-2.12703	0.434465	-4.89573	9.79401e-07	1.46039e-05	Down
ENSGALG00000055524	159.519	1.64109	0.335436	4.89242	9.96029e-07	1.4833e-05	Up
G41447	51.8393	-2.28229	0.466797	-4.88925	1.01219e-06	1.50546e-05	Down
ENSGALG00000066170	230.215	-1.38091	0.282487	-4.88838	1.01667e-06	1.50829e-05	Down
G5954	230.215	-1.38091	0.282487	-4.88838	1.01667e-06	1.50829e-05	Down
G28705	128.271	1.48874	0.304858	4.88339	1.04276e-06	1.54505e-05	Up
G15449	19.2613	3.48362	0.7138	4.88039	1.05876e-06	1.56678e-05	Up
G29619	156.088	2.13976	0.438476	4.88001	1.06082e-06	1.56785e-05	Up
ENSGALG00000051195	67.2889	1.82862	0.374794	4.87899	1.06633e-06	1.57401e-05	Up
G41676	33.6993	2.36937	0.486014	4.87511	1.08749e-06	1.60323e-05	Up
ENSGALG00000058169	32.2987	-2.5786	0.52899	-4.87457	1.09044e-06	1.60556e-05	Down
ENSGALG00000063099	32.3451	2.53925	0.521013	4.87367	1.09546e-06	1.61093e-05	Up
ENSGALG00000051507	49.7024	2.30672	0.473337	4.87331	1.09742e-06	1.6118e-05	Up
G8509	216.547	1.39347	0.28598	4.87261	1.10136e-06	1.61555e-05	Up
G29785	207.903	1.66779	0.34244	4.87031	1.11421e-06	1.63237e-05	Up
G36755	13.7146	6.474	1.32976	4.86856	1.12413e-06	1.64485e-05	Up
G19606	14.6101	5.15056	1.05964	4.86065	1.17001e-06	1.70864e-05	Up
G19608	4079.93	1.19496	0.245848	4.86054	1.17064e-06	1.70864e-05	Up
ENSGALG00000056470	14.2526	4.30661	0.887451	4.85278	1.21742e-06	1.77471e-05	Up
G40169	17.5409	-4.52506	0.933112	-4.84943	1.23814e-06	1.80268e-05	Down
ENSGALG00000050697	9.89775	-6.60391	1.36388	-4.84201	1.2853e-06	1.86902e-05	Down
ENSGALG00000061351	3229.58	-1.28011	0.264495	-4.83982	1.29956e-06	1.88741e-05	Down
ENSGALG00000053069	185.804	-1.59634	0.329967	-4.8379	1.31221e-06	1.90344e-05	Down
G23671	60.9486	1.8897	0.390928	4.83389	1.3389e-06	1.93974e-05	Up
ENSGALG00000064306	85.9336	-1.64516	0.340356	-4.83364	1.34058e-06	1.93979e-05	Down
G3200	501.569	-1.7404	0.360574	-4.82675	1.38777e-06	2.0056e-05	Down
ENSGALG00000063530	9.99626	-6.61025	1.37157	-4.81948	1.4393e-06	2.07496e-05	Down
G15102	9.99626	-6.61025	1.37157	-4.81948	1.4393e-06	2.07496e-05	Down
G25423	54.8882	-3.49826	0.72615	-4.81754	1.45341e-06	2.09273e-05	Down
ENSGALG00000051784	32.142	2.67439	0.555685	4.81277	1.4885e-06	2.14063e-05	Up
G3913	8.88533	6.82657	1.42051	4.8057	1.54209e-06	2.21498e-05	Up
G24894	26.1469	2.59966	0.54111	4.80431	1.55285e-06	2.22771e-05	Up
ENSGALG00000056800	99.9025	-2.74291	0.571296	-4.80121	1.57709e-06	2.25972e-05	Down
G35447	12.9797	6.38906	1.33327	4.79203	1.65101e-06	2.36275e-05	Up
ENSGALG00000052570	56.2065	2.1133	0.441095	4.79103	1.65931e-06	2.37174e-05	Up
G3731	28.837	-2.69469	0.562531	-4.79031	1.66528e-06	2.37738e-05	Down
ENSGALG00000064399	23.459	2.68654	0.560887	4.7898	1.66944e-06	2.37753e-05	Up
G2020	23.459	2.68654	0.560887	4.7898	1.66944e-06	2.37753e-05	Up
ENSGALG00000030338	32.1082	-2.38226	0.497402	-4.78941	1.67274e-06	2.37935e-05	Down
ENSGALG00000064658	16.1261	-4.38115	0.91539	-4.7861	1.70053e-06	2.41595e-05	Down
G2515	9.13407	6.86493	1.43544	4.78246	1.73166e-06	2.45178e-05	Up
G3454	15.4255	-6.26694	1.31041	-4.78241	1.73202e-06	2.45178e-05	Down
G5085	104.355	-2.14143	0.447742	-4.78274	1.72926e-06	2.45178e-05	Down
G14809	117.459	1.61901	0.338813	4.77847	1.76637e-06	2.4974e-05	Up
G21001	10.0179	-6.61535	1.38511	-4.77606	1.78767e-06	2.52447e-05	Down
ENSGALG00000057212	293.37	1.58074	0.331333	4.77086	1.83441e-06	2.58736e-05	Up
G30122	15.4828	-4.3229	0.906623	-4.76814	1.85938e-06	2.61628e-05	Down
G3709	8.25292	6.71808	1.4089	4.7683	1.85782e-06	2.61628e-05	Up
G41082	186.441	-1.46807	0.308152	-4.76412	1.89682e-06	2.66578e-05	Down
ENSGALG00000049107	145.063	1.59807	0.335505	4.76318	1.90569e-06	2.67503e-05	Up
ENSGALG00000059397	93.5499	-1.95985	0.411626	-4.76123	1.92417e-06	2.69748e-05	Down
G5022	13.2085	4.95587	1.04093	4.76101	1.92628e-06	2.69748e-05	Up
ENSGALG00000054380	68.976	-1.90025	0.399528	-4.75624	1.97229e-06	2.75861e-05	Down
G17383	9.70128	-6.57772	1.38314	-4.75563	1.97829e-06	2.76372e-05	Down
ENSGALG00000056483	44.6204	1.97588	0.415865	4.75125	2.02159e-06	2.8175e-05	Up
G29140	36.3214	-2.77862	0.584811	-4.75131	2.02104e-06	2.8175e-05	Down
ENSGALG00000064186	24.1847	-2.83372	0.59669	-4.74907	2.04352e-06	2.84469e-05	Down
G35056	16.0997	-4.38706	0.924107	-4.74735	2.06095e-06	2.86555e-05	Down
G31314	44.5354	2.06294	0.434597	4.74679	2.06667e-06	2.8701e-05	Up
G13305	14.8911	-6.21268	1.30944	-4.74455	2.08974e-06	2.89872e-05	Down
ENSGALG00000056110	7.95585	6.66336	1.40563	4.74049	2.13207e-06	2.95393e-05	Up
G25648	8.48169	6.7565	1.42551	4.73972	2.14017e-06	2.96166e-05	Up
ENSGALG00000046723	290.238	1.26282	0.266492	4.73867	2.15124e-06	2.97347e-05	Up
G8324	9.72755	-6.57087	1.38695	-4.73764	2.16223e-06	2.98515e-05	Down
G23008	62.6397	-2.01767	0.425955	-4.73682	2.17098e-06	2.9937e-05	Down
ENSGALG00000058333	37.9125	2.41196	0.509272	4.7361	2.17866e-06	3.00077e-05	Up
ENSGALG00000056021	33.4446	-2.32607	0.491452	-4.73305	2.2117e-06	3.04271e-05	Down
G35691	257.98	1.71729	0.363247	4.7276	2.27187e-06	3.12182e-05	Up
ENSGALG00000053258	35.8433	2.74199	0.580134	4.72648	2.28445e-06	3.13543e-05	Up
G39890	33.6972	-2.44691	0.517743	-4.72612	2.28854e-06	3.13738e-05	Down
ENSGALG00000066180	167.839	-1.56938	0.332189	-4.72435	2.30858e-06	3.16116e-05	Down
G5027	52.9246	1.86906	0.39641	4.71496	2.41761e-06	3.3066e-05	Up
ENSGALG00000062767	545.855	-1.48776	0.315925	-4.70924	2.48645e-06	3.3968e-05	Down
G2767	72.8183	1.80345	0.383413	4.70368	2.5552e-06	3.48665e-05	Up
ENSGALG00000060345	87.0714	1.6203	0.344568	4.7024	2.57118e-06	3.5044e-05	Up
G35446	15.0485	5.77147	1.22747	4.70193	2.57712e-06	3.50841e-05	Up
ENSGALG00000060767	72.5946	-1.97165	0.419411	-4.70098	2.58911e-06	3.52064e-05	Down
G33809	21.778	-3.29433	0.702211	-4.69137	2.71378e-06	3.68591e-05	Down
G4939	9.17482	-6.48566	1.38256	-4.69106	2.71794e-06	3.68729e-05	Down
ENSGALG00000064010	14.71	-6.19644	1.32127	-4.68976	2.73529e-06	3.70654e-05	Down
ENSGALG00000068087	42.9861	-2.01708	0.430953	-4.68051	2.86157e-06	3.87318e-05	Down
G16004	34.9932	2.27468	0.486259	4.67793	2.89785e-06	3.91778e-05	Up
ENSGALG00000066308	64.1432	1.80627	0.386516	4.67322	2.96516e-06	4.00415e-05	Up
ENSGALG00000056122	89.1091	1.71181	0.366325	4.67291	2.9696e-06	4.00555e-05	Up
ENSGALG00000064324	245.01	-1.42999	0.306083	-4.6719	2.98426e-06	4.01609e-05	Down
G5634	83.7549	1.65071	0.353323	4.67195	2.98348e-06	4.01609e-05	Up
G6285	7.85159	6.64228	1.42371	4.66548	3.079e-06	4.13884e-05	Up
G10963	148.629	1.81327	0.388835	4.66335	3.11106e-06	4.17715e-05	Up
ENSGALG00000062415	25.7839	-2.93077	0.628821	-4.66074	3.15073e-06	4.22557e-05	Down
ENSGALG00000066587	6522.51	-1.16306	0.249907	-4.65396	3.25626e-06	4.36212e-05	Down
G16917	1158.33	1.21478	0.261139	4.65183	3.28997e-06	4.40226e-05	Up
ENSGALG00000061352	58.3459	-1.79025	0.385074	-4.6491	3.33382e-06	4.45586e-05	Down
G17241	22.3396	-2.81738	0.606242	-4.64728	3.36347e-06	4.48527e-05	Down
G19767	11.7683	6.25257	1.34538	4.64745	3.36058e-06	4.48527e-05	Up
G23960	11.6688	6.23348	1.34152	4.64659	3.37461e-06	4.49502e-05	Up
ENSGALG00000064154	57.4326	2.04351	0.44034	4.64076	3.47122e-06	4.61846e-05	Up
ENSGALG00000062841	43.5026	-2.25928	0.48701	-4.63909	3.49951e-06	4.65082e-05	Down
G3908	16.0193	-4.7912	1.03285	-4.63884	3.50379e-06	4.65124e-05	Down
ENSGALG00000056100	84.9914	-1.90878	0.41169	-4.63644	3.54458e-06	4.69916e-05	Down
G8956	89.2369	1.68978	0.364471	4.63625	3.5479e-06	4.69916e-05	Up
ENSGALG00000052325	17.9675	3.61808	0.781236	4.63122	3.63513e-06	4.80927e-05	Up
ENSGALG00000056732	107.632	1.51977	0.328293	4.62932	3.66873e-06	4.84826e-05	Up
ENSGALG00000063386	2065.1	-1.99685	0.431517	-4.62752	3.70069e-06	4.88499e-05	Down
ENSGALG00000059846	39.2731	-2.16693	0.468304	-4.62719	3.70665e-06	4.88737e-05	Down
ENSGALG00000060726	69.7872	2.11886	0.45839	4.62239	3.79336e-06	4.99608e-05	Up
ENSGALG00000061825	12.9869	4.89319	1.05978	4.61719	3.88963e-06	5.11712e-05	Up
G34948	15.9036	-4.80849	1.0415	-4.61689	3.89532e-06	5.11888e-05	Down
G35840	25.2565	-2.61943	0.568825	-4.60499	4.12494e-06	5.41457e-05	Down
ENSGALG00000062810	14.5205	3.53946	0.769506	4.59965	4.23207e-06	5.54898e-05	Up
G41025	14.9711	-3.92501	0.85346	-4.59894	4.24643e-06	5.56159e-05	Down
G35028	60.8078	1.79342	0.390016	4.59833	4.25892e-06	5.57173e-05	Up
G39593	43.293	-2.03406	0.442497	-4.59679	4.29047e-06	5.60676e-05	Down
ENSGALG00000059677	83.2657	1.84425	0.40125	4.59628	4.30109e-06	5.61035e-05	Up
G29395	32.1848	-2.59401	0.564381	-4.59619	4.30278e-06	5.61035e-05	Down
ENSGALG00000055896	7.48173	6.57759	1.43188	4.59366	4.35532e-06	5.67255e-05	Up
ENSGALG00000059021	178.437	-1.41099	0.307297	-4.5916	4.39851e-06	5.72245e-05	Down
G39999	18.8798	-3.19172	0.695228	-4.59089	4.41358e-06	5.73569e-05	Down
ENSGALG00000063813	695.447	1.4653	0.319677	4.58367	4.56881e-06	5.93086e-05	Up
G35173	24.054	2.76383	0.603157	4.58228	4.5994e-06	5.96397e-05	Up
ENSGALG00000050382	20.4515	-3.03722	0.663167	-4.57987	4.65261e-06	6.02631e-05	Down
ENSGALG00000056521	1331.31	-1.11998	0.244582	-4.57918	4.66803e-06	6.03962e-05	Down
ENSGALG00000060707	27.5891	2.4716	0.540337	4.57418	4.7808e-06	6.1787e-05	Up
ENSGALG00000063913	129.384	-1.49576	0.327244	-4.57078	4.85912e-06	6.27302e-05	Down
G37537	15.3714	-5.34384	1.16921	-4.57048	4.8661e-06	6.27513e-05	Down
ENSGALG00000056173	15.5603	-5.3622	1.17392	-4.56776	4.92961e-06	6.35005e-05	Down
ENSGALG00000068523	33.9203	-2.30339	0.504454	-4.56611	4.96855e-06	6.39319e-05	Down
ENSGALG00000060085	27.2539	2.53306	0.555019	4.56392	5.02083e-06	6.45338e-05	Up
G25725	21.5495	2.71659	0.595427	4.56242	5.05663e-06	6.49229e-05	Up
ENSGALG00000055602	22.1832	-3.05855	0.671615	-4.55403	5.26287e-06	6.74971e-05	Down
ENSGALG00000065463	12.7853	4.18125	0.918295	4.55327	5.28182e-06	6.76661e-05	Up
ENSGALG00000066816	43.5545	-2.0182	0.443404	-4.55159	5.32415e-06	6.8134e-05	Down
G31459	14.6415	-4.23236	0.929947	-4.55118	5.33451e-06	6.81922e-05	Down
ENSGALG00000065695	181.466	1.35408	0.297632	4.54953	5.37655e-06	6.85802e-05	Up
G27870	34.2024	2.43563	0.535348	4.54961	5.37444e-06	6.85802e-05	Up
ENSGALG00000066247	49.5653	1.91322	0.420723	4.54746	5.42972e-06	6.91832e-05	Up
G22726	186.515	1.75582	0.386893	4.53825	5.67237e-06	7.21965e-05	Up
ENSGALG00000047138	33.7549	-2.73452	0.602704	-4.53709	5.70366e-06	7.25162e-05	Down
ENSGALG00000068311	14.7816	3.56849	0.787086	4.5338	5.79324e-06	7.35753e-05	Up
ENSGALG00000062305	27.0964	-2.50527	0.553639	-4.5251	6.03678e-06	7.65855e-05	Down
G14420	12.295	4.80999	1.06425	4.51962	6.19507e-06	7.85088e-05	Up
ENSGALG00000057188	75.3478	1.66799	0.369133	4.51866	6.2231e-06	7.8779e-05	Up
ENSGALG00000058275	203.87	-1.38813	0.307274	-4.51755	6.25603e-06	7.91105e-05	Down
G13260	33.0335	2.11412	0.468319	4.51427	6.35351e-06	8.02566e-05	Up
ENSGALG00000050512	12.8239	-5.98896	1.32799	-4.50978	6.48949e-06	8.18862e-05	Down
G29007	18.8401	2.76848	0.614142	4.50789	6.54757e-06	8.25304e-05	Up
ENSGALG00000058313	8.30527	-6.34967	1.409	-4.50651	6.59019e-06	8.28895e-05	Down
G33834	58.0611	-1.91936	0.425899	-4.50661	6.58714e-06	8.28895e-05	Down
ENSGALG00000063194	97.327	1.48976	0.330784	4.50372	6.67731e-06	8.38953e-05	Up
ENSGALG00000048953	65.0631	1.76275	0.391527	4.50224	6.7241e-06	8.43928e-05	Up
ENSGALG00000060658	14.1323	-4.62509	1.02746	-4.50146	6.74896e-06	8.46144e-05	Down
G13299	14.2801	-4.64594	1.03232	-4.50049	6.77981e-06	8.49105e-05	Down
ENSGALG00000054208	130.393	1.56296	0.347336	4.49984	6.80038e-06	8.50772e-05	Up
ENSGALG00000059640	71.9133	1.84693	0.410476	4.49948	6.8119e-06	8.51306e-05	Up
ENSGALG00000065310	23.1384	-2.75551	0.612622	-4.49789	6.86317e-06	8.56801e-05	Down
G17631	102.64	-1.54064	0.342826	-4.49394	6.99171e-06	8.71921e-05	Down
G31575	34.408	2.13614	0.475379	4.49356	7.00435e-06	8.7257e-05	Up
G3994	12.6217	3.79318	0.844998	4.48898	7.15652e-06	8.9058e-05	Up
ENSGALG00000057321	12.9822	3.64604	0.812267	4.48872	7.16534e-06	8.90734e-05	Up
ENSGALG00000055850	28.9742	3.00441	0.669366	4.48845	7.17438e-06	8.90914e-05	Up
ENSGALG00000059350	74.164	-1.67158	0.372932	-4.48227	7.38548e-06	9.16159e-05	Down
G1114	33.3121	-2.26695	0.505787	-4.48202	7.39402e-06	9.16249e-05	Down
G10006	12.8039	5.43856	1.21392	4.48017	7.45835e-06	9.23246e-05	Up
G19119	41.748	-2.2831	0.51018	-4.4751	7.63762e-06	9.44441e-05	Down
ENSGALG00000068402	192.99	1.33773	0.29904	4.47342	7.69785e-06	9.50887e-05	Up
G12620	18.646	-3.52924	0.789025	-4.47291	7.71621e-06	9.52152e-05	Down
G26165	7.92333	-6.28119	1.40548	-4.46906	7.85649e-06	9.68445e-05	Down
G25191	27.2848	-3.16531	0.709124	-4.4637	8.05573e-06	9.91962e-05	Down
G6529	39.1901	2.24873	0.504335	4.45881	8.24155e-06	0.000101378	Up
G23537	26.9912	-2.42683	0.544313	-4.45853	8.25245e-06	0.000101406	Down
G41846	8.11092	6.68844	1.50033	4.45797	8.27404e-06	0.000101565	Up
ENSGALG00000060603	14.5996	-4.22684	0.949212	-4.453	8.46798e-06	0.000103837	Down
ENSGALG00000067531	13.1189	-6.03409	1.35554	-4.45142	8.53031e-06	0.000104383	Down
G19061	56.4393	-1.79625	0.403523	-4.45142	8.53035e-06	0.000104383	Down
ENSGALG00000058813	227.289	1.26244	0.283629	4.45102	8.54616e-06	0.000104468	Up
ENSGALG00000058785	49.2832	1.84615	0.415899	4.43894	9.04027e-06	0.000110383	Up
G32072	5102.95	-1.16054	0.261457	-4.43874	9.04885e-06	0.000110383	Down
ENSGALG00000059831	39.1514	-2.1824	0.491761	-4.43793	9.08294e-06	0.000110684	Down
G17624	15.9183	-3.73757	0.842458	-4.43651	9.14306e-06	0.000111301	Down
G14705	10.54	6.08855	1.37265	4.43562	9.18096e-06	0.000111646	Up
ENSGALG00000057335	51.334	-1.92291	0.433566	-4.4351	9.20293e-06	0.000111798	Down
ENSGALG00000064555	225.167	-1.30254	0.293786	-4.43364	9.26567e-06	0.000112443	Down
G17991	25.0935	2.3993	0.541296	4.43251	9.31443e-06	0.000112918	Up
G6913	297.391	-1.30325	0.294054	-4.43201	9.33568e-06	0.000113059	Down
ENSGALG00000054608	12.4627	-5.95043	1.34277	-4.43144	9.36046e-06	0.000113242	Down
ENSGALG00000046857	53.8842	-1.93007	0.435567	-4.43117	9.37242e-06	0.00011327	Down
G13768	16.5779	-3.78966	0.855427	-4.43014	9.41729e-06	0.000113695	Down
G3509	34.9927	2.73314	0.617437	4.42659	9.57332e-06	0.00011546	Up
ENSGALG00000057433	12.4619	-5.95517	1.34575	-4.42516	9.63727e-06	0.000116112	Down
ENSGALG00000057872	583.37	-1.40797	0.31863	-4.41883	9.92348e-06	0.000119438	Down
G18263	247.857	-1.40719	0.318526	-4.41782	9.97027e-06	0.000119878	Down
G517	21.9203	-2.78238	0.629873	-4.41738	9.99068e-06	0.000120001	Down
G19615	391.367	1.57981	0.357692	4.41668	1.00226e-05	0.000120261	Up
ENSGALG00000056973	1327.67	-1.12824	0.255498	-4.41583	1.00624e-05	0.000120615	Down
ENSGALG00000066105	58.0564	-1.80984	0.40991	-4.41522	1.00908e-05	0.000120832	Down
ENSGALG00000053777	31.1821	-2.48034	0.562026	-4.41321	1.01849e-05	0.000121835	Down
ENSGALG00000059918	64.4226	1.60282	0.363282	4.41206	1.02392e-05	0.000122251	Up
ENSGALG00000065823	12.624	4.53146	1.02707	4.41203	1.02406e-05	0.000122251	Up
ENSGALG00000053906	16.1959	-3.32826	0.754614	-4.41055	1.0311e-05	0.000122967	Down
ENSGALG00000059771	36.68	2.21868	0.503197	4.40917	1.0377e-05	0.000123628	Up
ENSGALG00000063624	228.623	-1.56021	0.354206	-4.4048	1.05883e-05	0.000126018	Down
ENSGALG00000067876	11.2753	4.26919	0.969755	4.40234	1.07089e-05	0.000127324	Up
ENSGALG00000055192	30.6474	-2.24019	0.509034	-4.40087	1.07818e-05	0.000128061	Down
G16513	14.4964	-3.89167	0.88494	-4.39766	1.09423e-05	0.000129836	Down
ENSGALG00000059974	94.5882	1.40515	0.319722	4.39492	1.10813e-05	0.000131353	Up
G28117	7.51556	6.57881	1.49768	4.39266	1.11972e-05	0.000132592	Up
ENSGALG00000063244	6.46738	6.3648	1.44923	4.39186	1.12384e-05	0.000132946	Up
G30325	42.2173	-2.13595	0.486725	-4.38842	1.14179e-05	0.000134934	Down
G14585	90.1969	-1.46883	0.334785	-4.3874	1.14713e-05	0.000135428	Down
ENSGALG00000052534	22.808	2.6239	0.59837	4.38508	1.15942e-05	0.000136741	Up
G2513	13.1919	3.57574	0.815908	4.38253	1.1731e-05	0.000138216	Up
ENSGALG00000055678	29.229	-2.27984	0.52024	-4.38228	1.17446e-05	0.000138238	Down
G29614	17.7556	3.12168	0.712782	4.37957	1.18913e-05	0.000139824	Up
G24891	6.7244	6.41887	1.4672	4.3749	1.21489e-05	0.00014271	Up
G33692	6.87959	6.45274	1.47502	4.37467	1.21617e-05	0.000142718	Up
G17668	24.3679	-2.75562	0.630142	-4.37302	1.22539e-05	0.000143656	Down
ENSGALG00000067139	76.5841	-1.60896	0.367973	-4.3725	1.22831e-05	0.000143854	Down
G4570	17.0365	2.82358	0.64591	4.37147	1.23414e-05	0.000144394	Up
G13639	11.9606	3.74107	0.856708	4.36679	1.26084e-05	0.00014737	Up
ENSGALG00000067042	46.8719	1.78132	0.408271	4.36309	1.2824e-05	0.000149704	Up
G21303	29.0008	2.34628	0.537776	4.36292	1.28336e-05	0.000149704	Up
ENSGALG00000059527	7.47343	-6.19462	1.42042	-4.36111	1.29407e-05	0.000150803	Down
G18273	14.2687	3.37151	0.773297	4.35992	1.3011e-05	0.000151473	Up
ENSGALG00000064670	19.4668	-3.12	0.715861	-4.35839	1.31021e-05	0.000152382	Down
G41654	28.1947	-2.57549	0.591065	-4.35737	1.31634e-05	0.000152944	Down
ENSGALG00000062331	13.7526	3.31548	0.761685	4.35283	1.34394e-05	0.000155996	Up
G30987	14.2863	-3.83478	0.881083	-4.35234	1.3469e-05	0.000156185	Down
G16904	46.7469	1.98486	0.456257	4.3503	1.3595e-05	0.00015749	Up
G41982	11.4609	6.20554	1.42743	4.34736	1.37788e-05	0.000159462	Up
G8952	6.26494	6.31959	1.45472	4.34421	1.39777e-05	0.000161604	Up
ENSGALG00000064452	12.0848	4.33097	0.99803	4.33952	1.42791e-05	0.000164927	Up
ENSGALG00000055853	95.5778	-1.41587	0.326336	-4.33869	1.43332e-05	0.00016533	Down
ENSGALG00000059066	43.1454	-1.98812	0.458244	-4.33856	1.43422e-05	0.00016533	Down
G25950	69.0261	2.31345	0.533289	4.33808	1.43736e-05	0.000165529	Up
ENSGALG00000064786	14.5999	3.54344	0.817019	4.33703	1.44421e-05	0.000166155	Up
G13080	15.0781	-3.40004	0.784193	-4.33572	1.45285e-05	0.000166985	Down
ENSGALG00000066748	13.1764	-5.11761	1.18158	-4.33116	1.48327e-05	0.000170315	Down
G30424	41.9864	-2.59878	0.600471	-4.32791	1.50532e-05	0.000172677	Down
ENSGALG00000067473	9.84997	5.98466	1.38466	4.32213	1.54532e-05	0.000177094	Up
ENSGALG00000062341	7.2574	-6.15985	1.42605	-4.31951	1.56374e-05	0.000179029	Down
ENSGALG00000061442	86.5431	5.02473	1.16369	4.31792	1.57507e-05	0.000180151	Up
ENSGALG00000062324	122.771	1.395	0.323175	4.31654	1.58495e-05	0.000181104	Up
ENSGALG00000061297	37.9318	-2.0326	0.470933	-4.31611	1.58803e-05	0.00018128	Down
ENSGALG00000068388	143.531	-1.35764	0.314597	-4.3155	1.59244e-05	0.000181607	Down
G26934	91.3139	1.46257	0.339204	4.31176	1.61958e-05	0.000184522	Up
ENSGALG00000060255	185.263	-1.37862	0.319929	-4.30913	1.639e-05	0.000186512	Down
G9230	224.669	-1.29764	0.30115	-4.30896	1.64022e-05	0.000186512	Down
ENSGALG00000067357	26.6051	-2.45609	0.570243	-4.30709	1.65416e-05	0.000187914	Down
G35074	54.5487	2.11009	0.490515	4.30179	1.69425e-05	0.000192283	Up
G24608	7.14212	-6.13639	1.42766	-4.29821	1.72181e-05	0.000195221	Down
G24487	11.0909	4.60569	1.07222	4.29547	1.74327e-05	0.000197274	Up
G33006	88.7597	-1.42868	0.332589	-4.29564	1.74188e-05	0.000197274	Down
G18046	6.08178	6.2767	1.46132	4.29522	1.74523e-05	0.000197305	Up
G41776	52.7062	1.90344	0.443211	4.29466	1.74962e-05	0.000197611	Up
G4408	6.1327	6.2869	1.46435	4.29329	1.76047e-05	0.000198645	Up
ENSGALG00000064044	18.2457	2.7798	0.647844	4.29085	1.77989e-05	0.000200643	Up
ENSGALG00000057557	29.2645	-2.22723	0.519179	-4.28991	1.78744e-05	0.000201302	Down
G40036	14.3389	-4.62131	1.0774	-4.28931	1.79229e-05	0.000201654	Down
ENSGALG00000059861	37.9892	-2.0448	0.476974	-4.28703	1.81078e-05	0.000203539	Down
G40963	931.554	1.12256	0.261918	4.28595	1.81963e-05	0.000204339	Up
ENSGALG00000066248	358.466	1.15906	0.270473	4.28533	1.82467e-05	0.000204709	Up
ENSGALG00000064708	93.6726	1.42318	0.332151	4.28474	1.82954e-05	0.000204863	Up
ENSGALG00000064856	62.2917	-1.73246	0.404324	-4.28485	1.82865e-05	0.000204863	Down
ENSGALG00000057364	310.192	-1.14477	0.267236	-4.28376	1.83763e-05	0.000205573	Down
ENSGALG00000056983	79.1436	1.69696	0.396509	4.27975	1.87103e-05	0.000209109	Up
ENSGALG00000057352	59.9187	1.83824	0.429552	4.27942	1.87377e-05	0.000209217	Up
G40004	2479.83	-1.58217	0.369741	-4.27912	1.8763e-05	0.0002093	Down
ENSGALG00000058488	74.2764	1.59299	0.37233	4.27843	1.88213e-05	0.000209752	Up
ENSGALG00000064757	19.5497	-2.95625	0.691139	-4.27735	1.8913e-05	0.000210573	Down
ENSGALG00000050643	14.1912	-4.19248	0.980948	-4.27391	1.92073e-05	0.000213445	Down
G12847	128.06	1.56354	0.365819	4.27409	1.91924e-05	0.000213445	Up
G38381	27.8635	-2.25766	0.528536	-4.27154	1.94129e-05	0.000215526	Down
G20782	7.71193	-6.23364	1.45944	-4.27126	1.94374e-05	0.000215594	Down
ENSGALG00000055665	76.2526	1.68478	0.394711	4.2684	1.96876e-05	0.000218162	Up
ENSGALG00000065883	13.2999	-4.09272	0.959438	-4.26575	1.99234e-05	0.000220567	Down
ENSGALG00000064017	122.45	1.5394	0.361285	4.2609	2.03604e-05	0.000225192	Up
G39042	1324.88	1.15444	0.271266	4.25576	2.08339e-05	0.000230213	Up
G28631	5.91628	6.2362	1.46553	4.25527	2.088e-05	0.000230504	Up
G6214	12.2258	4.85075	1.14057	4.25293	2.10991e-05	0.000232705	Up
ENSGALG00000057736	271.079	-1.18995	0.279956	-4.2505	2.13296e-05	0.000235026	Down
ENSGALG00000065792	13.4216	4.22166	0.99491	4.24326	2.20299e-05	0.000242515	Up
ENSGALG00000058454	19.0082	2.95128	0.696144	4.23947	2.24044e-05	0.000246406	Up
G19471	14.648	-3.35921	0.79261	-4.23816	2.25357e-05	0.000247618	Down
G33679	64.4279	-2.41837	0.571044	-4.235	2.2855e-05	0.000250892	Down
ENSGALG00000046053	13.5404	3.525	0.832736	4.23304	2.30553e-05	0.000252618	Up
G29620	23.8772	2.68914	0.635253	4.23318	2.30412e-05	0.000252618	Up
ENSGALG00000065616	101.518	1.36954	0.323583	4.23242	2.31195e-05	0.000253085	Up
ENSGALG00000059851	118.194	-1.29993	0.307244	-4.23092	2.32732e-05	0.000254531	Down
ENSGALG00000068181	11.8232	3.69182	0.872722	4.23024	2.33443e-05	0.00025507	Up
G23777	101.11	-2.4313	0.575073	-4.22781	2.35981e-05	0.000257604	Down
G41780	11.2446	3.99135	0.944402	4.22632	2.37542e-05	0.000259066	Up
G14456	6.7271	-6.04374	1.43024	-4.22568	2.38218e-05	0.000259563	Down
ENSGALG00000063060	225.005	1.23216	0.291621	4.2252	2.38732e-05	0.000259881	Up
G36953	12.2916	-5.01733	1.18765	-4.2246	2.3937e-05	0.000260334	Down
ENSGALG00000055369	91.3584	-1.43965	0.340993	-4.22195	2.42202e-05	0.00026317	Down
ENSGALG00000067414	242.593	-1.35853	0.321886	-4.22053	2.43734e-05	0.00026459	Down
G34319	16.7606	-2.8554	0.676683	-4.2197	2.44624e-05	0.000265311	Down
G6801	26.3086	-2.31669	0.549091	-4.21913	2.45252e-05	0.000265746	Down
ENSGALG00000060899	406.499	-1.09881	0.260863	-4.21222	2.52876e-05	0.000273754	Down
ENSGALG00000056065	57.613	-1.96256	0.466021	-4.21131	2.53889e-05	0.000274572	Down
ENSGALG00000060644	57.7402	1.82798	0.434084	4.21113	2.54099e-05	0.000274572	Up
ENSGALG00000057471	183.923	1.25951	0.29911	4.21084	2.54421e-05	0.000274667	Up
G35435	14.9309	2.95484	0.70183	4.21019	2.55153e-05	0.000275204	Up
G28903	12.3349	-5.02212	1.19309	-4.20934	2.56118e-05	0.000275991	Down
G2077	11.844	3.76791	0.89557	4.20727	2.58469e-05	0.000278269	Up
ENSGALG00000066761	34.0451	1.97838	0.470835	4.20186	2.6473e-05	0.000284749	Up
ENSGALG00000064305	153.869	-1.41247	0.336187	-4.20144	2.65222e-05	0.000285017	Down
ENSGALG00000061517	1027.36	2.17947	0.518893	4.20022	2.66653e-05	0.000286292	Up
ENSGALG00000062513	414.513	-1.45299	0.346045	-4.19886	2.68263e-05	0.000287495	Down
G40123	34.6913	2.08601	0.496797	4.19893	2.68182e-05	0.000287495	Up
ENSGALG00000061383	102.902	1.77382	0.422543	4.19797	2.69322e-05	0.000288366	Up
ENSGALG00000064545	151.988	-1.447	0.344944	-4.19489	2.72998e-05	0.000292036	Down
G36269	41.7522	2.01963	0.481957	4.19047	2.78377e-05	0.000297519	Up
G6415	25.9957	2.41883	0.577261	4.19018	2.78737e-05	0.000297632	Up
ENSGALG00000065682	17.3702	-2.76644	0.660587	-4.18785	2.81608e-05	0.000300425	Down
ENSGALG00000062805	436.713	-1.17831	0.281419	-4.18702	2.82642e-05	0.000301253	Down
ENSGALG00000048800	14.3007	3.89979	0.932815	4.18066	2.90659e-05	0.000309508	Up
G3733	6.75507	-6.05544	1.44851	-4.18046	2.90914e-05	0.000309508	Down
ENSGALG00000054159	11.1038	3.93101	0.940536	4.17954	2.92103e-05	0.000310492	Up
ENSGALG00000068369	170.235	1.2333	0.295244	4.17723	2.95083e-05	0.000313375	Up
ENSGALG00000061035	73.884	1.46126	0.3503	4.17144	3.02675e-05	0.000320858	Up
ENSGALG00000066448	523.629	1.32092	0.316647	4.17158	3.02501e-05	0.000320858	Up
ENSGALG00000055449	27.1893	2.61266	0.626787	4.16833	3.06836e-05	0.000324975	Up
G6210	21.0968	2.49519	0.59874	4.1674	3.0809e-05	0.000326009	Up
ENSGALG00000048540	82.2737	-1.44908	0.347797	-4.16646	3.09366e-05	0.000327064	Down
G25637	13.9175	3.43685	0.825204	4.16485	3.11555e-05	0.000329082	Up
ENSGALG00000054326	122.101	1.56991	0.37702	4.16399	3.12732e-05	0.000329436	Up
ENSGALG00000058596	55.6772	2.63292	0.632269	4.16425	3.1238e-05	0.000329436	Up
G39869	18.3546	-2.73024	0.655677	-4.164	3.12725e-05	0.000329436	Down
G13301	11.9016	-3.91482	0.941073	-4.15995	3.18311e-05	0.000335012	Down
G35690	6.22056	6.30506	1.5165	4.15764	3.21547e-05	0.000338114	Up
ENSGALG00000065776	13.7593	3.25547	0.783594	4.15454	3.25944e-05	0.000342431	Up
G28796	32.4773	2.06068	0.496332	4.15182	3.29845e-05	0.000346219	Up
ENSGALG00000062503	438.164	-1.10255	0.26559	-4.15132	3.30558e-05	0.000346657	Down
G35035	25.8824	2.16558	0.521876	4.1496	3.33053e-05	0.000348962	Up
ENSGALG00000062211	60.6258	1.59396	0.384195	4.14883	3.34186e-05	0.000349837	Up
G26448	447.929	-1.07797	0.259902	-4.14759	3.35988e-05	0.000351409	Down
G40755	5.56463	6.14707	1.4823	4.14697	3.36897e-05	0.000352047	Up
G1954	6.48714	-5.98681	1.44404	-4.14587	3.3852e-05	0.000353114	Down
G2912	47.0004	1.86971	0.450965	4.14601	3.38316e-05	0.000353114	Up
G25629	73.0244	-1.50997	0.364331	-4.1445	3.40558e-05	0.00035461	Down
G25644	6.00182	6.25425	1.50898	4.14468	3.40284e-05	0.00035461	Up
G29864	6.58384	-6.00606	1.44963	-4.14317	3.42533e-05	0.00035635	Down
ENSGALG00000064267	19.8797	3.11812	0.752692	4.14262	3.43358e-05	0.000356892	Up
ENSGALG00000065313	55.1822	-2.37327	0.573476	-4.1384	3.49738e-05	0.000363202	Down
ENSGALG00000060212	963.637	-1.09623	0.265153	-4.13434	3.55975e-05	0.000369351	Down
G37022	5.73978	6.19217	1.50046	4.12686	3.67753e-05	0.000381235	Up
G30777	20.268	-2.56355	0.621281	-4.12623	3.68764e-05	0.000381946	Down
ENSGALG00000058933	84.9787	1.48917	0.36109	4.12409	3.72196e-05	0.000385161	Up
ENSGALG00000059941	55.5118	-1.75398	0.425338	-4.12372	3.72803e-05	0.000385417	Down
G30420	13.7417	-3.51034	0.851294	-4.12354	3.73101e-05	0.000385417	Down
G8531	23.5718	2.34819	0.569587	4.12262	3.74582e-05	0.000386607	Up
G35400	16.0734	3.06783	0.744616	4.12002	3.78838e-05	0.000390656	Up
G14121	40.2888	2.00258	0.486353	4.11755	3.8293e-05	0.000394528	Up
ENSGALG00000066681	26.6791	-2.45104	0.595444	-4.11632	3.84963e-05	0.000396276	Down
ENSGALG00000068439	5.68886	6.18117	1.50193	4.11549	3.86365e-05	0.000397371	Up
ENSGALG00000055699	202.16	-1.23455	0.300627	-4.10659	4.01549e-05	0.000412473	Down
G28420	13.1403	-5.12649	1.24839	-4.10647	4.01753e-05	0.000412473	Down
G17110	10.7299	4.60707	1.12217	4.1055	4.03437e-05	0.00041384	Up
G3740	14.3686	-3.33338	0.812502	-4.10261	4.08522e-05	0.00041869	Down
G39763	124.485	1.96665	0.4794	4.10231	4.09045e-05	0.000418861	Up
ENSGALG00000055199	194.205	-1.18762	0.289537	-4.10181	4.09936e-05	0.000419407	Down
ENSGALG00000062212	5.5004	6.13292	1.49562	4.10058	4.12118e-05	0.000420905	Up
G35540	9.49404	5.04739	1.23088	4.10063	4.12025e-05	0.000420905	Up
ENSGALG00000057184	22.9555	-2.45956	0.599896	-4.09999	4.13176e-05	0.000421619	Down
ENSGALG00000057017	110.348	-1.39462	0.340468	-4.09619	4.2001e-05	0.000428221	Down
ENSGALG00000056619	29.9227	2.02166	0.494149	4.0912	4.29145e-05	0.000437154	Up
ENSGALG00000066195	29.9975	-2.07153	0.506381	-4.09086	4.29778e-05	0.000437419	Down
ENSGALG00000057873	106.542	1.41446	0.34596	4.08851	4.34154e-05	0.00044149	Up
G36568	36.2446	2.56526	0.627487	4.08815	4.34823e-05	0.000441788	Up
ENSGALG00000066295	109.265	1.40004	0.342511	4.08758	4.35892e-05	0.000442109	Up
G20076	35.7924	-1.89053	0.462495	-4.08768	4.35713e-05	0.000442109	Down
ENSGALG00000055962	37.9521	1.81033	0.442977	4.08674	4.37477e-05	0.000443333	Up
G41662	2077.5	-1.13178	0.277005	-4.08576	4.39326e-05	0.000444823	Down
G35511	10.3103	3.77445	0.923852	4.08555	4.39716e-05	0.000444833	Up
G31875	9.75515	5.03148	1.23194	4.08418	4.42329e-05	0.000447092	Up
ENSGALG00000066539	216.151	-1.16945	0.286539	-4.08129	4.47861e-05	0.000452293	Down
ENSGALG00000058309	221.315	-1.1863	0.290955	-4.07728	4.55665e-05	0.000459355	Down
ENSGALG00000061624	17.9833	-2.82474	0.692832	-4.07709	4.56028e-05	0.000459355	Down
G15450	5.78038	6.20102	1.52086	4.07731	4.55589e-05	0.000459355	Up
ENSGALG00000049914	125.003	1.37407	0.337187	4.07511	4.59923e-05	0.00046242	Up
ENSGALG00000058947	38.8489	1.7553	0.430731	4.07517	4.59808e-05	0.00046242	Up
ENSGALG00000065538	16.6614	-2.83669	0.69613	-4.07494	4.60252e-05	0.00046242	Down
G20132	39.6898	1.82804	0.448704	4.07404	4.62042e-05	0.00046382	Up
G14200	105.521	-1.32599	0.325775	-4.07026	4.69615e-05	0.00047102	Down
G26140	13.6179	-3.24986	0.79963	-4.06421	4.81958e-05	0.000482987	Down
ENSGALG00000063886	6.08481	-5.90121	1.4532	-4.06084	4.88968e-05	0.000489594	Down
G11025	20.1457	2.41634	0.595183	4.05983	4.91092e-05	0.000491301	Up
ENSGALG00000058721	92.8956	-1.42817	0.351901	-4.05843	4.94048e-05	0.000493837	Down
ENSGALG00000057575	18.4694	2.49556	0.615942	4.05162	5.08644e-05	0.000507995	Up
G38565	27.134	-2.23234	0.551372	-4.04871	5.15008e-05	0.000513914	Down
ENSGALG00000057817	14.8561	3.40426	0.840955	4.04809	5.16383e-05	0.000514847	Up
ENSGALG00000042881	5.81934	6.2097	1.53423	4.04745	5.17791e-05	0.000515813	Up
ENSGALG00000046919	7.46424	-6.19332	1.53531	-4.03392	5.48549e-05	0.000544605	Down
ENSGALG00000049864	11.7253	-3.89291	0.96498	-4.03419	5.47902e-05	0.000544605	Down
ENSGALG00000057183	26.1613	-2.16648	0.537	-4.03442	5.47374e-05	0.000544605	Down
ENSGALG00000057977	65.6907	-1.72188	0.426848	-4.03393	5.4852e-05	0.000544605	Down
ENSGALG00000060273	20.1103	-3.01979	0.748986	-4.03184	5.5343e-05	0.000548986	Down
ENSGALG00000068220	11.0838	3.40219	0.844166	4.03024	5.57204e-05	0.000552262	Up
G36826	14.6793	-3.15285	0.782351	-4.02997	5.57836e-05	0.000552422	Down
G11565	5.80604	6.20688	1.54065	4.02873	5.60785e-05	0.000554874	Up
ENSGALG00000059370	9.38445	5.0883	1.26475	4.02316	5.74231e-05	0.000567701	Up
ENSGALG00000060044	5.29661	6.07917	1.51296	4.01805	5.86809e-05	0.000579646	Up
G5226	9.42438	-5.53881	1.37886	-4.01694	5.89589e-05	0.000581903	Down
G18714	32.1297	-2.60142	0.648046	-4.01425	5.96362e-05	0.000588093	Down
G33247	17.7673	2.48777	0.620063	4.01213	6.01734e-05	0.000592893	Up
ENSGALG00000053330	5290.68	-1.02265	0.255065	-4.00936	6.0883e-05	0.000599381	Down
G29794	38.0844	1.92162	0.479357	4.00874	6.10437e-05	0.000599956	Up
G37983	40.8925	2.14593	0.535285	4.00894	6.09927e-05	0.000599956	Up
G3353	27.8587	2.61148	0.651872	4.00613	6.17216e-05	0.000606112	Up
G34882	53.9836	1.79192	0.447378	4.00538	6.19168e-05	0.00060752	Up
G7257	5.93952	-5.85878	1.46404	-4.00179	6.28657e-05	0.000616315	Down
ENSGALG00000059813	122.423	1.25035	0.312511	4.00096	6.30848e-05	0.000617431	Up
G9157	13.4629	3.41683	0.853981	4.00106	6.30594e-05	0.000617431	Up
G6254	387.411	1.18152	0.295425	3.99939	6.35059e-05	0.000621035	Up
ENSGALG00000052424	8.95993	4.33077	1.08299	3.99888	6.36419e-05	0.000621847	Up
G29947	15.7347	2.64076	0.660665	3.99712	6.4119e-05	0.000625987	Up
ENSGALG00000067410	254.61	1.24981	0.312832	3.99515	6.46543e-05	0.000630689	Up
ENSGALG00000065361	43.4081	-1.70402	0.42656	-3.99479	6.47521e-05	0.000631118	Down
ENSGALG00000050078	11.0388	3.61847	0.906149	3.99324	6.51779e-05	0.00063474	Up
G25430	155.033	-1.19861	0.300328	-3.99101	6.57933e-05	0.000640202	Down
G21210	969.205	1.16961	0.293111	3.99033	6.59828e-05	0.000640983	Up
G9010	10.2653	3.5043	0.87818	3.99041	6.59595e-05	0.000640983	Up
ENSGALG00000048445	10.8611	-4.82478	1.21029	-3.98647	6.70649e-05	0.000650957	Down
G31025	12.8916	3.00143	0.753584	3.98288	6.80851e-05	0.000660313	Up
G25037	85.6567	1.46192	0.367116	3.98218	6.82848e-05	0.000661703	Up
G17238	9.08592	-5.49091	1.38238	-3.97206	7.12531e-05	0.000689467	Down
G28444	144.594	1.74435	0.439159	3.97201	7.12674e-05	0.000689467	Up
G3589	63.8024	2.35035	0.59261	3.96609	7.30604e-05	0.000706231	Up
G35515	11.0702	3.58296	0.903873	3.96401	7.3702e-05	0.000711846	Up
ENSGALG00000050341	9.09993	-5.48056	1.38306	-3.96265	7.41236e-05	0.000714742	Down
ENSGALG00000064964	1370	-1.06965	0.269933	-3.96267	7.41165e-05	0.000714742	Down
G36249	4.99656	5.99227	1.51249	3.96184	7.43731e-05	0.000716559	Up
G5992	10.5899	3.85728	0.974194	3.95945	7.51212e-05	0.000723173	Up
ENSGALG00000061960	15.6643	2.78638	0.704011	3.95786	7.56249e-05	0.000727425	Up
ENSGALG00000056351	15.6773	2.97745	0.752467	3.95692	7.59214e-05	0.000729679	Up
G36271	9.28447	4.49089	1.13647	3.9516	7.76306e-05	0.000745495	Up
G24049	5.03716	6.00217	1.51927	3.95071	7.79212e-05	0.000747674	Up
ENSGALG00000067399	187.734	-1.22915	0.311148	-3.95038	7.80283e-05	0.00074809	Down
G2810	31.9232	-1.87505	0.47468	-3.95013	7.81089e-05	0.000748251	Down
ENSGALG00000058210	768.824	-1.16942	0.296154	-3.94867	7.8586e-05	0.000752208	Down
ENSGALG00000067034	133.609	2.11956	0.536888	3.94787	7.88499e-05	0.000754119	Up
G34907	45.0124	-1.99524	0.505455	-3.9474	7.90034e-05	0.000754357	Down
G9413	27.9935	-2.02489	0.512953	-3.94751	7.89695e-05	0.000754357	Down
ENSGALG00000050164	21.5314	2.2511	0.570341	3.94694	7.91569e-05	0.000755209	Up
ENSGALG00000063178	11.4578	-3.51798	0.891562	-3.94586	7.95137e-05	0.000757996	Down
ENSGALG00000058134	26.9681	-2.06673	0.524481	-3.94053	8.13007e-05	0.000773775	Down
ENSGALG00000063726	30.3642	-2.04375	0.518632	-3.94065	8.12617e-05	0.000773775	Down
G16025	704.056	-1.16927	0.296779	-3.93987	8.1526e-05	0.00077529	Down
G41578	12.5521	-3.35137	0.850939	-3.93844	8.20128e-05	0.000779288	Down
ENSGALG00000057464	5.31657	6.08361	1.54614	3.9347	8.33016e-05	0.000790894	Up
G7921	12.364	3.31414	0.842483	3.93378	8.36205e-05	0.000793279	Up
ENSGALG00000059095	8.77247	-5.44011	1.38397	-3.93082	8.46579e-05	0.000801824	Down
G15694	20.3801	2.20295	0.560431	3.93082	8.46567e-05	0.000801824	Up
ENSGALG00000050327	11.8339	4.67817	1.19064	3.92912	8.52588e-05	0.000806864	Up
G39320	13.4995	-3.5115	0.893931	-3.92816	8.55998e-05	0.000809439	Down
ENSGALG00000059429	15.7618	-3.11515	0.793598	-3.92535	8.66026e-05	0.000818262	Down
G12489	159.496	-1.62742	0.414997	-3.92153	8.79897e-05	0.000830699	Down
ENSGALG00000048484	16.5184	-2.67626	0.68263	-3.92052	8.8358e-05	0.000833505	Down
G1300	219.441	-1.19292	0.304407	-3.91883	8.89793e-05	0.000838692	Down
ENSGALG00000060156	50.3371	1.6132	0.411689	3.9185	8.90999e-05	0.000839155	Up
ENSGALG00000053971	8.63749	-5.41034	1.38137	-3.91664	8.97927e-05	0.000845002	Down
ENSGALG00000063127	12.1907	-3.95505	1.00993	-3.91617	8.99658e-05	0.000845952	Down
G21124	19.4387	2.7036	0.69053	3.91525	9.03099e-05	0.000847829	Up
G40788	10.8463	-3.76763	0.962294	-3.91526	9.03057e-05	0.000847829	Down
ENSGALG00000055487	20.6373	-2.28661	0.584513	-3.91199	9.154e-05	0.00085869	Down
ENSGALG00000066984	19.2435	-2.83479	0.724973	-3.9102	9.22189e-05	0.000864368	Down
ENSGALG00000064763	20.0668	-2.76597	0.7075	-3.90949	9.24906e-05	0.000866222	Down
G2373	26.261	-2.10435	0.538494	-3.90783	9.31275e-05	0.000871492	Down
ENSGALG00000063823	16.5704	-2.85187	0.730462	-3.9042	9.45373e-05	0.00088398	Down
ENSGALG00000064717	37.2178	-1.8588	0.47614	-3.90389	9.46603e-05	0.000884426	Down
G28205	106.446	1.30357	0.33409	3.90186	9.54561e-05	0.000891151	Up
ENSGALG00000059081	82.1552	-1.59286	0.408464	-3.89963	9.63405e-05	0.000898693	Down
G4156	18.9541	2.27727	0.584046	3.89912	9.6542e-05	0.000899857	Up
G23465	27.5695	-2.25839	0.579367	-3.89803	9.69787e-05	0.00090321	Down
ENSGALG00000063770	4.79643	5.93395	1.52264	3.89714	9.73338e-05	0.000905799	Up
ENSGALG00000064489	16.6859	2.39884	0.615612	3.89668	9.75206e-05	0.000906818	Up
G15342	10.7667	-3.77369	0.969204	-3.89359	9.87696e-05	0.000917705	Down
ENSGALG00000062737	21.3453	-2.26231	0.581273	-3.89199	9.94266e-05	0.000923078	Down
ENSGALG00000054327	9.62163	-5.5613	1.42948	-3.89043	0.000100066	0.000928279	Down
G23416	36.5536	1.78175	0.458154	3.88898	0.000100665	0.000933098	Up
G33691	11.0487	4.18894	1.07734	3.88822	0.000100981	0.000935293	Up
G9539	15.7379	2.79248	0.718249	3.8879	0.000101114	0.000935786	Up
ENSGALG00000056628	56.0515	1.5274	0.392905	3.88745	0.000101301	0.000936777	Up
G31047	127.115	-1.34312	0.345573	-3.88663	0.000101644	0.000939207	Down
G6022	8.85979	4.31456	1.11043	3.88549	0.000102124	0.0009429	Up
G26469	41.057	-1.70591	0.439263	-3.88358	0.000102931	0.000949607	Down
ENSGALG00000056640	1354.28	1.1777	0.303537	3.87991	0.000104493	0.000963261	Up
G23097	17.8121	2.6114	0.673293	3.87855	0.00010508	0.000967911	Up
G41322	79.5651	1.60101	0.412895	3.87754	0.00010552	0.000971194	Up
ENSGALG00000062008	8.81771	4.30536	1.11067	3.87637	0.000106025	0.00097508	Up
ENSGALG00000063761	8.37052	4.86113	1.25495	3.87356	0.000107255	0.000985624	Up
G8069	171.724	1.15318	0.297748	3.873	0.000107506	0.000987152	Up
G24743	13.0882	-3.70879	0.958071	-3.8711	0.000108347	0.000992741	Down
G25983	10.4915	3.84934	0.994393	3.87105	0.000108368	0.000992741	Up
G29530	15.5874	2.53857	0.655751	3.87124	0.000108282	0.000992741	Up
G27707	4.86432	5.95121	1.53788	3.86975	0.000108946	0.000997254	Up
ENSGALG00000063781	58.1052	-1.87721	0.485307	-3.86809	0.00010969	0.00100328	Down
ENSGALG00000062135	11.817	-3.27933	0.847978	-3.86724	0.000110075	0.001006	Down
G33410	23.6516	2.29746	0.59411	3.86705	0.000110158	0.001006	Up
G790	73.7439	1.41359	0.365651	3.86595	0.000110658	0.00100978	Up
ENSGALG00000050683	13.5198	3.39232	0.878224	3.86271	0.000112138	0.00102249	Up
ENSGALG00000065480	11.5695	-3.89761	1.00935	-3.86151	0.000112691	0.00102473	Down
G15033	712.954	1.03822	0.268851	3.8617	0.000112601	0.00102473	Up
G39216	95.3724	1.93033	0.499841	3.86188	0.000112516	0.00102473	Up
G39939	13.6969	-2.86017	0.740706	-3.86141	0.000112734	0.00102473	Down
G3320	4.80743	5.93683	1.53771	3.86083	0.000113004	0.0010264	Up
ENSGALG00000063340	142.093	4.79111	1.24128	3.85982	0.000113472	0.00102985	Up
ENSGALG00000055866	12.5928	-5.0524	1.30939	-3.8586	0.000114038	0.00103418	Down
ENSGALG00000060620	8.48511	4.88363	1.26684	3.85498	0.000115737	0.00104879	Up
G16334	10.439	3.74732	0.972152	3.85466	0.00011589	0.00104936	Up
G10656	66.0034	1.62259	0.421057	3.85361	0.000116387	0.00105304	Up
ENSGALG00000064823	12.7696	-3.39592	0.882217	-3.8493	0.000118458	0.00107096	Down
G31815	18.8978	-3.19091	0.829221	-3.84808	0.000119047	0.00107545	Down
ENSGALG00000062840	10.8051	3.50385	0.911538	3.84388	0.000121102	0.00109318	Up
ENSGALG00000061562	25.1174	-2.14296	0.557593	-3.84323	0.000121428	0.00109528	Down
G37763	19.0331	3.79191	0.986699	3.84303	0.000121527	0.00109533	Up
ENSGALG00000064185	118.37	1.21129	0.315233	3.84252	0.000121777	0.00109674	Up
G6284	24.3927	3.0868	0.803469	3.84184	0.000122117	0.00109896	Up
ENSGALG00000066106	33.2021	-2.00864	0.524156	-3.83214	0.000127036	0.00114235	Down
G25645	9.71538	5.0121	1.30841	3.83067	0.000127797	0.00114832	Up
G16356	21.2268	-2.34075	0.611261	-3.82938	0.000128468	0.00115346	Down
G28206	6.93499	5.47224	1.42917	3.82896	0.000128686	0.00115453	Up
G28209	4.73519	5.91817	1.54575	3.82868	0.000128833	0.00115497	Up
ENSGALG00000063398	23.4356	-2.59269	0.677387	-3.82749	0.000129458	0.00115925	Down
G8511	13.3669	2.8221	0.737344	3.82739	0.000129508	0.00115925	Up
ENSGALG00000062434	13.8221	-2.88722	0.755236	-3.82293	0.000131874	0.00117953	Down
ENSGALG00000063841	70.4485	1.56101	0.40845	3.82178	0.000132491	0.00118414	Up
G22959	11.6341	-3.53994	0.926414	-3.82112	0.000132845	0.00118641	Down
ENSGALG00000061584	4494.68	1.33993	0.350925	3.81827	0.000134393	0.00119932	Up
G7985	30.6678	-2.1793	0.571607	-3.81259	0.000137519	0.00122628	Down
G30403	6.86868	5.45384	1.43079	3.81177	0.000137978	0.00122944	Up
ENSGALG00000067040	12.918	-3.15065	0.826754	-3.81086	0.000138483	0.00123207	Down
G36327	35.1856	-1.78166	0.467519	-3.81089	0.000138469	0.00123207	Down
G39218	165.629	1.75722	0.461446	3.80808	0.000140049	0.00124505	Up
G28770	16.3703	-2.83129	0.743761	-3.80671	0.000140826	0.00125101	Down
ENSGALG00000064258	20.5437	-2.28472	0.600304	-3.80593	0.000141273	0.00125215	Down
G464	410.616	1.15027	0.302209	3.80622	0.000141107	0.00125215	Up
G7025	21.4081	-2.36102	0.620353	-3.80593	0.000141274	0.00125215	Down
ENSGALG00000058159	60.897	-1.49393	0.39298	-3.80154	0.0001438	0.00127358	Down
ENSGALG00000058835	15.4367	-2.86885	0.755025	-3.79967	0.000144889	0.00128225	Down
ENSGALG00000057524	404.616	3.81395	1.00407	3.79847	0.000145589	0.00128748	Up
ENSGALG00000052257	4.56968	5.86615	1.54492	3.79704	0.000146433	0.00129397	Up
ENSGALG00000049284	20.9067	-2.22195	0.585321	-3.79612	0.000146976	0.00129779	Down
G1405	13.1781	3.12965	0.825479	3.79131	0.000149854	0.0013222	Up
G32898	5.40639	-5.72622	1.51137	-3.78875	0.000151405	0.00133489	Down
G38210	9.14641	3.63293	0.959438	3.78652	0.000152773	0.00134593	Up
ENSGALG00000065700	14.234	-3.35994	0.887429	-3.78615	0.000152998	0.00134691	Down
G1043	261.039	1.46568	0.387247	3.78486	0.000153795	0.00135292	Up
ENSGALG00000065078	89.4234	-1.48478	0.392651	-3.78143	0.000155927	0.00137064	Down
G14124	9.78448	3.47275	0.918464	3.78104	0.000156174	0.00137178	Up
ENSGALG00000060587	428.487	0.966048	0.255547	3.78031	0.000156635	0.00137481	NS
ENSGALG00000066069	27.1675	2.11525	0.55958	3.78006	0.000156788	0.00137511	Up
G14727	12.5935	-3.12922	0.827889	-3.77976	0.000156978	0.00137575	Down
ENSGALG00000057443	178.505	-1.1861	0.313954	-3.77794	0.000158131	0.00138483	Down
ENSGALG00000055718	156.255	1.13384	0.300213	3.77678	0.000158872	0.00138924	Up
ENSGALG00000059229	373.209	0.99566	0.263623	3.77683	0.000158836	0.00138924	NS
ENSGALG00000064961	57.3472	1.49472	0.395795	3.7765	0.000159046	0.00138973	Up
G16244	63.3504	1.37063	0.36306	3.77521	0.000159873	0.00139591	Up
G3352	4.43813	5.82142	1.54272	3.77347	0.000160995	0.00140467	Up
G13386	5.23949	-5.67721	1.50498	-3.77229	0.000161753	0.00141023	Down
ENSGALG00000055033	5.64304	-5.78264	1.53436	-3.76877	0.000164053	0.00142923	Down
ENSGALG00000056735	20.5185	-2.27886	0.60492	-3.76722	0.000165078	0.00143708	Down
ENSGALG00000066359	21.8071	2.25915	0.599887	3.76595	0.000165917	0.00144332	Up
G8843	15.0266	2.58714	0.687113	3.76524	0.000166392	0.00144638	Up
G19833	53.9105	-1.75248	0.465474	-3.76493	0.000166594	0.00144707	Down
G35172	11.2324	3.1969	0.849227	3.76448	0.000166896	0.00144862	Up
ENSGALG00000065285	145.759	-1.17872	0.313143	-3.76418	0.000167098	0.00144929	Down
G31518	55.9126	-1.55607	0.413412	-3.76396	0.000167242	0.00144947	Down
G16950	10.2458	3.20571	0.851895	3.76304	0.000167862	0.00145377	Up
ENSGALG00000063180	13.2699	-3.22194	0.856556	-3.76151	0.000168889	0.00146051	Down
G37132	6.74646	5.44044	1.44634	3.76151	0.000168889	0.00146051	Up
ENSGALG00000056610	11.6597	-4.93144	1.31188	-3.75906	0.00017055	0.00147379	Down
G38208	11.2272	2.96	0.787855	3.75704	0.000171937	0.00148468	Up
ENSGALG00000060865	17.8887	-2.43876	0.64926	-3.75622	0.0001725	0.00148844	Down
G11612	11.8161	3.4696	0.92396	3.75514	0.000173245	0.00149377	Up
ENSGALG00000062400	20.8548	2.28463	0.608773	3.75284	0.000174839	0.00150642	Up
ENSGALG00000062166	8.91144	5.022	1.33902	3.75051	0.000176474	0.00151938	Up
ENSGALG00000065902	170.964	-1.19064	0.317544	-3.74954	0.000177162	0.00152419	Down
ENSGALG00000055543	3079.31	-1.21362	0.323729	-3.74889	0.00017762	0.00152701	Down
ENSGALG00000054030	30.882	-1.90666	0.508698	-3.74813	0.000178158	0.00153052	Down
ENSGALG00000053045	132.499	-1.29329	0.345139	-3.74715	0.000178853	0.00153537	Down
ENSGALG00000060363	38.6538	-1.64468	0.439338	-3.74354	0.000181447	0.00155555	Down
G20434	8.09113	4.17286	1.11469	3.74351	0.00018147	0.00155555	Up
G37741	27.5683	-2.13079	0.569273	-3.74301	0.00018183	0.0015575	Down
ENSGALG00000067441	47.6006	-2.24096	0.598738	-3.74281	0.000181974	0.0015576	Down
G31742	27.3159	1.91075	0.510827	3.7405	0.000183658	0.00157087	Up
ENSGALG00000056282	46.5333	-1.60531	0.429547	-3.7372	0.000186078	0.0015904	Down
ENSGALG00000055609	10.5066	-3.37861	0.904368	-3.73588	0.00018706	0.00159763	Down
G35982	70.9965	-1.57739	0.422413	-3.73423	0.000188294	0.001607	Down
ENSGALG00000066309	12.6463	2.80429	0.751423	3.73198	0.000189983	0.00162024	Up
ENSGALG00000063274	270.305	-1.07524	0.288162	-3.73138	0.00019043	0.00162287	Down
G31847	6.79901	5.45005	1.46177	3.7284	0.0001927	0.00164103	Up
G5298	13.6338	2.77516	0.744637	3.72687	0.000193873	0.00164981	Up
ENSGALG00000053611	8.91645	-5.44535	1.4616	-3.72561	0.000194846	0.00165689	Down
G35058	4.98222	-5.60795	1.50589	-3.72402	0.000196077	0.00166616	Down
G5304	44.1528	1.54525	0.41515	3.72216	0.000197525	0.00167725	Up
ENSGALG00000061241	18.6085	2.29135	0.61563	3.72195	0.000197689	0.00167742	Up
G9282	59.4328	1.91626	0.514915	3.72152	0.000198027	0.00167908	Up
ENSGALG00000039107	37.8026	1.88198	0.505772	3.72101	0.000198429	0.00168127	Up
ENSGALG00000056945	69.0633	-1.38508	0.372674	-3.7166	0.000201918	0.0017096	Down
G35171	4.49203	5.83628	1.5705	3.7162	0.000202245	0.00171114	Up
ENSGALG00000066126	48.2355	-1.60105	0.431313	-3.71205	0.000205589	0.00173818	Down
G23221	9.38651	-3.99919	1.07777	-3.71062	0.000206756	0.00174678	Down
G38213	8.97235	3.87675	1.04507	3.70956	0.000207617	0.0017528	Up
G11016	12.9532	2.87243	0.774721	3.7077	0.000209149	0.00176446	Up
ENSGALG00000066098	152.536	1.10816	0.29891	3.70732	0.000209463	0.00176584	Up
ENSGALG00000059355	35.3002	-1.70188	0.45919	-3.70625	0.000210347	0.00177099	Down
G17243	4.8845	-5.58269	1.5063	-3.70622	0.000210375	0.00177099	Down
ENSGALG00000055336	1649.62	1.12293	0.303087	3.70499	0.000211402	0.00177836	Up
ENSGALG00000040514	17.839	3.22241	0.869981	3.704	0.000212228	0.00178402	Up
ENSGALG00000047748	4.62861	5.88196	1.58925	3.7011	0.000214667	0.00179985	Up
ENSGALG00000056133	9.8609	3.6093	0.975215	3.70103	0.000214725	0.00179985	Up
ENSGALG00000065357	12.115	2.76175	0.746177	3.7012	0.000214582	0.00179985	Up
G26330	1066.98	1.35061	0.364894	3.70138	0.000214432	0.00179985	Up
G2287	7.98007	-5.30942	1.43555	-3.69854	0.000216844	0.00181632	Down
G33405	41.614	1.88144	0.508735	3.69828	0.000217068	0.0018169	Up
ENSGALG00000060422	60.9817	-1.40354	0.379571	-3.6977	0.000217561	0.00181872	Down
G6409	23.2466	1.96071	0.530256	3.69766	0.000217596	0.00181872	Up
ENSGALG00000068562	31.389	2.14003	0.578822	3.69722	0.000217972	0.00182057	Up
ENSGALG00000047629	7.41712	-5.18634	1.40291	-3.69685	0.000218291	0.00182194	Down
G5106	99.446	1.49026	0.403239	3.69573	0.000219256	0.00182869	Up
G4120	6.86901	5.45451	1.47717	3.69253	0.000222031	0.00185052	Up
ENSGALG00000061291	33.5505	1.94213	0.526192	3.69092	0.000223445	0.00186099	Up
ENSGALG00000061593	128.192	1.41943	0.384612	3.69056	0.000223765	0.00186233	Up
G1236	8.06486	-5.30613	1.43815	-3.68954	0.000224658	0.00186844	Down
ENSGALG00000066006	8.71646	3.98858	1.08111	3.68935	0.000224827	0.00186848	Up
G6227	4.27561	5.76639	1.56306	3.68918	0.000224982	0.00186848	Up
G11010	8.2393	3.84426	1.0426	3.68718	0.000226756	0.00188188	Up
G37915	4.50303	5.83951	1.58414	3.68624	0.000227596	0.00188752	Up
G24612	80.7692	1.3214	0.358545	3.68544	0.000228309	0.0018921	Up
ENSGALG00000058764	8.00933	4.10427	1.11435	3.6831	0.000230413	0.00190819	Up
ENSGALG00000058253	268.781	1.23029	0.334094	3.68246	0.000230994	0.00191165	Up
G31852	36.9385	1.703	0.462532	3.68191	0.000231489	0.00191439	Up
G25508	727.843	-0.897975	0.243913	-3.68153	0.000231838	0.00191593	NS
G13282	33.9369	-2.43256	0.660871	-3.68084	0.000232469	0.00191979	Down
ENSGALG00000057232	24.3643	2.19057	0.595277	3.67992	0.000233305	0.00192534	Up
ENSGALG00000048083	10.2379	-3.69425	1.00439	-3.67812	0.000234962	0.00193629	Down
G41736	8.98769	-4.54379	1.23534	-3.67816	0.000234922	0.00193629	Down
G40650	29.1625	-1.87901	0.511004	-3.6771	0.000235901	0.00194267	Down
ENSGALG00000061326	19.3041	-2.1704	0.590445	-3.67587	0.000237037	0.00195065	Down
ENSGALG00000056162	4.25931	5.76183	1.5692	3.67183	0.000240817	0.00198037	Up
ENSGALG00000067501	159.02	1.08661	0.296139	3.66927	0.000243242	0.00199891	Up
G35975	5.01608	-5.61253	1.52991	-3.66853	0.000243946	0.0020033	Down
ENSGALG00000064968	4.7733	-5.54844	1.51371	-3.66546	0.000246894	0.00202608	Down
ENSGALG00000065188	44.2649	1.62579	0.443604	3.66495	0.000247391	0.00202874	Up
ENSGALG00000067807	24.186	-2.44151	0.666277	-3.66441	0.000247913	0.00203019	Down
G5827	14.8828	2.59785	0.708932	3.66446	0.000247862	0.00203019	Up
G8901	4.52841	5.85449	1.59826	3.66305	0.000249228	0.00203953	Up
G5036	68.2601	1.41773	0.38707	3.66273	0.000249543	0.00204069	Up
G11180	9.58347	-4.0423	1.10377	-3.66226	0.000250001	0.00204301	Down
G6136	40.5884	-1.94611	0.531526	-3.66137	0.00025087	0.00204868	Down
ENSGALG00000056210	23.1302	-2.08394	0.569262	-3.66077	0.000251454	0.00205203	Down
G31413	10.506	-4.1759	1.14124	-3.6591	0.000253104	0.00206406	Down
G6974	13.693	-2.67816	0.732058	-3.6584	0.0002538	0.00206829	Down
ENSGALG00000062401	548.436	1.00707	0.275345	3.65747	0.00025472	0.00207435	Up
G31427	19.1633	-2.42844	0.664009	-3.65725	0.00025494	0.0020747	Down
ENSGALG00000063152	123.668	-1.11198	0.304082	-3.65684	0.000255345	0.00207656	Down
G40863	7.25305	-5.1602	1.41222	-3.65395	0.000258234	0.0020986	Down
G14184	7.19166	-5.1393	1.40692	-3.65286	0.000259333	0.00210607	Down
ENSGALG00000057551	677.025	-0.895472	0.245294	-3.65061	0.000261614	0.00212313	NS
ENSGALG00000065990	211.919	-1.05971	0.290685	-3.64557	0.000266797	0.00216369	Down
ENSGALG00000049934	19.5587	2.099	0.575932	3.64453	0.000267885	0.00217102	Up
ENSGALG00000064273	446.884	0.963203	0.264528	3.64121	0.000271358	0.00219764	NS
G4987	170.358	1.11037	0.305022	3.64029	0.000272327	0.00220397	Up
G13619	17.3952	2.82275	0.77553	3.63978	0.000272875	0.00220608	Up
G1843	35.4727	1.75781	0.482957	3.63969	0.000272964	0.00220608	Up
G33446	1975.44	1.3309	0.365763	3.63868	0.000274041	0.00221326	Up
ENSGALG00000064807	30.4838	1.76588	0.485585	3.63661	0.000276248	0.00222955	Up
ENSGALG00000050704	8.2011	4.13688	1.13785	3.63569	0.000277242	0.00223604	Up
G5843	12.1261	-3.31012	0.910515	-3.63544	0.000277506	0.00223663	Down
G5328	7.1191	-5.12378	1.40952	-3.63512	0.000277851	0.00223787	Down
G31313	11.9555	2.73739	0.754033	3.63034	0.000283052	0.0022782	Up
ENSGALG00000058024	15.3512	-2.73476	0.753379	-3.62999	0.000283433	0.00227931	Down
G22008	1081.7	-3.07555	0.847291	-3.62986	0.000283578	0.00227931	Down
G38205	17.8936	2.22989	0.614417	3.62928	0.000284211	0.00228283	Up
G5189	4.70534	-5.52525	1.52444	-3.62443	0.000289597	0.0023245	Down
ENSGALG00000061677	272.887	-0.989665	0.273078	-3.62412	0.000289951	0.00232575	NS
ENSGALG00000053643	220.312	0.994957	0.274603	3.62325	0.000290924	0.00232996	NS
ENSGALG00000060356	21.9329	2.06351	0.569541	3.62312	0.000291071	0.00232996	Up
ENSGALG00000067249	21.0425	2.11314	0.583236	3.62314	0.000291053	0.00232996	Up
G34847	53.1696	-1.4405	0.397863	-3.62059	0.000293934	0.00235127	Down
ENSGALG00000060709	20.4026	-2.18659	0.604177	-3.61912	0.00029561	0.00236307	Down
G34717	82.3854	1.68728	0.466251	3.61882	0.000295946	0.00236414	Up
G4853	6.59998	5.39755	1.49178	3.61819	0.000296675	0.00236835	Up
G33197	5.99089	5.26667	1.45608	3.61702	0.00029801	0.0023774	Up
ENSGALG00000046796	163.263	2.02975	0.561229	3.61663	0.000298468	0.00237782	Up
ENSGALG00000061092	87.7965	-1.23708	0.342049	-3.61667	0.000298416	0.00237782	Down
ENSGALG00000054308	41.8139	1.59293	0.44048	3.61635	0.000298789	0.00237875	Up
ENSGALG00000058644	25.4808	-2.05002	0.567116	-3.61483	0.000300549	0.00239114	Down
G36748	6.04846	5.27845	1.46051	3.61412	0.000301367	0.00239603	Up
ENSGALG00000055542	570.617	0.984447	0.272433	3.61354	0.00030204	0.00239976	NS
ENSGALG00000058303	74.8062	1.30241	0.360535	3.61243	0.000303344	0.00240848	Up
G19622	21.5431	2.02061	0.559442	3.61183	0.000304048	0.00241244	Up
G25301	16.9662	-2.60448	0.722782	-3.60342	0.000314063	0.00249022	Down
ENSGALG00000068231	18.0879	-2.45878	0.682458	-3.60284	0.000314763	0.00249409	Down
ENSGALG00000055476	49.1144	1.4416	0.400441	3.60003	0.000318179	0.00251606	Up
G1292	39.4864	2.25745	0.627005	3.60036	0.000317772	0.00251606	Up
G18683	26.3631	1.85639	0.515653	3.60007	0.000318129	0.00251606	Up
G42479	13.6601	-2.68269	0.745379	-3.59909	0.000319327	0.00252343	Down
G22931	35.3436	1.73462	0.481997	3.59881	0.000319678	0.00252451	Up
G25727	15.8165	2.68168	0.745465	3.59732	0.000321511	0.00253728	Up
G11436	90.8733	1.42165	0.395275	3.59662	0.000322382	0.00254244	Up
G41826	16.6581	-2.31869	0.645185	-3.59384	0.000325834	0.00256794	Down
ENSGALG00000064628	29.2505	1.80161	0.501376	3.59333	0.00032648	0.00257131	Up
ENSGALG00000056838	19.6274	-2.18834	0.609596	-3.58982	0.000330904	0.0026044	Down
G38819	265.422	4.42076	1.23166	3.58926	0.000331616	0.00260825	Up
G26179	45.2046	1.63841	0.456713	3.58739	0.000334004	0.00262527	Up
G17824	14.0489	2.38272	0.664323	3.58669	0.000334906	0.0026306	Up
G18190	13.5983	-2.82445	0.787789	-3.58529	0.0003367	0.00264292	Down
ENSGALG00000050497	74.2708	-1.35716	0.378558	-3.58508	0.000336973	0.0026433	Down
G34320	4.54886	-5.47686	1.52835	-3.58351	0.000339005	0.00265746	Down
G19780	21.6598	2.28081	0.636509	3.58331	0.000339274	0.0026578	Up
G29118	13.2405	2.55176	0.712654	3.58064	0.000342748	0.00268322	Up
G35402	15.3989	2.5629	0.716221	3.57837	0.000345749	0.00270491	Up
ENSGALG00000067589	111.542	-1.11389	0.311373	-3.57733	0.000347121	0.00271384	Down
G16814	56.2107	-2.16502	0.605465	-3.5758	0.00034916	0.00272796	Down
ENSGALG00000063914	32.3023	2.02047	0.565598	3.57227	0.000353899	0.00276315	Up
ENSGALG00000057641	19.8697	2.08886	0.585243	3.56922	0.000358052	0.00279371	Up
ENSGALG00000064088	1111.07	-0.981849	0.275293	-3.56657	0.000361689	0.00281767	NS
ENSGALG00000065428	11.3151	-2.9456	0.825913	-3.56648	0.000361803	0.00281767	Down
G19815	4.63233	-5.50997	1.54494	-3.56645	0.000361843	0.00281767	Down
ENSGALG00000066108	250.952	-1.00562	0.282006	-3.56597	0.000362517	0.00282105	Down
ENSGALG00000061654	7.06903	-5.11006	1.43313	-3.56567	0.000362933	0.00282241	Down
G38787	36.424	2.03156	0.570381	3.56176	0.000368371	0.0028628	Up
G37800	72.4066	1.86362	0.523291	3.56134	0.00036897	0.00286556	Up
G5329	113.036	-1.24417	0.349418	-3.56068	0.000369891	0.00287081	Down
ENSGALG00000056259	1049.91	1.05375	0.296112	3.55861	0.000372827	0.00289169	Up
G2548	11.6357	-3.01539	0.848351	-3.55441	0.000378829	0.0029363	Down
ENSGALG00000047467	4.53232	-5.46713	1.5386	-3.55331	0.00038041	0.00294272	Down
ENSGALG00000063546	15.8394	-2.50084	0.703796	-3.55336	0.000380347	0.00294272	Down
G30203	4.1568	5.73164	1.61297	3.55347	0.00038019	0.00294272	Up
ENSGALG00000058045	16.4911	-2.54216	0.715975	-3.55063	0.000384315	0.00297097	Down
ENSGALG00000057210	4.46869	-5.45943	1.53787	-3.55	0.000385234	0.00297612	Down
ENSGALG00000057794	9.55615	3.31019	0.932728	3.54894	0.000386789	0.00298616	Up
ENSGALG00000056828	8.87946	4.87147	1.37298	3.5481	0.000388019	0.00299369	Up
G15723	19.9002	2.0792	0.586088	3.5476	0.000388758	0.00299742	Up
G2234	215.211	-0.977051	0.275556	-3.54575	0.000391499	0.0030164	NS
G26271	39.9726	-1.72706	0.487101	-3.54559	0.000391733	0.0030164	Down
ENSGALG00000053935	15.6915	2.74141	0.773297	3.5451	0.000392471	0.00301812	Up
ENSGALG00000060444	32.1479	-1.77895	0.501783	-3.54526	0.000392219	0.00301812	Down
ENSGALG00000061420	1199.32	-0.905288	0.255409	-3.54447	0.000393404	0.00302331	NS
G29798	5.97258	5.24576	1.48047	3.54331	0.000395132	0.00303461	Up
ENSGALG00000056543	41.4618	-1.49289	0.421372	-3.54291	0.000395734	0.0030362	Down
ENSGALG00000063581	9.98932	-3.67015	1.03594	-3.54283	0.000395857	0.0030362	Down
G39607	26.1648	-1.95852	0.552889	-3.54234	0.000396595	0.00303789	Down
G6863	17.6375	2.35429	0.664607	3.54238	0.000396533	0.00303789	Up
ENSGALG00000060860	86.582	-1.34702	0.380298	-3.54202	0.000397068	0.00303953	Down
ENSGALG00000054360	24.3921	-1.97406	0.55736	-3.5418	0.000397402	0.0030401	Down
ENSGALG00000056500	13.1349	3.09899	0.875178	3.54098	0.000398641	0.00304561	Up
G7974	16.5294	-2.66109	0.751489	-3.5411	0.000398466	0.00304561	Down
G18254	15.6122	2.46759	0.696922	3.5407	0.000399074	0.00304693	Up
ENSGALG00000060862	9.34003	-3.52926	0.996824	-3.5405	0.000399362	0.00304715	Down
ENSGALG00000062479	10172.2	-1.3528	0.382192	-3.53957	0.000400777	0.00305596	Down
G8249	5.0061	-5.62215	1.58847	-3.53934	0.000401134	0.00305669	Down
G411	128.864	1.22156	0.34526	3.53809	0.000403035	0.00306918	Up
ENSGALG00000067580	15.8026	-2.61185	0.738523	-3.53659	0.000405331	0.00308467	Down
G18053	106.383	1.29691	0.366807	3.53567	0.000406748	0.00309345	Up
G19854	6.54689	5.39169	1.52507	3.53536	0.000407213	0.00309497	Up
G3617	5.68759	5.17703	1.46471	3.5345	0.000408548	0.00310312	Up
ENSGALG00000049261	85.8254	1.41065	0.399246	3.53328	0.000410437	0.00311545	Up
G27077	20.9437	-2.93557	0.831812	-3.52912	0.000416938	0.00316275	Down
G2514	3.87005	5.62464	1.59415	3.52829	0.000418251	0.00317066	Up
ENSGALG00000060472	120.818	-1.15718	0.328017	-3.52779	0.00041904	0.00317459	Down
G30741	78.4927	-1.46323	0.415214	-3.52403	0.000425033	0.00321791	Down
G13763	9.21171	-3.52158	0.999503	-3.52334	0.000426151	0.0032243	Down
G35507	3.92763	5.64267	1.60213	3.52198	0.000428329	0.00323869	Up
ENSGALG00000063548	24.452	-2.32587	0.660502	-3.52136	0.000429338	0.00324422	Down
G16640	22.0749	-2.91705	0.828524	-3.52078	0.000430277	0.00324714	Down
G25838	17.1684	-2.25826	0.641405	-3.5208	0.000430242	0.00324714	Down
ENSGALG00000067062	89.9081	-1.26553	0.359491	-3.52033	0.000431011	0.00325058	Down
ENSGALG00000055652	187.281	1.48816	0.42277	3.52001	0.000431524	0.00325237	Up
ENSGALG00000063721	19.5384	2.60347	0.74031	3.51672	0.000436912	0.00329086	Up
G10296	17.9461	2.5576	0.727303	3.51655	0.000437197	0.00329089	Up
G3693	20.9452	-2.29345	0.65301	-3.51213	0.000444538	0.00334401	Down
G35647	10.372	-3.35107	0.954318	-3.51148	0.000445623	0.00335002	Down
ENSGALG00000047153	19.3535	-2.25089	0.641362	-3.50954	0.000448879	0.00337234	Down
ENSGALG00000049100	25.4961	2.12475	0.605809	3.5073	0.000452681	0.00339873	Up
ENSGALG00000065052	36.0411	-1.583	0.451485	-3.5062	0.000454553	0.0034106	Down
G39746	119.499	-1.29674	0.369927	-3.50541	0.000455905	0.00341856	Down
G7248	5.59864	5.16813	1.47442	3.50521	0.000456255	0.003419	Up
G28845	44.9972	1.53733	0.438927	3.50248	0.000460952	0.00345199	Up
G33409	88.2411	1.80643	0.515938	3.50126	0.000463058	0.00346555	Up
ENSGALG00000056156	15.9062	-2.36132	0.674498	-3.50086	0.00046376	0.00346852	Down
G36859	4.53641	-5.46872	1.56218	-3.5007	0.000464045	0.00346852	Down
G7791	17.3839	-2.30373	0.658305	-3.49949	0.000466154	0.00348206	Down
ENSGALG00000056467	23.4211	-2.19032	0.626048	-3.49865	0.000467622	0.0034908	Down
ENSGALG00000067000	90.2893	-1.22106	0.349176	-3.49699	0.000470548	0.00351041	Down
G39790	298.256	-1.67343	0.478588	-3.49659	0.000471243	0.00351336	Down
G16829	20.4615	2.09103	0.598068	3.49631	0.000471733	0.00351478	Up
ENSGALG00000035438	74.7493	-1.37873	0.394402	-3.49575	0.000472739	0.00352005	Down
ENSGALG00000064644	151.239	-1.07004	0.306187	-3.49474	0.000474518	0.00353105	Down
G16431	19.3352	2.10095	0.60133	3.49384	0.000476135	0.00354084	Up
G20746	8.92726	-3.90707	1.11863	-3.49272	0.000478121	0.00355336	Down
G11322	37.2788	-1.55864	0.446452	-3.49116	0.000480925	0.00357193	Down
G23778	40.1742	1.55338	0.445137	3.48966	0.000483639	0.00358982	Up
G5828	9.59342	3.31437	0.95014	3.4883	0.000486097	0.00360578	Up
G28281	4.04153	5.68764	1.63251	3.48399	0.000494001	0.0036621	Up
G3275	59.3967	1.39783	0.40131	3.48316	0.000495532	0.00367113	Up
G17326	35.4828	1.55089	0.445336	3.48251	0.000496731	0.00367769	Up
ENSGALG00000060458	4.7949	-5.5506	1.59525	-3.47945	0.000502441	0.0037161	Down
G32147	4.4705	-5.44487	1.56489	-3.47939	0.000502552	0.0037161	Down
ENSGALG00000059103	87.2933	1.15392	0.331841	3.47731	0.000506471	0.00374272	Up
G9143	24.0405	-1.93409	0.556385	-3.47617	0.000508629	0.0037563	Down
ENSGALG00000059248	137.174	1.03042	0.296453	3.47582	0.000509289	0.00375881	Up
G28027	8.77415	-3.89064	1.11943	-3.47556	0.000509789	0.00376013	Down
ENSGALG00000048454	12.2505	-2.67158	0.768715	-3.47538	0.000510123	0.00376023	Down
ENSGALG00000053065	29.0331	2.05217	0.590715	3.47404	0.000512688	0.00377677	Up
ENSGALG00000055208	50.1686	-1.39996	0.403028	-3.4736	0.000513534	0.00378063	Down
ENSGALG00000065577	55.8348	-1.41871	0.408487	-3.47308	0.000514531	0.0037856	Down
G21393	4.41728	-5.44416	1.5696	-3.4685	0.000523372	0.00384823	Down
ENSGALG00000067781	152.408	-1.07403	0.309803	-3.46682	0.000526657	0.00386995	Down
G42204	8.16686	-4.39506	1.26822	-3.46552	0.000529206	0.00388626	Down
ENSGALG00000066989	28.3513	1.80633	0.521268	3.46527	0.000529707	0.0038875	Up
ENSGALG00000065036	17.9042	2.21962	0.640618	3.46481	0.000530597	0.0038916	Up
ENSGALG00000061530	80.6004	1.52941	0.441771	3.462	0.000536174	0.00393005	Up
ENSGALG00000051887	182.028	0.998079	0.288461	3.46002	0.000540137	0.00395662	NS
G28574	26.0894	-1.94231	0.561566	-3.45874	0.000542701	0.00397293	Down
G35508	7.42959	3.57947	1.03562	3.45637	0.000547513	0.00400565	Up
ENSGALG00000058994	52.7822	1.43903	0.416426	3.45568	0.00054891	0.00401087	Up
G976	52.7822	1.43903	0.416426	3.45568	0.00054891	0.00401087	Up
G42200	15.0627	-2.3884	0.691347	-3.4547	0.000550907	0.00402296	Down
ENSGALG00000063567	4.26182	-5.39368	1.56167	-3.45378	0.00055278	0.00403327	Down
G17683	3.68391	5.55363	1.60804	3.45367	0.000553006	0.00403327	Up
ENSGALG00000047944	36.6398	-1.7542	0.508121	-3.45233	0.000555768	0.00405089	Down
G37996	8.66194	3.75623	1.08866	3.45032	0.000559914	0.00407858	Up
ENSGALG00000068213	35.6846	1.68268	0.487711	3.45015	0.000560274	0.00407867	Up
ENSGALG00000061096	180.368	0.962853	0.279107	3.44977	0.000561071	0.00408061	NS
G28028	22.1124	1.85545	0.537859	3.44969	0.000561236	0.00408061	Up
G33424	510860	1.42886	0.414221	3.44951	0.000561597	0.00408071	Up
ENSGALG00000062243	86.3901	1.60748	0.466124	3.4486	0.00056349	0.00408763	Up
G27381	8.63742	-4.46257	1.29392	-3.44887	0.00056294	0.00408763	Down
G36155	8.68361	-3.87551	1.12381	-3.44855	0.000563595	0.00408763	Down
G4244	8558.41	-1.14279	0.331786	-3.44437	0.000572402	0.00414894	Down
G40198	3.73782	5.57131	1.61878	3.44166	0.000578148	0.004188	Up
ENSGALG00000054888	684.823	-1.00844	0.293056	-3.44111	0.000579334	0.00419401	Down
ENSGALG00000058672	219.724	0.991771	0.288273	3.44039	0.000580871	0.00420254	NS
G7355	8.98808	3.25254	0.945888	3.43861	0.000584716	0.00422775	Up
ENSGALG00000057651	114.471	-1.19416	0.347414	-3.43729	0.000587576	0.00424582	Down
ENSGALG00000058938	17.8985	-2.22363	0.647106	-3.43627	0.000589777	0.0042591	Down
G38241	42.5059	1.68523	0.490653	3.43468	0.000593265	0.00428165	Up
G28492	50.4693	-1.42638	0.415332	-3.43431	0.000594058	0.00428474	Down
ENSGALG00000055138	5.92967	5.23699	1.52633	3.4311	0.000601129	0.00433307	Up
ENSGALG00000057655	279.963	0.996711	0.290519	3.4308	0.000601812	0.00433337	NS
G36532	3.87738	5.627	1.64016	3.43075	0.000601908	0.00433337	Up
G8083	14.3942	2.4023	0.700305	3.43037	0.000602769	0.00433691	Up
ENSGALG00000055902	4.50863	-5.45679	1.59094	-3.4299	0.000603795	0.00434163	Down
G15776	13.8782	-2.52742	0.737113	-3.4288	0.000606251	0.00435661	Down
G8496	5.43246	5.12291	1.49419	3.42856	0.000606803	0.00435792	Up
G23052	57.7722	1.38033	0.402804	3.42679	0.000610757	0.00438095	Up
G33231	12.4898	2.5094	0.732274	3.42686	0.000610602	0.00438095	Up
G14091	6.00354	5.25301	1.53335	3.42585	0.000612883	0.00439351	Up
G19610	71.6694	1.48262	0.433011	3.42399	0.000617091	0.00442098	Up
G15104	4.21424	-5.36317	1.56646	-3.42374	0.000617651	0.00442229	Down
G26831	68.4274	1.43784	0.420182	3.42194	0.000621771	0.00444908	Up
ENSGALG00000063200	62.6979	1.34179	0.392349	3.41989	0.000626473	0.00447999	Up
ENSGALG00000064171	9.05169	-3.9241	1.14795	-3.41837	0.000629971	0.00450226	Down
ENSGALG00000060615	36.5711	-1.76261	0.516015	-3.41581	0.000635925	0.00454205	Down
G5993	57.663	1.4248	0.41727	3.41457	0.000638831	0.00456003	Up
ENSGALG00000064891	288.98	-1.00593	0.294817	-3.41204	0.000644796	0.00459981	Down
G18725	4910.64	0.952174	0.279172	3.41071	0.000647936	0.0046194	NS
ENSGALG00000053496	39.8008	1.50685	0.441872	3.41014	0.0006493	0.00462408	Up
ENSGALG00000056723	10.7565	3.01375	0.883769	3.4101	0.00064938	0.00462408	Up
ENSGALG00000056081	4.45192	-5.43554	1.59421	-3.40956	0.000650689	0.00462778	Down
ENSGALG00000063105	26.5034	1.88434	0.552653	3.40962	0.000650534	0.00462778	Up
ENSGALG00000067411	18.9962	2.00579	0.588594	3.40777	0.000654957	0.00465531	Up
ENSGALG00000049103	4.50761	-5.4568	1.60306	-3.40399	0.000664096	0.00471577	Down
ENSGALG00000056633	13.7045	-2.82738	0.830664	-3.40375	0.000664668	0.00471577	Down
ENSGALG00000068540	28.1175	-1.74145	0.51161	-3.40386	0.000664399	0.00471577	Down
ENSGALG00000067254	45.5662	1.38941	0.408256	3.40329	0.000665787	0.00472085	Up
G4345	125.749	1.23732	0.363592	3.40305	0.00066639	0.00472228	Up
ENSGALG00000057233	49.5876	-1.66022	0.488035	-3.40183	0.000669352	0.0047404	Down
G28817	9.22464	-3.5521	1.04489	-3.39949	0.000675111	0.0047783	Down
ENSGALG00000059860	12.4894	2.80815	0.826251	3.39866	0.000677169	0.00478998	Up
ENSGALG00000060113	40.5457	1.56293	0.460007	3.39762	0.000679742	0.00480529	Up
ENSGALG00000053249	120.806	-1.69934	0.500308	-3.39658	0.000682324	0.00482064	Down
G13800	21.8357	2.0674	0.609282	3.39318	0.000690862	0.00487509	Up
G22488	35.4869	5.32147	1.56822	3.39332	0.000690501	0.00487509	Up
G25922	88.2955	1.10062	0.324396	3.39283	0.000691741	0.00487835	Up
ENSGALG00000064951	64.0063	-1.51681	0.447129	-3.39233	0.000693006	0.00488434	Down
ENSGALG00000056429	3732.03	-0.922447	0.271999	-3.39136	0.000695455	0.00489866	NS
G24952	4.09794	-5.3216	1.56973	-3.39014	0.000698576	0.00491769	Down
ENSGALG00000060669	13.8543	-2.38925	0.705091	-3.38857	0.000702589	0.00494297	Down
ENSGALG00000064756	99.205	1.13481	0.334916	3.38833	0.000703192	0.00494425	Up
G37549	4.0651	-5.31705	1.56964	-3.38743	0.00070551	0.00495758	Down
ENSGALG00000059104	21.3008	-2.02883	0.599221	-3.38579	0.000709743	0.00498136	Down
G13621	15.2568	2.12523	0.627664	3.38594	0.000709359	0.00498136	Up
G10286	5.55928	5.15209	1.522	3.38507	0.000711588	0.00499133	Up
G37138	3.63964	5.53878	1.63637	3.3848	0.000712297	0.00499331	Up
G4461	5.25663	5.07411	1.49945	3.38399	0.00071441	0.00500514	Up
ENSGALG00000062530	64.1428	-1.44833	0.428104	-3.38313	0.000716642	0.00501778	Down
ENSGALG00000058527	11.1389	-2.91963	0.8632	-3.38233	0.000718731	0.0050294	Down
G11011	3.50442	5.48123	1.62141	3.38054	0.000723446	0.00505636	Up
G29341	7.54664	-4.28407	1.26726	-3.38057	0.00072335	0.00505636	Down
ENSGALG00000057120	7.97728	-3.74913	1.1093	-3.37972	0.000725607	0.00506845	Down
ENSGALG00000053660	54.6441	1.37598	0.407206	3.37907	0.000727325	0.00507424	Up
ENSGALG00000064465	134.285	1.04804	0.310163	3.379	0.00072749	0.00507424	Up
ENSGALG00000067339	13.5131	-3.06697	0.907681	-3.37891	0.000727733	0.00507424	Down
G4587	73.0321	1.54363	0.457129	3.37678	0.000733398	0.0051107	Up
G8955	25.9173	1.80931	0.535936	3.37599	0.000735516	0.00512242	Up
ENSGALG00000056046	8.67251	-3.85092	1.14083	-3.37552	0.000736752	0.00512798	Down
G14890	11.1184	-2.95769	0.876353	-3.375	0.000738163	0.00513172	Down
G19850	9.10854	3.13996	0.930318	3.37515	0.000737755	0.00513172	Up
G2192	4.50129	-5.45088	1.61606	-3.37295	0.000743669	0.00516694	Down
G20649	4.87817	-5.57739	1.65374	-3.3726	0.000744626	0.00517052	Down
ENSGALG00000056514	150.713	1.04918	0.311227	3.3711	0.000748688	0.00519566	Up
ENSGALG00000059106	39.8691	1.79538	0.53267	3.37052	0.000750266	0.00519904	Up
G31315	7.6907	3.57328	1.06017	3.37049	0.00075034	0.00519904	Up
G33135	18.1255	-2.26745	0.672747	-3.37043	0.000750505	0.00519904	Down
G25657	10.7832	-3.14281	0.932712	-3.36954	0.000752925	0.00521273	Down
G22927	1032.02	-1.21573	0.360842	-3.36914	0.00075403	0.0052173	Down
G1997	8.0855	3.44222	1.02178	3.36886	0.000754803	0.00521957	Up
G4441	3.54868	5.49654	1.63206	3.36786	0.00075755	0.00523548	Up
ENSGALG00000055154	3.77543	5.58409	1.66013	3.36365	0.000769204	0.00531289	Up
G37764	18.0772	3.02821	0.900819	3.36161	0.000774882	0.00534897	Up
G12516	36.8914	-1.5833	0.471069	-3.36107	0.000776402	0.0053563	Down
ENSGALG00000054093	42.8249	-1.50487	0.448343	-3.35652	0.000789295	0.00544205	Down
ENSGALG00000061410	15.2308	-2.28595	0.681521	-3.35418	0.000795992	0.00548501	Down
G12105	413.62	-1.1483	0.342372	-3.35394	0.000796684	0.00548655	Down
ENSGALG00000060606	34.2267	1.56455	0.466647	3.35276	0.000800104	0.00550365	Up
G38204	37.2529	1.5723	0.468946	3.35284	0.000799872	0.00550365	Up
ENSGALG00000059910	54.3334	1.37525	0.410323	3.35163	0.000803385	0.00552298	Up
ENSGALG00000046813	29.27	1.80112	0.537473	3.35109	0.000804932	0.00553037	Up
ENSGALG00000055632	65.6254	-1.25956	0.376087	-3.34911	0.000810707	0.0055627	Down
ENSGALG00000055981	20.3078	1.97269	0.58904	3.34899	0.00081106	0.0055627	Up
ENSGALG00000059591	101.593	1.12538	0.336012	3.34924	0.000810329	0.0055627	Up
G42023	26.9065	-1.76006	0.525722	-3.34789	0.000814284	0.00558156	Down
ENSGALG00000059793	6.25337	4.35236	1.30032	3.34715	0.000816467	0.00559325	Up
ENSGALG00000056660	44.5358	-1.46428	0.437519	-3.34678	0.000817563	0.00559749	Down
ENSGALG00000060289	14.8636	2.29793	0.686993	3.34491	0.000823104	0.00563214	Up
G17066	3.9076	-5.26077	1.57308	-3.34424	0.000825077	0.00564235	Down
ENSGALG00000060041	103.252	1.06993	0.320103	3.34246	0.000830394	0.00567541	Up
ENSGALG00000047032	47.0831	1.51926	0.454561	3.34226	0.000830991	0.00567618	Up
G31804	55.2097	1.55866	0.466407	3.34185	0.000832217	0.00568125	Up
ENSGALG00000057494	126.293	-1.09133	0.326607	-3.34142	0.000833521	0.00568684	Down
ENSGALG00000068485	36.0016	-1.45954	0.436865	-3.34095	0.000834918	0.00568976	Down
G8950	36.0016	-1.45954	0.436865	-3.34095	0.000834918	0.00568976	Down
G24623	6.41325	4.38817	1.31353	3.34074	0.000835541	0.0056907	Up
G42055	3.52872	5.48975	1.64402	3.33922	0.000840138	0.00571869	Up
G1621	7.47927	-4.28907	1.28463	-3.33874	0.000841581	0.00572519	Down
G36705	7.51313	-4.29178	1.28555	-3.33847	0.000842413	0.00572753	Down
G16195	3.63299	5.53638	1.65957	3.33603	0.000849838	0.00577466	Up
G9999	15.1761	-2.40824	0.722171	-3.33472	0.000853848	0.00579855	Down
ENSGALG00000058935	61.8948	-1.53009	0.458896	-3.33429	0.00085517	0.00580418	Down
G14329	31.3144	-1.60176	0.480522	-3.33338	0.00085799	0.00581878	Down
G26921	18.0576	1.96053	0.58817	3.33327	0.000858313	0.00581878	Up
G23151	9.13902	-3.14739	0.944695	-3.33165	0.00086334	0.00584947	Down
ENSGALG00000052742	61.4804	-1.81314	0.544367	-3.33073	0.000866199	0.00586546	Down
G32438	15.1975	2.11963	0.636542	3.32991	0.000868739	0.00587927	Up
G28515	45.8427	1.37651	0.413469	3.32918	0.00087102	0.00589131	Up
ENSGALG00000056296	13.1846	2.29396	0.689224	3.32833	0.000873693	0.00590598	Up
ENSGALG00000060147	253.269	-0.898487	0.270037	-3.32728	0.000876995	0.00592489	NS
G4918	357.985	-1.28242	0.38548	-3.32682	0.00087844	0.00593124	Down
ENSGALG00000055100	67.0469	1.17963	0.354642	3.32625	0.000880245	0.00594001	Up
ENSGALG00000056249	9.38138	2.82932	0.850751	3.32567	0.000882049	0.00594876	Up
ENSGALG00000058845	73.4893	1.2237	0.368195	3.32351	0.000888922	0.00599056	Up
G25138	26.6385	-1.81483	0.546076	-3.3234	0.000889268	0.00599056	Down
G20991	3.46681	5.46802	1.6454	3.32321	0.000889883	0.00599127	Up
G30422	3.89004	-5.24892	1.5799	-3.32232	0.000892724	0.00600694	Down
G13772	7.40738	-4.26902	1.28515	-3.32181	0.000894371	0.00600834	Down
G23964	14.9164	2.2263	0.670179	3.32195	0.000893914	0.00600834	Up
G28893	3.86027	-5.24527	1.57906	-3.32178	0.000894467	0.00600834	Down
G40848	4.09716	-5.33741	1.60701	-3.32134	0.000895874	0.00601435	Down
G32821	3.49043	5.47627	1.6493	3.32036	0.000899029	0.00603208	Up
ENSGALG00000057059	4.24756	-5.39695	1.62567	-3.31983	0.000900733	0.00604006	Down
G28670	32.4829	-1.68906	0.50883	-3.3195	0.000901793	0.00604371	Down
ENSGALG00000058591	5.72247	5.19599	1.56553	3.31899	0.000903432	0.00604779	Up
G39516	32.96	-1.52391	0.459128	-3.31913	0.000902969	0.00604779	Down
ENSGALG00000047076	15.6519	-2.33219	0.702815	-3.31835	0.000905509	0.00605824	Down
G37020	5.60952	5.16399	1.5563	3.31813	0.000906235	0.00605932	Up
G6304	5.85413	-4.84146	1.45916	-3.31798	0.000906704	0.00605932	Down
G17454	11.9974	-2.86451	0.863393	-3.31773	0.000907509	0.00606125	Down
G16611	3.9898	-5.28173	1.59276	-3.31609	0.00091285	0.00609346	Down
ENSGALG00000051577	18.7597	2.53038	0.763432	3.31448	0.000918138	0.00612179	Up
G31341	15.6005	-2.44433	0.73745	-3.31457	0.000917833	0.00612179	Down
ENSGALG00000066525	127.767	1.12183	0.338579	3.31335	0.000921858	0.0061431	Up
G1831	6.17833	4.48064	1.35399	3.30921	0.000935607	0.00623118	Up
ENSGALG00000061105	12.7953	-2.7129	0.820311	-3.30715	0.00094249	0.00627347	Down
ENSGALG00000058827	19.5185	1.93185	0.584266	3.30645	0.000944861	0.00628212	Up
G24836	23.7126	1.81778	0.549743	3.3066	0.000944341	0.00628212	Up
ENSGALG00000051423	15.9107	-2.12409	0.643236	-3.30219	0.00095934	0.00637478	Down
G34782	233.605	-1.0136	0.307006	-3.30156	0.000961497	0.00638549	Down
G26119	4.03227	-5.31183	1.60921	-3.30089	0.000963786	0.00639708	Down
G32418	9.443	3.23788	0.981132	3.30014	0.000966355	0.0064105	Up
ENSGALG00000065753	27.1632	-1.63071	0.494242	-3.29941	0.00096887	0.00642355	Down
G14823	3.5051	5.48154	1.66256	3.29705	0.000977044	0.00647409	Up
ENSGALG00000065878	34.5085	-1.54533	0.468757	-3.29665	0.000978451	0.00647975	Down
G29644	5.77834	-4.81434	1.46058	-3.29619	0.000980061	0.0064831	Down
G7048	12.6899	2.45844	0.745819	3.2963	0.000979671	0.0064831	Up
G29858	7.44621	-4.25188	1.29017	-3.2956	0.000982124	0.00649309	Down
G31363	9.67827	2.81926	0.855737	3.29454	0.000985821	0.00651386	Up
G30217	29.9313	-1.90625	0.578739	-3.29381	0.000988409	0.00652728	Down
ENSGALG00000057266	14.6333	2.23592	0.679867	3.28877	0.00100626	0.00663973	Up
ENSGALG00000067112	12.4812	-2.67563	0.813625	-3.28853	0.00100713	0.00663973	Down
ENSGALG00000067419	369.777	1.05831	0.321806	3.28865	0.00100669	0.00663973	Up
ENSGALG00000057213	112.323	-1.25178	0.380752	-3.28766	0.00101023	0.0066564	Down
ENSGALG00000055725	43.9425	-1.36156	0.414168	-3.28746	0.00101097	0.00665753	Down
ENSGALG00000055948	114.195	-1.24187	0.377931	-3.28596	0.00101637	0.00668936	Down
G23404	3.58928	5.51096	1.67846	3.28334	0.00102586	0.00674801	Up
ENSGALG00000052961	49.2609	1.32606	0.404015	3.28221	0.00102998	0.00677135	Up
ENSGALG00000055596	32.7951	1.53385	0.467349	3.28202	0.00103066	0.00677203	Up
ENSGALG00000065615	3.53103	5.49049	1.6743	3.27928	0.00104073	0.00683328	Up
G14041	3.80987	-5.22849	1.59446	-3.27916	0.00104115	0.00683328	Down
G35512	9.17154	2.82813	0.862822	3.27776	0.00104633	0.00686134	Up
G41990	65.5773	-1.24904	0.381072	-3.27769	0.0010466	0.00686134	Down
ENSGALG00000053347	12.0956	2.60282	0.794145	3.27752	0.00104724	0.00686176	Up
ENSGALG00000067039	132.428	-1.32601	0.404951	-3.27449	0.00105852	0.0069318	Down
ENSGALG00000064848	7.16367	-4.20413	1.28402	-3.2742	0.0010596	0.00693496	Down
G35867	18.3629	-2.20399	0.673259	-3.27362	0.0010618	0.00694548	Down
ENSGALG00000059552	25.658	1.65244	0.505252	3.27053	0.00107348	0.00701796	Up
ENSGALG00000061692	30.4418	-1.54322	0.471898	-3.27024	0.00107458	0.00702128	Down
ENSGALG00000052230	17.8111	2.32419	0.711026	3.26878	0.00108012	0.00705161	Up
G6111	27.7625	-1.66393	0.509048	-3.2687	0.00108043	0.00705161	Down
G16149	30.9428	-1.59012	0.48662	-3.26768	0.00108434	0.00707321	Down
ENSGALG00000067658	40.3643	1.36386	0.417409	3.26745	0.00108522	0.00707502	Up
ENSGALG00000061588	182.46	0.95131	0.291284	3.26591	0.00109112	0.00710557	NS
G35694	10.2735	2.62632	0.804138	3.266	0.00109076	0.00710557	Up
G14956	3.45716	5.46451	1.6736	3.26512	0.00109418	0.00711763	Up
G9940	5.06092	5.00691	1.53343	3.26518	0.00109396	0.00711763	Up
G32956	63.2237	1.29389	0.39634	3.2646	0.00109617	0.00712662	Up
ENSGALG00000066082	72.8013	-1.12863	0.345833	-3.2635	0.00110044	0.00713859	Down
G29182	3.79231	-5.21652	1.59843	-3.26353	0.00110033	0.00713859	Down
G40538	4.91164	4.97287	1.52362	3.26385	0.00109909	0.00713859	Up
G5549	33.6475	1.45594	0.446101	3.26371	0.00109965	0.00713859	Up
ENSGALG00000064664	41.5514	-1.40615	0.431018	-3.26239	0.00110479	0.00716002	Down
ENSGALG00000067649	7.60455	-3.66227	1.12259	-3.26234	0.00110497	0.00716002	Down
G35541	6.99028	3.54063	1.08542	3.26198	0.00110637	0.00716515	Up
ENSGALG00000062170	57.307	-1.29044	0.395646	-3.26161	0.00110782	0.00717056	Down
G15030	4.91341	4.96116	1.52119	3.26137	0.00110874	0.00717256	Up
ENSGALG00000068537	7.57845	-3.65753	1.12158	-3.26106	0.00110998	0.00717666	Down
ENSGALG00000057138	12.4859	-2.36421	0.725098	-3.26054	0.00111201	0.00718405	Down
G10869	11.5728	-2.56181	0.785723	-3.26045	0.00111235	0.00718405	Down
ENSGALG00000065663	3.37286	5.42259	1.66331	3.26012	0.00111366	0.00718459	Up
G13758	14.3516	-2.17918	0.668425	-3.26017	0.00111347	0.00718459	Down
G31844	4.75755	4.91173	1.50711	3.25904	0.00111789	0.00720794	Up
ENSGALG00000058741	32.3239	1.54599	0.474469	3.25836	0.00112058	0.00722133	Up
ENSGALG00000060735	126.673	1.18865	0.364971	3.25684	0.00112662	0.00725624	Up
ENSGALG00000066597	14.5055	-2.50193	0.768261	-3.25661	0.00112751	0.00725798	Down
ENSGALG00000057893	18.314	-2.60776	0.800913	-3.25599	0.00112998	0.00726992	Down
G39663	38.9515	-1.39268	0.428317	-3.25152	0.00114789	0.00738106	Down
ENSGALG00000065943	100.046	1.0521	0.323638	3.25086	0.00115055	0.00739416	Up
G22582	10.0814	2.78017	0.855597	3.24939	0.00115652	0.00742842	Up
ENSGALG00000058083	37.0372	1.49275	0.459489	3.24872	0.00115926	0.00744198	Up
ENSGALG00000055990	6.14917	3.75288	1.15564	3.24745	0.00116443	0.00747104	Up
ENSGALG00000057112	9.45659	2.70588	0.833778	3.24533	0.00117315	0.00752256	Up
G15347	31.5472	-1.57821	0.486325	-3.24519	0.00117374	0.00752256	Down
G35632	3.31461	5.40119	1.66495	3.24406	0.0011784	0.00754832	Up
ENSGALG00000066807	96.1114	-1.07394	0.331135	-3.24322	0.00118186	0.00756638	Down
G17653	7.26435	3.5414	1.09224	3.24231	0.00118565	0.00758648	Up
ENSGALG00000058367	16.0937	2.10345	0.648964	3.24125	0.00119007	0.00761061	Up
G9160	14.8783	2.23813	0.691177	3.23814	0.0012031	0.00768977	Up
ENSGALG00000066551	9.55312	-2.92273	0.902746	-3.2376	0.00120541	0.0076961	Down
G36453	2013.14	-1.11697	0.344998	-3.2376	0.00120539	0.0076961	Down
G16587	41.9316	-1.35751	0.41936	-3.2371	0.00120751	0.00770536	Down
G7884	88.3064	1.14628	0.35413	3.23688	0.00120843	0.00770703	Up
ENSGALG00000053979	18.6094	-2.26684	0.700505	-3.23601	0.00121214	0.00772646	Down
ENSGALG00000055182	66.6506	1.21641	0.375975	3.23534	0.00121496	0.00774028	Up
G10281	8.89175	2.81789	0.871139	3.23472	0.00121763	0.00775307	Up
G19853	14.1819	2.35199	0.727294	3.23389	0.00122115	0.00777123	Up
G40917	7.28061	3.66708	1.13413	3.2334	0.00122327	0.00778055	Up
ENSGALG00000066978	39.6827	1.35521	0.419178	3.23301	0.00122491	0.00778676	Up
G35167	256.516	1.18008	0.365061	3.23257	0.00122683	0.00779471	Up
G20956	15.0717	2.1796	0.674375	3.23203	0.00122915	0.00780525	Up
ENSGALG00000047108	11.8314	-2.4323	0.752777	-3.23111	0.00123313	0.00782625	Down
G19197	105.841	1.29301	0.400327	3.22988	0.00123843	0.00785565	Up
ENSGALG00000063230	80.3003	-1.37327	0.425226	-3.22951	0.00124003	0.00786159	Down
ENSGALG00000063411	12.2636	2.26789	0.702594	3.22788	0.00124712	0.007898	Up
ENSGALG00000065152	222.231	-0.981511	0.304063	-3.22799	0.00124664	0.007898	NS
G31160	43.2176	1.43147	0.443518	3.22754	0.00124859	0.00790301	Up
ENSGALG00000068309	41.9529	1.41077	0.43722	3.22668	0.00125237	0.00792269	Up
ENSGALG00000057095	181.603	-1.04814	0.324853	-3.22652	0.00125306	0.00792275	Down
G12639	7.74051	3.37461	1.04636	3.22509	0.00125935	0.00795826	Up
G38240	57.2143	1.28914	0.399822	3.22428	0.0012629	0.00797642	Up
G25381	12.1979	-2.46903	0.765944	-3.22351	0.0012663	0.00799354	Down
G31842	3.42621	5.45323	1.69233	3.22232	0.00127156	0.00802245	Up
ENSGALG00000067509	7.92996	3.19465	0.991593	3.22173	0.00127418	0.00803463	Up
ENSGALG00000063476	85.0628	1.17279	0.364211	3.22008	0.00128156	0.00807683	Up
ENSGALG00000058318	133.377	-0.9873	0.306654	-3.21959	0.00128374	0.00808627	NS
G17129	671.709	0.820518	0.254866	3.21941	0.00128457	0.00808712	NS
ENSGALG00000065685	89.637	-1.18415	0.367858	-3.21904	0.00128619	0.00809299	Down
ENSGALG00000063129	12.3104	2.35214	0.731149	3.21705	0.00129517	0.00814075	Up
ENSGALG00000064714	223.008	0.938569	0.291748	3.21706	0.00129513	0.00814075	NS
ENSGALG00000061503	24.1891	-1.75639	0.546443	-3.21422	0.00130801	0.00821706	Down
ENSGALG00000068340	38.6946	-1.40844	0.438275	-3.21359	0.00131087	0.00823063	Down
G4282	38.3795	1.47775	0.459922	3.21305	0.00131334	0.00824174	Up
G37546	10.7268	-3.1204	0.971324	-3.21252	0.00131576	0.00825253	Down
ENSGALG00000057537	22.5755	-1.75314	0.545884	-3.21157	0.00132011	0.00827092	Down
G34766	39.7256	-1.54641	0.481495	-3.21168	0.00131961	0.00827092	Down
ENSGALG00000061891	41.2789	-1.34502	0.418848	-3.21124	0.00132163	0.00827608	Down
G28365	48.0386	-1.60535	0.500053	-3.21036	0.00132567	0.00829695	Down
ENSGALG00000063288	35345.6	0.826235	0.257451	3.20929	0.00133064	0.00832362	NS
G24906	5.90109	4.34224	1.35326	3.20873	0.00133321	0.00833525	Up
G24895	25.6161	1.68725	0.526107	3.20705	0.00134104	0.0083797	Up
ENSGALG00000066402	117.59	-1.09225	0.340701	-3.20589	0.00134645	0.00840774	Down
G31157	59.2133	1.17871	0.367681	3.20578	0.00134696	0.00840774	Up
G5588	91.9396	1.15954	0.361773	3.20514	0.00134994	0.0084219	Up
ENSGALG00000066512	38.533	1.45701	0.454671	3.20454	0.00135279	0.00843516	Up
G40727	3.63276	-5.15538	1.60956	-3.20296	0.00136021	0.00847695	Down
G28507	3.15277	5.32741	1.66342	3.20268	0.00136154	0.00848072	Up
G13343	69.4338	1.13094	0.353326	3.20083	0.0013703	0.00853076	Up
ENSGALG00000068121	151.852	1.08773	0.339868	3.20043	0.00137221	0.0085381	Up
G16423	21.1228	1.95757	0.611712	3.20015	0.00137358	0.00854213	Up
G17385	10.6556	-2.62538	0.821124	-3.1973	0.00138721	0.00862231	Down
ENSGALG00000060795	20.5465	1.93899	0.606722	3.19584	0.00139425	0.00865691	Up
ENSGALG00000068279	73.4113	-1.23029	0.384964	-3.19587	0.00139412	0.00865691	Down
ENSGALG00000067033	9.83025	-2.71536	0.849834	-3.19517	0.00139749	0.00867244	Down
G4605	8.16794	-3.31627	1.03796	-3.19498	0.00139841	0.00867352	Down
G6468	64.6318	1.22801	0.384401	3.1946	0.00140025	0.00868035	Up
G40482	10.4575	-2.60006	0.814289	-3.19305	0.00140781	0.0087226	Down
ENSGALG00000061462	422.115	1.01912	0.319234	3.1924	0.00141095	0.00872828	Up
G18227	10.4468	-2.59245	0.812063	-3.19242	0.00141085	0.00872828	Down
G5856	37.0936	1.73977	0.544942	3.19258	0.00141007	0.00872828	Up
ENSGALG00000065482	19.6567	2.2284	0.698148	3.19187	0.00141355	0.00873974	Up
ENSGALG00000064480	29.7829	-1.88402	0.590298	-3.19163	0.00141471	0.00874227	Down
G8306	7.94503	-3.28615	1.02993	-3.19064	0.00141956	0.00876765	Down
ENSGALG00000063128	3.12548	5.31688	1.66719	3.18912	0.00142709	0.00880487	Up
G807	3.12548	5.31688	1.66719	3.18912	0.00142709	0.00880487	Up
G16834	16.7513	-2.09583	0.657301	-3.18855	0.0014299	0.00881762	Down
ENSGALG00000061470	89.9006	1.13281	0.355347	3.1879	0.00143308	0.00881961	Up
ENSGALG00000061866	13.281	-2.46241	0.772427	-3.18788	0.00143318	0.00881961	Down
G18251	26.8177	1.63572	0.513092	3.18796	0.00143281	0.00881961	Up
G4938	3.66356	-5.15993	1.61861	-3.18787	0.00143323	0.00881961	Down
ENSGALG00000065975	10.46	2.96548	0.930333	3.18755	0.00143484	0.0088249	Up
ENSGALG00000065438	5.61753	-4.76023	1.49391	-3.18643	0.0014404	0.00885441	Down
G40019	19.5301	-2.17574	0.682897	-3.18604	0.00144236	0.00886183	Down
ENSGALG00000068111	42.3807	-2.04429	0.642072	-3.18389	0.00145309	0.00891841	Down
G25397	145.536	-0.947747	0.297664	-3.18395	0.00145279	0.00891841	NS
G35471	7.28347	-3.62129	1.13745	-3.18369	0.00145413	0.00892011	Down
G10734	15.1219	2.1735	0.682783	3.18329	0.0014561	0.00892158	Up
G25033	306.296	0.906996	0.284947	3.18303	0.00145741	0.00892158	NS
G39214	93.5803	1.48053	0.465123	3.1831	0.00145706	0.00892158	Up
G5505	30.4921	1.52746	0.479822	3.18338	0.00145567	0.00892158	Up
G22989	785.289	0.774533	0.243498	3.18086	0.00146837	0.008984	NS
G4849	6.71996	3.82031	1.20134	3.18005	0.0014725	0.0090046	Up
G17299	8.91212	-3.10227	0.975589	-3.17989	0.0014733	0.00900475	Down
G34079	3.11882	5.31431	1.67138	3.1796	0.00147479	0.00900922	Up
ENSGALG00000067543	470.699	1.4447	0.454663	3.17751	0.00148543	0.00906949	Up
G39595	15.4854	-2.57612	0.81082	-3.17719	0.00148711	0.00907503	Down
ENSGALG00000066935	72.8155	1.31479	0.413987	3.17593	0.00149357	0.00910811	Up
ENSGALG00000068263	209.944	-1.02436	0.322548	-3.17583	0.00149409	0.00910811	Down
ENSGALG00000067811	4.50608	4.84757	1.52689	3.17481	0.00149937	0.00913095	Up
G8084	34.5161	1.59211	0.501484	3.1748	0.00149939	0.00913095	Up
G24038	20.7917	-1.90515	0.600606	-3.17204	0.00151372	0.00921342	Down
ENSGALG00000066947	5.90736	4.25939	1.34352	3.17032	0.00152272	0.00926222	Up
G28476	10.8211	2.7036	0.852814	3.17021	0.00152331	0.00926222	Up
G13384	8.45394	-3.02236	0.953547	-3.1696	0.00152648	0.00927664	Down
G31446	12.9671	2.43925	0.769721	3.169	0.00152965	0.00929112	Up
ENSGALG00000066742	44.3625	1.3853	0.437202	3.16855	0.001532	0.00930056	Up
ENSGALG00000059368	86.501	1.05188	0.331996	3.16836	0.00153303	0.00930199	Up
ENSGALG00000056301	5.81569	4.3962	1.38785	3.16764	0.00153682	0.00932019	Up
ENSGALG00000061287	49.8772	1.33172	0.420527	3.1668	0.00154128	0.00934239	Up
ENSGALG00000060608	65.4309	1.3368	0.42266	3.16283	0.00156241	0.00946563	Up
G12106	9.63583	-2.68664	0.850115	-3.16033	0.00157591	0.00954246	Down
G25927	5.26992	-4.68454	1.48362	-3.1575	0.00159129	0.0096306	Down
ENSGALG00000067740	7.05387	3.621	1.14718	3.15643	0.00159713	0.00965602	Up
G41620	37.1035	-1.67071	0.529301	-3.15644	0.00159708	0.00965602	Down
ENSGALG00000052394	3.61953	-5.16263	1.63574	-3.15615	0.00159869	0.00966046	Down
ENSGALG00000066890	116.918	-0.977618	0.309821	-3.15543	0.0016026	0.00967412	NS
G5994	13.2043	2.79499	0.885735	3.15556	0.00160189	0.00967412	Up
ENSGALG00000047832	26.9115	-1.69433	0.537157	-3.15425	0.00160912	0.00970851	Down
ENSGALG00000056108	186.068	-1.09807	0.348236	-3.15323	0.00161476	0.00973752	Down
G24039	3.47424	-5.09193	1.61571	-3.15152	0.00162424	0.00978966	Down
G20892	20.1304	-1.89965	0.602894	-3.15089	0.00162776	0.00980584	Down
ENSGALG00000049251	33.3968	-1.65308	0.525201	-3.14751	0.00164669	0.00991477	Down
G16220	4.6413	4.89342	1.55485	3.1472	0.00164841	0.00992002	Up
ENSGALG00000052129	105.444	1.18434	0.376334	3.14704	0.00164934	0.00992053	Up
G38024	3.10185	5.30763	1.68672	3.14672	0.00165112	0.0099262	Up
G18054	126.843	1.11222	0.35365	3.14498	0.001661	0.00998046	Up
ENSGALG00000053324	30.4442	1.88445	0.599561	3.14306	0.00167193	0.010041	Up
ENSGALG00000066324	2044.93	-0.928513	0.295867	-3.13828	0.00169943	0.0102009	NS
G4090	14.3501	3.28026	1.04532	3.13806	0.00170071	0.0102034	Up
ENSGALG00000066352	10.9139	3.66555	1.16943	3.13448	0.00172159	0.0103234	Up
G15154	6.90149	-4.11725	1.31393	-3.13354	0.00172711	0.0103459	Down
G41156	13.8746	-2.54348	0.811677	-3.13362	0.00172667	0.0103459	Down
G35593	33.8005	-1.46938	0.469146	-3.13203	0.00173605	0.0103888	Down
G7745	39.4828	-1.72086	0.549423	-3.13211	0.00173554	0.0103888	Down
ENSGALG00000058918	47.6539	1.47375	0.470709	3.13091	0.00174264	0.010423	Up
G40002	40.4775	-1.39123	0.444725	-3.1283	0.00175822	0.0105108	Down
G24653	22.8494	-1.85503	0.593352	-3.12636	0.00176986	0.010575	Down
ENSGALG00000064209	342.93	-0.881092	0.281897	-3.12558	0.00177456	0.0105977	NS
G20665	8.96816	-3.12134	0.999068	-3.12425	0.00178256	0.0106401	Down
G38228	53.3576	-1.21095	0.387905	-3.12178	0.00179763	0.0107246	Down
G23781	5.2602	-4.68333	1.50085	-3.12046	0.00180568	0.0107671	Down
ENSGALG00000055276	25.747	1.77082	0.567555	3.12008	0.00180805	0.0107757	Up
ENSGALG00000063665	13.0783	2.23394	0.716033	3.11988	0.00180922	0.0107772	Up
ENSGALG00000065875	18.0498	-1.85906	0.596057	-3.11893	0.0018151	0.0108068	Down
ENSGALG00000048867	40.7094	1.35152	0.433367	3.11865	0.00181679	0.0108114	Up
ENSGALG00000058917	20.6711	1.76112	0.564865	3.11778	0.0018222	0.0108337	Up
ENSGALG00000065097	4.39259	4.79226	1.53709	3.11775	0.00182238	0.0108337	Up
ENSGALG00000057595	137.896	1.29868	0.416576	3.11751	0.00182384	0.0108368	Up
G33356	16.3642	2.42421	0.777667	3.11729	0.00182522	0.0108396	Up
ENSGALG00000051705	3.40935	-5.06098	1.62511	-3.11424	0.00184422	0.0109244	Down
ENSGALG00000059808	69.6017	1.11193	0.357093	3.11383	0.00184678	0.0109244	Up
ENSGALG00000065291	10.6058	-3.77076	1.21069	-3.11455	0.00184227	0.0109244	Down
ENSGALG00000068015	30.8149	1.88287	0.604658	3.11394	0.00184608	0.0109244	Up
G16091	5.56966	4.33446	1.39192	3.11403	0.00184553	0.0109244	Up
G19002	12.6836	2.45694	0.788925	3.11428	0.00184393	0.0109244	Up
G25647	4.39448	4.80637	1.54357	3.1138	0.00184696	0.0109244	Up
G33066	3.40935	-5.06098	1.62511	-3.11424	0.00184422	0.0109244	Down
ENSGALG00000046759	28.473	-1.57895	0.507132	-3.11349	0.00184886	0.0109302	Down
G30272	8.00635	4.06991	1.30734	3.11312	0.00185121	0.0109386	Up
G28671	71.7227	-1.30579	0.419631	-3.11176	0.00185973	0.0109833	Down
G4828	20.6888	1.89744	0.610646	3.10726	0.0018883	0.0111465	Up
ENSGALG00000058052	5.16963	-4.66054	1.50242	-3.10202	0.00192206	0.011337	Down
ENSGALG00000067959	2.95997	5.23696	1.68828	3.10195	0.0019225	0.011337	Up
G31694	14.8932	-2.23618	0.720961	-3.10167	0.00192431	0.0113419	Down
G3765	12.8224	-2.26261	0.729607	-3.10113	0.00192782	0.0113569	Down
G19093	5.84844	3.67069	1.18389	3.10052	0.00193179	0.0113746	Up
ENSGALG00000061161	16.9224	1.91486	0.617658	3.10019	0.00193398	0.0113818	Up
ENSGALG00000067663	13.7817	2.13061	0.68734	3.09978	0.00193664	0.011386	Up
G14183	5.05206	-4.61093	1.48745	-3.09989	0.00193592	0.011386	Down
G6714	23.1227	-1.80737	0.583098	-3.0996	0.00193781	0.0113872	Down
ENSGALG00000052877	11.8311	2.44684	0.7896	3.09884	0.00194283	0.011411	Up
G10556	16.0822	-2.04511	0.660002	-3.09864	0.00194411	0.0114128	Down
[truncated: 9,741 more rows]
