# Supplementary material for: Stage-Specific lncRNA–mRNA Co-Expression Networks in Chicken Granulosa Cells Across Hierarchical Follicle Development
Source: Animals (Basel). 2026 Apr 28;16(9):1351. doi: 10.3390/ani16091351 (PMC13162649; doi:10.3390/ani16091351)
Supplement: Supplementary file 1 [file animals-16-01351-s001.zip › Table_S5a_DEL_cis_targets.xlsx]

## Sheet: S5a_DEL_cis_targets
lnc_gene	target_gene	regulation_type	distance	correlation	cor_pvalue	correlation_direction	gene_name
ENSGALG00000053536	ENSGALG00000064470	cis	60918	-0.304697	0.0497618	negative	PMEPA1
ENSGALG00000061155	ENSGALG00000016065	cis	60816	0.210294	0.181309	positive	BRWD1
ENSGALG00000064976	ENSGALG00000003717	cis	46335	-0.250652	0.109363	negative	MYO9B
ENSGALG00000065790	ENSGALG00000038154	cis	32096	-0.48184	0.00123375	negative	YAP1
G14735	ENSGALG00000004613	cis	78306	-0.633182	6.7928e-06	negative	P2RX5
ENSGALG00000060514	ENSGALG00000008563	cis	97490	0.208992	0.184088	positive	ENTPD6
ENSGALG00000066041	ENSGALG00000010201	cis	53690	0.138982	0.380054	positive	ABHD18
ENSGALG00000068109	ENSGALG00000036443	cis	47403	0.1348	0.394695	positive	FUT8
ENSGALG00000058054	ENSGALG00000009381	cis	11602	0.224147	0.153571	positive	SIPA1L1
ENSGALG00000059866	ENSGALG00000065608	cis	57795	-0.278038	0.0746106	negative	IFT27
ENSGALG00000063198	ENSGALG00000003219	cis	83978	0.445343	0.00312235	positive	TMEM231
G24033	ENSGALG00000027068	cis	80718	-0.162383	0.304214	negative	HDGFRP2
ENSGALG00000051506	ENSGALG00000011881	cis	71688	0.60139	2.53065e-05	positive	CCNA2
ENSGALG00000055943	ENSGALG00000015471	cis	60736	0.374625	0.0145123	positive	CCNC
ENSGALG00000058378	ENSGALG00000009454	cis	561	0.0658607	0.678585	positive	ZNF277
ENSGALG00000058378	ENSGALG00000009448	cis	34329	0.0132946	0.933405	positive	IFRD1
ENSGALG00000058719	ENSGALG00000017119	cis	2049	-0.0707938	0.655951	negative	TNFRSF19
ENSGALG00000059794	ENSGALG00000009262	cis	89592	0.116541	0.462348	positive	FGB
ENSGALG00000061908	ENSGALG00000010889	cis	89164	0.0917149	0.563492	positive	HOOK1
G20623	ENSGALG00000039193	cis	64266	-0.0234924	0.8826	negative	AGRN
G24641	ENSGALG00000008957	cis	16472	0.50717	0.000608363	positive	MSH6
G34823	ENSGALG00000011116	cis	12247	0.274106	0.0789834	positive	VRK1
G5689	ENSGALG00000032028	cis	51956	0.0660861	0.677544	positive	SERTM1
ENSGALG00000052580	ENSGALG00000041662	cis	1657	0.944929	5.22503e-21	positive	OPN4-1
ENSGALG00000053635	ENSGALG00000015791	cis	33167	0.562613	0.000105256	positive	AKIRIN2
ENSGALG00000059033	ENSGALG00000001501	cis	375	0.618051	1.29333e-05	positive	MAPK3
ENSGALG00000066348	ENSGALG00000004288	cis	4535	0.473355	0.00154507	positive	HDAC4
G14149	ENSGALG00000064638	cis	0	0.777783	1.3613e-09	positive	TOB1
G19526	ENSGALG00000029572	cis	968	0.425068	0.00501509	positive	TOP1MT
G34059	ENSGALG00000042458	cis	7326	0.353858	0.0215051	positive	ACTN1
ENSGALG00000059771	ENSGALG00000011483	cis	3053	-0.395323	0.00956496	negative	MPC1L
ENSGALG00000026005	ENSGALG00000065563	cis	961	0.956911	4.31552e-23	positive	DIO2
ENSGALG00000055599	ENSGALG00000006342	cis	69924	0.611681	1.67926e-05	positive	UEVLD
ENSGALG00000055665	ENSGALG00000035676	cis	336	0.852937	7.42615e-13	positive	PDDC1
ENSGALG00000056806	ENSGALG00000066806	cis	18946	0.846496	1.64415e-12	positive	MALSU1
ENSGALG00000057903	ENSGALG00000007748	cis	256	0.804926	1.31872e-10	positive	SLC16A2
ENSGALG00000058032	ENSGALG00000011990	cis	886	0.89942	5.81435e-16	positive	USP53
ENSGALG00000058359	ENSGALG00000043754	cis	51142	0.85953	3.16271e-13	positive	GLUL
ENSGALG00000058359	ENSGALG00000036931	cis	18129	0.850301	1.03264e-12	positive	KLHL20
ENSGALG00000058819	ENSGALG00000039238	cis	337	0.824968	1.83854e-11	positive	SALL1
ENSGALG00000058992	ENSGALG00000031094	cis	370	0.951717	4.00685e-22	positive	EDA2R
ENSGALG00000060191	ENSGALG00000003567	cis	17734	0.464293	0.00195254	positive	FNDC5
ENSGALG00000060482	ENSGALG00000043044	cis	70683	0.868681	8.98e-14	positive	IL1R1
ENSGALG00000060845	ENSGALG00000015209	cis	92529	0.817841	3.8078e-11	positive	NFIL3
ENSGALG00000061035	ENSGALG00000034860	cis	4259	0.421345	0.00545432	positive	BCHE
ENSGALG00000061230	ENSGALG00000006342	cis	94908	0.700443	2.4181e-07	positive	UEVLD
ENSGALG00000061842	ENSGALG00000036931	cis	21057	0.857149	4.32578e-13	positive	KLHL20
ENSGALG00000061842	ENSGALG00000043754	cis	46708	0.854201	6.32533e-13	positive	GLUL
ENSGALG00000062212	ENSGALG00000033700	cis	15207	0.721134	7.16637e-08	positive	CA3A
ENSGALG00000063292	ENSGALG00000029898	cis	97657	0.455064	0.00246226	positive	YKT6
ENSGALG00000064160	ENSGALG00000011132	cis	40303	0.658934	2.08983e-06	positive	RBMS1
ENSGALG00000064160	ENSGALG00000011153	cis	4298	0.655522	2.45872e-06	positive	LY75
ENSGALG00000066658	ENSGALG00000043435	cis	85666	0.566747	9.11822e-05	positive	CARNS1
ENSGALG00000066794	ENSGALG00000005582	cis	81939	0.355695	0.02079	positive	KLHL18
ENSGALG00000067538	ENSGALG00000005657	cis	6384	0.37739	0.0137465	positive	CRHR2
ENSGALG00000067663	ENSGALG00000015708	cis	2442	0.606505	2.0677e-05	positive	FGFR3
ENSGALG00000068405	ENSGALG00000003217	cis	8456	0.307512	0.0475846	positive	LITAF
G13710	ENSGALG00000001545	cis	85575	-0.118362	0.455333	negative	RAB40B
G14914	ENSGALG00000033885	cis	43285	0.301634	0.0522216	positive	RAP1GAP2
G18557	ENSGALG00000040249	cis	811	0.955625	7.6814e-23	positive	BHLHE22
G19808	ENSGALG00000003559	cis	44066	0.509165	0.000574061	positive	ACTR5
G19808	ENSGALG00000003568	cis	72818	0.346273	0.0246796	positive	PPP1R16B
G29486	ENSGALG00000037390	cis	34333	0.636867	5.77646e-06	positive	GPR83L
G31535	ENSGALG00000011990	cis	13952	0.612271	1.63957e-05	positive	USP53
G31536	ENSGALG00000011990	cis	8091	0.669492	1.2469e-06	positive	USP53
G32381	ENSGALG00000015666	cis	29694	0.721357	7.06874e-08	positive	TNIP2
G34576	ENSGALG00000065563	cis	79245	0.318539	0.0397855	positive	DIO2
G4325	ENSGALG00000016379	cis	3734	0.721791	6.88288e-08	positive	SMS
G43708	ENSGALG00000015209	cis	9396	0.609031	1.86889e-05	positive	NFIL3
G43718	ENSGALG00000015209	cis	92290	0.772936	1.99603e-09	positive	NFIL3
