# Supplementary material for: Stage-Specific lncRNA–mRNA Co-Expression Networks in Chicken Granulosa Cells Across Hierarchical Follicle Development
Source: Animals (Basel). 2026 Apr 28;16(9):1351. doi: 10.3390/ani16091351 (PMC13162649; doi:10.3390/ani16091351)
Supplement: Supplementary file 1 [file animals-16-01351-s001.zip › Table_S5b_DEL_cis_trans_enrichment.xlsx]

## Sheet: S5b_DEL_cis_trans_enrichment
comparison	regulation	func_cat	n_genes	n_category	n_targets	n_background	pvalue	fold_enrichment	padj	neg_log_padj
F5 vs SYF	cis	ECM remodeling	2	60	19	6793	0.0119121	11.92	0.0129632	1.88729
F5 vs SYF	cis	Cell differentiation	3	151	19	6793	0.00803395	7.1	0.00900833	2.04536
F5 vs SYF	cis	Cell proliferation	7	123	19	6793	2.26253e-08	20.35	4.40599e-08	7.35596
F5 vs SYF	cis	Steroid/Ovulation	5	153	19	6793	4.89147e-05	11.68	7.23938e-05	4.1403
F5 vs SYF	trans	Steroid/Ovulation	28	153	149	6793	9.76537e-19	8.34	5.16169e-18	17.2872
F5 vs SYF	trans	Cell differentiation	15	151	149	6793	8.9927e-07	4.53	1.58443e-06	5.80013
F5 vs SYF	trans	Cell proliferation	52	123	149	6793	1.67095e-56	19.27	6.18251e-55	20
F5 vs SYF	trans	ECM remodeling	13	60	149	6793	3.42568e-10	9.88	8.45002e-10	9.07314
F5 vs SYF	trans	Lipid metabolism	19	65	149	6793	4.94528e-17	13.33	2.28719e-16	15.6407
F5 vs SYF	trans	Apoptosis	2	21	149	6793	0.0764841	4.34	0.0764841	1.11643
F5 vs SYF	trans	Inflammation	12	110	149	6793	4.41249e-06	4.97	7.09836e-06	5.14884
F5 vs SYF	trans	Signaling pathways	8	84	149	6793	0.000472853	4.34	0.000603295	3.21947
F2 vs F5	cis	Cell proliferation	3	123	5	6793	5.6425e-05	33.14	8.02972e-05	4.0953
F2 vs F5	trans	ECM remodeling	7	60	101	6793	2.63953e-05	7.85	4.06928e-05	4.39048
F2 vs F5	trans	Lipid metabolism	9	65	101	6793	3.97478e-07	9.31	7.35335e-07	6.13351
F2 vs F5	trans	Steroid/Ovulation	20	153	101	6793	4.56297e-14	8.79	1.6883e-13	12.7726
F2 vs F5	trans	Cell proliferation	40	123	101	6793	1.95928e-45	21.87	3.62468e-44	20
F2 vs F5	trans	Apoptosis	3	21	101	6793	0.00349291	9.61	0.00421176	2.37554
F2 vs F5	trans	Signaling pathways	5	84	101	6793	0.00803446	4	0.00900833	2.04536
F2 vs F5	trans	Inflammation	8	110	101	6793	0.000212222	4.89	0.000290823	3.53637
F2 vs F5	trans	Cell differentiation	9	151	101	6793	0.000381754	4.01	0.00050446	3.29717
F1 vs F2	cis	Lipid metabolism	4	65	66	6793	0.00352877	6.33	0.00421176	2.37554
F1 vs F2	cis	Inflammation	9	110	66	6793	9.43768e-07	8.42	1.58725e-06	5.79936
F1 vs F2	cis	Signaling pathways	10	84	66	6793	5.81567e-09	12.25	1.26576e-08	7.89765
F1 vs F2	cis	Steroid/Ovulation	13	153	66	6793	1.68325e-09	8.75	3.8925e-09	8.40977
F1 vs F2	cis	Cell differentiation	14	151	66	6793	1.12456e-10	9.54	2.97204e-10	9.52694
F1 vs F2	cis	Cell proliferation	11	123	66	6793	2.02429e-08	9.2	4.16104e-08	7.3808
F1 vs F2	cis	ECM remodeling	3	60	66	6793	0.020223	5.15	0.0207847	1.68226
F1 vs F2	cis	Apoptosis	2	21	66	6793	0.0173354	9.8	0.018326	1.73693
F1 vs F2	trans	Steroid/Ovulation	48	153	236	6793	5.07319e-34	9.03	6.25693e-33	20
F1 vs F2	trans	Signaling pathways	33	84	236	6793	3.94663e-27	11.31	2.9205e-26	20
F1 vs F2	trans	ECM remodeling	16	60	236	6793	1.0403e-10	7.68	2.96085e-10	9.52858
F1 vs F2	trans	Cell differentiation	46	151	236	6793	6.06662e-32	8.77	5.61162e-31	20
F1 vs F2	trans	Lipid metabolism	19	65	236	6793	2.73084e-13	8.41	9.18555e-13	12.0369
F1 vs F2	trans	Cell proliferation	37	123	236	6793	1.69327e-25	8.66	1.04418e-24	20
F1 vs F2	trans	Apoptosis	11	21	236	6793	1.83433e-11	15.08	5.65585e-11	10.2475
F1 vs F2	trans	Inflammation	26	110	236	6793	2.66453e-15	6.8	1.09542e-14	13.9604
