# Supplementary material for: Stage-Specific lncRNA–mRNA Co-Expression Networks in Chicken Granulosa Cells Across Hierarchical Follicle Development
Source: Animals (Basel). 2026 Apr 28;16(9):1351. doi: 10.3390/ani16091351 (PMC13162649; doi:10.3390/ani16091351)
Supplement: Supplementary file 1 [file animals-16-01351-s001.zip › Table_S5c_top_lncRNA_candidates.xlsx]

## Sheet: S5c_top_lncRNA_candidates
lnc_gene	n_comparisons	n_bio_targets	n_cis	n_trans	comps	targets
ENSGALG00000056507	3	15	0	27	F5 vs SYF; F2 vs F5; F1 vs F2	PPARG, PPARA, PAK1, CAV1, CYP11A1, SOX5, HMOX1, FN1, STAR, SERPINC1, DPF3, ABLIM1, SMAD1, TBX3, PRLR
ENSGALG00000048674	3	14	0	26	F5 vs SYF; F2 vs F5; F1 vs F2	PPARG, PPARA, PAK1, CAV1, SOX5, HMOX1, FN1, STAR, SERPINC1, DPF3, ABLIM1, SMAD1, TBX3, PRLR
ENSGALG00000067146	3	14	0	26	F5 vs SYF; F2 vs F5; F1 vs F2	PPARG, PPARA, PAK1, CAV1, CYP11A1, FRZB, HMOX1, FN1, STAR, SERPINC1, DPF3, ABLIM1, TBX3, PRLR
ENSGALG00000068085	3	14	0	26	F5 vs SYF; F2 vs F5; F1 vs F2	PPARG, PPARA, PAK1, CAV1, CYP11A1, SOX5, HMOX1, FN1, STAR, SERPINC1, DPF3, ABLIM1, TBX3, PRLR
ENSGALG00000065910	3	13	0	24	F5 vs SYF; F2 vs F5; F1 vs F2	PPARG, PPARA, PAK1, CYP11A1, FRZB, HMOX1, FN1, STAR, SERPINC1, DPF3, ABLIM1, TBX3, PRLR
G33095	3	13	0	25	F5 vs SYF; F2 vs F5; F1 vs F2	PPARG, PPARA, PAK1, CAV1, CYP11A1, HMOX1, FN1, STAR, SERPINC1, DPF3, ABLIM1, TBX3, PRLR
G18872	3	12	0	24	F5 vs SYF; F2 vs F5; F1 vs F2	PPARG, PPARA, PAK1, CAV1, HMOX1, FN1, STAR, SERPINC1, DPF3, ABLIM1, TBX3, PRLR
ENSGALG00000060860	3	3	0	6	F5 vs SYF; F2 vs F5; F1 vs F2	WNT4, CDK6, FSHR
ENSGALG00000055182	3	2	0	4	F5 vs SYF; F2 vs F5; F1 vs F2	WNT4, VEGFA
ENSGALG00000068241	2	15	0	20	F5 vs SYF; F1 vs F2	PPARG, PPARA, PAK1, CAV1, CYP11A1, SOX5, HMOX1, FN1, STAR, SERPINC1, ABLIM1, DPF3, SMAD1, TBX3, PRLR
G44141	2	15	0	20	F5 vs SYF; F1 vs F2	PPARG, PPARA, PAK1, CAV1, CYP11A1, SOX5, HMOX1, FN1, STAR, SERPINC1, ABLIM1, DPF3, TBX3, PRLR, MMP9
ENSGALG00000057279	2	14	2	18	F5 vs SYF; F1 vs F2	TGFBI, PPARA, PAK1, CAV1, CYP11A1, SOX5, HMOX1, FN1, STAR, SERPINC1, ABLIM1, DPF3, SMAD1, TBX3
ENSGALG00000057714	2	14	0	19	F5 vs SYF; F1 vs F2	PPARG, PPARA, PAK1, CAV1, CYP11A1, HMOX1, FN1, STAR, SERPINC1, ABLIM1, DPF3, SMAD1, TBX3, PRLR
ENSGALG00000058933	2	14	0	19	F5 vs SYF; F1 vs F2	PPARG, PPARA, PAK1, CAV1, CYP11A1, HMOX1, FN1, STAR, SERPINC1, ABLIM1, DPF3, SMAD1, TBX3, PRLR
G17948	2	14	0	19	F5 vs SYF; F1 vs F2	PPARG, PPARA, PAK1, CAV1, CYP11A1, HMOX1, FN1, STAR, SERPINC1, ABLIM1, DPF3, SMAD1, TBX3, PRLR
ENSGALG00000045740	2	13	2	16	F2 vs F5; F1 vs F2	DNAJA1, PPARG, FN1, PAK1, CAV1, STAR, PPARA, DPF3, ABLIM1, TBX3, HMOX1, PRLR, SERPINC1
ENSGALG00000061149	2	13	0	17	F2 vs F5; F1 vs F2	PPARG, FN1, PAK1, CAV1, STAR, PPARA, DPF3, ABLIM1, TBX3, HMOX1, PRLR, SERPINC1, MMP9
ENSGALG00000064159	2	13	0	18	F5 vs SYF; F1 vs F2	PPARG, PPARA, PAK1, FRZB, HMOX1, FN1, STAR, SERPINC1, ABLIM1, DPF3, LIFR, TBX3, PRLR
ENSGALG00000066126	2	13	0	18	F5 vs SYF; F1 vs F2	PPARA, PAK1, CAV1, CYP11A1, FRZB, HMOX1, FN1, STAR, SERPINC1, ABLIM1, DPF3, TBX3, PRLR
ENSGALG00000066879	2	13	0	18	F5 vs SYF; F1 vs F2	PPARG, PPARA, PAK1, CYP11A1, FRZB, HMOX1, FN1, STAR, SERPINC1, ABLIM1, DPF3, TBX3, PRLR
G33099	2	13	0	18	F5 vs SYF; F1 vs F2	PPARA, PAK1, CAV1, CYP11A1, FRZB, HMOX1, FN1, STAR, SERPINC1, ABLIM1, DPF3, TBX3, PRLR
G37757	2	13	0	18	F5 vs SYF; F1 vs F2	PPARG, PPARA, PAK1, CAV1, HMOX1, FN1, STAR, SERPINC1, ABLIM1, DPF3, SMAD1, TBX3, PRLR
ENSGALG00000056046	2	12	0	17	F5 vs SYF; F1 vs F2	PPARG, PPARA, PAK1, FRZB, HMOX1, FN1, STAR, SERPINC1, ABLIM1, DPF3, TBX3, PRLR
ENSGALG00000057738	2	12	0	17	F5 vs SYF; F1 vs F2	PPARA, PAK1, CYP11A1, FRZB, HMOX1, FN1, STAR, SERPINC1, ABLIM1, DPF3, TBX3, PRLR
ENSGALG00000060326	2	12	0	16	F2 vs F5; F1 vs F2	PPARG, FN1, PAK1, CAV1, STAR, PPARA, DPF3, ABLIM1, TBX3, HMOX1, PRLR, SERPINC1
ENSGALG00000060944	2	12	0	17	F5 vs SYF; F1 vs F2	PPARA, PAK1, CYP11A1, FRZB, HMOX1, FN1, STAR, SERPINC1, ABLIM1, DPF3, TBX3, PRLR
ENSGALG00000061045	2	12	0	17	F5 vs SYF; F1 vs F2	PPARA, PAK1, CAV1, CYP11A1, HMOX1, FN1, STAR, SERPINC1, ABLIM1, DPF3, TBX3, PRLR
ENSGALG00000061997	2	12	0	17	F5 vs SYF; F1 vs F2	PPARG, PPARA, PAK1, CYP11A1, HMOX1, FN1, STAR, SERPINC1, ABLIM1, DPF3, TBX3, PRLR
ENSGALG00000066253	2	12	0	17	F5 vs SYF; F1 vs F2	PPARA, PAK1, CAV1, CYP11A1, HMOX1, FN1, STAR, SERPINC1, ABLIM1, DPF3, TBX3, PRLR
ENSGALG00000068153	2	12	0	17	F5 vs SYF; F1 vs F2	PPARG, PPARA, PAK1, FRZB, HMOX1, FN1, STAR, SERPINC1, ABLIM1, DPF3, TBX3, PRLR
G22245	2	12	0	17	F5 vs SYF; F1 vs F2	PPARA, PAK1, CAV1, CYP11A1, HMOX1, FN1, STAR, SERPINC1, ABLIM1, DPF3, TBX3, PRLR
G36003	2	12	0	17	F5 vs SYF; F1 vs F2	PPARA, PAK1, CYP11A1, FRZB, HMOX1, FN1, STAR, SERPINC1, ABLIM1, DPF3, TBX3, PRLR
G37906	2	12	0	17	F5 vs SYF; F1 vs F2	PPARA, PAK1, CYP11A1, FRZB, HMOX1, FN1, STAR, SERPINC1, ABLIM1, DPF3, TBX3, PRLR
ENSGALG00000048445	2	11	0	15	F2 vs F5; F1 vs F2	PPARG, FN1, PAK1, CAV1, STAR, PPARA, DPF3, ABLIM1, TBX3, HMOX1, SERPINC1
ENSGALG00000057433	2	11	0	15	F2 vs F5; F1 vs F2	PPARG, FN1, PAK1, STAR, PPARA, DPF3, ABLIM1, TBX3, HMOX1, PRLR, SERPINC1
ENSGALG00000060043	2	11	0	16	F5 vs SYF; F1 vs F2	PPARA, PAK1, CAV1, HMOX1, FN1, STAR, SERPINC1, ABLIM1, DPF3, SMAD1, TBX3
G32358	2	11	0	17	F5 vs SYF; F2 vs F5	PPARG, PPARA, PAK1, CAV1, CYP11A1, FRZB, HMOX1, FN1, STAR, SERPINC1, DPF3
ENSGALG00000054093	2	10	2	13	F2 vs F5; F1 vs F2	PAK1, FN1, STAR, PPARA, DPF3, ABLIM1, TBX3, HMOX1, PRLR, SERPINC1
ENSGALG00000063403	2	10	0	14	F5 vs SYF; F1 vs F2	PPARA, PAK1, CAV1, HMOX1, STAR, SERPINC1, ABLIM1, DPF3, SMAD1, TBX3
ENSGALG00000064216	2	10	0	16	F5 vs SYF; F2 vs F5	PPARG, PPARA, PAK1, CAV1, CYP11A1, HMOX1, FN1, STAR, SERPINC1, DPF3
ENSGALG00000064480	2	10	0	14	F5 vs SYF; F1 vs F2	PPARA, PAK1, CAV1, HMOX1, STAR, SERPINC1, ABLIM1, DPF3, SMAD1, TBX3
ENSGALG00000065600	2	10	0	14	F2 vs F5; F1 vs F2	FN1, PAK1, STAR, PPARA, DPF3, ABLIM1, TBX3, HMOX1, PRLR, SERPINC1
G40322	2	10	0	16	F5 vs SYF; F2 vs F5	PPARG, PPARA, PAK1, CAV1, CYP11A1, HMOX1, FN1, STAR, SERPINC1, DPF3
ENSGALG00000059277	2	9	0	13	F5 vs SYF; F1 vs F2	PPARA, PAK1, CYP11A1, HMOX1, STAR, SERPINC1, ABLIM1, DPF3, TBX3
ENSGALG00000060212	2	9	0	15	F5 vs SYF; F2 vs F5	PPARG, PPARA, PAK1, CAV1, HMOX1, FN1, STAR, SERPINC1, DPF3
ENSGALG00000060615	2	9	0	13	F5 vs SYF; F1 vs F2	PPARA, PAK1, CYP11A1, HMOX1, STAR, SERPINC1, DPF3, SMAD1, TBX3
ENSGALG00000063274	2	9	0	15	F5 vs SYF; F2 vs F5	PPARG, PPARA, PAK1, CAV1, HMOX1, FN1, STAR, SERPINC1, DPF3
G11222	2	9	0	13	F5 vs SYF; F2 vs F5	PPARA, PAK1, CYP11A1, FRZB, HMOX1, FN1, STAR, SERPINC1, DPF3
G11223	2	9	0	14	F5 vs SYF; F2 vs F5	PPARG, PAK1, CAV1, SOX5, HMOX1, FN1, STAR, SERPINC1, DPF3
G30234	2	9	0	13	F5 vs SYF; F1 vs F2	PPARA, PAK1, CYP11A1, HMOX1, STAR, SERPINC1, ABLIM1, DPF3, TBX3
G37170	2	9	0	13	F5 vs SYF; F1 vs F2	PPARG, PPARA, FRZB, HMOX1, FN1, STAR, ABLIM1, TBX3, PRLR
ENSGALG00000061105	2	8	0	12	F5 vs SYF; F1 vs F2	PPARA, PAK1, HMOX1, STAR, SERPINC1, DPF3, SMAD1, TBX3
ENSGALG00000029680	2	7	0	10	F5 vs SYF; F1 vs F2	PPARA, PAK1, STAR, SERPINC1, ABLIM1, DPF3, SMAD1
G25702	2	7	0	11	F5 vs SYF; F2 vs F5	PPARA, PAK1, FRZB, HMOX1, FN1, STAR, DPF3
G39919	2	7	0	11	F5 vs SYF; F2 vs F5	PPARG, PPARA, PAK1, HMOX1, FN1, SERPINC1, DPF3
ENSGALG00000057502	2	6	0	7	F5 vs SYF; F1 vs F2	IL1RL1, NTRK2, PLAG1, MEF2D, TGFB3, TGFB2
ENSGALG00000058560	2	5	0	6	F5 vs SYF; F1 vs F2	IL1RL1, NTRK2, PLAG1, MEF2D, TGFB3
ENSGALG00000058627	2	5	2	7	F5 vs SYF; F2 vs F5	PAK1, PPARG, PPARA, HMOX1, FN1
ENSGALG00000062500	2	5	2	5	F5 vs SYF; F1 vs F2	SMAD2, IL1RL1, NTRK2, PLAG1, TGFB3
G17228	2	5	0	8	F5 vs SYF; F1 vs F2	PPARA, CYP11A1, HMOX1, STAR, ABLIM1
ENSGALG00000062447	2	4	0	5	F5 vs SYF; F1 vs F2	PAK1, FN1, DPF3, SMAD1
ENSGALG00000062905	2	4	0	5	F5 vs SYF; F1 vs F2	SMAD3, NTRK2, PLAG1, TGFB3
ENSGALG00000064246	2	4	0	5	F5 vs SYF; F1 vs F2	FGF2, NTRK2, PLAG1, TGFB3
G37067	2	4	2	5	F5 vs SYF; F1 vs F2	FRZB, PPARA, STAR, PRLR
G41896	2	4	0	5	F2 vs F5; F1 vs F2	PPARGC1A, PLAG1, TGFB3, TGFB2
G42262	2	4	0	5	F5 vs SYF; F1 vs F2	IL1RL1, NTRK2, PLAG1, TGFB3
G43595	2	4	0	6	F5 vs SYF; F2 vs F5	PPARG, HMOX1, FN1, SERPINC1
ENSGALG00000055430	2	3	2	3	F5 vs SYF; F1 vs F2	SOX5, SMAD3, VEGFA
ENSGALG00000060902	2	3	0	5	F5 vs SYF; F1 vs F2	NFIL3, FGF2, PLAG1
ENSGALG00000062346	2	3	0	5	F5 vs SYF; F2 vs F5	PPARG, HMOX1, FN1
ENSGALG00000064010	2	3	2	3	F2 vs F5; F1 vs F2	TNC, SOX9, NR5A2
ENSGALG00000064714	2	3	2	4	F5 vs SYF; F1 vs F2	CDK6, WNT4, SMAD3
ENSGALG00000065322	2	3	0	5	F2 vs F5; F1 vs F2	FN1, PPARA, PRLR
ENSGALG00000067548	2	3	0	6	F5 vs SYF; F1 vs F2	NFIL3, ESR1, FGF2
ENSGALG00000068283	2	3	0	6	F5 vs SYF; F1 vs F2	NFIL3, ESR1, FGF2
G41464	2	3	0	5	F5 vs SYF; F2 vs F5	PPARG, HMOX1, FN1
G42266	2	3	0	4	F5 vs SYF; F1 vs F2	SMAD3, PLAG1, VEGFA
ENSGALG00000047219	2	2	0	4	F5 vs SYF; F1 vs F2	ABCC4, ESR1
ENSGALG00000048540	2	2	0	3	F2 vs F5; F1 vs F2	TNC, MMP9
ENSGALG00000050387	2	2	0	3	F2 vs F5; F1 vs F2	TNC, NR5A2
ENSGALG00000054888	2	2	0	2	F5 vs SYF; F2 vs F5	LHCGR, FSHR
ENSGALG00000055011	2	2	0	3	F5 vs SYF; F1 vs F2	SMAD3, VEGFA
ENSGALG00000058847	2	2	2	2	F5 vs SYF; F1 vs F2	ESR1, ABCC4
ENSGALG00000059844	2	2	0	4	F5 vs SYF; F1 vs F2	NFIL3, FGF2
ENSGALG00000060546	2	2	2	2	F2 vs F5; F1 vs F2	PRLR, FN1
ENSGALG00000063200	2	2	0	4	F5 vs SYF; F1 vs F2	ESR1, FGF2
ENSGALG00000063213	2	2	2	2	F5 vs SYF; F1 vs F2	ABCC4, FGF2
ENSGALG00000065464	2	2	0	3	F5 vs SYF; F1 vs F2	STAR, ABLIM1
ENSGALG00000065845	2	2	0	3	F5 vs SYF; F2 vs F5	WNT4, FSHR
ENSGALG00000066100	2	2	0	2	F5 vs SYF; F2 vs F5	CYP11A1, FSHR
ENSGALG00000066947	2	2	0	3	F5 vs SYF; F1 vs F2	CDK6, SMAD3
ENSGALG00000067660	2	2	0	3	F5 vs SYF; F1 vs F2	SMAD3, VEGFA
G25089	2	2	0	3	F5 vs SYF; F1 vs F2	PPARG, FN1
G30831	2	2	0	3	F5 vs SYF; F1 vs F2	IL1RL1, PLAG1
G34638	2	2	0	4	F5 vs SYF; F2 vs F5	CAV1, STAR
G41891	2	2	0	3	F2 vs F5; F1 vs F2	PPARGC1A, PLAG1
G44160	2	2	0	2	F5 vs SYF; F1 vs F2	FRZB, PRLR
G6974	2	2	2	1	F2 vs F5; F1 vs F2	TCF12, TGFB3
G7220	2	2	0	4	F5 vs SYF; F1 vs F2	NFIL3, ESR1
G7379	2	2	0	3	F5 vs SYF; F1 vs F2	SMAD3, VEGFA
ENSGALG00000035438	2	1	0	2	F5 vs SYF; F1 vs F2	FN1
ENSGALG00000055348	2	1	0	2	F5 vs SYF; F1 vs F2	NFIL3
ENSGALG00000056283	2	1	0	2	F5 vs SYF; F1 vs F2	ABCC4
ENSGALG00000056461	2	1	0	2	F5 vs SYF; F1 vs F2	ESR1
ENSGALG00000057517	2	1	0	2	F5 vs SYF; F1 vs F2	SMAD3
ENSGALG00000060085	2	1	0	2	F5 vs SYF; F1 vs F2	SMAD3
ENSGALG00000061593	2	1	2	0	F5 vs SYF; F1 vs F2	FRZB
ENSGALG00000061960	2	1	0	2	F2 vs F5; F1 vs F2	FSHR
ENSGALG00000066816	2	1	0	2	F5 vs SYF; F1 vs F2	SMAD3
G13091	2	1	2	0	F2 vs F5; F1 vs F2	TNC
G13506	2	1	0	2	F5 vs SYF; F1 vs F2	ABCC4
G18054	2	1	0	2	F5 vs SYF; F1 vs F2	IL1RL1
G21757	2	1	0	2	F5 vs SYF; F1 vs F2	FGF2
ENSGALG00000064324	1	11	0	11	F1 vs F2	ABLIM1, DPF3, SMAD1, TBX3, HMOX1, PRLR, FN1, STAR, PPARA, SERPINC1, MMP9
G16602	1	11	0	11	F1 vs F2	ABLIM1, DPF3, SMAD1, TBX3, HMOX1, PRLR, FN1, STAR, PPARA, SERPINC1, MMP9
G1889	1	11	0	11	F5 vs SYF	PPARG, PPARA, PAK1, CAV1, CYP11A1, SOX5, HMOX1, FN1, LHCGR, STAR, SERPINC1
G4087	1	11	0	11	F1 vs F2	ABLIM1, DPF3, SMAD1, TBX3, HMOX1, PRLR, FN1, STAR, PPARA, SERPINC1, MMP9
ENSGALG00000046723	1	10	0	10	F1 vs F2	ABLIM1, DPF3, LIFR, TBX3, HMOX1, PRLR, FN1, STAR, PPARA, SERPINC1
ENSGALG00000047201	1	10	0	10	F1 vs F2	ABLIM1, DPF3, SMAD1, TBX3, HMOX1, PRLR, FN1, STAR, PPARA, SERPINC1
ENSGALG00000051233	1	10	1	9	F5 vs SYF	TGFBI, PPARG, PPARA, PAK1, CAV1, SOX5, HMOX1, FN1, STAR, SERPINC1
ENSGALG00000054479	1	10	1	9	F1 vs F2	SMAD1, ABLIM1, DPF3, TBX3, HMOX1, PRLR, FN1, STAR, PPARA, SERPINC1
ENSGALG00000055252	1	10	1	9	F1 vs F2	BMP4, ABLIM1, DPF3, TBX3, HMOX1, PRLR, FN1, STAR, PPARA, SERPINC1
ENSGALG00000055600	1	10	0	10	F1 vs F2	ABLIM1, DPF3, SMAD1, TBX3, HMOX1, PRLR, FN1, STAR, PPARA, SERPINC1
ENSGALG00000055642	1	10	0	10	F1 vs F2	ABLIM1, DPF3, SMAD1, TBX3, HMOX1, PRLR, FN1, STAR, PPARA, SERPINC1
ENSGALG00000058333	1	10	0	10	F1 vs F2	ABLIM1, DPF3, SMAD1, TBX3, HMOX1, PRLR, FN1, STAR, PPARA, SERPINC1
ENSGALG00000059021	1	10	0	10	F1 vs F2	ABLIM1, DPF3, SMAD1, TBX3, HMOX1, PRLR, FN1, STAR, PPARA, SERPINC1
ENSGALG00000059930	1	10	0	10	F1 vs F2	ABLIM1, DPF3, TBX3, HMOX1, PRLR, FN1, STAR, PPARA, SERPINC1, MMP9
ENSGALG00000060985	1	10	1	9	F5 vs SYF	CCND1, PPARG, PPARA, PAK1, CAV1, FRZB, HMOX1, FN1, STAR, SERPINC1
ENSGALG00000062529	1	10	0	10	F5 vs SYF	PPARA, PAK1, CAV1, CYP11A1, FRZB, SOX5, HMOX1, FN1, STAR, SERPINC1
ENSGALG00000064017	1	10	0	10	F1 vs F2	ABLIM1, DPF3, TBX3, HMOX1, PRLR, FN1, STAR, PPARA, SERPINC1, MMP9
ENSGALG00000064340	1	10	1	9	F1 vs F2	SMAD1, ABLIM1, DPF3, TBX3, HMOX1, PRLR, FN1, STAR, PPARA, SERPINC1
G14735	1	10	0	10	F1 vs F2	ABLIM1, DPF3, TBX3, HMOX1, PRLR, FN1, STAR, PPARA, SERPINC1, MMP9
G15988	1	10	0	10	F1 vs F2	ABLIM1, DPF3, SMAD1, TBX3, HMOX1, PRLR, FN1, STAR, PPARA, SERPINC1
G20529	1	10	0	10	F5 vs SYF	PPARG, PPARA, PAK1, CAV1, CYP11A1, FRZB, HMOX1, FN1, STAR, SERPINC1
G2410	1	10	0	10	F1 vs F2	ABLIM1, DPF3, SMAD1, TBX3, HMOX1, PRLR, FN1, STAR, PPARA, SERPINC1
G28472	1	10	0	10	F1 vs F2	ABLIM1, DPF3, SMAD1, TBX3, HMOX1, PRLR, FN1, STAR, PPARA, SERPINC1
G782	1	10	0	10	F1 vs F2	ABLIM1, DPF3, TBX3, HMOX1, PRLR, FN1, STAR, PPARA, SERPINC1, MMP9
ENSGALG00000041397	1	9	0	9	F1 vs F2	DPF3, SMAD1, TBX3, HMOX1, PRLR, FN1, STAR, PPARA, SERPINC1
ENSGALG00000047108	1	9	0	9	F1 vs F2	DPF3, LIFR, TBX3, HMOX1, PRLR, FN1, STAR, PPARA, SERPINC1
ENSGALG00000049635	1	9	0	9	F5 vs SYF	PPARG, PPARA, PAK1, CAV1, SOX5, HMOX1, FN1, STAR, SERPINC1
ENSGALG00000049914	1	9	1	8	F1 vs F2	FAR1, ABLIM1, DPF3, LIFR, TBX3, HMOX1, PRLR, FN1, STAR
ENSGALG00000056023	1	9	0	9	F1 vs F2	ABLIM1, DPF3, TBX3, HMOX1, PRLR, FN1, STAR, PPARA, MMP9
ENSGALG00000056282	1	9	0	9	F1 vs F2	ABLIM1, DPF3, TBX3, HMOX1, PRLR, FN1, STAR, PPARA, SERPINC1
ENSGALG00000056317	1	9	0	9	F5 vs SYF	PPARG, PPARA, PAK1, CAV1, SOX5, HMOX1, FN1, STAR, SERPINC1
ENSGALG00000057872	1	9	0	9	F1 vs F2	DPF3, LIFR, TBX3, HMOX1, PRLR, FN1, STAR, PPARA, SERPINC1
ENSGALG00000059036	1	9	1	8	F5 vs SYF	FRZB, PPARA, PAK1, CAV1, CYP11A1, HMOX1, FN1, STAR, SERPINC1
ENSGALG00000060444	1	9	0	9	F1 vs F2	ABLIM1, DPF3, TBX3, HMOX1, PRLR, FN1, STAR, PPARA, SERPINC1
ENSGALG00000061316	1	9	0	9	F5 vs SYF	PPARG, PPARA, PAK1, CAV1, FRZB, HMOX1, FN1, STAR, SERPINC1
ENSGALG00000062452	1	9	0	9	F1 vs F2	ABLIM1, DPF3, TBX3, HMOX1, PRLR, FN1, STAR, PPARA, SERPINC1
ENSGALG00000062503	1	9	0	9	F5 vs SYF	PPARG, PPARA, PAK1, CAV1, SOX5, HMOX1, FN1, STAR, SERPINC1
ENSGALG00000062600	1	9	0	9	F1 vs F2	ABLIM1, DPF3, TBX3, HMOX1, PRLR, FN1, STAR, PPARA, SERPINC1
ENSGALG00000062836	1	9	1	8	F1 vs F2	DPF3, ABLIM1, TBX3, HMOX1, PRLR, FN1, STAR, PPARA, MMP9
ENSGALG00000064928	1	9	0	9	F1 vs F2	ABLIM1, DPF3, TBX3, HMOX1, PRLR, FN1, STAR, PPARA, SERPINC1
ENSGALG00000064929	1	9	0	9	F5 vs SYF	PPARA, PAK1, CAV1, CYP11A1, FRZB, HMOX1, FN1, STAR, SERPINC1
ENSGALG00000065037	1	9	0	9	F1 vs F2	ABLIM1, DPF3, TBX3, HMOX1, PRLR, FN1, STAR, PPARA, SERPINC1
ENSGALG00000067209	1	9	0	9	F1 vs F2	DPF3, LIFR, TBX3, HMOX1, PRLR, FN1, STAR, PPARA, SERPINC1
G13413	1	9	0	9	F1 vs F2	ABLIM1, DPF3, TBX3, HMOX1, PRLR, FN1, STAR, PPARA, SERPINC1
G20451	1	9	0	9	F1 vs F2	ABLIM1, DPF3, TBX3, HMOX1, PRLR, FN1, STAR, PPARA, SERPINC1
G2224	1	9	0	9	F5 vs SYF	PPARA, PAK1, CAV1, CYP11A1, FRZB, HMOX1, FN1, STAR, SERPINC1
G27603	1	9	0	9	F5 vs SYF	PPARA, PAK1, CAV1, CYP11A1, SOX5, HMOX1, FN1, STAR, SERPINC1
G27767	1	9	0	9	F1 vs F2	ABLIM1, DPF3, TBX3, HMOX1, PRLR, FN1, STAR, PPARA, SERPINC1
G29624	1	9	0	9	F1 vs F2	ABLIM1, DPF3, TBX3, HMOX1, PRLR, FN1, STAR, PPARA, SERPINC1
G33097	1	9	0	9	F1 vs F2	ABLIM1, DPF3, TBX3, HMOX1, PRLR, FN1, STAR, PPARA, SERPINC1
G33308	1	9	0	9	F1 vs F2	ABLIM1, DPF3, TBX3, HMOX1, PRLR, FN1, STAR, PPARA, SERPINC1
G36265	1	9	0	9	F5 vs SYF	PPARG, PPARA, PAK1, CAV1, SOX5, HMOX1, FN1, STAR, SERPINC1
G379	1	9	0	9	F1 vs F2	ABLIM1, DPF3, TBX3, HMOX1, PRLR, FN1, STAR, PPARA, SERPINC1
G38687	1	9	0	9	F5 vs SYF	PPARG, PPARA, PAK1, CAV1, CYP11A1, SOX5, HMOX1, LHCGR, STAR
G4310	1	9	0	9	F1 vs F2	ABLIM1, DPF3, SMAD1, TBX3, HMOX1, FN1, STAR, PPARA, SERPINC1
G43921	1	9	0	9	F1 vs F2	ABLIM1, DPF3, TBX3, HMOX1, PRLR, FN1, STAR, PPARA, SERPINC1
ENSGALG00000051214	1	8	0	8	F1 vs F2	ABLIM1, DPF3, TBX3, HMOX1, FN1, STAR, PPARA, SERPINC1
ENSGALG00000052055	1	8	0	8	F5 vs SYF	PPARA, PAK1, CAV1, SOX5, HMOX1, FN1, STAR, SERPINC1
ENSGALG00000053071	1	8	0	8	F1 vs F2	ABLIM1, DPF3, HMOX1, FN1, STAR, PPARA, SERPINC1, MMP9
ENSGALG00000057011	1	8	0	8	F5 vs SYF	PPARA, PAK1, CAV1, CYP11A1, SOX5, HMOX1, STAR, SERPINC1
ENSGALG00000057326	1	8	0	8	F1 vs F2	ABLIM1, DPF3, TBX3, HMOX1, FN1, PPARA, SERPINC1, MMP9
ENSGALG00000057759	1	8	0	8	F1 vs F2	ABLIM1, DPF3, TBX3, HMOX1, PRLR, STAR, PPARA, SERPINC1
ENSGALG00000061900	1	8	0	8	F1 vs F2	ABLIM1, DPF3, SMAD1, TBX3, HMOX1, STAR, PPARA, SERPINC1
ENSGALG00000061998	1	8	0	8	F1 vs F2	ABLIM1, DPF3, SMAD1, HMOX1, FN1, STAR, PPARA, SERPINC1
ENSGALG00000062102	1	8	0	8	F1 vs F2	ABLIM1, DPF3, TBX3, HMOX1, PRLR, STAR, PPARA, SERPINC1
ENSGALG00000063547	1	8	0	8	F5 vs SYF	PPARA, PAK1, CAV1, FRZB, HMOX1, FN1, STAR, SERPINC1
ENSGALG00000063954	1	8	0	8	F5 vs SYF	PPARG, PPARA, PAK1, CAV1, SOX5, HMOX1, FN1, SERPINC1
ENSGALG00000064220	1	8	0	8	F5 vs SYF	PPARA, PAK1, CYP11A1, FRZB, HMOX1, FN1, STAR, SERPINC1
ENSGALG00000067339	1	8	0	8	F1 vs F2	ABLIM1, DPF3, SMAD1, TBX3, HMOX1, STAR, PPARA, SERPINC1
ENSGALG00000067652	1	8	1	7	F1 vs F2	IL2RA, ABLIM1, DPF3, TBX3, HMOX1, PRLR, FN1, STAR
ENSGALG00000068282	1	8	0	8	F5 vs SYF	PPARA, PAK1, CAV1, CYP11A1, FRZB, HMOX1, FN1, STAR
G24540	1	8	0	8	F5 vs SYF	PPARG, PPARA, PAK1, CAV1, HMOX1, FN1, STAR, SERPINC1
G26602	1	8	0	8	F1 vs F2	ABLIM1, DPF3, SMAD1, TBX3, HMOX1, STAR, PPARA, SERPINC1
G28475	1	8	0	8	F1 vs F2	ABLIM1, DPF3, TBX3, HMOX1, PRLR, FN1, STAR, PPARA
G31544	1	8	0	8	F5 vs SYF	PPARG, PPARA, PAK1, FRZB, HMOX1, FN1, STAR, SERPINC1
G35033	1	8	0	8	F1 vs F2	ABLIM1, TBX3, HMOX1, PRLR, FN1, STAR, PPARA, SERPINC1
G36037	1	8	0	8	F5 vs SYF	PPARA, PAK1, CYP11A1, FRZB, HMOX1, FN1, STAR, SERPINC1
G36161	1	8	0	8	F1 vs F2	ABLIM1, DPF3, SMAD1, TBX3, HMOX1, STAR, PPARA, SERPINC1
G3713	1	8	0	8	F5 vs SYF	PPARG, PPARA, PAK1, SOX5, HMOX1, FN1, LHCGR, SERPINC1
G42901	1	8	0	8	F1 vs F2	ABLIM1, DPF3, TBX3, HMOX1, PRLR, FN1, STAR, PPARA
G43926	1	8	0	8	F1 vs F2	ABLIM1, DPF3, TBX3, HMOX1, FN1, STAR, PPARA, SERPINC1
G8270	1	8	0	8	F1 vs F2	ABLIM1, DPF3, TBX3, HMOX1, FN1, STAR, PPARA, SERPINC1
ENSGALG00000047365	1	7	0	7	F1 vs F2	ABLIM1, DPF3, HMOX1, FN1, STAR, PPARA, SERPINC1
ENSGALG00000054108	1	7	0	7	F5 vs SYF	PPARA, PAK1, CAV1, CYP11A1, HMOX1, STAR, SERPINC1
ENSGALG00000057352	1	7	0	7	F1 vs F2	ABLIM1, DPF3, TBX3, HMOX1, PRLR, FN1, STAR
ENSGALG00000060693	1	7	0	7	F5 vs SYF	PPARA, PAK1, CAV1, CYP11A1, SOX5, STAR, SERPINC1
ENSGALG00000061141	1	7	0	7	F1 vs F2	DPF3, TBX3, HMOX1, PRLR, STAR, PPARA, SERPINC1
ENSGALG00000061301	1	7	0	7	F5 vs SYF	PPARA, PAK1, CYP11A1, HMOX1, FN1, STAR, SERPINC1
ENSGALG00000062324	1	7	0	7	F1 vs F2	ABLIM1, TBX3, HMOX1, PRLR, FN1, STAR, PPARA
ENSGALG00000063410	1	7	0	7	F1 vs F2	ABLIM1, DPF3, TBX3, HMOX1, STAR, PPARA, SERPINC1
ENSGALG00000065370	1	7	0	7	F5 vs SYF	PPARG, PAK1, SOX5, HMOX1, FN1, LHCGR, SERPINC1
ENSGALG00000067171	1	7	0	7	F5 vs SYF	PPARG, PPARA, PAK1, FRZB, HMOX1, FN1, STAR
ENSGALG00000067765	1	7	0	7	F5 vs SYF	PPARA, PAK1, CAV1, SOX5, HMOX1, STAR, SERPINC1
G16601	1	7	0	7	F1 vs F2	ABLIM1, DPF3, TBX3, HMOX1, FN1, STAR, PPARA
G27166	1	7	0	7	F1 vs F2	DPF3, TBX3, HMOX1, PRLR, STAR, PPARA, SERPINC1
G31548	1	7	0	7	F5 vs SYF	PPARA, PAK1, CAV1, CYP11A1, HMOX1, STAR, SERPINC1
G3313	1	7	0	7	F5 vs SYF	PPARA, PAK1, CAV1, CYP11A1, SOX5, STAR, SERPINC1
G34093	1	7	0	7	F1 vs F2	ABLIM1, DPF3, TBX3, HMOX1, STAR, PPARA, SERPINC1
G42900	1	7	0	7	F1 vs F2	ABLIM1, DPF3, SMAD1, TBX3, HMOX1, FN1, SERPINC1
ENSGALG00000031075	1	6	0	6	F2 vs F5	FN1, PAK1, CAV1, STAR, PPARA, DPF3
ENSGALG00000052282	1	6	0	6	F5 vs SYF	PPARG, PPARA, PAK1, HMOX1, FN1, SERPINC1
ENSGALG00000054502	1	6	0	6	F1 vs F2	ABLIM1, DPF3, TBX3, HMOX1, STAR, PPARA
ENSGALG00000056575	1	6	0	6	F1 vs F2	NTRK2, PLAG1, MEF2D, TGFB3, IL1RL1, TGFB2
ENSGALG00000056679	1	6	0	6	F1 vs F2	DPF3, TBX3, HMOX1, STAR, PPARA, SERPINC1
ENSGALG00000057794	1	6	1	5	F1 vs F2	SIX1, NTRK2, PLAG1, MEF2D, TGFB3, IL1RL1
ENSGALG00000060742	1	6	0	6	F1 vs F2	ABLIM1, DPF3, SMAD1, TBX3, HMOX1, FN1
ENSGALG00000063021	1	6	0	6	F1 vs F2	ABLIM1, TBX3, HMOX1, PRLR, FN1, STAR
ENSGALG00000064556	1	6	0	6	F5 vs SYF	PPARA, PAK1, CAV1, CYP11A1, STAR, SERPINC1
ENSGALG00000067755	1	6	0	6	F1 vs F2	ABLIM1, DPF3, TBX3, HMOX1, PRLR, STAR
G19184	1	6	0	6	F5 vs SYF	PPARA, PAK1, CAV1, HMOX1, STAR, SERPINC1
G25729	1	6	0	6	F1 vs F2	ABLIM1, DPF3, HMOX1, FN1, PPARA, SERPINC1
G26076	1	6	0	6	F1 vs F2	DPF3, SMAD1, TBX3, PRLR, STAR, SERPINC1
G31880	1	6	0	6	F5 vs SYF	PPARG, PAK1, CAV1, HMOX1, FN1, STAR
G39533	1	6	0	6	F1 vs F2	DPF3, PRLR, FN1, STAR, PPARA, SERPINC1
ENSGALG00000053471	1	5	0	5	F5 vs SYF	PPARA, PAK1, CYP11A1, STAR, SERPINC1
ENSGALG00000055695	1	5	0	5	F5 vs SYF	PPARG, PPARA, CAV1, SOX5, STAR
ENSGALG00000056100	1	5	0	5	F1 vs F2	ABLIM1, HMOX1, PPARA, SERPINC1, MMP9
ENSGALG00000056351	1	5	0	5	F1 vs F2	LIFR, PRLR, TNC, PPARA, SERPINC1
ENSGALG00000060348	1	5	0	5	F1 vs F2	NTRK2, PLAG1, MEF2D, TGFB3, IL1RL1
ENSGALG00000061512	1	5	0	5	F5 vs SYF	PPARA, PAK1, CYP11A1, SOX5, LHCGR
ENSGALG00000061522	1	5	0	5	F2 vs F5	PPARG, FN1, PAK1, PPARA, DPF3
ENSGALG00000062418	1	5	1	4	F1 vs F2	PLAG1, NTRK2, MEF2D, TGFB3, IL1RL1
ENSGALG00000062483	1	5	0	5	F5 vs SYF	PPARA, PAK1, HMOX1, FN1, SERPINC1
ENSGALG00000063010	1	5	0	5	F1 vs F2	NTRK2, PLAG1, MEF2D, TGFB3, IL1RL1
ENSGALG00000063734	1	5	0	5	F5 vs SYF	PPARG, PAK1, HMOX1, FN1, SERPINC1
ENSGALG00000064273	1	5	0	5	F1 vs F2	ABLIM1, DPF3, HMOX1, SOX9, STAR
ENSGALG00000064545	1	5	0	5	F1 vs F2	DPF3, SMAD1, HMOX1, PPARA, SERPINC1
ENSGALG00000068388	1	5	0	5	F1 vs F2	ABLIM1, DPF3, HMOX1, FN1, SERPINC1
G14868	1	5	0	5	F1 vs F2	NTRK2, PLAG1, MEF2D, TGFB3, TGFB2
G20554	1	5	0	5	F1 vs F2	NTRK2, PLAG1, MEF2D, TGFB3, TGFB2
G22247	1	5	0	5	F1 vs F2	ABLIM1, DPF3, TBX3, STAR, PPARA
G27589	1	5	0	5	F1 vs F2	LIFR, PRLR, TNC, PPARA, SERPINC1
G28456	1	5	0	5	F1 vs F2	ABLIM1, DPF3, HMOX1, PPARA, SERPINC1
G43856	1	5	0	5	F1 vs F2	NTRK2, PLAG1, TGFB3, IL1RL1, TGFB2
ENSGALG00000049059	1	4	0	4	F1 vs F2	NTRK2, PLAG1, MEF2D, TGFB3
ENSGALG00000054308	1	4	0	4	F1 vs F2	ABLIM1, DPF3, PPARA, SERPINC1
ENSGALG00000055639	1	4	0	4	F5 vs SYF	PPARA, PAK1, CYP11A1, STAR
ENSGALG00000055952	1	4	0	4	F5 vs SYF	PAK1, HMOX1, FN1, STAR
ENSGALG00000057655	1	4	1	3	F1 vs F2	FAR1, TBX3, PRLR, FN1
ENSGALG00000058370	1	4	0	4	F5 vs SYF	PPARA, FRZB, FN1, STAR
ENSGALG00000058721	1	4	0	4	F1 vs F2	ABLIM1, DPF3, FN1, SERPINC1
ENSGALG00000058766	1	4	1	3	F1 vs F2	SERPINC1, ABLIM1, PPARA, MMP9
ENSGALG00000059060	1	4	1	3	F1 vs F2	IL2RA, TBX3, HMOX1, PRLR
ENSGALG00000060482	1	4	1	3	F1 vs F2	IL1RL1, NR5A2, NFIL3, FGF2
ENSGALG00000061963	1	4	0	4	F1 vs F2	HMOX1, FN1, PPARA, MMP9
ENSGALG00000062130	1	4	1	3	F1 vs F2	PRLR, TBX3, STAR, PPARA
ENSGALG00000063015	1	4	1	3	F1 vs F2	SMAD2, NTRK2, PLAG1, TGFB3
ENSGALG00000064777	1	4	0	4	F1 vs F2	NTRK2, PLAG1, TGFB3, IL1RL1
ENSGALG00000065006	1	4	1	3	F1 vs F2	PLAG1, NTRK2, TGFB3, PPARGC1A
ENSGALG00000065067	1	4	0	4	F5 vs SYF	PPARG, HMOX1, FN1, SERPINC1
ENSGALG00000066295	1	4	0	4	F1 vs F2	ABLIM1, DPF3, FN1, SERPINC1
ENSGALG00000066378	1	4	0	4	F1 vs F2	PLAG1, MEF2D, PPARGC1A, TGFB2
ENSGALG00000067033	1	4	0	4	F1 vs F2	DPF3, SMAD1, PPARA, SERPINC1
ENSGALG00000068369	1	4	0	4	F1 vs F2	NTRK2, PLAG1, TGFB3, IL1RL1
G14269	1	4	0	4	F1 vs F2	NTRK2, PLAG1, TGFB3, PPARGC1A
G14288	1	4	0	4	F1 vs F2	NTRK2, PLAG1, TGFB3, PPARGC1A
G14823	1	4	0	4	F1 vs F2	HMOX1, FN1, PPARA, MMP9
G24791	1	4	0	4	F1 vs F2	NTRK2, PLAG1, SMAD3, TGFB3
G26893	1	4	0	4	F1 vs F2	NTRK2, PLAG1, TGFB3, PPARGC1A
G29856	1	4	0	4	F1 vs F2	ABLIM1, DPF3, STAR, PPARA
G36865	1	4	0	4	F1 vs F2	NTRK2, PLAG1, MEF2D, TGFB3
G5196	1	4	0	4	F1 vs F2	PLAG1, MEF2D, PPARGC1A, TGFB2
G7038	1	4	0	4	F1 vs F2	DPF3, SMAD1, PPARA, SERPINC1
G7328	1	4	0	4	F1 vs F2	NTRK2, PLAG1, TGFB3, IL1RL1
ENSGALG00000048561	1	3	0	3	F1 vs F2	DPF3, PPARA, MMP9
ENSGALG00000050704	1	3	0	3	F1 vs F2	NTRK2, TGFB3, ABCC4
ENSGALG00000051705	1	3	0	3	F1 vs F2	NTRK2, PLAG1, TGFB3
ENSGALG00000051810	1	3	0	3	F1 vs F2	MEF2D, PPARGC1A, TGFB2
ENSGALG00000055599	1	3	0	3	F1 vs F2	PLAG1, TGFB3, IL1RL1
ENSGALG00000055921	1	3	0	3	F1 vs F2	NTRK2, PLAG1, TGFB3
ENSGALG00000056074	1	3	0	3	F1 vs F2	NTRK2, PLAG1, TGFB3
ENSGALG00000056832	1	3	0	3	F1 vs F2	PLAG1, TGFB3, PPARGC1A
ENSGALG00000057213	1	3	1	2	F1 vs F2	PPARA, DPF3, SERPINC1
ENSGALG00000057557	1	3	1	2	F1 vs F2	PLAG1, PPARGC1A, TGFB2
ENSGALG00000057645	1	3	0	3	F1 vs F2	DPF3, PPARA, SERPINC1
ENSGALG00000057667	1	3	0	3	F1 vs F2	NTRK2, PLAG1, TGFB3
ENSGALG00000057966	1	3	0	3	F1 vs F2	LIFR, SOX9, TNC
ENSGALG00000058222	1	3	0	3	F1 vs F2	NTRK2, PLAG1, TGFB3
ENSGALG00000058261	1	3	0	3	F1 vs F2	LIFR, SOX9, TNC
ENSGALG00000060606	1	3	1	2	F1 vs F2	TCF12, IL1RL1, TGFB2
ENSGALG00000060855	1	3	0	3	F1 vs F2	NTRK2, TGFB3, IL1RL1
ENSGALG00000060893	1	3	0	3	F1 vs F2	NTRK2, TGFB3, FGF2
ENSGALG00000061206	1	3	1	2	F1 vs F2	NTRK2, PLAG1, TGFB3
ENSGALG00000061890	1	3	0	3	F1 vs F2	MEF2D, IL1RL1, TGFB2
ENSGALG00000063262	1	3	1	2	F1 vs F2	IL2RA, DPF3, SMAD1
ENSGALG00000063389	1	3	0	3	F1 vs F2	DPF3, STAR, PPARA
ENSGALG00000063471	1	3	0	3	F1 vs F2	NTRK2, PLAG1, TGFB3
ENSGALG00000063548	1	3	0	3	F1 vs F2	ESR1, TGFB3, FGF2
ENSGALG00000064476	1	3	0	3	F1 vs F2	PRLR, STAR, PPARA
ENSGALG00000065238	1	3	0	3	F1 vs F2	PLAG1, PPARGC1A, TGFB2
ENSGALG00000065442	1	3	0	3	F1 vs F2	NTRK2, PLAG1, TGFB3
ENSGALG00000065937	1	3	0	3	F1 vs F2	DPF3, SMAD1, PPARA
ENSGALG00000066905	1	3	0	3	F1 vs F2	NTRK2, PLAG1, TGFB3
ENSGALG00000067120	1	3	0	3	F5 vs SYF	PPARG, FRZB, FN1
ENSGALG00000068034	1	3	0	3	F1 vs F2	NTRK2, PLAG1, TGFB3
ENSGALG00000068311	1	3	1	2	F1 vs F2	IL1RL1, ESR1, ABCC4
ENSGALG00000068399	1	3	0	3	F1 vs F2	ESR1, NFIL3, FGF2
ENSGALG00000068523	1	3	0	3	F1 vs F2	ESR1, NTRK2, TGFB3
G11390	1	3	0	3	F1 vs F2	MEF2D, IL1RL1, TGFB2
G14289	1	3	0	3	F1 vs F2	NTRK2, PLAG1, TGFB3
G15834	1	3	0	3	F1 vs F2	NTRK2, PLAG1, TGFB3
G16760	1	3	0	3	F1 vs F2	NTRK2, PLAG1, TGFB3
G16826	1	3	0	3	F1 vs F2	NTRK2, PPARGC1A, TGFB2
G22724	1	3	0	3	F1 vs F2	DPF3, PPARA, SERPINC1
G249	1	3	0	3	F1 vs F2	NTRK2, PLAG1, TGFB3
G25986	1	3	0	3	F1 vs F2	NTRK2, IL1RL1, ABCC4
G26525	1	3	0	3	F1 vs F2	NTRK2, PLAG1, TGFB3
G26991	1	3	0	3	F1 vs F2	PLAG1, MEF2D, TGFB2
G30605	1	3	0	3	F1 vs F2	NR5A2, LIFR, TNC
G315	1	3	0	3	F1 vs F2	NTRK2, PLAG1, TGFB3
G31877	1	3	0	3	F5 vs SYF	CYP11A1, FRZB, STAR
G3440	1	3	0	3	F5 vs SYF	PPARA, PAK1, SERPINC1
G37815	1	3	0	3	F1 vs F2	DPF3, FN1, SERPINC1
G38637	1	3	1	2	F1 vs F2	NR5A2, CXCL12, ESR2
G44157	1	3	0	3	F1 vs F2	ABLIM1, HMOX1, PPARA
G9660	1	3	0	3	F1 vs F2	ABLIM1, STAR, PPARA
ENSGALG00000030429	1	2	1	1	F1 vs F2	PLAG1, FGF2
ENSGALG00000046857	1	2	0	2	F1 vs F2	LIFR, TNC
ENSGALG00000050108	1	2	0	2	F1 vs F2	NR5A2, TNC
ENSGALG00000051507	1	2	0	2	F1 vs F2	NR5A2, SOX9
ENSGALG00000052219	1	2	1	1	F1 vs F2	BMPR2, MMP9
ENSGALG00000054159	1	2	0	2	F1 vs F2	IL1RL1, TGFB2
ENSGALG00000054456	1	2	0	2	F1 vs F2	NTRK2, TGFB3
ENSGALG00000054925	1	2	1	1	F1 vs F2	PIK3CB, ESR2
ENSGALG00000055295	1	2	0	2	F1 vs F2	PRLR, PPARA
ENSGALG00000055711	1	2	0	2	F1 vs F2	PLAG1, TGFB3
ENSGALG00000055725	1	2	0	2	F1 vs F2	ESR1, ABCC4
ENSGALG00000055843	1	2	0	2	F1 vs F2	NFIL3, CXCL12
ENSGALG00000055853	1	2	0	2	F1 vs F2	NR5A2, TNC
ENSGALG00000056332	1	2	0	2	F1 vs F2	IL1RL1, TGFB2
ENSGALG00000057171	1	2	0	2	F1 vs F2	NTRK2, TGFB3
ENSGALG00000057371	1	2	0	2	F1 vs F2	PLAG1, IL1RL1
ENSGALG00000057381	1	2	0	2	F5 vs SYF	CAV1, SOX5
ENSGALG00000057419	1	2	0	2	F1 vs F2	HAPLN1, TGFBI
ENSGALG00000057471	1	2	0	2	F1 vs F2	FN1, MMP9
ENSGALG00000058320	1	2	0	2	F1 vs F2	PRLR, FN1
ENSGALG00000058764	1	2	0	2	F1 vs F2	NTRK2, TGFB3
ENSGALG00000059015	1	2	0	2	F1 vs F2	NTRK2, IL1RL1
ENSGALG00000059103	1	2	0	2	F1 vs F2	MEF2D, TGFB2
ENSGALG00000059104	1	2	0	2	F1 vs F2	FN1, MMP9
ENSGALG00000059240	1	2	0	2	F1 vs F2	PLAG1, TGFB3
ENSGALG00000059350	1	2	0	2	F1 vs F2	PRLR, FN1
ENSGALG00000059851	1	2	0	2	F1 vs F2	TNC, MMP9
ENSGALG00000060604	1	2	0	2	F1 vs F2	SMAD1, HAPLN1
ENSGALG00000060656	1	2	0	2	F1 vs F2	PLAG1, TGFB3
ENSGALG00000061654	1	2	0	2	F1 vs F2	IL1RL1, FGF2
ENSGALG00000062034	1	2	0	2	F1 vs F2	MEF2D, PPARGC1A
ENSGALG00000062400	1	2	0	2	F1 vs F2	NTRK2, PLAG1
ENSGALG00000062645	1	2	1	1	F1 vs F2	LIFR, SOX9
ENSGALG00000062999	1	2	0	2	F1 vs F2	TBX3, PRLR
ENSGALG00000063046	1	2	0	2	F5 vs SYF	FRZB, FN1
ENSGALG00000063178	1	2	0	2	F1 vs F2	ESR1, FGF2
ENSGALG00000063607	1	2	0	2	F2 vs F5	TNC, SOX9
ENSGALG00000063962	1	2	0	2	F1 vs F2	ESR1, NFIL3
ENSGALG00000064025	1	2	0	2	F5 vs SYF	PPARG, LHCGR
ENSGALG00000064148	1	2	0	2	F1 vs F2	STAR, PPARA
ENSGALG00000064379	1	2	0	2	F1 vs F2	LIFR, SOX9
ENSGALG00000064762	1	2	0	2	F1 vs F2	FN1, MMP9
ENSGALG00000065695	1	2	0	2	F1 vs F2	SOX9, STAR
ENSGALG00000067685	1	2	0	2	F1 vs F2	PRLR, STAR
ENSGALG00000067899	1	2	0	2	F1 vs F2	PPARA, MMP9
ENSGALG00000067920	1	2	0	2	F1 vs F2	IL1RL1, ABCC4
ENSGALG00000067987	1	2	0	2	F1 vs F2	LIFR, SOX9
ENSGALG00000068100	1	2	0	2	F1 vs F2	NTRK2, TGFB3
G11617	1	2	0	2	F1 vs F2	ESR1, ABCC4
G11795	1	2	0	2	F1 vs F2	MEF2D, TGFB3
G12615	1	2	1	1	F1 vs F2	TBX3, SERPINC1
G13496	1	2	0	2	F1 vs F2	PLAG1, NFIL3
G17860	1	2	0	2	F1 vs F2	MEF2D, IL1RL1
G18234	1	2	0	2	F1 vs F2	IL1RL1, ABCC4
G18790	1	2	0	2	F1 vs F2	CXCL12, ESR2
G19926	1	2	0	2	F1 vs F2	TBX3, PRLR
G20261	1	2	0	2	F1 vs F2	LIFR, PRLR
G21480	1	2	0	2	F1 vs F2	TGFB3, FGF2
G22960	1	2	0	2	F1 vs F2	PPARGC1A, TGFB2
G2386	1	2	0	2	F5 vs SYF	FRZB, STAR
G25419	1	2	0	2	F1 vs F2	PPARGC1A, TGFB2
G25987	1	2	0	2	F1 vs F2	ESR1, NFIL3
G25994	1	2	0	2	F1 vs F2	PLAG1, TGFB3
G26478	1	2	0	2	F1 vs F2	IL1RL1, TGFB2
G28924	1	2	0	2	F5 vs SYF	PAK1, CYP11A1
G33109	1	2	1	1	F1 vs F2	FAR1, SMAD1
G33657	1	2	0	2	F1 vs F2	NTRK2, PLAG1
G34975	1	2	0	2	F1 vs F2	PRLR, FN1
G35590	1	2	0	2	F1 vs F2	PPARGC1A, TGFB2
G36313	1	2	0	2	F5 vs SYF	PPARG, FN1
G37174	1	2	1	1	F1 vs F2	FN1, SMAD1
G37218	1	2	0	2	F2 vs F5	PPARG, FN1
G37460	1	2	0	2	F1 vs F2	MEF2D, TGFB2
G39002	1	2	0	2	F1 vs F2	ESR1, NTRK2
G41710	1	2	0	2	F1 vs F2	ESR1, ABCC4
G41910	1	2	0	2	F1 vs F2	TGFB3, FGF2
G4262	1	2	0	2	F5 vs SYF	PPARG, SOX5
G42785	1	2	0	2	F1 vs F2	PLAG1, SMAD3
G42934	1	2	0	2	F1 vs F2	NTRK2, PLAG1
G43157	1	2	0	2	F1 vs F2	NR5A2, TNC
G43371	1	2	0	2	F5 vs SYF	CYP11A1, LHCGR
G4608	1	2	0	2	F1 vs F2	NR5A2, TNC
G5817	1	2	0	2	F1 vs F2	PLAG1, TGFB3
G6455	1	2	0	2	F1 vs F2	PLAG1, TGFB3
G7204	1	2	0	2	F5 vs SYF	PPARG, LHCGR
G7877	1	2	0	2	F1 vs F2	PPARGC1A, TGFB2
G8409	1	2	0	2	F1 vs F2	IL1RL1, TGFB2
G9258	1	2	0	2	F1 vs F2	PRLR, FN1
G9998	1	2	0	2	F5 vs SYF	CDK6, SMAD3
ENSGALG00000021405	1	1	0	1	F1 vs F2	FGF2
ENSGALG00000031850	1	1	0	1	F1 vs F2	FGF2
ENSGALG00000039256	1	1	0	1	F1 vs F2	SDC2
ENSGALG00000041624	1	1	0	1	F1 vs F2	TNC
ENSGALG00000046053	1	1	1	0	F1 vs F2	PPARGC1A
ENSGALG00000046832	1	1	0	1	F5 vs SYF	WNT4
ENSGALG00000047709	1	1	0	1	F1 vs F2	FN1
ENSGALG00000049012	1	1	1	0	F5 vs SYF	FN1
ENSGALG00000050321	1	1	0	1	F1 vs F2	FGF2
ENSGALG00000050512	1	1	0	1	F1 vs F2	CXCL12
ENSGALG00000050716	1	1	0	1	F1 vs F2	HAPLN1
ENSGALG00000051968	1	1	0	1	F1 vs F2	PPARA
ENSGALG00000052534	1	1	0	1	F1 vs F2	NTRK2
ENSGALG00000052677	1	1	0	1	F1 vs F2	TNC
ENSGALG00000052783	1	1	1	0	F1 vs F2	PPARGC1A
ENSGALG00000053045	1	1	0	1	F1 vs F2	ESR1
ENSGALG00000053502	1	1	0	1	F1 vs F2	MEF2D
ENSGALG00000054360	1	1	1	0	F1 vs F2	MEF2D
ENSGALG00000054380	1	1	1	0	F1 vs F2	TBX3
ENSGALG00000054608	1	1	0	1	F1 vs F2	VEGFA
ENSGALG00000055192	1	1	0	1	F1 vs F2	SDC2
ENSGALG00000055228	1	1	0	1	F5 vs SYF	SOX5
ENSGALG00000055268	1	1	0	1	F5 vs SYF	FRZB
ENSGALG00000055580	1	1	0	1	F5 vs SYF	FRZB
ENSGALG00000055596	1	1	0	1	F1 vs F2	HAPLN1
ENSGALG00000055704	1	1	1	0	F1 vs F2	SDC2
ENSGALG00000055719	1	1	1	0	F1 vs F2	PTPN11
ENSGALG00000055866	1	1	0	1	F1 vs F2	LIFR
ENSGALG00000055955	1	1	0	1	F5 vs SYF	WNT4
ENSGALG00000055981	1	1	0	1	F1 vs F2	ABLIM1
ENSGALG00000056001	1	1	0	1	F1 vs F2	SMAD1
ENSGALG00000056018	1	1	0	1	F5 vs SYF	CAV1
ENSGALG00000056134	1	1	1	0	F1 vs F2	ITGB1
ENSGALG00000056210	1	1	0	1	F1 vs F2	TGFBI
ENSGALG00000056384	1	1	1	0	F2 vs F5	DNAJA1
ENSGALG00000056543	1	1	0	1	F1 vs F2	MMP9
ENSGALG00000056555	1	1	0	1	F1 vs F2	TGFB3
ENSGALG00000056660	1	1	0	1	F1 vs F2	SOX9
ENSGALG00000056762	1	1	1	0	F1 vs F2	HAPLN1
ENSGALG00000056900	1	1	0	1	F5 vs SYF	LHCGR
ENSGALG00000056998	1	1	0	1	F1 vs F2	MMP9
ENSGALG00000057029	1	1	0	1	F1 vs F2	SMAD1
ENSGALG00000057057	1	1	0	1	F1 vs F2	VEGFA
ENSGALG00000057184	1	1	0	1	F1 vs F2	LIFR
ENSGALG00000057257	1	1	0	1	F1 vs F2	SMAD1
ENSGALG00000057292	1	1	0	1	F5 vs SYF	CAV1
ENSGALG00000057316	1	1	0	1	F1 vs F2	SDC2
ENSGALG00000057443	1	1	0	1	F1 vs F2	MMP9
ENSGALG00000057568	1	1	0	1	F2 vs F5	FSHR
ENSGALG00000057817	1	1	0	1	F1 vs F2	MEF2D
ENSGALG00000058253	1	1	0	1	F1 vs F2	SMAD3
ENSGALG00000058407	1	1	0	1	F1 vs F2	SMAD3
ENSGALG00000058803	1	1	0	1	F1 vs F2	STAR
ENSGALG00000058845	1	1	0	1	F1 vs F2	IL1RL1
ENSGALG00000058849	1	1	0	1	F5 vs SYF	CDK6
ENSGALG00000058856	1	1	0	1	F1 vs F2	SOX9
ENSGALG00000059161	1	1	0	1	F1 vs F2	ABCC4
ENSGALG00000059248	1	1	1	0	F1 vs F2	HMOX1
ENSGALG00000059249	1	1	1	0	F1 vs F2	SMAD1
ENSGALG00000059347	1	1	0	1	F1 vs F2	VEGFA
ENSGALG00000059479	1	1	0	1	F1 vs F2	TNC
ENSGALG00000059771	1	1	0	1	F1 vs F2	PLAG1
ENSGALG00000059790	1	1	0	1	F1 vs F2	TGFBI
ENSGALG00000060077	1	1	0	1	F1 vs F2	ABLIM1
ENSGALG00000060255	1	1	1	0	F1 vs F2	PPARA
ENSGALG00000060263	1	1	0	1	F1 vs F2	PPARGC1A
ENSGALG00000060303	1	1	0	1	F5 vs SYF	HMOX1
ENSGALG00000060511	1	1	0	1	F1 vs F2	VEGFA
ENSGALG00000060862	1	1	0	1	F1 vs F2	ESR1
ENSGALG00000060899	1	1	1	0	F1 vs F2	PPARA
ENSGALG00000060995	1	1	0	1	F1 vs F2	NTRK2
ENSGALG00000061356	1	1	0	1	F1 vs F2	SMAD1
ENSGALG00000061784	1	1	0	1	F1 vs F2	PRLR
ENSGALG00000062014	1	1	0	1	F1 vs F2	FN1
ENSGALG00000062199	1	1	1	0	F1 vs F2	CXCL12
ENSGALG00000062331	1	1	1	0	F1 vs F2	STAT5A
ENSGALG00000062347	1	1	0	1	F1 vs F2	NTRK2
ENSGALG00000062389	1	1	0	1	F1 vs F2	SMAD3
ENSGALG00000062401	1	1	0	1	F1 vs F2	SDC2
ENSGALG00000062559	1	1	0	1	F1 vs F2	VEGFA
ENSGALG00000062562	1	1	0	1	F1 vs F2	MMP9
ENSGALG00000062710	1	1	1	0	F1 vs F2	KRAS
ENSGALG00000062799	1	1	0	1	F1 vs F2	NTRK2
ENSGALG00000062956	1	1	0	1	F1 vs F2	ABLIM1
ENSGALG00000063118	1	1	0	1	F1 vs F2	MMP9
ENSGALG00000063162	1	1	0	1	F1 vs F2	SDC2
ENSGALG00000063180	1	1	0	1	F1 vs F2	ABLIM1
ENSGALG00000063340	1	1	0	1	F1 vs F2	SMAD1
ENSGALG00000063398	1	1	0	1	F1 vs F2	ABCC4
ENSGALG00000063787	1	1	0	1	F1 vs F2	NTRK2
ENSGALG00000064088	1	1	0	1	F5 vs SYF	CDK6
ENSGALG00000064183	1	1	0	1	F1 vs F2	VEGFA
ENSGALG00000064185	1	1	1	0	F1 vs F2	IL1RL1
ENSGALG00000064337	1	1	0	1	F1 vs F2	SMAD1
ENSGALG00000064348	1	1	0	1	F1 vs F2	PRLR
ENSGALG00000064465	1	1	1	0	F1 vs F2	CAV1
ENSGALG00000064489	1	1	0	1	F1 vs F2	FN1
ENSGALG00000064541	1	1	0	1	F1 vs F2	ABCC4
ENSGALG00000064727	1	1	0	1	F1 vs F2	PPARGC1A
ENSGALG00000064786	1	1	0	1	F1 vs F2	SDC2
ENSGALG00000064856	1	1	0	1	F1 vs F2	NR5A2
ENSGALG00000064961	1	1	0	1	F1 vs F2	PPARGC1A
ENSGALG00000065187	1	1	0	1	F1 vs F2	SMAD3
ENSGALG00000065527	1	1	0	1	F1 vs F2	FGF2
ENSGALG00000065548	1	1	1	0	F1 vs F2	SERPINC1
ENSGALG00000065682	1	1	0	1	F1 vs F2	VEGFA
ENSGALG00000065694	1	1	0	1	F1 vs F2	PLAG1
ENSGALG00000065894	1	1	0	1	F5 vs SYF	PPARG
ENSGALG00000065975	1	1	0	1	F1 vs F2	ABCC4
ENSGALG00000066308	1	1	1	0	F1 vs F2	CAV1
ENSGALG00000066523	1	1	0	1	F1 vs F2	ESR2
ENSGALG00000066637	1	1	0	1	F1 vs F2	HAPLN1
ENSGALG00000066732	1	1	0	1	F1 vs F2	IL1RL1
ENSGALG00000066742	1	1	0	1	F1 vs F2	HAPLN1
ENSGALG00000067063	1	1	0	1	F1 vs F2	SMAD1
ENSGALG00000067108	1	1	0	1	F5 vs SYF	FRZB
ENSGALG00000067183	1	1	0	1	F1 vs F2	SMAD1
ENSGALG00000067255	1	1	0	1	F1 vs F2	FGF2
ENSGALG00000067491	1	1	0	1	F1 vs F2	MEF2D
ENSGALG00000067509	1	1	0	1	F1 vs F2	VEGFA
ENSGALG00000067513	1	1	0	1	F1 vs F2	NFIL3
ENSGALG00000067663	1	1	0	1	F1 vs F2	TGFBI
ENSGALG00000067674	1	1	0	1	F1 vs F2	MMP9
ENSGALG00000067727	1	1	0	1	F1 vs F2	HAPLN1
ENSGALG00000067881	1	1	0	1	F1 vs F2	SOX9
ENSGALG00000068134	1	1	0	1	F1 vs F2	PLAG1
ENSGALG00000068234	1	1	0	1	F1 vs F2	SOX9
ENSGALG00000068304	1	1	0	1	F1 vs F2	SDC2
ENSGALG00000068309	1	1	0	1	F1 vs F2	FN1
ENSGALG00000068474	1	1	0	1	F1 vs F2	VEGFA
ENSGALG00000068491	1	1	0	1	F1 vs F2	ESR1
ENSGALG00000068562	1	1	0	1	F1 vs F2	HAPLN1
G11452	1	1	0	1	F1 vs F2	MEF2D
G1181	1	1	0	1	F1 vs F2	ABCC4
G11936	1	1	0	1	F1 vs F2	FN1
G12077	1	1	0	1	F1 vs F2	ESR1
G13690	1	1	0	1	F1 vs F2	PRLR
G13896	1	1	0	1	F1 vs F2	NR5A2
G13933	1	1	0	1	F1 vs F2	SMAD1
G13953	1	1	0	1	F1 vs F2	NTRK2
G13996	1	1	0	1	F1 vs F2	FN1
G14270	1	1	0	1	F1 vs F2	NTRK2
G15289	1	1	0	1	F1 vs F2	HAPLN1
G15558	1	1	0	1	F1 vs F2	HAPLN1
G15970	1	1	0	1	F1 vs F2	SMAD1
G16057	1	1	0	1	F1 vs F2	LIFR
G16263	1	1	0	1	F1 vs F2	VEGFA
G16548	1	1	0	1	F1 vs F2	PPARA
G17555	1	1	0	1	F1 vs F2	NR5A2
G17660	1	1	0	1	F5 vs SYF	PPARG
G18264	1	1	0	1	F1 vs F2	PRLR
G18355	1	1	0	1	F1 vs F2	SMAD1
G18613	1	1	0	1	F5 vs SYF	FN1
G19068	1	1	0	1	F1 vs F2	VEGFA
G19290	1	1	0	1	F5 vs SYF	LHCGR
G19713	1	1	0	1	F1 vs F2	PLAG1
G20389	1	1	0	1	F1 vs F2	STAR
G22947	1	1	0	1	F1 vs F2	PRLR
G24582	1	1	0	1	F1 vs F2	VEGFA
G24910	1	1	0	1	F1 vs F2	VEGFA
G25657	1	1	0	1	F1 vs F2	SERPINC1
G25847	1	1	0	1	F1 vs F2	VEGFA
G25866	1	1	0	1	F1 vs F2	MEF2D
G25870	1	1	0	1	F1 vs F2	FGF2
G26409	1	1	0	1	F1 vs F2	ABLIM1
G27253	1	1	0	1	F1 vs F2	TGFB2
G273	1	1	1	0	F1 vs F2	IL2RA
G27450	1	1	0	1	F1 vs F2	FGF2
G28069	1	1	0	1	F5 vs SYF	PPARG
G29623	1	1	0	1	F1 vs F2	LIFR
G29701	1	1	0	1	F1 vs F2	NR5A2
G29742	1	1	0	1	F1 vs F2	NTRK2
G30575	1	1	0	1	F1 vs F2	TGFB3
G31065	1	1	0	1	F1 vs F2	TGFBI
G31399	1	1	0	1	F1 vs F2	IL1RL1
G31694	1	1	0	1	F1 vs F2	IL1RL1
G32846	1	1	0	1	F1 vs F2	NTRK2
G33660	1	1	0	1	F1 vs F2	IL1RL1
G34094	1	1	0	1	F1 vs F2	MMP9
G34856	1	1	0	1	F1 vs F2	SMAD3
G34984	1	1	0	1	F1 vs F2	IL1RL1
G36952	1	1	0	1	F1 vs F2	PRLR
G37021	1	1	0	1	F1 vs F2	ESR2
G37257	1	1	0	1	F2 vs F5	WNT4
G38409	1	1	0	1	F1 vs F2	PPARGC1A
G38832	1	1	0	1	F1 vs F2	NR5A2
G39230	1	1	0	1	F1 vs F2	VEGFA
G39498	1	1	0	1	F5 vs SYF	WNT4
G40258	1	1	0	1	F1 vs F2	VEGFA
G40703	1	1	0	1	F1 vs F2	MMP9
G42920	1	1	0	1	F1 vs F2	MEF2D
G42976	1	1	0	1	F1 vs F2	NR5A2
G43539	1	1	0	1	F1 vs F2	TNC
G43708	1	1	1	0	F1 vs F2	NFIL3
G43892	1	1	0	1	F1 vs F2	SDC2
G43923	1	1	0	1	F1 vs F2	MMP9
G44850	1	1	0	1	F1 vs F2	TNC
G4531	1	1	0	1	F1 vs F2	NFIL3
G4734	1	1	0	1	F5 vs SYF	LHCGR
G4841	1	1	0	1	F1 vs F2	ABCC4
G5193	1	1	0	1	F1 vs F2	PLAG1
G527	1	1	0	1	F1 vs F2	IL1RL1
G5521	1	1	0	1	F1 vs F2	PRLR
G6309	1	1	1	0	F1 vs F2	PAK1
G6503	1	1	0	1	F1 vs F2	SDC2
G6511	1	1	0	1	F1 vs F2	SMAD1
G7219	1	1	0	1	F1 vs F2	NTRK2
G7232	1	1	0	1	F2 vs F5	PPARA
G7683	1	1	0	1	F1 vs F2	LIFR
G8234	1	1	0	1	F1 vs F2	MMP9
G9240	1	1	0	1	F1 vs F2	SMAD1
G9507	1	1	0	1	F1 vs F2	TGFB2
G9835	1	1	0	1	F1 vs F2	MMP9
G9995	1	1	0	1	F1 vs F2	PLAG1
