# Supplementary material for: Stage-Specific lncRNA–mRNA Co-Expression Networks in Chicken Granulosa Cells Across Hierarchical Follicle Development
Source: Animals (Basel). 2026 Apr 28;16(9):1351. doi: 10.3390/ani16091351 (PMC13162649; doi:10.3390/ani16091351)
Supplement: Supplementary file 1 [file animals-16-01351-s001.zip › Table_S6a_DEL_F5vsSYF_KOBAS.xlsx]

## Sheet: S6a_DEL_F5vsSYF_KOBAS
term	database	n_input	n_bg	pval	padj
G alpha (s) signalling events	Reactome	7	39	8.72092e-05	0.0735173
Cell cycle	KEGG PATHWAY	9	104	0.00132006	0.341391
Cell Cycle	Reactome	5	151	0.301182	0.510344
Class B/2 (Secretin family receptors)	Reactome	4	18	0.00153531	0.341391
Porphyrin and chlorophyll metabolism	KEGG PATHWAY	4	20	0.00214976	0.381948
G beta:gamma signalling through CDC42	Reactome	3	10	0.00303936	0.465851
G-protein beta:gamma signalling	Reactome	3	12	0.00467084	0.485208
G-protein activation	Reactome	3	13	0.00565026	0.485208
Apelin signaling pathway	KEGG PATHWAY	8	108	0.00584107	0.485208
G alpha (z) signalling events	Reactome	3	15	0.00795412	0.485208
Fatty acid metabolism	KEGG PATHWAY	5	49	0.00838282	0.485208
Fatty acid metabolism	Reactome	2	40	0.257383	0.502182
Fatty acid degradation	KEGG PATHWAY	4	31	0.00866353	0.485208
Calcitonin-like ligand receptors	Reactome	2	5	0.0105817	0.485208
Protein folding	Reactome	3	18	0.0123127	0.485208
Cooperation of PDCL (PhLP1) and TRiC/CCT in G-protein beta folding	Reactome	3	18	0.0123127	0.485208
Chaperonin-mediated protein folding	Reactome	3	18	0.0123127	0.485208
G protein gated Potassium channels	Reactome	2	7	0.0175885	0.485208
SMAD2/SMAD3:SMAD4 heterotrimer regulates transcription	Reactome	2	7	0.0175885	0.485208
FOXO-mediated transcription	Reactome	2	7	0.0175885	0.485208
Inhibition of voltage gated Ca2+ channels via Gbeta/gamma subunits	Reactome	2	7	0.0175885	0.485208
Activation of G protein gated Potassium channels	Reactome	2	7	0.0175885	0.485208
Adherens junction	KEGG PATHWAY	5	60	0.0178102	0.485208
GPCR downstream signalling	Reactome	11	219	0.0195292	0.485208
Signaling by TGF-beta family members	Reactome	3	22	0.0198835	0.485208
Presynaptic function of Kainate receptors	Reactome	2	8	0.0216498	0.485208
Activation of kainate receptors upon glutamate binding	Reactome	2	8	0.0216498	0.485208
G beta:gamma signalling through PLC beta	Reactome	2	8	0.0216498	0.485208
Inwardly rectifying K+ channels	Reactome	2	8	0.0216498	0.485208
Platelet activation, signaling and aggregation	Reactome	6	87	0.0217266	0.485208
Signaling by GPCR	Reactome	11	223	0.0218642	0.485208
Mitotic Spindle Checkpoint	Reactome	4	43	0.0237506	0.485208
Opioid Signalling	Reactome	3	24	0.0244388	0.485208
Oocyte meiosis	KEGG PATHWAY	6	90	0.0249533	0.485208
Ascorbate and aldarate metabolism	KEGG PATHWAY	2	9	0.0260574	0.485208
ADP signalling through P2Y purinoceptor 12	Reactome	2	9	0.0260574	0.485208
Extra-nuclear estrogen signaling	Reactome	3	25	0.0269095	0.485208
RHO GTPases Activate Formins	Reactome	4	45	0.027216	0.485208
Signal Transduction	Reactome	22	590	0.0300999	0.485208
G beta:gamma signalling through PI3Kgamma	Reactome	2	10	0.0307931	0.485208
Inositol phosphate metabolism	Reactome	2	10	0.0307931	0.485208
Inositol phosphate metabolism	KEGG PATHWAY	4	63	0.0714419	0.493154
Thromboxane signalling through TP receptor	Reactome	2	11	0.0358393	0.493154
Transcriptional activity of SMAD2/SMAD3:SMAD4 heterotrimer	Reactome	2	12	0.0411788	0.493154
Activation of GABAB receptors	Reactome	2	12	0.0411788	0.493154
GABA B receptor activation	Reactome	2	12	0.0411788	0.493154
TGF-beta signaling pathway	KEGG PATHWAY	5	77	0.0428918	0.493154
TGF-beta signaling pathway	PANTHER	2	23	0.115002	0.493154
Hemostasis	Reactome	8	160	0.0437905	0.493154
Separation of Sister Chromatids	Reactome	4	53	0.043969	0.493154
Pyruvate metabolism	KEGG PATHWAY	3	31	0.044402	0.493154
Mitotic Metaphase and Anaphase	Reactome	4	54	0.0463915	0.493154
Mitotic Anaphase	Reactome	4	54	0.0463915	0.493154
2-Oxocarboxylic acid metabolism	KEGG PATHWAY	2	13	0.0467954	0.493154
Pantothenate and CoA biosynthesis	KEGG PATHWAY	2	13	0.0467954	0.493154
ADP signalling through P2Y purinoceptor 1	Reactome	2	13	0.0467954	0.493154
Potassium Channels	Reactome	3	33	0.0512235	0.493154
Fatty acid biosynthesis	KEGG PATHWAY	2	14	0.0526733	0.493154
G alpha (12/13) signalling events	Reactome	2	14	0.0526733	0.493154
Thrombin signalling through proteinase activated receptors (PARs)	Reactome	2	14	0.0526733	0.493154
AGE-RAGE signaling pathway in diabetic complications	KEGG PATHWAY	5	82	0.0529675	0.493154
Steroid hormone biosynthesis	KEGG PATHWAY	3	35	0.0585204	0.493154
Signal amplification	Reactome	2	15	0.0587973	0.493154
ABC transporters	KEGG PATHWAY	3	36	0.0623425	0.493154
Amplification of signal from the kinetochores	Reactome	3	36	0.0623425	0.493154
Amplification of signal from unattached kinetochores via a MAD2 inhibitory signal	Reactome	3	36	0.0623425	0.493154
O-linked glycosylation of mucins	Reactome	2	17	0.0717254	0.493154
Signaling by TGF-beta Receptor Complex	Reactome	2	18	0.078502	0.493154
GABA receptor activation	Reactome	2	18	0.078502	0.493154
GPCR ligand binding	Reactome	6	124	0.0844622	0.493154
Ca2+ pathway	Reactome	2	19	0.0854693	0.493154
TP53 Regulates Metabolic Genes	Reactome	2	19	0.0854693	0.493154
Valine, leucine and isoleucine degradation	KEGG PATHWAY	3	44	0.0968008	0.493154
Lysine degradation	KEGG PATHWAY	3	44	0.0968008	0.493154
Parkinson disease	PANTHER	2	21	0.0999264	0.493154
Glycosaminoglycan biosynthesis - heparan sulfate / heparin	KEGG PATHWAY	2	21	0.0999264	0.493154
Factors involved in megakaryocyte development and platelet production	Reactome	3	45	0.101558	0.493154
Cellular senescence	KEGG PATHWAY	6	132	0.104836	0.493154
Cellular Senescence	Reactome	1	49	0.694174	0.751205
Resolution of Sister Chromatid Cohesion	Reactome	3	46	0.106406	0.493154
Cell Cycle Checkpoints	Reactome	4	75	0.113445	0.493154
Beta-catenin independent WNT signaling	Reactome	2	23	0.115002	0.493154
M Phase	Reactome	5	105	0.115323	0.493154
Metabolic pathways	KEGG PATHWAY	34	1148	0.119943	0.493154
Endocytosis	KEGG PATHWAY	8	203	0.122173	0.493154
Cytoskeletal regulation by Rho GTPase	PANTHER	2	24	0.122744	0.493154
O-linked glycosylation	Reactome	2	24	0.122744	0.493154
Regulation of actin dynamics for phagocytic cup formation	Reactome	2	24	0.122744	0.493154
Glycolysis / Gluconeogenesis	KEGG PATHWAY	3	50	0.126662	0.493154
EGF receptor signaling pathway	PANTHER	2	25	0.130608	0.493154
Histamine H2 receptor mediated signaling pathway	PANTHER	1	5	0.13232	0.493154
p38 MAPK pathway	PANTHER	1	5	0.13232	0.493154
Dopamine receptor mediated signaling pathway	PANTHER	1	5	0.13232	0.493154
Signaling by Non-Receptor Tyrosine Kinases	Reactome	1	5	0.13232	0.493154
Synthesis of PIPs at the early endosome membrane	Reactome	1	5	0.13232	0.493154
Mitotic Telophase/Cytokinesis	Reactome	1	5	0.13232	0.493154
Signaling by PTK6	Reactome	1	5	0.13232	0.493154
Phase 4 - resting membrane potential	Reactome	1	5	0.13232	0.493154
Tandem pore domain potassium channels	Reactome	1	5	0.13232	0.493154
RHO GTPases activate IQGAPs	Reactome	1	5	0.13232	0.493154
Digestion and absorption	Reactome	1	5	0.13232	0.493154
Apoptosis induced DNA fragmentation	Reactome	1	5	0.13232	0.493154
Regulation of RUNX1 Expression and Activity	Reactome	1	5	0.13232	0.493154
Signaling by Nuclear Receptors	Reactome	4	81	0.137734	0.493154
Transmission across Chemical Synapses	Reactome	3	53	0.142683	0.493154
5HT4 type receptor mediated signaling pathway	PANTHER	1	6	0.15261	0.493154
5HT1 type receptor mediated signaling pathway	PANTHER	1	6	0.15261	0.493154
Beta3 adrenergic receptor signaling pathway	PANTHER	1	6	0.15261	0.493154
Opioid proenkephalin pathway	PANTHER	1	6	0.15261	0.493154
Opioid proopiomelanocortin pathway	PANTHER	1	6	0.15261	0.493154
Heterotrimeric G-protein signaling pathway-rod outer segment phototransduction	PANTHER	1	6	0.15261	0.493154
Advanced glycosylation endproduct receptor signaling	Reactome	1	6	0.15261	0.493154
Myogenesis	Reactome	1	6	0.15261	0.493154
Signaling by Hippo	Reactome	1	6	0.15261	0.493154
Import of palmitoyl-CoA into the mitochondrial matrix	Reactome	1	6	0.15261	0.493154
Recycling of bile acids and salts	Reactome	1	6	0.15261	0.493154
Glutamate Neurotransmitter Release Cycle	Reactome	1	6	0.15261	0.493154
Downregulation of TGF-beta receptor signaling	Reactome	1	6	0.15261	0.493154
Cardiac muscle contraction	KEGG PATHWAY	3	55	0.153719	0.493154
FGF signaling pathway	PANTHER	2	28	0.154839	0.493154
Fcgamma receptor (FCGR) dependent phagocytosis	Reactome	2	28	0.154839	0.493154
Phosphatidylinositol signaling system	KEGG PATHWAY	4	85	0.154989	0.493154
Biosynthesis of amino acids	KEGG PATHWAY	3	58	0.17075	0.493154
Glyoxylate and dicarboxylate metabolism	KEGG PATHWAY	2	30	0.171432	0.493154
Rho GTPase cycle	Reactome	2	30	0.171432	0.493154
Opioid prodynorphin pathway	PANTHER	1	7	0.172427	0.493154
PI3 kinase pathway	PANTHER	1	7	0.172427	0.493154
Beta2 adrenergic receptor signaling pathway	PANTHER	1	7	0.172427	0.493154
Enkephalin release	PANTHER	1	7	0.172427	0.493154
GABA-B receptor II signaling	PANTHER	1	7	0.172427	0.493154
Beta1 adrenergic receptor signaling pathway	PANTHER	1	7	0.172427	0.493154
TGF-beta receptor signaling activates SMADs	Reactome	1	7	0.172427	0.493154
Phosphorylation of the APC/C	Reactome	1	7	0.172427	0.493154
Rap1 signalling	Reactome	1	7	0.172427	0.493154
Phenylalanine and tyrosine metabolism	Reactome	1	7	0.172427	0.493154
Downregulation of SMAD2/3:SMAD4 transcriptional activity	Reactome	1	7	0.172427	0.493154
Mitochondrial Fatty Acid Beta-Oxidation	Reactome	1	7	0.172427	0.493154
G alpha (q) signalling events	Reactome	4	89	0.173006	0.493154
Signaling by WNT	Reactome	3	59	0.176543	0.493154
Neuronal System	Reactome	4	90	0.177619	0.493154
Retinol metabolism	KEGG PATHWAY	2	31	0.179836	0.493154
RNA degradation	KEGG PATHWAY	3	61	0.188289	0.493154
5HT2 type receptor mediated signaling pathway	PANTHER	1	8	0.191782	0.493154
Thyrotropin-releasing hormone receptor signaling pathway	PANTHER	1	8	0.191782	0.493154
Histamine H1 receptor mediated signaling pathway	PANTHER	1	8	0.191782	0.493154
Oxytocin receptor mediated signaling pathway	PANTHER	1	8	0.191782	0.493154
Cortocotropin releasing factor receptor signaling pathway	PANTHER	1	8	0.191782	0.493154
Autodegradation of Cdh1 by Cdh1:APC/C	Reactome	1	8	0.191782	0.493154
Glucagon-type ligand receptors	Reactome	1	8	0.191782	0.493154
Conversion from APC/C:Cdc20 to APC/C:Cdh1 in late anaphase	Reactome	1	8	0.191782	0.493154
Signaling by Rho GTPases	Reactome	5	127	0.196575	0.493154
Tyrosine metabolism	KEGG PATHWAY	2	33	0.196819	0.493154
Ferroptosis	KEGG PATHWAY	2	33	0.196819	0.493154
Neurotransmitter receptors and postsynaptic signal transmission	Reactome	2	33	0.196819	0.493154
Mitotic Prometaphase	Reactome	3	63	0.20023	0.493154
Metabotropic glutamate receptor group III pathway	PANTHER	1	9	0.210686	0.493154
APC/C:Cdh1 mediated degradation of Cdc20 and other APC/C:Cdh1 targeted proteins in late mitosis/early G1	Reactome	1	9	0.210686	0.493154
Inactivation of APC/C via direct inhibition of the APC/C complex	Reactome	1	9	0.210686	0.493154
HS-GAG biosynthesis	Reactome	1	9	0.210686	0.493154
APC/C:Cdc20 mediated degradation of Securin	Reactome	1	9	0.210686	0.493154
APC/C:Cdc20 mediated degradation of Cyclin B	Reactome	1	9	0.210686	0.493154
EGFR downregulation	Reactome	1	9	0.210686	0.493154
CDK-mediated phosphorylation and removal of Cdc6	Reactome	1	9	0.210686	0.493154
Inhibition of the proteolytic activity of APC/C required for the onset of anaphase by mitotic spindle checkpoint components	Reactome	1	9	0.210686	0.493154
Regulation of TLR by endogenous ligand	Reactome	1	9	0.210686	0.493154
Tryptophan metabolism	KEGG PATHWAY	2	36	0.222624	0.493154
ESR-mediated signaling	Reactome	3	67	0.224614	0.493154
Muscarinic acetylcholine receptor 1 and 3 signaling pathway	PANTHER	1	10	0.229148	0.493154
Muscarinic acetylcholine receptor 2 and 4 signaling pathway	PANTHER	1	10	0.229148	0.493154
Metabotropic glutamate receptor group II pathway	PANTHER	1	10	0.229148	0.493154
RHO GTPases activate PAKs	Reactome	1	10	0.229148	0.493154
Ion transport by P-type ATPases	Reactome	1	10	0.229148	0.493154
APC-Cdc20 mediated degradation of Nek2A	Reactome	1	10	0.229148	0.493154
MAPK6/MAPK4 signaling	Reactome	1	10	0.229148	0.493154
Regulation of APC/C activators between G1/S and early anaphase	Reactome	1	10	0.229148	0.493154
Inflammation mediated by chemokine and cytokine signaling pathway	PANTHER	2	37	0.231288	0.493154
Hedgehog signaling pathway	KEGG PATHWAY	2	37	0.231288	0.493154
Arginine and proline metabolism	KEGG PATHWAY	2	37	0.231288	0.493154
RHO GTPase Effectors	Reactome	4	102	0.235845	0.493154
Amino sugar and nucleotide sugar metabolism	KEGG PATHWAY	2	38	0.239973	0.493154
Adaptive Immune System	Reactome	6	173	0.241708	0.493154
Cell Cycle, Mitotic	Reactome	5	138	0.243047	0.493154
p53 pathway	PANTHER	1	11	0.247181	0.493154
Cdc20:Phospho-APC/C mediated degradation of Cyclin A	Reactome	1	11	0.247181	0.493154
Activation of APC/C and APC/C:Cdc20 mediated degradation of mitotic proteins	Reactome	1	11	0.247181	0.493154
APC/C:Cdc20 mediated degradation of mitotic proteins	Reactome	1	11	0.247181	0.493154
Iron uptake and transport	Reactome	1	11	0.247181	0.493154
Regulation of mitotic cell cycle	Reactome	1	11	0.247181	0.493154
APC/C-mediated degradation of cell cycle proteins	Reactome	1	11	0.247181	0.493154
APC:Cdc20 mediated degradation of cell cycle proteins prior to satisfation of the cell cycle checkpoint	Reactome	1	11	0.247181	0.493154
Tight junction	KEGG PATHWAY	5	139	0.247414	0.493154
Progesterone-mediated oocyte maturation	KEGG PATHWAY	3	72	0.255832	0.502182
Neuroactive ligand-receptor interaction	KEGG PATHWAY	9	287	0.257081	0.502182
Endosomal Sorting Complex Required For Transport (ESCRT)	Reactome	1	12	0.264792	0.502182
Signaling by NOTCH	Reactome	1	12	0.264792	0.502182
Deactivation of the beta-catenin transactivating complex	Reactome	1	12	0.264792	0.502182
Bile acid and bile salt metabolism	Reactome	1	12	0.264792	0.502182
Golgi Associated Vesicle Biogenesis	Reactome	1	12	0.264792	0.502182
Interleukin-2 family signaling	Reactome	1	12	0.264792	0.502182
Platelet degranulation	Reactome	2	41	0.266097	0.502396
Response to elevated platelet cytosolic Ca2+	Reactome	2	42	0.274811	0.50258
GPVI-mediated activation cascade	Reactome	1	13	0.281993	0.50258
Senescence-Associated Secretory Phenotype (SASP)	Reactome	1	13	0.281993	0.50258
Heparan sulfate/heparin (HS-GAG) metabolism	Reactome	1	14	0.298793	0.510344
CD28 co-stimulation	Reactome	1	14	0.298793	0.510344
PLC beta mediated events	Reactome	1	14	0.298793	0.510344
Signaling by Retinoic Acid	Reactome	1	14	0.298793	0.510344
Kinesins	Reactome	1	14	0.298793	0.510344
Signaling by EGFR	Reactome	1	14	0.298793	0.510344
Metabolism of lipids	Reactome	5	151	0.301182	0.510344
FoxO signaling pathway	KEGG PATHWAY	4	115	0.303106	0.513089
Steroid biosynthesis	KEGG PATHWAY	1	15	0.315201	0.513955
Immunoregulatory interactions between a Lymphoid and a non-Lymphoid cell	Reactome	1	15	0.315201	0.513955
Gluconeogenesis	Reactome	1	15	0.315201	0.513955
Apoptotic execution phase	Reactome	1	15	0.315201	0.513955
Sphingolipid de novo biosynthesis	Reactome	1	15	0.315201	0.513955
G-protein mediated events	Reactome	1	15	0.315201	0.513955
Retrograde transport at the Trans-Golgi-Network	Reactome	1	15	0.315201	0.513955
Wnt signaling pathway	PANTHER	2	47	0.318217	0.51787
Wnt signaling pathway	KEGG PATHWAY	4	120	0.329586	0.521914
G alpha (i) signalling events	Reactome	4	118	0.318972	0.518598
Intra-Golgi and retrograde Golgi-to-ER traffic	Reactome	2	48	0.326837	0.521914
trans-Golgi Network Vesicle Budding	Reactome	1	16	0.331227	0.521914
Glycolysis	Reactome	1	16	0.331227	0.521914
VEGF signaling pathway	KEGG PATHWAY	2	49	0.335427	0.527055
Antigen processing: Ubiquitination & Proteasome degradation	Reactome	3	86	0.345329	0.532638
Neurotransmitter release cycle	Reactome	1	17	0.346878	0.532638
Switching of origins to a post-replicative state	Reactome	1	17	0.346878	0.532638
mTOR signaling pathway	KEGG PATHWAY	4	124	0.350865	0.53827
Glycosphingolipid biosynthesis - lacto and neolacto series	KEGG PATHWAY	1	18	0.362164	0.539884
RHO GTPases Activate WASPs and WAVEs	Reactome	1	18	0.362164	0.539884
Histidine metabolism	KEGG PATHWAY	1	19	0.377094	0.551707
PI Metabolism	Reactome	1	19	0.377094	0.551707
Glycerolipid metabolism	KEGG PATHWAY	2	55	0.386184	0.559631
Metabolism of amino acids and derivatives	Reactome	2	55	0.386184	0.559631
Regulation of actin cytoskeleton	KEGG PATHWAY	5	170	0.389097	0.559631
Generic Transcription Pathway	Reactome	5	170	0.389097	0.559631
Membrane Trafficking	Reactome	5	170	0.389097	0.559631
Ras Pathway	PANTHER	1	20	0.391675	0.559631
Pentose and glucuronate interconversions	KEGG PATHWAY	1	20	0.391675	0.559631
Mismatch repair	KEGG PATHWAY	1	20	0.391675	0.559631
Other types of O-glycan biosynthesis	KEGG PATHWAY	1	20	0.391675	0.559631
Linoleic acid metabolism	KEGG PATHWAY	1	21	0.405916	0.567475
RNA polymerase	KEGG PATHWAY	1	21	0.405916	0.567475
Transport of bile salts and organic acids, metal ions and amine compounds	Reactome	1	21	0.405916	0.567475
Peroxisomal protein import	Reactome	1	21	0.405916	0.567475
IRS-related events triggered by IGF1R	Reactome	1	21	0.405916	0.567475
PPAR signaling pathway	KEGG PATHWAY	2	58	0.410934	0.570366
Adipocytokine signaling pathway	KEGG PATHWAY	2	59	0.419076	0.570366
Heterotrimeric G-protein signaling pathway-Gq alpha and Go alpha mediated pathway	PANTHER	1	22	0.419825	0.570366
Heterotrimeric G-protein signaling pathway-Gi alpha and Gs alpha mediated pathway	PANTHER	1	22	0.419825	0.570366
Signaling by Type 1 Insulin-like Growth Factor 1 Receptor (IGF1R)	Reactome	1	22	0.419825	0.570366
EPHB-mediated forward signaling	Reactome	1	22	0.419825	0.570366
IGF1R signaling cascade	Reactome	1	22	0.419825	0.570366
Carbohydrate metabolism	Reactome	1	22	0.419825	0.570366
Carbon metabolism	KEGG PATHWAY	3	98	0.421453	0.572118
Vesicle-mediated transport	Reactome	5	178	0.426152	0.57803
Fatty acid elongation	KEGG PATHWAY	1	23	0.433409	0.578564
Costimulation by the CD28 family	Reactome	1	23	0.433409	0.578564
Post-translational modification: synthesis of GPI-anchored proteins	Reactome	1	23	0.433409	0.578564
COPI-dependent Golgi-to-ER retrograde traffic	Reactome	1	23	0.433409	0.578564
SLC-mediated transmembrane transport	Reactome	2	61	0.435186	0.580477
Transcriptional Regulation by TP53	Reactome	2	62	0.44315	0.587438
Class I MHC mediated antigen processing & presentation	Reactome	3	102	0.446221	0.587438
Butanoate metabolism	KEGG PATHWAY	1	24	0.446676	0.587438
Base excision repair	KEGG PATHWAY	1	24	0.446676	0.587438
Pentose phosphate pathway	KEGG PATHWAY	1	24	0.446676	0.587438
VEGFA-VEGFR2 Pathway	Reactome	1	24	0.446676	0.587438
p53 signaling pathway	KEGG PATHWAY	2	63	0.451052	0.591809
COPII-mediated vesicle transport	Reactome	1	25	0.459633	0.593824
Signaling by VEGF	Reactome	1	25	0.459633	0.593824
mRNA surveillance pathway	KEGG PATHWAY	2	65	0.466663	0.601065
ECM-receptor interaction	KEGG PATHWAY	2	65	0.466663	0.601065
Citrate cycle (TCA cycle)	KEGG PATHWAY	1	26	0.472288	0.602327
Mucin type O-glycan biosynthesis	KEGG PATHWAY	1	26	0.472288	0.602327
Synthesis of DNA	Reactome	1	26	0.472288	0.602327
Metabolism of water-soluble vitamins and cofactors	Reactome	1	26	0.472288	0.602327
TCF dependent signaling in response to WNT	Reactome	1	27	0.484647	0.612071
DNA Replication	Reactome	1	27	0.484647	0.612071
Cardiac conduction	Reactome	1	28	0.496718	0.620805
Golgi-to-ER retrograde transport	Reactome	1	28	0.496718	0.620805
Developmental Biology	Reactome	2	70	0.504511	0.62763
Adrenergic signaling in cardiomyocytes	KEGG PATHWAY	3	112	0.506131	0.62763
beta-Alanine metabolism	KEGG PATHWAY	1	29	0.508507	0.62763
Biosynthesis of unsaturated fatty acids	KEGG PATHWAY	1	29	0.508507	0.62763
Sphingolipid metabolism	Reactome	1	29	0.508507	0.62763
Sphingolipid metabolism	KEGG PATHWAY	1	42	0.638902	0.711956
Apoptosis	Reactome	1	29	0.508507	0.62763
Peroxisome	KEGG PATHWAY	2	72	0.519157	0.633951
Programmed Cell Death	Reactome	1	30	0.52002	0.633951
Ubiquitin mediated proteolysis	KEGG PATHWAY	3	116	0.529147	0.642088
Huntington disease	PANTHER	1	31	0.531265	0.642088
Drug metabolism - cytochrome P450	KEGG PATHWAY	1	31	0.531265	0.642088
Ub-specific processing proteases	Reactome	1	31	0.531265	0.642088
GnRH signaling pathway	KEGG PATHWAY	2	74	0.533512	0.643421
Focal adhesion	KEGG PATHWAY	4	161	0.541134	0.651624
Propanoate metabolism	KEGG PATHWAY	1	32	0.542247	0.651624
Influenza A	KEGG PATHWAY	3	120	0.551556	0.655174
Metabolism of xenobiotics by cytochrome P450	KEGG PATHWAY	1	33	0.552973	0.655174
S Phase	Reactome	1	33	0.552973	0.655174
EPH-Ephrin signaling	Reactome	1	33	0.552973	0.655174
Metabolism of steroids	Reactome	1	33	0.552973	0.655174
Toll-like Receptor Cascades	Reactome	1	34	0.563448	0.662464
Integrin signalling pathway	PANTHER	1	35	0.573678	0.66751
Protein localization	Reactome	1	35	0.573678	0.66751
Muscle contraction	Reactome	1	35	0.573678	0.66751
Signaling by Receptor Tyrosine Kinases	Reactome	3	125	0.578664	0.671919
Glycerophospholipid metabolism	KEGG PATHWAY	2	81	0.581412	0.672637
Immune System	Reactome	11	477	0.592495	0.682017
Aminoacyl-tRNA biosynthesis	KEGG PATHWAY	1	37	0.593428	0.682017
Glycosaminoglycan metabolism	Reactome	1	37	0.593428	0.682017
RNA Polymerase II Transcription	Reactome	5	219	0.604	0.690403
Cytosolic DNA-sensing pathway	KEGG PATHWAY	1	39	0.612265	0.694669
Arachidonic acid metabolism	KEGG PATHWAY	1	39	0.612265	0.694669
Metabolism of vitamins and cofactors	Reactome	1	39	0.612265	0.694669
Cysteine and methionine metabolism	KEGG PATHWAY	1	40	0.621355	0.701677
Metabolism	Reactome	11	489	0.624821	0.70512
Notch signaling pathway	KEGG PATHWAY	1	41	0.630232	0.705559
Phospholipid metabolism	Reactome	1	42	0.638902	0.711956
Ion channel transport	Reactome	1	43	0.647369	0.719489
N-Glycan biosynthesis	KEGG PATHWAY	1	44	0.655639	0.726286
Gene expression (Transcription)	Reactome	5	233	0.657161	0.727494
ER to Golgi Anterograde Transport	Reactome	1	46	0.671602	0.737188
Lysosome	KEGG PATHWAY	2	98	0.682354	0.745592
Peptide ligand-binding receptors	Reactome	1	48	0.686827	0.747573
Class A/1 (Rhodopsin-like receptors)	Reactome	2	100	0.692823	0.751205
Transcriptional regulation by RUNX1	Reactome	1	49	0.694174	0.751205
MAPK family signaling cascades	Reactome	1	50	0.701349	0.756541
RIG-I-like receptor signaling pathway	KEGG PATHWAY	1	51	0.708356	0.760693
Drug metabolism - other enzymes	KEGG PATHWAY	1	51	0.708356	0.760693
mRNA Splicing - Major Pathway	Reactome	1	51	0.708356	0.760693
Autophagy - animal	KEGG PATHWAY	2	106	0.722534	0.772475
Axon guidance	Reactome	1	54	0.728409	0.776295
mRNA Splicing	Reactome	1	54	0.728409	0.776295
Pyrimidine metabolism	KEGG PATHWAY	1	55	0.734783	0.780621
Neddylation	Reactome	1	55	0.734783	0.780621
Transport to the Golgi and subsequent modification	Reactome	1	55	0.734783	0.780621
Deubiquitination	Reactome	1	56	0.741008	0.785749
Transport of small molecules	Reactome	3	164	0.752666	0.795109
Metabolism of proteins	Reactome	9	454	0.759525	0.799351
NOD-like receptor signaling pathway	KEGG PATHWAY	2	116	0.766658	0.804848
Metabolism of carbohydrates	Reactome	1	61	0.770015	0.806364
RNA transport	KEGG PATHWAY	2	122	0.790108	0.822076
Salmonella infection	KEGG PATHWAY	1	65	0.79087	0.822076
Processing of Capped Intron-Containing Pre-mRNA	Reactome	1	72	0.822932	0.849121
Post-translational protein modification	Reactome	6	344	0.831528	0.856418
Innate Immune System	Reactome	5	296	0.83649	0.860478
C-type lectin receptor signaling pathway	KEGG PATHWAY	1	77	0.842787	0.865898
Toll-like receptor signaling pathway	KEGG PATHWAY	1	78	0.846483	0.867053
Asparagine N-linked glycosylation	Reactome	1	79	0.850092	0.870222
Protein processing in endoplasmic reticulum	KEGG PATHWAY	2	142	0.853925	0.872556
Cellular responses to stress	Reactome	1	87	0.876083	0.891767
Neutrophil degranulation	Reactome	2	151	0.876428	0.891767
Calcium signaling pathway	KEGG PATHWAY	2	156	0.887507	0.900865
Signaling by Interleukins	Reactome	1	94	0.89511	0.906944
Cytokine-cytokine receptor interaction	KEGG PATHWAY	2	166	0.90696	0.917848
Vascular smooth muscle contraction	KEGG PATHWAY	1	101	0.911223	0.921056
Spliceosome	KEGG PATHWAY	1	102	0.913314	0.922064
Purine metabolism	KEGG PATHWAY	1	110	0.928367	0.935581
Necroptosis	KEGG PATHWAY	1	117	0.939384	0.943862
Cellular responses to external stimuli	Reactome	1	117	0.939384	0.943862
Cytokine Signaling in Immune system	Reactome	1	125	0.949921	0.953313
Herpes simplex virus 1 infection	KEGG PATHWAY	1	126	0.951102	0.953931
MAPK signaling pathway	KEGG PATHWAY	2	225	0.970955	0.973264
Metabolism of RNA	Reactome	1	151	0.973098	0.974833
transcription factor binding	Gene Ontology	13	141	6.61049e-05	0.0735173
plasma membrane	Gene Ontology	52	1340	0.000427525	0.240269
heteromeric SMAD protein complex	Gene Ontology	3	7	0.00134342	0.341391
BMP signaling pathway	Gene Ontology	6	47	0.00141629	0.341391
cytoplasm	Gene Ontology	69	2028	0.00161989	0.341391
small GTPase mediated signal transduction	Gene Ontology	6	52	0.00226541	0.381948
regulation of bone mineralization	Gene Ontology	3	11	0.00380186	0.485208
Rac protein signal transduction	Gene Ontology	3	12	0.00467084	0.485208
G-protein beta-subunit binding	Gene Ontology	3	12	0.00467084	0.485208
I-SMAD binding	Gene Ontology	3	12	0.00467084	0.485208
transcription repressor complex	Gene Ontology	4	30	0.00781437	0.485208
ATPase activity	Gene Ontology	8	119	0.00990306	0.485208
negative regulation of vascular associated smooth muscle cell differentiation	Gene Ontology	2	5	0.0105817	0.485208
NAADP-sensitive calcium-release channel activity	Gene Ontology	2	5	0.0105817	0.485208
collagen-activated tyrosine kinase receptor signaling pathway	Gene Ontology	2	5	0.0105817	0.485208
microtubule associated complex	Gene Ontology	2	5	0.0105817	0.485208
positive regulation of monocyte chemotactic protein-1 production	Gene Ontology	2	5	0.0105817	0.485208
positive regulation of cytokinesis	Gene Ontology	3	17	0.0107365	0.485208
protein kinase A regulatory subunit binding	Gene Ontology	3	17	0.0107365	0.485208
adrenal gland development	Gene Ontology	3	17	0.0107365	0.485208
guanyl-nucleotide exchange factor activity	Gene Ontology	5	53	0.0112653	0.485208
collagen binding	Gene Ontology	4	35	0.0126556	0.485208
L-phenylalanine catabolic process	Gene Ontology	2	6	0.0138926	0.485208
G-protein beta/gamma-subunit complex	Gene Ontology	2	6	0.0138926	0.485208
positive regulation of pseudopodium assembly	Gene Ontology	2	6	0.0138926	0.485208
DEAD/H-box RNA helicase binding	Gene Ontology	2	6	0.0138926	0.485208
regulation of SMAD protein signal transduction	Gene Ontology	2	6	0.0138926	0.485208
UDP-N-acetylglucosamine biosynthetic process	Gene Ontology	2	6	0.0138926	0.485208
oxidoreductase activity, acting on single donors with incorporation of molecular oxygen, incorporation of two atoms of oxygen	Gene Ontology	2	6	0.0138926	0.485208
transcription regulatory region sequence-specific DNA binding	Gene Ontology	6	81	0.016145	0.485208
positive regulation of toll-like receptor 4 signaling pathway	Gene Ontology	2	7	0.0175885	0.485208
response to redox state	Gene Ontology	2	7	0.0175885	0.485208
spinal cord association neuron differentiation	Gene Ontology	2	7	0.0175885	0.485208
inositol phosphate biosynthetic process	Gene Ontology	2	7	0.0175885	0.485208
negative regulation of wound healing	Gene Ontology	2	7	0.0175885	0.485208
lipid transport	Gene Ontology	3	21	0.017799	0.485208
cell leading edge	Gene Ontology	3	22	0.0198835	0.485208
positive regulation of heart rate	Gene Ontology	2	8	0.0216498	0.485208
regulation of JNK cascade	Gene Ontology	2	8	0.0216498	0.485208
actin filament severing	Gene Ontology	2	8	0.0216498	0.485208
translation repressor activity, mRNA regulatory element binding	Gene Ontology	2	8	0.0216498	0.485208
positive regulation of neuron migration	Gene Ontology	2	8	0.0216498	0.485208
glucocorticoid receptor binding	Gene Ontology	2	8	0.0216498	0.485208
axoneme assembly	Gene Ontology	2	8	0.0216498	0.485208
heterotrimeric G-protein complex	Gene Ontology	3	23	0.0220967	0.485208
positive regulation of DNA-binding transcription factor activity	Gene Ontology	4	43	0.0237506	0.485208
fat cell differentiation	Gene Ontology	4	43	0.0237506	0.485208
SMAD protein signal transduction	Gene Ontology	4	43	0.0237506	0.485208
release of sequestered calcium ion into cytosol	Gene Ontology	3	24	0.0244388	0.485208
anatomical structure morphogenesis	Gene Ontology	3	24	0.0244388	0.485208
transcription regulator complex	Gene Ontology	8	142	0.0246566	0.485208
mechanosensitive ion channel activity	Gene Ontology	2	9	0.0260574	0.485208
cell proliferation in forebrain	Gene Ontology	2	9	0.0260574	0.485208
positive regulation of phosphorylation	Gene Ontology	2	9	0.0260574	0.485208
calcium ion-regulated exocytosis of neurotransmitter	Gene Ontology	2	9	0.0260574	0.485208
fatty acid metabolic process	Gene Ontology	3	25	0.0269095	0.485208
regulation of apoptotic process	Gene Ontology	4	45	0.027216	0.485208
negative regulation of transcription by RNA polymerase II	Gene Ontology	18	454	0.0288212	0.485208
retrograde transport, endosome to plasma membrane	Gene Ontology	2	10	0.0307931	0.485208
osteoblast development	Gene Ontology	2	10	0.0307931	0.485208
costamere	Gene Ontology	2	10	0.0307931	0.485208
alternative mRNA splicing, via spliceosome	Gene Ontology	2	10	0.0307931	0.485208
3'-UTR-mediated mRNA destabilization	Gene Ontology	2	10	0.0307931	0.485208
Rac guanyl-nucleotide exchange factor activity	Gene Ontology	2	10	0.0307931	0.485208
TORC2 complex	Gene Ontology	2	10	0.0307931	0.485208
phagocytosis, engulfment	Gene Ontology	2	10	0.0307931	0.485208
lipid transporter activity	Gene Ontology	2	10	0.0307931	0.485208
heterochromatin	Gene Ontology	2	10	0.0307931	0.485208
transcription by RNA polymerase II	Gene Ontology	4	48	0.0329526	0.493154
positive regulation of fat cell differentiation	Gene Ontology	3	28	0.0350891	0.493154
clathrin binding	Gene Ontology	3	28	0.0350891	0.493154
regulation of calcium ion-dependent exocytosis	Gene Ontology	2	11	0.0358393	0.493154
cellular response to estrogen stimulus	Gene Ontology	2	11	0.0358393	0.493154
transcription coactivator binding	Gene Ontology	2	11	0.0358393	0.493154
long-chain fatty acid metabolic process	Gene Ontology	2	11	0.0358393	0.493154
ventricular system development	Gene Ontology	2	11	0.0358393	0.493154
regulation of alternative mRNA splicing, via spliceosome	Gene Ontology	4	51	0.0393432	0.493154
cell migration	Gene Ontology	7	129	0.0405244	0.493154
biosynthetic process	Gene Ontology	2	12	0.0411788	0.493154
dynein complex binding	Gene Ontology	2	12	0.0411788	0.493154
coreceptor activity	Gene Ontology	2	12	0.0411788	0.493154
sodium ion transport	Gene Ontology	2	12	0.0411788	0.493154
glucose transmembrane transport	Gene Ontology	2	12	0.0411788	0.493154
nuclear chromatin	Gene Ontology	7	132	0.0447126	0.493154
exocytic vesicle	Gene Ontology	2	13	0.0467954	0.493154
steroid binding	Gene Ontology	2	13	0.0467954	0.493154
positive regulation of G2/M transition of mitotic cell cycle	Gene Ontology	2	13	0.0467954	0.493154
ATPase-coupled transmembrane transporter activity	Gene Ontology	3	32	0.0477525	0.493154
SCF-dependent proteasomal ubiquitin-dependent protein catabolic process	Gene Ontology	3	32	0.0477525	0.493154
positive regulation of kinase activity	Gene Ontology	4	56	0.051455	0.493154
positive regulation of chondrocyte differentiation	Gene Ontology	2	14	0.0526733	0.493154
ATPase-coupled intramembrane lipid transporter activity	Gene Ontology	2	14	0.0526733	0.493154
phosphatidylserine binding	Gene Ontology	3	34	0.0548135	0.493154
endosome	Gene Ontology	7	140	0.0572067	0.493154
hippocampal mossy fiber to CA3 synapse	Gene Ontology	2	15	0.0587973	0.493154
regulation of signal transduction	Gene Ontology	2	15	0.0587973	0.493154
cell projection assembly	Gene Ontology	2	15	0.0587973	0.493154
lysosomal membrane	Gene Ontology	5	86	0.0619386	0.493154
cell projection	Gene Ontology	3	36	0.0623425	0.493154
repressing transcription factor binding	Gene Ontology	3	36	0.0623425	0.493154
calcium-ion regulated exocytosis	Gene Ontology	2	16	0.0651527	0.493154
regulation of I-kappaB kinase/NF-kappaB signaling	Gene Ontology	2	16	0.0651527	0.493154
protein kinase activator activity	Gene Ontology	2	16	0.0651527	0.493154
response to exogenous dsRNA	Gene Ontology	2	16	0.0651527	0.493154
microtubule bundle formation	Gene Ontology	2	16	0.0651527	0.493154
positive regulation of protein kinase activity	Gene Ontology	2	16	0.0651527	0.493154
presynaptic active zone	Gene Ontology	2	16	0.0651527	0.493154
protein autophosphorylation	Gene Ontology	5	88	0.066727	0.493154
adenylate cyclase-activating G protein-coupled receptor signaling pathway	Gene Ontology	4	62	0.0683743	0.493154
response to drug	Gene Ontology	4	62	0.0683743	0.493154
identical protein binding	Gene Ontology	21	614	0.0692706	0.493154
neuron projection	Gene Ontology	8	178	0.07081	0.493154
ion transmembrane transport	Gene Ontology	4	63	0.0714419	0.493154
cell motility	Gene Ontology	2	17	0.0717254	0.493154
extracellular matrix binding	Gene Ontology	2	17	0.0717254	0.493154
positive regulation of JNK cascade	Gene Ontology	3	39	0.0744785	0.493154
DNA recombination	Gene Ontology	2	18	0.078502	0.493154
dendrite morphogenesis	Gene Ontology	2	18	0.078502	0.493154
embryonic skeletal system development	Gene Ontology	2	18	0.078502	0.493154
cellular response to estradiol stimulus	Gene Ontology	2	18	0.078502	0.493154
regulation of dopamine secretion	Gene Ontology	2	18	0.078502	0.493154
germ cell development	Gene Ontology	2	18	0.078502	0.493154
ventricular septum development	Gene Ontology	2	18	0.078502	0.493154
double-stranded RNA binding	Gene Ontology	3	40	0.0787397	0.493154
intracellular protein transport	Gene Ontology	8	184	0.0816697	0.493154
adenylate cyclase-modulating G protein-coupled receptor signaling pathway	Gene Ontology	3	41	0.083105	0.493154
late endosome membrane	Gene Ontology	3	41	0.083105	0.493154
regulation of cell cycle	Gene Ontology	4	67	0.0843986	0.493154
iron ion homeostasis	Gene Ontology	2	19	0.0854693	0.493154
phospholipid translocation	Gene Ontology	2	19	0.0854693	0.493154
nucleus	Gene Ontology	61	2144	0.0856173	0.493154
regulation of transcription, DNA-templated	Gene Ontology	8	187	0.0874503	0.493154
homophilic cell adhesion via plasma membrane adhesion molecules	Gene Ontology	4	68	0.0878058	0.493154
DNA-binding transcription factor activity	Gene Ontology	8	188	0.089429	0.493154
RNA polymerase II cis-regulatory region sequence-specific DNA binding	Gene Ontology	13	354	0.09024	0.493154
endochondral ossification	Gene Ontology	2	20	0.0926148	0.493154
Notch binding	Gene Ontology	2	20	0.0926148	0.493154
negative regulation of protein-containing complex assembly	Gene Ontology	2	20	0.0926148	0.493154
phosphatase binding	Gene Ontology	2	20	0.0926148	0.493154
positive regulation of protein binding	Gene Ontology	3	44	0.0968008	0.493154
mRNA 3'-UTR binding	Gene Ontology	3	44	0.0968008	0.493154
negative regulation of transcription, DNA-templated	Gene Ontology	8	192	0.0976018	0.493154
histone deacetylase binding	Gene Ontology	4	71	0.098418	0.493154
cis-regulatory region sequence-specific DNA binding	Gene Ontology	2	21	0.0999264	0.493154
ureteric bud development	Gene Ontology	2	21	0.0999264	0.493154
negative regulation of catalytic activity	Gene Ontology	2	21	0.0999264	0.493154
cortical actin cytoskeleton organization	Gene Ontology	2	21	0.0999264	0.493154
chromatin binding	Gene Ontology	10	259	0.10044	0.493154
early endosome	Gene Ontology	6	131	0.10216	0.493154
ATP binding	Gene Ontology	29	944	0.105	0.493154
transforming growth factor beta receptor signaling pathway	Gene Ontology	3	46	0.106406	0.493154
positive regulation of phosphatidylinositol 3-kinase signaling	Gene Ontology	3	47	0.111343	0.493154
transmembrane receptor protein tyrosine kinase activity	Gene Ontology	3	47	0.111343	0.493154
neural tube closure	Gene Ontology	3	47	0.111343	0.493154
receptor complex	Gene Ontology	6	135	0.11308	0.493154
steroid hydroxylase activity	Gene Ontology	2	23	0.115002	0.493154
eye development	Gene Ontology	2	23	0.115002	0.493154
DNA-binding transcription repressor activity, RNA polymerase II-specific	Gene Ontology	6	136	0.1159	0.493154
magnesium ion binding	Gene Ontology	6	136	0.1159	0.493154
GTPase activity	Gene Ontology	8	202	0.119815	0.493154
cellular response to starvation	Gene Ontology	3	49	0.121474	0.493154
phosphatase activity	Gene Ontology	2	24	0.122744	0.493154
positive regulation of fibroblast proliferation	Gene Ontology	2	24	0.122744	0.493154
ubiquitin conjugating enzyme binding	Gene Ontology	2	24	0.122744	0.493154
cellular iron ion homeostasis	Gene Ontology	2	24	0.122744	0.493154
negative regulation of osteoblast differentiation	Gene Ontology	2	24	0.122744	0.493154
ubiquitin-protein transferase activity	Gene Ontology	4	78	0.125338	0.493154
protein N-terminus binding	Gene Ontology	3	50	0.126662	0.493154
nuclear matrix	Gene Ontology	3	50	0.126662	0.493154
calcium ion binding	Gene Ontology	13	378	0.128751	0.493154
actin filament organization	Gene Ontology	4	79	0.129416	0.493154
protein self-association	Gene Ontology	2	25	0.130608	0.493154
endocytic recycling	Gene Ontology	2	25	0.130608	0.493154
intracellular membrane-bounded organelle	Gene Ontology	8	207	0.131851	0.493154
ER overload response	Gene Ontology	1	5	0.13232	0.493154
regulation of kinase activity	Gene Ontology	1	5	0.13232	0.493154
oxidative demethylation	Gene Ontology	1	5	0.13232	0.493154
fat pad development	Gene Ontology	1	5	0.13232	0.493154
MKS complex	Gene Ontology	1	5	0.13232	0.493154
regulation of G2/M transition of mitotic cell cycle	Gene Ontology	1	5	0.13232	0.493154
endoplasmic reticulum quality control compartment	Gene Ontology	1	5	0.13232	0.493154
pyramidal neuron development	Gene Ontology	1	5	0.13232	0.493154
cellular response to caffeine	Gene Ontology	1	5	0.13232	0.493154
negative regulation of striated muscle tissue development	Gene Ontology	1	5	0.13232	0.493154
mitotic G1 DNA damage checkpoint	Gene Ontology	1	5	0.13232	0.493154
peptidyl-lysine trimethylation	Gene Ontology	1	5	0.13232	0.493154
plasma membrane signaling receptor complex	Gene Ontology	1	5	0.13232	0.493154
regulation of ossification	Gene Ontology	1	5	0.13232	0.493154
positive regulation of the force of heart contraction	Gene Ontology	1	5	0.13232	0.493154
G protein-coupled receptor kinase activity	Gene Ontology	1	5	0.13232	0.493154
cellular sphingolipid homeostasis	Gene Ontology	1	5	0.13232	0.493154
positive regulation of mammary gland epithelial cell proliferation	Gene Ontology	1	5	0.13232	0.493154
adenyl-nucleotide exchange factor activity	Gene Ontology	1	5	0.13232	0.493154
lysophosphatidic acid receptor activity	Gene Ontology	1	5	0.13232	0.493154
O-glycan processing	Gene Ontology	1	5	0.13232	0.493154
bubble DNA binding	Gene Ontology	1	5	0.13232	0.493154
biomineral tissue development	Gene Ontology	1	5	0.13232	0.493154
long-chain fatty acyl-CoA binding	Gene Ontology	1	5	0.13232	0.493154
macrophage activation involved in immune response	Gene Ontology	1	5	0.13232	0.493154
regulation of neuronal synaptic plasticity	Gene Ontology	1	5	0.13232	0.493154
cell junction assembly	Gene Ontology	1	5	0.13232	0.493154
channel regulator activity	Gene Ontology	1	5	0.13232	0.493154
positive regulation of blood vessel endothelial cell proliferation involved in sprouting angiogenesis	Gene Ontology	1	5	0.13232	0.493154
cholesterol import	Gene Ontology	1	5	0.13232	0.493154
establishment of protein localization to chromatin	Gene Ontology	1	5	0.13232	0.493154
import into nucleus	Gene Ontology	1	5	0.13232	0.493154
pericardium development	Gene Ontology	1	5	0.13232	0.493154
maintenance of gastrointestinal epithelium	Gene Ontology	1	5	0.13232	0.493154
stem cell division	Gene Ontology	1	5	0.13232	0.493154
osteoclast fusion	Gene Ontology	1	5	0.13232	0.493154
positive regulation of synapse maturation	Gene Ontology	1	5	0.13232	0.493154
chromatin assembly	Gene Ontology	1	5	0.13232	0.493154
phagosome maturation	Gene Ontology	1	5	0.13232	0.493154
embryonic foregut morphogenesis	Gene Ontology	1	5	0.13232	0.493154
positive regulation of protein processing	Gene Ontology	1	5	0.13232	0.493154
inner ear auditory receptor cell differentiation	Gene Ontology	1	5	0.13232	0.493154
hyalurononglucosaminidase activity	Gene Ontology	1	5	0.13232	0.493154
retinol binding	Gene Ontology	1	5	0.13232	0.493154
positive regulation of signal transduction	Gene Ontology	1	5	0.13232	0.493154
positive regulation of vascular associated smooth muscle cell apoptotic process	Gene Ontology	1	5	0.13232	0.493154
positive regulation of RNA polymerase II transcription preinitiation complex assembly	Gene Ontology	1	5	0.13232	0.493154
negative regulation of type I interferon production	Gene Ontology	1	5	0.13232	0.493154
endochondral bone growth	Gene Ontology	1	5	0.13232	0.493154
NAD-dependent histone deacetylase activity (H3-K14 specific)	Gene Ontology	1	5	0.13232	0.493154
mannosyl-oligosaccharide 1,2-alpha-mannosidase activity	Gene Ontology	1	5	0.13232	0.493154
positive regulation of blood vessel diameter	Gene Ontology	1	5	0.13232	0.493154
arachidonate-CoA ligase activity	Gene Ontology	1	5	0.13232	0.493154
negative regulation of pathway-restricted SMAD protein phosphorylation	Gene Ontology	1	5	0.13232	0.493154
positive regulation of mRNA 3'-end processing	Gene Ontology	1	5	0.13232	0.493154
regulation of protein complex stability	Gene Ontology	1	5	0.13232	0.493154
efflux transmembrane transporter activity	Gene Ontology	1	5	0.13232	0.493154
translation factor activity, RNA binding	Gene Ontology	1	5	0.13232	0.493154
inositol metabolic process	Gene Ontology	1	5	0.13232	0.493154
inositol hexakisphosphate kinase activity	Gene Ontology	1	5	0.13232	0.493154
positive regulation of vascular endothelial growth factor signaling pathway	Gene Ontology	1	5	0.13232	0.493154
UDP-xylosyltransferase activity	Gene Ontology	1	5	0.13232	0.493154
positive regulation of superoxide anion generation	Gene Ontology	1	5	0.13232	0.493154
insulin binding	Gene Ontology	1	5	0.13232	0.493154
positive regulation of positive chemotaxis	Gene Ontology	1	5	0.13232	0.493154
response to amyloid-beta	Gene Ontology	1	5	0.13232	0.493154
cellular response to epinephrine stimulus	Gene Ontology	1	5	0.13232	0.493154
ferroxidase activity	Gene Ontology	1	5	0.13232	0.493154
pyrimidine nucleobase catabolic process	Gene Ontology	1	5	0.13232	0.493154
muscle organ morphogenesis	Gene Ontology	1	5	0.13232	0.493154
regulation of branching involved in prostate gland morphogenesis	Gene Ontology	1	5	0.13232	0.493154
chromosome separation	Gene Ontology	1	5	0.13232	0.493154
positive regulation of protein kinase A signaling	Gene Ontology	1	5	0.13232	0.493154
macropinocytosis	Gene Ontology	1	5	0.13232	0.493154
bone mineralization involved in bone maturation	Gene Ontology	1	5	0.13232	0.493154
positive regulation of cardioblast differentiation	Gene Ontology	1	5	0.13232	0.493154
dihydropyrimidinase activity	Gene Ontology	1	5	0.13232	0.493154
vasoactive intestinal polypeptide receptor activity	Gene Ontology	1	5	0.13232	0.493154
negative regulation of cholesterol efflux	Gene Ontology	1	5	0.13232	0.493154
CD4-positive, alpha-beta T cell differentiation	Gene Ontology	1	5	0.13232	0.493154
G-quadruplex DNA binding	Gene Ontology	1	5	0.13232	0.493154
procollagen-proline 4-dioxygenase activity	Gene Ontology	1	5	0.13232	0.493154
sphingomyelin biosynthetic process	Gene Ontology	1	5	0.13232	0.493154
negative regulation of insulin-like growth factor receptor signaling pathway	Gene Ontology	1	5	0.13232	0.493154
regulation of attachment of spindle microtubules to kinetochore	Gene Ontology	1	5	0.13232	0.493154
CD40 receptor complex	Gene Ontology	1	5	0.13232	0.493154
JUN kinase binding	Gene Ontology	1	5	0.13232	0.493154
cellular response to gonadotropin stimulus	Gene Ontology	1	5	0.13232	0.493154
regulation of endopeptidase activity	Gene Ontology	1	5	0.13232	0.493154
regulation of transcription by RNA polymerase II	Gene Ontology	12	345	0.132867	0.493154
midbody	Gene Ontology	4	80	0.133548	0.493154
positive regulation of transcription by RNA polymerase II	Gene Ontology	21	672	0.134565	0.493154
brain development	Gene Ontology	4	81	0.137734	0.493154
positive regulation of epithelial to mesenchymal transition	Gene Ontology	2	26	0.138585	0.493154
RNA helicase activity	Gene Ontology	2	26	0.138585	0.493154
cellular response to transforming growth factor beta stimulus	Gene Ontology	2	26	0.138585	0.493154
positive regulation of pri-miRNA transcription by RNA polymerase II	Gene Ontology	2	26	0.138585	0.493154
bone development	Gene Ontology	2	26	0.138585	0.493154
histone deacetylase complex	Gene Ontology	2	26	0.138585	0.493154
protein kinase activity	Gene Ontology	4	82	0.141972	0.493154
embryonic limb morphogenesis	Gene Ontology	2	27	0.146665	0.493154
phosphatidylinositol-mediated signaling	Gene Ontology	2	27	0.146665	0.493154
acrosomal vesicle	Gene Ontology	2	27	0.146665	0.493154
B cell receptor signaling pathway	Gene Ontology	2	27	0.146665	0.493154
excretion	Gene Ontology	1	6	0.15261	0.493154
cellular response to exogenous dsRNA	Gene Ontology	1	6	0.15261	0.493154
negative regulation of JUN kinase activity	Gene Ontology	1	6	0.15261	0.493154
L-aspartate transmembrane transporter activity	Gene Ontology	1	6	0.15261	0.493154
regulation of cell motility	Gene Ontology	1	6	0.15261	0.493154
retrograde axonal transport	Gene Ontology	1	6	0.15261	0.493154
positive regulation of extracellular matrix disassembly	Gene Ontology	1	6	0.15261	0.493154
xenobiotic transmembrane transporter activity	Gene Ontology	1	6	0.15261	0.493154
locomotor rhythm	Gene Ontology	1	6	0.15261	0.493154
positive regulation of actin filament depolymerization	Gene Ontology	1	6	0.15261	0.493154
negative regulation of myotube differentiation	Gene Ontology	1	6	0.15261	0.493154
dense core granule	Gene Ontology	1	6	0.15261	0.493154
TORC1 complex	Gene Ontology	1	6	0.15261	0.493154
heparan sulfate proteoglycan biosynthetic process, polysaccharide chain biosynthetic process	Gene Ontology	1	6	0.15261	0.493154
regulation of gene expression, epigenetic	Gene Ontology	1	6	0.15261	0.493154
negative regulation of vascular permeability	Gene Ontology	1	6	0.15261	0.493154
xenobiotic transport	Gene Ontology	1	6	0.15261	0.493154
intestinal absorption	Gene Ontology	1	6	0.15261	0.493154
response to organic cyclic compound	Gene Ontology	1	6	0.15261	0.493154
regulation of protein export from nucleus	Gene Ontology	1	6	0.15261	0.493154
protein O-linked glycosylation via threonine	Gene Ontology	1	6	0.15261	0.493154
aldehyde dehydrogenase (NAD+) activity	Gene Ontology	1	6	0.15261	0.493154
positive regulation of autophagosome assembly	Gene Ontology	1	6	0.15261	0.493154
dystroglycan binding	Gene Ontology	1	6	0.15261	0.493154
RNA polymerase II intronic transcription regulatory region sequence-specific DNA binding	Gene Ontology	1	6	0.15261	0.493154
positive regulation of transcription from RNA polymerase II promoter involved in cellular response to chemical stimulus	Gene Ontology	1	6	0.15261	0.493154
glycosaminoglycan biosynthetic process	Gene Ontology	1	6	0.15261	0.493154
kinetochore binding	Gene Ontology	1	6	0.15261	0.493154
mesenchymal cell differentiation	Gene Ontology	1	6	0.15261	0.493154
protein phosphatase type 1 complex	Gene Ontology	1	6	0.15261	0.493154
pre-replicative complex assembly involved in nuclear cell cycle DNA replication	Gene Ontology	1	6	0.15261	0.493154
positive regulation of protein acetylation	Gene Ontology	1	6	0.15261	0.493154
nitrogen compound metabolic process	Gene Ontology	1	6	0.15261	0.493154
transcytosis	Gene Ontology	1	6	0.15261	0.493154
negative regulation of calcium ion transport	Gene Ontology	1	6	0.15261	0.493154
phosphatidylinositol 3-kinase binding	Gene Ontology	1	6	0.15261	0.493154
ureter morphogenesis	Gene Ontology	1	6	0.15261	0.493154
positive regulation of synaptic plasticity	Gene Ontology	1	6	0.15261	0.493154
attachment of mitotic spindle microtubules to kinetochore	Gene Ontology	1	6	0.15261	0.493154
lyase activity	Gene Ontology	1	6	0.15261	0.493154
neurotransmitter transport	Gene Ontology	1	6	0.15261	0.493154
cAMP-mediated signaling	Gene Ontology	1	6	0.15261	0.493154
tachykinin receptor signaling pathway	Gene Ontology	1	6	0.15261	0.493154
GATOR1 complex	Gene Ontology	1	6	0.15261	0.493154
quinone binding	Gene Ontology	1	6	0.15261	0.493154
replication-born double-strand break repair via sister chromatid exchange	Gene Ontology	1	6	0.15261	0.493154
V(D)J recombination	Gene Ontology	1	6	0.15261	0.493154
DNA ligation involved in DNA repair	Gene Ontology	1	6	0.15261	0.493154
regulation of MAP kinase activity	Gene Ontology	1	6	0.15261	0.493154
stabilization of membrane potential	Gene Ontology	1	6	0.15261	0.493154
response to osmotic stress	Gene Ontology	1	6	0.15261	0.493154
ciliary transition fiber	Gene Ontology	1	6	0.15261	0.493154
epithelial cell development	Gene Ontology	1	6	0.15261	0.493154
condensed chromosome outer kinetochore	Gene Ontology	1	6	0.15261	0.493154
negative regulation of mitotic nuclear division	Gene Ontology	1	6	0.15261	0.493154
positive regulation of NIK/NF-kappaB signaling	Gene Ontology	2	28	0.154839	0.493154
4 iron, 4 sulfur cluster binding	Gene Ontology	2	28	0.154839	0.493154
visual learning	Gene Ontology	2	28	0.154839	0.493154
toxin transport	Gene Ontology	2	29	0.163097	0.493154
catalytic activity	Gene Ontology	2	29	0.163097	0.493154
iron ion binding	Gene Ontology	4	88	0.168434	0.493154
recycling endosome	Gene Ontology	3	58	0.17075	0.493154
negative regulation of fat cell differentiation	Gene Ontology	2	30	0.171432	0.493154
kinase activity	Gene Ontology	2	30	0.171432	0.493154
microtubule organizing center	Gene Ontology	2	30	0.171432	0.493154
positive regulation of phagocytosis, engulfment	Gene Ontology	1	7	0.172427	0.493154
negative regulation of osteoblast proliferation	Gene Ontology	1	7	0.172427	0.493154
positive regulation of dendritic spine development	Gene Ontology	1	7	0.172427	0.493154
negative regulation of epithelial cell differentiation	Gene Ontology	1	7	0.172427	0.493154
neutrophil activation	Gene Ontology	1	7	0.172427	0.493154
negative regulation of oxidative stress-induced neuron death	Gene Ontology	1	7	0.172427	0.493154
actomyosin	Gene Ontology	1	7	0.172427	0.493154
chromocenter	Gene Ontology	1	7	0.172427	0.493154
positive regulation of cell-cell adhesion	Gene Ontology	1	7	0.172427	0.493154
positive regulation of receptor recycling	Gene Ontology	1	7	0.172427	0.493154
vagina development	Gene Ontology	1	7	0.172427	0.493154
pseudopodium	Gene Ontology	1	7	0.172427	0.493154
negative regulation of blood vessel endothelial cell migration	Gene Ontology	1	7	0.172427	0.493154
clathrin heavy chain binding	Gene Ontology	1	7	0.172427	0.493154
cell-cell contact zone	Gene Ontology	1	7	0.172427	0.493154
thrombin-activated receptor signaling pathway	Gene Ontology	1	7	0.172427	0.493154
primary miRNA binding	Gene Ontology	1	7	0.172427	0.493154
gonad development	Gene Ontology	1	7	0.172427	0.493154
leukocyte migration	Gene Ontology	1	7	0.172427	0.493154
negative regulation of cytokine production involved in inflammatory response	Gene Ontology	1	7	0.172427	0.493154
cellular response to organic substance	Gene Ontology	1	7	0.172427	0.493154
DNA binding, bending	Gene Ontology	1	7	0.172427	0.493154
integral component of synaptic vesicle membrane	Gene Ontology	1	7	0.172427	0.493154
insulin-like growth factor receptor signaling pathway	Gene Ontology	1	7	0.172427	0.493154
fibroblast migration	Gene Ontology	1	7	0.172427	0.493154
pronucleus	Gene Ontology	1	7	0.172427	0.493154
low-density lipoprotein particle receptor binding	Gene Ontology	1	7	0.172427	0.493154
protein import into peroxisome matrix	Gene Ontology	1	7	0.172427	0.493154
transcription preinitiation complex	Gene Ontology	1	7	0.172427	0.493154
negative regulation of cytoplasmic translation	Gene Ontology	1	7	0.172427	0.493154
3'-UTR-mediated mRNA stabilization	Gene Ontology	1	7	0.172427	0.493154
microtubule organizing center organization	Gene Ontology	1	7	0.172427	0.493154
negative regulation of amyloid-beta formation	Gene Ontology	1	7	0.172427	0.493154
oocyte development	Gene Ontology	1	7	0.172427	0.493154
protein localization to kinetochore	Gene Ontology	1	7	0.172427	0.493154
negative regulation by host of viral transcription	Gene Ontology	1	7	0.172427	0.493154
liver regeneration	Gene Ontology	1	7	0.172427	0.493154
negative regulation of tumor necrosis factor-mediated signaling pathway	Gene Ontology	1	7	0.172427	0.493154
establishment of endothelial barrier	Gene Ontology	1	7	0.172427	0.493154
inflammatory response to antigenic stimulus	Gene Ontology	1	7	0.172427	0.493154
glomerulus development	Gene Ontology	1	7	0.172427	0.493154
negative regulation of innate immune response	Gene Ontology	1	7	0.172427	0.493154
actin filament depolymerization	Gene Ontology	1	7	0.172427	0.493154
axon initial segment	Gene Ontology	1	7	0.172427	0.493154
positive regulation of circadian rhythm	Gene Ontology	1	7	0.172427	0.493154
intraciliary transport involved in cilium assembly	Gene Ontology	1	7	0.172427	0.493154
negative regulation of glycolytic process	Gene Ontology	1	7	0.172427	0.493154
positive regulation of interleukin-1 beta production	Gene Ontology	1	7	0.172427	0.493154
regulation of response to DNA damage stimulus	Gene Ontology	1	7	0.172427	0.493154
potassium ion leak channel activity	Gene Ontology	1	7	0.172427	0.493154
thioesterase binding	Gene Ontology	1	7	0.172427	0.493154
smooth endoplasmic reticulum	Gene Ontology	1	7	0.172427	0.493154
intracellular estrogen receptor signaling pathway	Gene Ontology	1	7	0.172427	0.493154
regulation of potassium ion transmembrane transport	Gene Ontology	1	7	0.172427	0.493154
neural precursor cell proliferation	Gene Ontology	1	7	0.172427	0.493154
peptide hormone receptor binding	Gene Ontology	1	7	0.172427	0.493154
response to steroid hormone	Gene Ontology	1	7	0.172427	0.493154
actin cytoskeleton organization	Gene Ontology	4	90	0.177619	0.493154
neuron projection morphogenesis	Gene Ontology	2	31	0.179836	0.493154
negative regulation of cysteine-type endopeptidase activity involved in apoptotic process	Gene Ontology	2	31	0.179836	0.493154
dendritic spine	Gene Ontology	3	60	0.182391	0.493154
metal ion binding	Gene Ontology	19	630	0.185017	0.493154
calcium-dependent phospholipid binding	Gene Ontology	2	32	0.188301	0.493154
blood coagulation	Gene Ontology	2	32	0.188301	0.493154
mitotic cytokinesis	Gene Ontology	2	32	0.188301	0.493154
negative regulation of protein phosphorylation	Gene Ontology	2	32	0.188301	0.493154
syntaxin binding	Gene Ontology	2	32	0.188301	0.493154
multicellular organism development	Gene Ontology	6	159	0.18974	0.493154
positive regulation of glycogen biosynthetic process	Gene Ontology	1	8	0.191782	0.493154
central nervous system projection neuron axonogenesis	Gene Ontology	1	8	0.191782	0.493154
regulation of epithelial to mesenchymal transition	Gene Ontology	1	8	0.191782	0.493154
protein localization to endosome	Gene Ontology	1	8	0.191782	0.493154
protein serine/threonine/tyrosine kinase activity	Gene Ontology	1	8	0.191782	0.493154
regulation of ventricular cardiac muscle cell action potential	Gene Ontology	1	8	0.191782	0.493154
positive regulation of fibroblast migration	Gene Ontology	1	8	0.191782	0.493154
regulation of transforming growth factor beta receptor signaling pathway	Gene Ontology	1	8	0.191782	0.493154
cellular protein-containing complex assembly	Gene Ontology	1	8	0.191782	0.493154
retinoic acid binding	Gene Ontology	1	8	0.191782	0.493154
positive regulation of activated T cell proliferation	Gene Ontology	1	8	0.191782	0.493154
metaphase plate congression	Gene Ontology	1	8	0.191782	0.493154
potassium ion binding	Gene Ontology	1	8	0.191782	0.493154
positive regulation of Arp2/3 complex-mediated actin nucleation	Gene Ontology	1	8	0.191782	0.493154
protein O-linked glycosylation via serine	Gene Ontology	1	8	0.191782	0.493154
embryonic brain development	Gene Ontology	1	8	0.191782	0.493154
pre-mRNA intronic binding	Gene Ontology	1	8	0.191782	0.493154
endoplasmic reticulum chaperone complex	Gene Ontology	1	8	0.191782	0.493154
positive regulation of interferon-alpha production	Gene Ontology	1	8	0.191782	0.493154
steroid metabolic process	Gene Ontology	1	8	0.191782	0.493154
TORC1 signaling	Gene Ontology	1	8	0.191782	0.493154
regulation of phosphatidylinositol 3-kinase signaling	Gene Ontology	1	8	0.191782	0.493154
behavioral response to cocaine	Gene Ontology	1	8	0.191782	0.493154
amino acid transport	Gene Ontology	1	8	0.191782	0.493154
filopodium assembly	Gene Ontology	1	8	0.191782	0.493154
protein heterotetramerization	Gene Ontology	1	8	0.191782	0.493154
condensed nuclear chromosome kinetochore	Gene Ontology	1	8	0.191782	0.493154
response to glucocorticoid	Gene Ontology	1	8	0.191782	0.493154
androgen metabolic process	Gene Ontology	1	8	0.191782	0.493154
regulation of filopodium assembly	Gene Ontology	1	8	0.191782	0.493154
insulin receptor substrate binding	Gene Ontology	1	8	0.191782	0.493154
central nervous system neuron development	Gene Ontology	1	8	0.191782	0.493154
protein depalmitoylation	Gene Ontology	1	8	0.191782	0.493154
endoplasmic reticulum calcium ion homeostasis	Gene Ontology	1	8	0.191782	0.493154
necroptotic process	Gene Ontology	1	8	0.191782	0.493154
glucuronosyltransferase activity	Gene Ontology	1	8	0.191782	0.493154
nuclease activity	Gene Ontology	1	8	0.191782	0.493154
negative regulation of ossification	Gene Ontology	1	8	0.191782	0.493154
chondroitin sulfate proteoglycan biosynthetic process	Gene Ontology	1	8	0.191782	0.493154
peptidyl-lysine monomethylation	Gene Ontology	1	8	0.191782	0.493154
negative regulation of macroautophagy	Gene Ontology	1	8	0.191782	0.493154
activation of phospholipase C activity	Gene Ontology	1	8	0.191782	0.493154
peroxisome organization	Gene Ontology	1	8	0.191782	0.493154
nuclear origin of replication recognition complex	Gene Ontology	1	8	0.191782	0.493154
messenger ribonucleoprotein complex	Gene Ontology	1	8	0.191782	0.493154
exploration behavior	Gene Ontology	1	8	0.191782	0.493154
positive thymic T cell selection	Gene Ontology	1	8	0.191782	0.493154
protein kinase A catalytic subunit binding	Gene Ontology	1	8	0.191782	0.493154
long-chain fatty-acyl-CoA biosynthetic process	Gene Ontology	1	8	0.191782	0.493154
cGMP-mediated signaling	Gene Ontology	1	8	0.191782	0.493154
transforming growth factor beta receptor binding	Gene Ontology	1	8	0.191782	0.493154
L-amino acid transmembrane transporter activity	Gene Ontology	1	8	0.191782	0.493154
response to muscle activity	Gene Ontology	1	8	0.191782	0.493154
neuron cellular homeostasis	Gene Ontology	1	8	0.191782	0.493154
positive regulation of myoblast fusion	Gene Ontology	1	8	0.191782	0.493154
regulation of BMP signaling pathway	Gene Ontology	1	8	0.191782	0.493154
positive regulation of toll-like receptor 3 signaling pathway	Gene Ontology	1	8	0.191782	0.493154
calcineurin-NFAT signaling cascade	Gene Ontology	1	8	0.191782	0.493154
transcription coregulator activity	Gene Ontology	3	62	0.194237	0.493154
Rac GTPase binding	Gene Ontology	2	33	0.196819	0.493154
nucleic acid phosphodiester bond hydrolysis	Gene Ontology	2	33	0.196819	0.493154
cholesterol binding	Gene Ontology	2	33	0.196819	0.493154
RNA splicing	Gene Ontology	2	33	0.196819	0.493154
endoplasmic reticulum lumen	Gene Ontology	2	33	0.196819	0.493154
negative regulation of transforming growth factor beta receptor signaling pathway	Gene Ontology	2	33	0.196819	0.493154
microtubule binding	Gene Ontology	5	128	0.200667	0.493154
recycling endosome membrane	Gene Ontology	2	34	0.205383	0.493154
very long-chain fatty acid metabolic process	Gene Ontology	1	9	0.210686	0.493154
motile cilium assembly	Gene Ontology	1	9	0.210686	0.493154
negative regulation of androgen receptor signaling pathway	Gene Ontology	1	9	0.210686	0.493154
heme biosynthetic process	Gene Ontology	1	9	0.210686	0.493154
iron ion transport	Gene Ontology	1	9	0.210686	0.493154
protein-lysine N-methyltransferase activity	Gene Ontology	1	9	0.210686	0.493154
peptidyl-proline hydroxylation to 4-hydroxy-L-proline	Gene Ontology	1	9	0.210686	0.493154
chondrocyte proliferation	Gene Ontology	1	9	0.210686	0.493154
regulation of epithelial cell proliferation	Gene Ontology	1	9	0.210686	0.493154
ion transport	Gene Ontology	1	9	0.210686	0.493154
cellular amino acid metabolic process	Gene Ontology	1	9	0.210686	0.493154
clathrin-coated endocytic vesicle	Gene Ontology	1	9	0.210686	0.493154
interstitial matrix	Gene Ontology	1	9	0.210686	0.493154
detection of visible light	Gene Ontology	1	9	0.210686	0.493154
dendritic spine morphogenesis	Gene Ontology	1	9	0.210686	0.493154
SMN complex	Gene Ontology	1	9	0.210686	0.493154
inorganic anion exchanger activity	Gene Ontology	1	9	0.210686	0.493154
acrosome assembly	Gene Ontology	1	9	0.210686	0.493154
insulin-like growth factor I binding	Gene Ontology	1	9	0.210686	0.493154
COPI vesicle coat	Gene Ontology	1	9	0.210686	0.493154
mitotic sister chromatid cohesion	Gene Ontology	1	9	0.210686	0.493154
positive regulation of protein sumoylation	Gene Ontology	1	9	0.210686	0.493154
positive regulation of sprouting angiogenesis	Gene Ontology	1	9	0.210686	0.493154
dendritic shaft	Gene Ontology	1	9	0.210686	0.493154
striatum development	Gene Ontology	1	9	0.210686	0.493154
histone H2A-K119 monoubiquitination	Gene Ontology	1	9	0.210686	0.493154
embryonic viscerocranium morphogenesis	Gene Ontology	1	9	0.210686	0.493154
cardiac muscle cell proliferation	Gene Ontology	1	9	0.210686	0.493154
somatic hypermutation of immunoglobulin genes	Gene Ontology	1	9	0.210686	0.493154
oxidoreductase activity, acting on paired donors, with incorporation or reduction of molecular oxygen	Gene Ontology	1	9	0.210686	0.493154
negative regulation of axon extension	Gene Ontology	1	9	0.210686	0.493154
protein localization to chromatin	Gene Ontology	1	9	0.210686	0.493154
nuclear migration	Gene Ontology	1	9	0.210686	0.493154
polypeptide N-acetylgalactosaminyltransferase activity	Gene Ontology	1	9	0.210686	0.493154
AP-3 adaptor complex	Gene Ontology	1	9	0.210686	0.493154
gene silencing by RNA	Gene Ontology	1	9	0.210686	0.493154
histone H4 deacetylation	Gene Ontology	1	9	0.210686	0.493154
SCAR complex	Gene Ontology	1	9	0.210686	0.493154
regulation of cardiac muscle contraction by regulation of the release of sequestered calcium ion	Gene Ontology	1	9	0.210686	0.493154
negative regulation of cell cycle arrest	Gene Ontology	1	9	0.210686	0.493154
negative thymic T cell selection	Gene Ontology	1	9	0.210686	0.493154
bleb assembly	Gene Ontology	1	9	0.210686	0.493154
filamin binding	Gene Ontology	1	9	0.210686	0.493154
T cell activation involved in immune response	Gene Ontology	1	9	0.210686	0.493154
regulation of cell morphogenesis	Gene Ontology	1	9	0.210686	0.493154
B cell activation	Gene Ontology	1	9	0.210686	0.493154
kidney morphogenesis	Gene Ontology	1	9	0.210686	0.493154
parallel fiber to Purkinje cell synapse	Gene Ontology	1	9	0.210686	0.493154
negative regulation of keratinocyte proliferation	Gene Ontology	1	9	0.210686	0.493154
purine nucleotide biosynthetic process	Gene Ontology	1	9	0.210686	0.493154
regulation of sodium ion transmembrane transporter activity	Gene Ontology	1	9	0.210686	0.493154
positive regulation of collateral sprouting	Gene Ontology	1	9	0.210686	0.493154
axon cytoplasm	Gene Ontology	2	35	0.213987	0.493154
G protein-coupled peptide receptor activity	Gene Ontology	2	35	0.213987	0.493154
protein homotetramerization	Gene Ontology	2	35	0.213987	0.493154
cellular response to insulin stimulus	Gene Ontology	2	35	0.213987	0.493154
protein C-terminus binding	Gene Ontology	4	98	0.215911	0.493154
ubiquitin protein ligase activity	Gene Ontology	6	167	0.218905	0.493154
membrane	Gene Ontology	12	385	0.220068	0.493154
thymus development	Gene Ontology	2	36	0.222624	0.493154
cytoplasmic stress granule	Gene Ontology	2	36	0.222624	0.493154
chloride transmembrane transport	Gene Ontology	3	67	0.224614	0.493154
mitochondrial matrix	Gene Ontology	3	67	0.224614	0.493154
nucleoplasm	Gene Ontology	37	1356	0.22693	0.493154
S-adenosyl-L-methionine binding	Gene Ontology	1	10	0.229148	0.493154
septin complex	Gene Ontology	1	10	0.229148	0.493154
cilium organization	Gene Ontology	1	10	0.229148	0.493154
positive regulation of vascular endothelial cell proliferation	Gene Ontology	1	10	0.229148	0.493154
positive regulation of innate immune response	Gene Ontology	1	10	0.229148	0.493154
guanyl-nucleotide exchange factor complex	Gene Ontology	1	10	0.229148	0.493154
vinculin binding	Gene Ontology	1	10	0.229148	0.493154
glycerolipid metabolic process	Gene Ontology	1	10	0.229148	0.493154
cerebral cortex neuron differentiation	Gene Ontology	1	10	0.229148	0.493154
positive regulation of exosomal secretion	Gene Ontology	1	10	0.229148	0.493154
gamete generation	Gene Ontology	1	10	0.229148	0.493154
regulation of nucleic acid-templated transcription	Gene Ontology	1	10	0.229148	0.493154
positive regulation of monocyte chemotaxis	Gene Ontology	1	10	0.229148	0.493154
poly(A)+ mRNA export from nucleus	Gene Ontology	1	10	0.229148	0.493154
RNA polymerase II CTD heptapeptide repeat kinase activity	Gene Ontology	1	10	0.229148	0.493154
neuropeptide Y receptor activity	Gene Ontology	1	10	0.229148	0.493154
positive regulation of amyloid-beta formation	Gene Ontology	1	10	0.229148	0.493154
positive regulation of cell death	Gene Ontology	1	10	0.229148	0.493154
glutamine metabolic process	Gene Ontology	1	10	0.229148	0.493154
negative regulation of epithelial cell migration	Gene Ontology	1	10	0.229148	0.493154
peptide catabolic process	Gene Ontology	1	10	0.229148	0.493154
positive regulation of dendrite extension	Gene Ontology	1	10	0.229148	0.493154
palmitoyl-(protein) hydrolase activity	Gene Ontology	1	10	0.229148	0.493154
mRNA 3'-UTR AU-rich region binding	Gene Ontology	1	10	0.229148	0.493154
embryonic hemopoiesis	Gene Ontology	1	10	0.229148	0.493154
sperm principal piece	Gene Ontology	1	10	0.229148	0.493154
sialyltransferase activity	Gene Ontology	1	10	0.229148	0.493154
cellular response to hormone stimulus	Gene Ontology	1	10	0.229148	0.493154
cell division site	Gene Ontology	1	10	0.229148	0.493154
ventricular cardiac muscle cell action potential	Gene Ontology	1	10	0.229148	0.493154
anchored component of plasma membrane	Gene Ontology	1	10	0.229148	0.493154
acyl-CoA hydrolase activity	Gene Ontology	1	10	0.229148	0.493154
septin ring	Gene Ontology	1	10	0.229148	0.493154
3',5'-cyclic-AMP phosphodiesterase activity	Gene Ontology	1	10	0.229148	0.493154
positive regulation of proteolysis	Gene Ontology	1	10	0.229148	0.493154
negative regulation of vascular associated smooth muscle cell proliferation	Gene Ontology	1	10	0.229148	0.493154
negative regulation of cAMP-mediated signaling	Gene Ontology	1	10	0.229148	0.493154
long-chain fatty acid-CoA ligase activity	Gene Ontology	1	10	0.229148	0.493154
mitochondrial calcium ion homeostasis	Gene Ontology	1	10	0.229148	0.493154
positive regulation of protein autophosphorylation	Gene Ontology	1	10	0.229148	0.493154
nucleoside metabolic process	Gene Ontology	1	10	0.229148	0.493154
response to starvation	Gene Ontology	1	10	0.229148	0.493154
interleukin-1-mediated signaling pathway	Gene Ontology	1	10	0.229148	0.493154
RNA polymerase I complex	Gene Ontology	1	10	0.229148	0.493154
negative regulation of interferon-gamma production	Gene Ontology	1	10	0.229148	0.493154
cerebellar Purkinje cell differentiation	Gene Ontology	1	10	0.229148	0.493154
sphingolipid metabolic process	Gene Ontology	1	10	0.229148	0.493154
protein palmitoylation	Gene Ontology	1	10	0.229148	0.493154
cell adhesion	Gene Ontology	5	135	0.230076	0.493154
cell cycle arrest	Gene Ontology	2	37	0.231288	0.493154
kidney development	Gene Ontology	2	37	0.231288	0.493154
peptide binding	Gene Ontology	2	37	0.231288	0.493154
apical part of cell	Gene Ontology	2	37	0.231288	0.493154
protein localization	Gene Ontology	2	37	0.231288	0.493154
anterior/posterior pattern specification	Gene Ontology	3	69	0.237017	0.493154
DNA-binding transcription factor activity, RNA polymerase II-specific	Gene Ontology	8	244	0.237779	0.493154
RNA polymerase II transcription regulatory region sequence-specific DNA binding	Gene Ontology	6	172	0.237857	0.493154
cytoplasmic ribonucleoprotein granule	Gene Ontology	2	38	0.239973	0.493154
cellular response to calcium ion	Gene Ontology	2	38	0.239973	0.493154
chloride channel activity	Gene Ontology	2	38	0.239973	0.493154
peptidyl-serine phosphorylation	Gene Ontology	4	103	0.240897	0.493154
ubiquitin protein ligase binding	Gene Ontology	6	173	0.241708	0.493154
extracellular matrix	Gene Ontology	5	138	0.243047	0.493154
nuclear envelope	Gene Ontology	3	70	0.243263	0.493154
transcription corepressor activity	Gene Ontology	4	104	0.245974	0.493154
NADPH binding	Gene Ontology	1	11	0.247181	0.493154
dendrite self-avoidance	Gene Ontology	1	11	0.247181	0.493154
sarcoplasmic reticulum membrane	Gene Ontology	1	11	0.247181	0.493154
enzyme inhibitor activity	Gene Ontology	1	11	0.247181	0.493154
positive regulation of interleukin-10 production	Gene Ontology	1	11	0.247181	0.493154
negative regulation of pri-miRNA transcription by RNA polymerase II	Gene Ontology	1	11	0.247181	0.493154
vesicle transport along microtubule	Gene Ontology	1	11	0.247181	0.493154
pericentriolar material	Gene Ontology	1	11	0.247181	0.493154
cell development	Gene Ontology	1	11	0.247181	0.493154
L-ascorbic acid binding	Gene Ontology	1	11	0.247181	0.493154
regulation of cytoskeleton organization	Gene Ontology	1	11	0.247181	0.493154
fatty-acyl-CoA binding	Gene Ontology	1	11	0.247181	0.493154
cellular response to interleukin-7	Gene Ontology	1	11	0.247181	0.493154
acrosomal membrane	Gene Ontology	1	11	0.247181	0.493154
lens fiber cell differentiation	Gene Ontology	1	11	0.247181	0.493154
sphingosine biosynthetic process	Gene Ontology	1	11	0.247181	0.493154
insulin-like growth factor binding	Gene Ontology	1	11	0.247181	0.493154
regulation of embryonic development	Gene Ontology	1	11	0.247181	0.493154
G protein-coupled photoreceptor activity	Gene Ontology	1	11	0.247181	0.493154
protein phosphatase 1 binding	Gene Ontology	1	11	0.247181	0.493154
diacylglycerol kinase activity	Gene Ontology	1	11	0.247181	0.493154
positive regulation of release of sequestered calcium ion into cytosol	Gene Ontology	1	11	0.247181	0.493154
PRC1 complex	Gene Ontology	1	11	0.247181	0.493154
somite development	Gene Ontology	1	11	0.247181	0.493154
embryonic digestive tract development	Gene Ontology	1	11	0.247181	0.493154
negative regulation of protein localization to nucleus	Gene Ontology	1	11	0.247181	0.493154
AMP binding	Gene Ontology	1	11	0.247181	0.493154
lipid biosynthetic process	Gene Ontology	1	11	0.247181	0.493154
activin receptor signaling pathway	Gene Ontology	1	11	0.247181	0.493154
calcium-dependent cysteine-type endopeptidase activity	Gene Ontology	1	11	0.247181	0.493154
heterotypic cell-cell adhesion	Gene Ontology	1	11	0.247181	0.493154
membrane depolarization during action potential	Gene Ontology	1	11	0.247181	0.493154
positive regulation of interleukin-12 production	Gene Ontology	1	11	0.247181	0.493154
calcium-mediated signaling using intracellular calcium source	Gene Ontology	1	11	0.247181	0.493154
mitotic chromosome condensation	Gene Ontology	1	11	0.247181	0.493154
establishment of epithelial cell apical/basal polarity	Gene Ontology	1	11	0.247181	0.493154
positive regulation of Ras protein signal transduction	Gene Ontology	1	11	0.247181	0.493154
positive regulation of endothelial cell apoptotic process	Gene Ontology	1	11	0.247181	0.493154
integrin complex	Gene Ontology	1	11	0.247181	0.493154
nuclear periphery	Gene Ontology	1	11	0.247181	0.493154
serine-type peptidase activity	Gene Ontology	1	11	0.247181	0.493154
protein-chromophore linkage	Gene Ontology	1	11	0.247181	0.493154
transforming growth factor beta binding	Gene Ontology	1	11	0.247181	0.493154
N-glycan processing	Gene Ontology	1	11	0.247181	0.493154
diacylglycerol metabolic process	Gene Ontology	1	11	0.247181	0.493154
PcG protein complex	Gene Ontology	1	11	0.247181	0.493154
hippo signaling	Gene Ontology	1	11	0.247181	0.493154
positive regulation of translational initiation	Gene Ontology	1	11	0.247181	0.493154
mRNA splice site selection	Gene Ontology	1	11	0.247181	0.493154
acyl-CoA metabolic process	Gene Ontology	1	11	0.247181	0.493154
protein kinase binding	Gene Ontology	8	247	0.247454	0.493154
voltage-gated potassium channel complex	Gene Ontology	2	39	0.248673	0.493831
ATPase binding	Gene Ontology	2	39	0.248673	0.493831
extrinsic component of cytoplasmic side of plasma membrane	Gene Ontology	2	39	0.248673	0.493831
intracellular signal transduction	Gene Ontology	7	211	0.249143	0.494183
ribonucleoprotein complex	Gene Ontology	3	71	0.249535	0.494379
SCF ubiquitin ligase complex	Gene Ontology	2	40	0.257383	0.502182
phosphatidylinositol-4,5-bisphosphate binding	Gene Ontology	2	40	0.257383	0.502182
axoneme	Gene Ontology	2	40	0.257383	0.502182
peptidyl-threonine phosphorylation	Gene Ontology	2	40	0.257383	0.502182
structural constituent of muscle	Gene Ontology	1	12	0.264792	0.502182
cochlea morphogenesis	Gene Ontology	1	12	0.264792	0.502182
regulation of metabolic process	Gene Ontology	1	12	0.264792	0.502182
anterograde synaptic vesicle transport	Gene Ontology	1	12	0.264792	0.502182
positive regulation of interleukin-8 production	Gene Ontology	1	12	0.264792	0.502182
regulation of cellular protein localization	Gene Ontology	1	12	0.264792	0.502182
response to muscle stretch	Gene Ontology	1	12	0.264792	0.502182
cellular response to light stimulus	Gene Ontology	1	12	0.264792	0.502182
cell-cell junction organization	Gene Ontology	1	12	0.264792	0.502182
telomerase RNA binding	Gene Ontology	1	12	0.264792	0.502182
RNA polymerase III complex	Gene Ontology	1	12	0.264792	0.502182
Flemming body	Gene Ontology	1	12	0.264792	0.502182
protein kinase A binding	Gene Ontology	1	12	0.264792	0.502182
T cell activation	Gene Ontology	1	12	0.264792	0.502182
tissue homeostasis	Gene Ontology	1	12	0.264792	0.502182
response to estradiol	Gene Ontology	1	12	0.264792	0.502182
phosphatidylinositol-3-phosphate biosynthetic process	Gene Ontology	1	12	0.264792	0.502182
positive regulation of lamellipodium assembly	Gene Ontology	1	12	0.264792	0.502182
negative regulation of NIK/NF-kappaB signaling	Gene Ontology	1	12	0.264792	0.502182
alpha-actinin binding	Gene Ontology	1	12	0.264792	0.502182
activation of innate immune response	Gene Ontology	1	12	0.264792	0.502182
voltage-gated calcium channel complex	Gene Ontology	1	12	0.264792	0.502182
cytoskeleton-dependent cytokinesis	Gene Ontology	1	12	0.264792	0.502182
isotype switching	Gene Ontology	1	12	0.264792	0.502182
positive regulation of wound healing	Gene Ontology	1	12	0.264792	0.502182
activation of protein kinase activity	Gene Ontology	2	41	0.266097	0.502396
phosphatidylinositol phosphorylation	Gene Ontology	2	41	0.266097	0.502396
PDZ domain binding	Gene Ontology	2	41	0.266097	0.502396
cilium assembly	Gene Ontology	4	108	0.266505	0.50258
integral component of plasma membrane	Gene Ontology	16	559	0.271464	0.50258
positive regulation of osteoblast differentiation	Gene Ontology	2	42	0.274811	0.50258
modulation of chemical synaptic transmission	Gene Ontology	2	42	0.274811	0.50258
negative regulation of DNA-binding transcription factor activity	Gene Ontology	2	42	0.274811	0.50258
positive regulation of MAPK cascade	Gene Ontology	2	42	0.274811	0.50258
microtubule	Gene Ontology	4	110	0.276887	0.50258
fibrillar center	Gene Ontology	3	76	0.281215	0.50258
podosome	Gene Ontology	1	13	0.281993	0.50258
oocyte maturation	Gene Ontology	1	13	0.281993	0.50258
DNA polymerase binding	Gene Ontology	1	13	0.281993	0.50258
cell-cell adhesion mediator activity	Gene Ontology	1	13	0.281993	0.50258
sodium channel regulator activity	Gene Ontology	1	13	0.281993	0.50258
protein O-linked glycosylation	Gene Ontology	1	13	0.281993	0.50258
apoptotic cell clearance	Gene Ontology	1	13	0.281993	0.50258
negative regulation of protein secretion	Gene Ontology	1	13	0.281993	0.50258
positive regulation of neural precursor cell proliferation	Gene Ontology	1	13	0.281993	0.50258
histone H3 deacetylation	Gene Ontology	1	13	0.281993	0.50258
microtubule plus-end binding	Gene Ontology	1	13	0.281993	0.50258
positive regulation of nitric oxide biosynthetic process	Gene Ontology	1	13	0.281993	0.50258
lipid phosphorylation	Gene Ontology	1	13	0.281993	0.50258
platelet aggregation	Gene Ontology	1	13	0.281993	0.50258
nuclear chromosome	Gene Ontology	1	13	0.281993	0.50258
axonal growth cone	Gene Ontology	1	13	0.281993	0.50258
metalloaminopeptidase activity	Gene Ontology	1	13	0.281993	0.50258
proline-rich region binding	Gene Ontology	1	13	0.281993	0.50258
dendrite cytoplasm	Gene Ontology	1	13	0.281993	0.50258
mitochondria-associated endoplasmic reticulum membrane	Gene Ontology	1	13	0.281993	0.50258
DNA replication initiation	Gene Ontology	1	13	0.281993	0.50258
regulation of synaptic plasticity	Gene Ontology	1	13	0.281993	0.50258
negative regulation of insulin secretion	Gene Ontology	1	13	0.281993	0.50258
endoderm development	Gene Ontology	1	13	0.281993	0.50258
neural crest cell development	Gene Ontology	1	13	0.281993	0.50258
endopeptidase inhibitor activity	Gene Ontology	1	13	0.281993	0.50258
regulation of immune response	Gene Ontology	1	13	0.281993	0.50258
steroid hormone mediated signaling pathway	Gene Ontology	1	13	0.281993	0.50258
endothelial cell proliferation	Gene Ontology	1	13	0.281993	0.50258
negative regulation of JNK cascade	Gene Ontology	1	13	0.281993	0.50258
mRNA catabolic process	Gene Ontology	1	13	0.281993	0.50258
SMN-Sm protein complex	Gene Ontology	1	13	0.281993	0.50258
regulation of protein binding	Gene Ontology	1	13	0.281993	0.50258
regulation of exocytosis	Gene Ontology	1	13	0.281993	0.50258
G-protein alpha-subunit binding	Gene Ontology	1	13	0.281993	0.50258
actin polymerization or depolymerization	Gene Ontology	1	13	0.281993	0.50258
regulation of postsynapse organization	Gene Ontology	1	13	0.281993	0.50258
chloride transmembrane transporter activity	Gene Ontology	1	13	0.281993	0.50258
non-canonical Wnt signaling pathway	Gene Ontology	1	13	0.281993	0.50258
ferrous iron binding	Gene Ontology	1	13	0.281993	0.50258
positive regulation of peptidyl-threonine phosphorylation	Gene Ontology	1	13	0.281993	0.50258
regulation of establishment of cell polarity	Gene Ontology	1	13	0.281993	0.50258
positive regulation of cell migration	Gene Ontology	4	112	0.287334	0.509877
trans-Golgi network	Gene Ontology	4	112	0.287334	0.509877
ciliary basal body	Gene Ontology	3	77	0.287599	0.509877
cytokine activity	Gene Ontology	3	77	0.287599	0.509877
negative regulation of canonical Wnt signaling pathway	Gene Ontology	3	77	0.287599	0.509877
integral component of membrane	Gene Ontology	54	2087	0.29073	0.510344
circadian regulation of gene expression	Gene Ontology	2	44	0.292219	0.510344
positive regulation of proteasomal ubiquitin-dependent protein catabolic process	Gene Ontology	2	44	0.292219	0.510344
positive regulation of protein kinase B signaling	Gene Ontology	2	44	0.292219	0.510344
G protein-coupled receptor signaling pathway	Gene Ontology	6	186	0.293255	0.510344
zinc ion binding	Gene Ontology	13	453	0.295907	0.510344
axon	Gene Ontology	5	150	0.296622	0.510344
negative regulation of TORC1 signaling	Gene Ontology	1	14	0.298793	0.510344
negative regulation of neuron death	Gene Ontology	1	14	0.298793	0.510344
insulin receptor binding	Gene Ontology	1	14	0.298793	0.510344
intermediate filament cytoskeleton organization	Gene Ontology	1	14	0.298793	0.510344
transcriptionally active chromatin	Gene Ontology	1	14	0.298793	0.510344
embryonic cranial skeleton morphogenesis	Gene Ontology	1	14	0.298793	0.510344
cellular response to amyloid-beta	Gene Ontology	1	14	0.298793	0.510344
positive regulation of transcription initiation from RNA polymerase II promoter	Gene Ontology	1	14	0.298793	0.510344
TOR signaling	Gene Ontology	1	14	0.298793	0.510344
cholesterol transfer activity	Gene Ontology	1	14	0.298793	0.510344
positive regulation of cell migration involved in sprouting angiogenesis	Gene Ontology	1	14	0.298793	0.510344
cardiac muscle contraction	Gene Ontology	1	14	0.298793	0.510344
regulation of DNA replication	Gene Ontology	1	14	0.298793	0.510344
positive regulation of phosphatidylinositol 3-kinase activity	Gene Ontology	1	14	0.298793	0.510344
calcium channel complex	Gene Ontology	1	14	0.298793	0.510344
condensed chromosome	Gene Ontology	1	14	0.298793	0.510344
postsynaptic density membrane	Gene Ontology	1	14	0.298793	0.510344
phototransduction	Gene Ontology	1	14	0.298793	0.510344
histone deacetylase activity	Gene Ontology	1	14	0.298793	0.510344
positive regulation of interferon-beta production	Gene Ontology	1	14	0.298793	0.510344
cytokine production	Gene Ontology	1	14	0.298793	0.510344
positive regulation of protein targeting to membrane	Gene Ontology	1	14	0.298793	0.510344
G-protein beta/gamma-subunit complex binding	Gene Ontology	1	14	0.298793	0.510344
peptidyl-tyrosine phosphorylation	Gene Ontology	3	79	0.3004	0.510344
transmembrane receptor protein tyrosine kinase signaling pathway	Gene Ontology	3	79	0.3004	0.510344
protein phosphatase binding	Gene Ontology	2	45	0.300904	0.510344
molecular adaptor activity	Gene Ontology	2	45	0.300904	0.510344
sarcolemma	Gene Ontology	2	45	0.300904	0.510344
protein autoubiquitination	Gene Ontology	2	45	0.300904	0.510344
positive regulation of cell population proliferation	Gene Ontology	6	190	0.309564	0.513955
retrograde transport, endosome to Golgi	Gene Ontology	2	46	0.309571	0.513955
SNARE binding	Gene Ontology	2	46	0.309571	0.513955
chromatin remodeling	Gene Ontology	2	46	0.309571	0.513955
positive regulation of cytosolic calcium ion concentration	Gene Ontology	2	46	0.309571	0.513955
toll-like receptor signaling pathway	Gene Ontology	1	15	0.315201	0.513955
protein kinase C-activating G protein-coupled receptor signaling pathway	Gene Ontology	1	15	0.315201	0.513955
rhythmic process	Gene Ontology	1	15	0.315201	0.513955
endodermal cell differentiation	Gene Ontology	1	15	0.315201	0.513955
sphingolipid biosynthetic process	Gene Ontology	1	15	0.315201	0.513955
mitotic spindle pole	Gene Ontology	1	15	0.315201	0.513955
adult behavior	Gene Ontology	1	15	0.315201	0.513955
four-way junction DNA binding	Gene Ontology	1	15	0.315201	0.513955
anaphase-promoting complex	Gene Ontology	1	15	0.315201	0.513955
R-SMAD binding	Gene Ontology	1	15	0.315201	0.513955
poly(U) RNA binding	Gene Ontology	1	15	0.315201	0.513955
retromer complex	Gene Ontology	1	15	0.315201	0.513955
spinal cord motor neuron differentiation	Gene Ontology	1	15	0.315201	0.513955
cell aging	Gene Ontology	1	15	0.315201	0.513955
cortical cytoskeleton	Gene Ontology	1	15	0.315201	0.513955
entrainment of circadian clock by photoperiod	Gene Ontology	1	15	0.315201	0.513955
DNA replication origin binding	Gene Ontology	1	15	0.315201	0.513955
poly(A) binding	Gene Ontology	1	15	0.315201	0.513955
NAD+ kinase activity	Gene Ontology	1	15	0.315201	0.513955
cortical cytoskeleton organization	Gene Ontology	1	15	0.315201	0.513955
embryonic pattern specification	Gene Ontology	1	15	0.315201	0.513955
nuclear hormone receptor binding	Gene Ontology	1	15	0.315201	0.513955
long-term memory	Gene Ontology	1	15	0.315201	0.513955
brain morphogenesis	Gene Ontology	1	15	0.315201	0.513955
negative regulation of mitotic cell cycle	Gene Ontology	1	15	0.315201	0.513955
female gonad development	Gene Ontology	1	15	0.315201	0.513955
protein phosphorylation	Gene Ontology	6	192	0.317778	0.517655
vesicle-mediated transport	Gene Ontology	3	82	0.319649	0.519199
nuclear body	Gene Ontology	5	156	0.324132	0.521914
negative regulation of inflammatory response	Gene Ontology	2	48	0.326837	0.521914
GABA-A receptor complex	Gene Ontology	1	16	0.331227	0.521914
positive regulation of cysteine-type endopeptidase activity involved in apoptotic process	Gene Ontology	1	16	0.331227	0.521914
early endosome to late endosome transport	Gene Ontology	1	16	0.331227	0.521914
positive regulation of DNA binding	Gene Ontology	1	16	0.331227	0.521914
cholesterol biosynthetic process	Gene Ontology	1	16	0.331227	0.521914
negative regulation of epithelial to mesenchymal transition	Gene Ontology	1	16	0.331227	0.521914
mitotic spindle assembly checkpoint	Gene Ontology	1	16	0.331227	0.521914
tumor necrosis factor receptor binding	Gene Ontology	1	16	0.331227	0.521914
nuclear-transcribed mRNA catabolic process, nonsense-mediated decay	Gene Ontology	1	16	0.331227	0.521914
extrinsic apoptotic signaling pathway	Gene Ontology	1	16	0.331227	0.521914
phosphatidylinositol phospholipase C activity	Gene Ontology	1	16	0.331227	0.521914
neuropeptide binding	Gene Ontology	1	16	0.331227	0.521914
cellular response to glucose stimulus	Gene Ontology	1	16	0.331227	0.521914
Golgi to plasma membrane transport	Gene Ontology	1	16	0.331227	0.521914
barbed-end actin filament capping	Gene Ontology	1	16	0.331227	0.521914
telomeric DNA binding	Gene Ontology	1	16	0.331227	0.521914
spindle midzone	Gene Ontology	1	16	0.331227	0.521914
pituitary gland development	Gene Ontology	1	16	0.331227	0.521914
positive regulation of apoptotic signaling pathway	Gene Ontology	1	16	0.331227	0.521914
ionotropic glutamate receptor signaling pathway	Gene Ontology	1	16	0.331227	0.521914
ligand-gated ion channel activity	Gene Ontology	1	16	0.331227	0.521914
response to ischemia	Gene Ontology	1	16	0.331227	0.521914
TBP-class protein binding	Gene Ontology	1	16	0.331227	0.521914
organic acid metabolic process	Gene Ontology	1	16	0.331227	0.521914
negative regulation of viral genome replication	Gene Ontology	1	16	0.331227	0.521914
GABA-A receptor activity	Gene Ontology	1	16	0.331227	0.521914
positive regulation of protein phosphorylation	Gene Ontology	2	49	0.335427	0.527055
bicellular tight junction	Gene Ontology	2	49	0.335427	0.527055
DNA-binding transcription activator activity, RNA polymerase II-specific	Gene Ontology	8	274	0.339229	0.532532
ubiquitin-dependent protein catabolic process	Gene Ontology	5	160	0.34263	0.532638
carbohydrate binding	Gene Ontology	2	50	0.343985	0.532638
post-embryonic development	Gene Ontology	2	50	0.343985	0.532638
developmental growth	Gene Ontology	1	17	0.346878	0.532638
single fertilization	Gene Ontology	1	17	0.346878	0.532638
histone acetyltransferase binding	Gene Ontology	1	17	0.346878	0.532638
metallocarboxypeptidase activity	Gene Ontology	1	17	0.346878	0.532638
chaperone cofactor-dependent protein refolding	Gene Ontology	1	17	0.346878	0.532638
tissue development	Gene Ontology	1	17	0.346878	0.532638
integral component of postsynaptic membrane	Gene Ontology	1	17	0.346878	0.532638
mitotic cell cycle phase transition	Gene Ontology	1	17	0.346878	0.532638
fatty acid biosynthetic process	Gene Ontology	1	17	0.346878	0.532638
cellular response to gamma radiation	Gene Ontology	1	17	0.346878	0.532638
thyroid gland development	Gene Ontology	1	17	0.346878	0.532638
AMPA glutamate receptor complex	Gene Ontology	1	17	0.346878	0.532638
glutathione metabolic process	Gene Ontology	1	17	0.346878	0.532638
photoreceptor connecting cilium	Gene Ontology	1	17	0.346878	0.532638
cyclin-dependent protein serine/threonine kinase activity	Gene Ontology	1	17	0.346878	0.532638
inorganic anion transport	Gene Ontology	1	17	0.346878	0.532638
mismatch repair	Gene Ontology	1	17	0.346878	0.532638
hyaluronic acid binding	Gene Ontology	1	17	0.346878	0.532638
response to hypoxia	Gene Ontology	2	51	0.352508	0.538341
male gonad development	Gene Ontology	2	51	0.352508	0.538341
endosome membrane	Gene Ontology	2	51	0.352508	0.538341
beta-catenin binding	Gene Ontology	2	51	0.352508	0.538341
SH3 domain binding	Gene Ontology	2	51	0.352508	0.538341
perinuclear region of cytoplasm	Gene Ontology	8	278	0.353323	0.539097
protein transport	Gene Ontology	3	88	0.358142	0.539884
Wnt signaling pathway	Gene Ontology	2	52	0.360992	0.539884
positive regulation of peptidyl-serine phosphorylation	Gene Ontology	2	52	0.360992	0.539884
kinetochore	Gene Ontology	2	52	0.360992	0.539884
ubiquitin ligase complex	Gene Ontology	2	52	0.360992	0.539884
hormone activity	Gene Ontology	2	52	0.360992	0.539884
dephosphorylation	Gene Ontology	2	52	0.360992	0.539884
kinesin binding	Gene Ontology	1	18	0.362164	0.539884
axon extension	Gene Ontology	1	18	0.362164	0.539884
peroxisomal membrane	Gene Ontology	1	18	0.362164	0.539884
digestive tract development	Gene Ontology	1	18	0.362164	0.539884
developmental process	Gene Ontology	1	18	0.362164	0.539884
retina layer formation	Gene Ontology	1	18	0.362164	0.539884
carbohydrate phosphorylation	Gene Ontology	1	18	0.362164	0.539884
adipose tissue development	Gene Ontology	1	18	0.362164	0.539884
regulation of mRNA stability	Gene Ontology	1	18	0.362164	0.539884
exogenous drug catabolic process	Gene Ontology	1	18	0.362164	0.539884
positive regulation of Wnt signaling pathway	Gene Ontology	1	18	0.362164	0.539884
osteoclast differentiation	Gene Ontology	1	18	0.362164	0.539884
stem cell differentiation	Gene Ontology	1	18	0.362164	0.539884
glycolytic process	Gene Ontology	1	18	0.362164	0.539884
chromatin silencing	Gene Ontology	1	18	0.362164	0.539884
endoribonuclease activity	Gene Ontology	1	18	0.362164	0.539884
spliceosomal snRNP assembly	Gene Ontology	1	18	0.362164	0.539884
lysosome	Gene Ontology	4	127	0.366837	0.546366
cellular response to lipopolysaccharide	Gene Ontology	2	53	0.369434	0.54878
mRNA processing	Gene Ontology	2	53	0.369434	0.54878
defense response to virus	Gene Ontology	2	53	0.369434	0.54878
transmembrane transport	Gene Ontology	5	167	0.37515	0.551707
sialylation	Gene Ontology	1	19	0.377094	0.551707
mRNA cis splicing, via spliceosome	Gene Ontology	1	19	0.377094	0.551707
positive regulation of axonogenesis	Gene Ontology	1	19	0.377094	0.551707
polyubiquitin modification-dependent protein binding	Gene Ontology	1	19	0.377094	0.551707
cell periphery	Gene Ontology	1	19	0.377094	0.551707
DNA-directed 5'-3' RNA polymerase activity	Gene Ontology	1	19	0.377094	0.551707
actomyosin structure organization	Gene Ontology	1	19	0.377094	0.551707
positive regulation of protein-containing complex assembly	Gene Ontology	1	19	0.377094	0.551707
mRNA 5'-UTR binding	Gene Ontology	1	19	0.377094	0.551707
protein K11-linked ubiquitination	Gene Ontology	1	19	0.377094	0.551707
potassium channel regulator activity	Gene Ontology	1	19	0.377094	0.551707
positive regulation of phagocytosis	Gene Ontology	1	19	0.377094	0.551707
protein localization to cell surface	Gene Ontology	1	19	0.377094	0.551707
positive regulation of TOR signaling	Gene Ontology	1	19	0.377094	0.551707
protein dimerization activity	Gene Ontology	3	91	0.377294	0.551707
oxidation-reduction process	Gene Ontology	10	364	0.377652	0.551752
microtubule cytoskeleton	Gene Ontology	2	55	0.386184	0.559631
RNA binding	Gene Ontology	9	328	0.38979	0.559631
protein polyubiquitination	Gene Ontology	3	93	0.389998	0.559631
cellular response to organic cyclic compound	Gene Ontology	1	20	0.391675	0.559631
ribonucleoprotein complex binding	Gene Ontology	1	20	0.391675	0.559631
photoreceptor inner segment	Gene Ontology	1	20	0.391675	0.559631
nuclear inner membrane	Gene Ontology	1	20	0.391675	0.559631
centrosome cycle	Gene Ontology	1	20	0.391675	0.559631
homeostasis of number of cells within a tissue	Gene Ontology	1	20	0.391675	0.559631
proximal/distal pattern formation	Gene Ontology	1	20	0.391675	0.559631
positive regulation of inflammatory response	Gene Ontology	1	20	0.391675	0.559631
negative regulation of autophagy	Gene Ontology	1	20	0.391675	0.559631
platelet-derived growth factor receptor signaling pathway	Gene Ontology	1	20	0.391675	0.559631
response to wounding	Gene Ontology	1	20	0.391675	0.559631
response to glucose	Gene Ontology	1	20	0.391675	0.559631
T cell differentiation	Gene Ontology	1	20	0.391675	0.559631
brush border membrane	Gene Ontology	1	20	0.391675	0.559631
apical plasma membrane	Gene Ontology	4	132	0.393399	0.561618
cellular calcium ion homeostasis	Gene Ontology	2	56	0.394486	0.561743
animal organ morphogenesis	Gene Ontology	2	56	0.394486	0.561743
neuron projection development	Gene Ontology	2	56	0.394486	0.561743
nuclear speck	Gene Ontology	6	212	0.401071	0.567475
multicellular organism growth	Gene Ontology	2	57	0.402737	0.567475
bicarbonate transport	Gene Ontology	1	21	0.405916	0.567475
establishment of cell polarity	Gene Ontology	1	21	0.405916	0.567475
base-excision repair	Gene Ontology	1	21	0.405916	0.567475
cellular response to heat	Gene Ontology	1	21	0.405916	0.567475
camera-type eye development	Gene Ontology	1	21	0.405916	0.567475
ATP transmembrane transporter activity	Gene Ontology	1	21	0.405916	0.567475
cyclin-dependent protein kinase holoenzyme complex	Gene Ontology	1	21	0.405916	0.567475
negative regulation of TOR signaling	Gene Ontology	1	21	0.405916	0.567475
oxidoreductase activity, acting on the CH-OH group of donors, NAD or NADP as acceptor	Gene Ontology	1	21	0.405916	0.567475
positive regulation of Rho protein signal transduction	Gene Ontology	1	21	0.405916	0.567475
estrogen receptor binding	Gene Ontology	1	21	0.405916	0.567475
phagocytosis	Gene Ontology	1	21	0.405916	0.567475
oxidoreductase activity, acting on paired donors, with incorporation or reduction of molecular oxygen, reduced flavin or flavoprotein as one donor, and incorporation of one atom of oxygen	Gene Ontology	1	21	0.405916	0.567475
response to toxic substance	Gene Ontology	1	21	0.405916	0.567475
neuromuscular junction development	Gene Ontology	1	21	0.405916	0.567475
signal transduction	Gene Ontology	8	293	0.406636	0.56801
centriolar satellite	Gene Ontology	2	58	0.410934	0.570366
extracellular matrix organization	Gene Ontology	3	97	0.415202	0.570366
proteolysis	Gene Ontology	6	216	0.417777	0.570366
lipid binding	Gene Ontology	2	59	0.419076	0.570366
cell surface receptor signaling pathway	Gene Ontology	2	59	0.419076	0.570366
response to insulin	Gene Ontology	1	22	0.419825	0.570366
lipopolysaccharide binding	Gene Ontology	1	22	0.419825	0.570366
DNA helicase activity	Gene Ontology	1	22	0.419825	0.570366
regulation of intracellular pH	Gene Ontology	1	22	0.419825	0.570366
face morphogenesis	Gene Ontology	1	22	0.419825	0.570366
single-stranded RNA binding	Gene Ontology	1	22	0.419825	0.570366
tricarboxylic acid cycle	Gene Ontology	1	22	0.419825	0.570366
alpha-tubulin binding	Gene Ontology	1	22	0.419825	0.570366
positive regulation of G1/S transition of mitotic cell cycle	Gene Ontology	1	22	0.419825	0.570366
positive regulation of glucose import	Gene Ontology	1	22	0.419825	0.570366
regulation of insulin secretion	Gene Ontology	1	22	0.419825	0.570366
positive regulation of cyclin-dependent protein serine/threonine kinase activity	Gene Ontology	1	22	0.419825	0.570366
ATP transport	Gene Ontology	1	22	0.419825	0.570366
cell adhesion molecule binding	Gene Ontology	1	22	0.419825	0.570366
establishment of mitotic spindle orientation	Gene Ontology	1	22	0.419825	0.570366
voltage-gated calcium channel activity	Gene Ontology	1	22	0.419825	0.570366
activating transcription factor binding	Gene Ontology	1	22	0.419825	0.570366
copper ion binding	Gene Ontology	1	22	0.419825	0.570366
spindle microtubule	Gene Ontology	1	22	0.419825	0.570366
embryonic organ development	Gene Ontology	1	22	0.419825	0.570366
bHLH transcription factor binding	Gene Ontology	1	22	0.419825	0.570366
cognition	Gene Ontology	1	23	0.433409	0.578564
positive regulation of tumor necrosis factor production	Gene Ontology	1	23	0.433409	0.578564
receptor internalization	Gene Ontology	1	23	0.433409	0.578564
positive regulation of cytosolic calcium ion concentration involved in phospholipase C-activating G protein-coupled signaling pathway	Gene Ontology	1	23	0.433409	0.578564
sulfotransferase activity	Gene Ontology	1	23	0.433409	0.578564
gluconeogenesis	Gene Ontology	1	23	0.433409	0.578564
mRNA export from nucleus	Gene Ontology	1	23	0.433409	0.578564
cyclin-dependent protein serine/threonine kinase regulator activity	Gene Ontology	1	23	0.433409	0.578564
Wnt-protein binding	Gene Ontology	1	23	0.433409	0.578564
heart morphogenesis	Gene Ontology	1	23	0.433409	0.578564
positive regulation of blood vessel endothelial cell migration	Gene Ontology	1	23	0.433409	0.578564
cellular response to amino acid starvation	Gene Ontology	1	23	0.433409	0.578564
G2/M transition of mitotic cell cycle	Gene Ontology	1	23	0.433409	0.578564
positive regulation of protein import into nucleus	Gene Ontology	1	23	0.433409	0.578564
erythrocyte differentiation	Gene Ontology	1	23	0.433409	0.578564
muscle contraction	Gene Ontology	1	23	0.433409	0.578564
cell differentiation	Gene Ontology	6	221	0.43858	0.584543
protein serine/threonine kinase activity	Gene Ontology	5	181	0.439949	0.585904
integral component of endoplasmic reticulum membrane	Gene Ontology	2	62	0.44315	0.587438
tumor necrosis factor-mediated signaling pathway	Gene Ontology	1	24	0.446676	0.587438
skeletal system morphogenesis	Gene Ontology	1	24	0.446676	0.587438
positive regulation of protein serine/threonine kinase activity	Gene Ontology	1	24	0.446676	0.587438
protein K63-linked ubiquitination	Gene Ontology	1	24	0.446676	0.587438
cytoplasmic side of plasma membrane	Gene Ontology	1	24	0.446676	0.587438
retina development in camera-type eye	Gene Ontology	1	24	0.446676	0.587438
negative regulation of Wnt signaling pathway	Gene Ontology	1	24	0.446676	0.587438
Golgi to plasma membrane protein transport	Gene Ontology	1	24	0.446676	0.587438
tRNA methylation	Gene Ontology	1	24	0.446676	0.587438
negative regulation of cell growth	Gene Ontology	2	63	0.451052	0.591809
single-stranded DNA binding	Gene Ontology	2	63	0.451052	0.591809
endoplasmic reticulum	Gene Ontology	12	470	0.453357	0.593824
integrin binding	Gene Ontology	2	64	0.45889	0.593824
neuron migration	Gene Ontology	2	64	0.45889	0.593824
activation of GTPase activity	Gene Ontology	2	64	0.45889	0.593824
neuron apoptotic process	Gene Ontology	1	25	0.459633	0.593824
branching involved in ureteric bud morphogenesis	Gene Ontology	1	25	0.459633	0.593824
kinesin complex	Gene Ontology	1	25	0.459633	0.593824
regulation of cell growth	Gene Ontology	1	25	0.459633	0.593824
mesoderm formation	Gene Ontology	1	25	0.459633	0.593824
spleen development	Gene Ontology	1	25	0.459633	0.593824
regulation of cyclin-dependent protein serine/threonine kinase activity	Gene Ontology	1	25	0.459633	0.593824
mitotic spindle organization	Gene Ontology	1	25	0.459633	0.593824
amino acid transmembrane transport	Gene Ontology	1	25	0.459633	0.593824
synapse assembly	Gene Ontology	1	25	0.459633	0.593824
positive regulation of autophagy	Gene Ontology	1	25	0.459633	0.593824
negative regulation of extrinsic apoptotic signaling pathway	Gene Ontology	1	25	0.459633	0.593824
learning	Gene Ontology	1	25	0.459633	0.593824
synapse organization	Gene Ontology	1	25	0.459633	0.593824
actin filament binding	Gene Ontology	4	146	0.466547	0.601065
calcium ion transmembrane transport	Gene Ontology	2	65	0.466663	0.601065
positive regulation of Notch signaling pathway	Gene Ontology	1	26	0.472288	0.602327
peptidyl-tyrosine autophosphorylation	Gene Ontology	1	26	0.472288	0.602327
establishment or maintenance of cell polarity	Gene Ontology	1	26	0.472288	0.602327
chromosome, telomeric region	Gene Ontology	1	26	0.472288	0.602327
positive regulation of interleukin-6 production	Gene Ontology	1	26	0.472288	0.602327
regulation of translation	Gene Ontology	1	26	0.472288	0.602327
neuron development	Gene Ontology	1	26	0.472288	0.602327
skeletal muscle tissue development	Gene Ontology	1	26	0.472288	0.602327
myelination	Gene Ontology	1	26	0.472288	0.602327
chromatin	Gene Ontology	2	66	0.47437	0.603158
potassium ion transmembrane transport	Gene Ontology	2	66	0.47437	0.603158
neuron differentiation	Gene Ontology	2	66	0.47437	0.603158
cilium	Gene Ontology	2	66	0.47437	0.603158
positive regulation of ERK1 and ERK2 cascade	Gene Ontology	3	107	0.47657	0.605499
cellular response to UV	Gene Ontology	1	27	0.484647	0.612071
positive regulation of B cell proliferation	Gene Ontology	1	27	0.484647	0.612071
Hsp90 protein binding	Gene Ontology	1	27	0.484647	0.612071
ceramide biosynthetic process	Gene Ontology	1	27	0.484647	0.612071
non-motile cilium assembly	Gene Ontology	1	27	0.484647	0.612071
positive regulation of bone mineralization	Gene Ontology	1	27	0.484647	0.612071
cytosol	Gene Ontology	45	1855	0.486633	0.61412
positive regulation of I-kappaB kinase/NF-kappaB signaling	Gene Ontology	2	68	0.48958	0.616945
DNA binding	Gene Ontology	9	358	0.489604	0.616945
GTP binding	Gene Ontology	6	235	0.495943	0.620805
protein peptidyl-prolyl isomerization	Gene Ontology	1	28	0.496718	0.620805
response to virus	Gene Ontology	1	28	0.496718	0.620805
determination of left/right symmetry	Gene Ontology	1	28	0.496718	0.620805
negative regulation of I-kappaB kinase/NF-kappaB signaling	Gene Ontology	1	28	0.496718	0.620805
regulation of blood pressure	Gene Ontology	1	28	0.496718	0.620805
peptidyl-prolyl cis-trans isomerase activity	Gene Ontology	1	28	0.496718	0.620805
promoter-specific chromatin binding	Gene Ontology	1	28	0.496718	0.620805
calcium channel activity	Gene Ontology	1	28	0.496718	0.620805
adherens junction	Gene Ontology	2	70	0.504511	0.62763
SMAD binding	Gene Ontology	1	29	0.508507	0.62763
scaffold protein binding	Gene Ontology	1	29	0.508507	0.62763
Ras protein signal transduction	Gene Ontology	1	29	0.508507	0.62763
motor activity	Gene Ontology	1	29	0.508507	0.62763
endoplasmic reticulum unfolded protein response	Gene Ontology	1	29	0.508507	0.62763
xenobiotic metabolic process	Gene Ontology	1	29	0.508507	0.62763
anion transmembrane transport	Gene Ontology	1	29	0.508507	0.62763
intracellular anatomical structure	Gene Ontology	1	29	0.508507	0.62763
peptide hormone binding	Gene Ontology	1	29	0.508507	0.62763
G1/S transition of mitotic cell cycle	Gene Ontology	1	29	0.508507	0.62763
signaling receptor activity	Gene Ontology	2	71	0.51187	0.630482
metalloendopeptidase activity	Gene Ontology	2	71	0.51187	0.630482
enzyme binding	Gene Ontology	3	113	0.51194	0.630482
nucleic acid binding	Gene Ontology	3	114	0.517712	0.633951
retrograde vesicle-mediated transport, Golgi to endoplasmic reticulum	Gene Ontology	1	30	0.52002	0.633951
flagellated sperm motility	Gene Ontology	1	30	0.52002	0.633951
cortical actin cytoskeleton	Gene Ontology	1	30	0.52002	0.633951
positive regulation of pathway-restricted SMAD protein phosphorylation	Gene Ontology	1	30	0.52002	0.633951
embryonic skeletal system morphogenesis	Gene Ontology	1	30	0.52002	0.633951
cell body	Gene Ontology	1	30	0.52002	0.633951
negative regulation of epithelial cell proliferation	Gene Ontology	1	30	0.52002	0.633951
transport	Gene Ontology	1	30	0.52002	0.633951
positive regulation of protein localization to plasma membrane	Gene Ontology	1	30	0.52002	0.633951
intermembrane lipid transfer	Gene Ontology	1	30	0.52002	0.633951
receptor-mediated endocytosis	Gene Ontology	1	30	0.52002	0.633951
epithelial cell differentiation	Gene Ontology	1	31	0.531265	0.642088
cellular response to oxidative stress	Gene Ontology	1	31	0.531265	0.642088
microtubule motor activity	Gene Ontology	1	31	0.531265	0.642088
limb development	Gene Ontology	1	31	0.531265	0.642088
mediator complex	Gene Ontology	1	31	0.531265	0.642088
collagen fibril organization	Gene Ontology	1	31	0.531265	0.642088
calcium ion transport	Gene Ontology	1	31	0.531265	0.642088
cellular protein localization	Gene Ontology	1	31	0.531265	0.642088
negative regulation of endopeptidase activity	Gene Ontology	2	74	0.533512	0.643421
neuropeptide signaling pathway	Gene Ontology	2	74	0.533512	0.643421
cell division	Gene Ontology	2	75	0.54058	0.651478
regulation of inflammatory response	Gene Ontology	1	32	0.542247	0.651624
regulation of autophagy	Gene Ontology	1	32	0.542247	0.651624
protein dephosphorylation	Gene Ontology	2	76	0.547573	0.655174
mitochondrial membrane	Gene Ontology	1	33	0.552973	0.655174
skeletal muscle cell differentiation	Gene Ontology	1	33	0.552973	0.655174
RNA polymerase II transcription factor binding	Gene Ontology	1	33	0.552973	0.655174
nucleotide binding	Gene Ontology	1	33	0.552973	0.655174
damaged DNA binding	Gene Ontology	1	33	0.552973	0.655174
nuclear receptor activity	Gene Ontology	1	33	0.552973	0.655174
intercellular bridge	Gene Ontology	1	33	0.552973	0.655174
RNA phosphodiester bond hydrolysis, endonucleolytic	Gene Ontology	1	33	0.552973	0.655174
protein destabilization	Gene Ontology	1	33	0.552973	0.655174
somitogenesis	Gene Ontology	1	33	0.552973	0.655174
insulin receptor signaling pathway	Gene Ontology	1	33	0.552973	0.655174
cell fate commitment	Gene Ontology	1	33	0.552973	0.655174
regulation of circadian rhythm	Gene Ontology	1	33	0.552973	0.655174
filopodium	Gene Ontology	1	33	0.552973	0.655174
basolateral plasma membrane	Gene Ontology	2	77	0.554491	0.656051
visual perception	Gene Ontology	2	77	0.554491	0.656051
actin cytoskeleton	Gene Ontology	3	122	0.562522	0.662464
negative regulation of NF-kappaB transcription factor activity	Gene Ontology	1	34	0.563448	0.662464
substrate adhesion-dependent cell spreading	Gene Ontology	1	34	0.563448	0.662464
cellular response to hypoxia	Gene Ontology	1	34	0.563448	0.662464
chromatin organization	Gene Ontology	1	34	0.563448	0.662464
B cell differentiation	Gene Ontology	1	34	0.563448	0.662464
double-strand break repair	Gene Ontology	1	34	0.563448	0.662464
anatomical structure development	Gene Ontology	1	34	0.563448	0.662464
immune response	Gene Ontology	2	79	0.568103	0.667471
chemotaxis	Gene Ontology	1	35	0.573678	0.66751
axonogenesis	Gene Ontology	1	35	0.573678	0.66751
chromosome segregation	Gene Ontology	1	35	0.573678	0.66751
myosin complex	Gene Ontology	1	35	0.573678	0.66751
negative regulation of ERK1 and ERK2 cascade	Gene Ontology	1	35	0.573678	0.66751
endocytic vesicle	Gene Ontology	1	35	0.573678	0.66751
negative regulation of protein binding	Gene Ontology	1	35	0.573678	0.66751
cell-cell signaling	Gene Ontology	1	35	0.573678	0.66751
G protein-coupled receptor binding	Gene Ontology	1	35	0.573678	0.66751
adult locomotory behavior	Gene Ontology	1	35	0.573678	0.66751
activation of cysteine-type endopeptidase activity involved in apoptotic process	Gene Ontology	1	35	0.573678	0.66751
nervous system development	Gene Ontology	2	80	0.574795	0.668348
protein binding	Gene Ontology	3	125	0.578664	0.671919
ruffle membrane	Gene Ontology	1	36	0.58367	0.672637
negative regulation of neuron differentiation	Gene Ontology	1	36	0.58367	0.672637
regulation of actin cytoskeleton organization	Gene Ontology	1	36	0.58367	0.672637
ossification	Gene Ontology	1	36	0.58367	0.672637
liver development	Gene Ontology	1	36	0.58367	0.672637
chromatin DNA binding	Gene Ontology	1	36	0.58367	0.672637
perikaryon	Gene Ontology	1	36	0.58367	0.672637
heart looping	Gene Ontology	1	36	0.58367	0.672637
cartilage development	Gene Ontology	1	36	0.58367	0.672637
GABA-ergic synapse	Gene Ontology	1	36	0.58367	0.672637
ribosome binding	Gene Ontology	1	37	0.593428	0.682017
cell-cell junction	Gene Ontology	2	84	0.600808	0.689679
photoreceptor outer segment	Gene Ontology	1	38	0.602958	0.689679
stem cell population maintenance	Gene Ontology	1	38	0.602958	0.689679
embryonic digit morphogenesis	Gene Ontology	1	38	0.602958	0.689679
cytoplasmic microtubule	Gene Ontology	1	38	0.602958	0.689679
nervous system process	Gene Ontology	1	38	0.602958	0.689679
cellular response to interferon-gamma	Gene Ontology	1	38	0.602958	0.689679
protein homodimerization activity	Gene Ontology	9	395	0.605968	0.692183
protein-containing complex	Gene Ontology	5	220	0.607948	0.693975
transcription coactivator activity	Gene Ontology	3	131	0.609805	0.694669
mRNA binding	Gene Ontology	3	131	0.609805	0.694669
negative regulation of protein kinase activity	Gene Ontology	1	39	0.612265	0.694669
RNA polymerase II transcription regulator complex	Gene Ontology	1	39	0.612265	0.694669
kinase binding	Gene Ontology	1	39	0.612265	0.694669
lipid catabolic process	Gene Ontology	1	39	0.612265	0.694669
integral component of Golgi membrane	Gene Ontology	1	40	0.621355	0.701677
autophagosome assembly	Gene Ontology	1	40	0.621355	0.701677
RNA polymerase II activating transcription factor binding	Gene Ontology	1	40	0.621355	0.701677
roof of mouth development	Gene Ontology	1	40	0.621355	0.701677
exocytosis	Gene Ontology	1	40	0.621355	0.701677
manganese ion binding	Gene Ontology	1	40	0.621355	0.701677
heme binding	Gene Ontology	2	88	0.625606	0.705533
negative regulation of apoptotic process	Gene Ontology	4	180	0.627346	0.705559
cytoplasmic vesicle membrane	Gene Ontology	1	41	0.630232	0.705559
stress fiber	Gene Ontology	1	41	0.630232	0.705559
lung development	Gene Ontology	1	41	0.630232	0.705559
phagocytic vesicle	Gene Ontology	1	41	0.630232	0.705559
positive regulation of nucleic acid-templated transcription	Gene Ontology	1	41	0.630232	0.705559
spindle	Gene Ontology	1	41	0.630232	0.705559
cell-matrix adhesion	Gene Ontology	1	41	0.630232	0.705559
negative regulation of translation	Gene Ontology	1	41	0.630232	0.705559
endoplasmic reticulum-Golgi intermediate compartment	Gene Ontology	1	41	0.630232	0.705559
protein-containing complex binding	Gene Ontology	2	89	0.631616	0.706639
innate immune response	Gene Ontology	2	90	0.637551	0.711956
cell surface	Gene Ontology	5	228	0.638708	0.711956
DNA duplex unwinding	Gene Ontology	1	42	0.638902	0.711956
cell chemotaxis	Gene Ontology	1	42	0.638902	0.711956
regulation of protein stability	Gene Ontology	1	43	0.647369	0.719489
canonical Wnt signaling pathway	Gene Ontology	1	43	0.647369	0.719489
lipid droplet	Gene Ontology	1	43	0.647369	0.719489
extracellular space	Gene Ontology	14	630	0.648902	0.720717
microtubule-based movement	Gene Ontology	1	44	0.655639	0.726286
pyridoxal phosphate binding	Gene Ontology	1	44	0.655639	0.726286
regulation of catalytic activity	Gene Ontology	1	44	0.655639	0.726286
positive regulation of protein catabolic process	Gene Ontology	1	45	0.663715	0.73091
hydrolase activity	Gene Ontology	1	45	0.663715	0.73091
cell cycle	Gene Ontology	1	45	0.663715	0.73091
T cell receptor signaling pathway	Gene Ontology	1	45	0.663715	0.73091
protease binding	Gene Ontology	1	45	0.663715	0.73091
serine-type endopeptidase inhibitor activity	Gene Ontology	1	45	0.663715	0.73091
integrin-mediated signaling pathway	Gene Ontology	1	45	0.663715	0.73091
phospholipid binding	Gene Ontology	1	45	0.663715	0.73091
endocytosis	Gene Ontology	2	95	0.666106	0.733064
neuromuscular junction	Gene Ontology	1	46	0.671602	0.737188
cysteine-type endopeptidase activity	Gene Ontology	1	46	0.671602	0.737188
osteoblast differentiation	Gene Ontology	1	46	0.671602	0.737188
centrosome	Gene Ontology	6	285	0.678782	0.743706
positive regulation of cold-induced thermogenesis	Gene Ontology	1	47	0.679305	0.743706
early endosome membrane	Gene Ontology	1	47	0.679305	0.743706
P-body	Gene Ontology	1	47	0.679305	0.743706
sequence-specific DNA binding	Gene Ontology	3	146	0.68073	0.744783
axon guidance	Gene Ontology	2	98	0.682354	0.745592
transmembrane signaling receptor activity	Gene Ontology	1	48	0.686827	0.747573
spindle pole	Gene Ontology	1	48	0.686827	0.747573
central nervous system development	Gene Ontology	1	48	0.686827	0.747573
ubiquitin binding	Gene Ontology	1	48	0.686827	0.747573
ubiquitin-dependent ERAD pathway	Gene Ontology	1	48	0.686827	0.747573
GTPase activator activity	Gene Ontology	3	148	0.689427	0.749919
postsynaptic density	Gene Ontology	2	100	0.692823	0.751205
positive regulation of gene expression	Gene Ontology	3	149	0.693709	0.751205
protein deubiquitination	Gene Ontology	1	49	0.694174	0.751205
regulation of cell migration	Gene Ontology	1	49	0.694174	0.751205
skeletal system development	Gene Ontology	1	49	0.694174	0.751205
positive regulation of transcription, DNA-templated	Gene Ontology	4	197	0.695183	0.751814
smoothened signaling pathway	Gene Ontology	1	50	0.701349	0.756541
cholesterol homeostasis	Gene Ontology	1	50	0.701349	0.756541
basement membrane	Gene Ontology	1	50	0.701349	0.756541
synapse	Gene Ontology	4	200	0.706193	0.760693
cellular response to DNA damage stimulus	Gene Ontology	2	103	0.707993	0.760693
heart development	Gene Ontology	2	103	0.707993	0.760693
GDP binding	Gene Ontology	1	51	0.708356	0.760693
mitochondrial outer membrane	Gene Ontology	1	52	0.715199	0.767065
activation of MAPK activity	Gene Ontology	1	52	0.715199	0.767065
actin filament	Gene Ontology	1	53	0.721882	0.772475
postsynapse	Gene Ontology	1	53	0.721882	0.772475
presynapse	Gene Ontology	1	53	0.721882	0.772475
positive regulation of GTPase activity	Gene Ontology	3	156	0.722442	0.772475
peroxisome	Gene Ontology	1	54	0.728409	0.776295
cellular response to tumor necrosis factor	Gene Ontology	1	54	0.728409	0.776295
mitotic spindle	Gene Ontology	1	54	0.728409	0.776295
locomotory behavior	Gene Ontology	1	55	0.734783	0.780621
cell-cell adhesion	Gene Ontology	1	55	0.734783	0.780621
angiogenesis	Gene Ontology	2	109	0.736461	0.78191
cell morphogenesis	Gene Ontology	1	56	0.741008	0.785749
negative regulation of cell population proliferation	Gene Ontology	3	161	0.741653	0.785938
synaptic vesicle	Gene Ontology	1	57	0.747088	0.790207
phosphatidylinositol binding	Gene Ontology	1	57	0.747088	0.790207
neurotransmitter receptor activity	Gene Ontology	1	57	0.747088	0.790207
G protein-coupled receptor activity	Gene Ontology	3	163	0.749037	0.791772
protein ubiquitination	Gene Ontology	4	214	0.75376	0.79563
cytoplasmic vesicle	Gene Ontology	2	113	0.754102	0.79563
signaling receptor binding	Gene Ontology	2	114	0.758351	0.79911
protein glycosylation	Gene Ontology	1	59	0.758823	0.79911
vesicle	Gene Ontology	1	59	0.758823	0.79911
cell cortex	Gene Ontology	1	60	0.764485	0.803067
transcription, DNA-templated	Gene Ontology	1	60	0.764485	0.803067
mitotic cell cycle	Gene Ontology	1	60	0.764485	0.803067
positive regulation of angiogenesis	Gene Ontology	1	61	0.770015	0.806364
ion channel binding	Gene Ontology	1	61	0.770015	0.806364
Z disc	Gene Ontology	1	61	0.770015	0.806364
Golgi membrane	Gene Ontology	3	172	0.780197	0.816022
chaperone binding	Gene Ontology	1	63	0.78069	0.816022
carbohydrate metabolic process	Gene Ontology	1	63	0.78069	0.816022
regulation of membrane potential	Gene Ontology	1	64	0.78584	0.820388
protein folding	Gene Ontology	1	64	0.78584	0.820388
thiol-dependent ubiquitin-specific protease activity	Gene Ontology	1	65	0.79087	0.822076
centriole	Gene Ontology	1	65	0.79087	0.822076
sensory perception of sound	Gene Ontology	1	65	0.79087	0.822076
glucose homeostasis	Gene Ontology	1	65	0.79087	0.822076
protein homooligomerization	Gene Ontology	1	65	0.79087	0.822076
phosphorylation	Gene Ontology	1	66	0.795783	0.826164
sodium ion transmembrane transport	Gene Ontology	1	66	0.795783	0.826164
endoplasmic reticulum membrane	Gene Ontology	4	229	0.797927	0.82788
endomembrane system	Gene Ontology	1	67	0.80058	0.829611
postsynaptic membrane	Gene Ontology	1	67	0.80058	0.829611
cytoskeleton	Gene Ontology	2	126	0.804567	0.833231
microtubule cytoskeleton organization	Gene Ontology	1	69	0.80984	0.837149
transmembrane transporter activity	Gene Ontology	1	69	0.80984	0.837149
Golgi organization	Gene Ontology	1	69	0.80984	0.837149
negative regulation of neuron apoptotic process	Gene Ontology	1	71	0.818671	0.84576
Golgi apparatus	Gene Ontology	9	485	0.821129	0.847779
cellular response to leukemia inhibitory factor	Gene Ontology	1	73	0.827094	0.852893
regulation of cell shape	Gene Ontology	1	74	0.831158	0.856418
extracellular region	Gene Ontology	3	190	0.832982	0.857392
Rab GTPase binding	Gene Ontology	1	76	0.839002	0.862535
mRNA splicing, via spliceosome	Gene Ontology	1	78	0.846483	0.867053
calmodulin binding	Gene Ontology	1	78	0.846483	0.867053
mitochondrial inner membrane	Gene Ontology	1	78	0.846483	0.867053
cell population proliferation	Gene Ontology	1	78	0.846483	0.867053
protein localization to plasma membrane	Gene Ontology	1	80	0.853617	0.872556
growth factor activity	Gene Ontology	1	80	0.853617	0.872556
oxidoreductase activity	Gene Ontology	1	81	0.857059	0.875228
membrane raft	Gene Ontology	1	83	0.863703	0.881479
dendrite	Gene Ontology	2	149	0.871721	0.889124
regulation of cell population proliferation	Gene Ontology	1	87	0.876083	0.891767
structural constituent of cytoskeleton	Gene Ontology	1	87	0.876083	0.891767
intermediate filament	Gene Ontology	1	89	0.881845	0.896197
apoptotic process	Gene Ontology	1	89	0.881845	0.896197
cytoskeleton organization	Gene Ontology	1	91	0.887341	0.900865
DNA repair	Gene Ontology	1	92	0.889992	0.902844
mitochondrion	Gene Ontology	9	534	0.893001	0.905352
chemical synaptic transmission	Gene Ontology	1	99	0.906889	0.917848
translation	Gene Ontology	1	101	0.911223	0.921056
inflammatory response	Gene Ontology	1	102	0.913314	0.922064
spermatogenesis	Gene Ontology	1	108	0.924868	0.93317
actin binding	Gene Ontology	1	109	0.926638	0.934397
nuclear membrane	Gene Ontology	1	111	0.930055	0.936163
protein domain specific binding	Gene Ontology	1	111	0.930055	0.936163
positive regulation of apoptotic process	Gene Ontology	1	113	0.933314	0.938882
neuronal cell body	Gene Ontology	1	120	0.943572	0.947506
protein heterodimerization activity	Gene Ontology	1	162	0.979325	0.980488
nucleolus	Gene Ontology	4	384	0.981994	0.982577
glutamatergic synapse	Gene Ontology	1	174	0.98449	0.98449
