# Supplementary material for: Stage-Specific lncRNA–mRNA Co-Expression Networks in Chicken Granulosa Cells Across Hierarchical Follicle Development
Source: Animals (Basel). 2026 Apr 28;16(9):1351. doi: 10.3390/ani16091351 (PMC13162649; doi:10.3390/ani16091351)
Supplement: Supplementary file 1 [file animals-16-01351-s001.zip › Table_S6b_DEL_F2vsF5_KOBAS.xlsx]

## Sheet: S6b_DEL_F2vsF5_KOBAS
term	database	n_input	n_bg	pval	padj
Class B/2 (Secretin family receptors)	Reactome	3	18	0.00162152	0.346311
Mucin type O-glycan biosynthesis	KEGG PATHWAY	3	26	0.0041703	0.346311
Focal adhesion	KEGG PATHWAY	6	161	0.0117406	0.346311
G alpha (s) signalling events	Reactome	3	39	0.0117763	0.346311
Pantothenate and CoA biosynthesis	KEGG PATHWAY	2	13	0.0121015	0.346311
Wnt signaling pathway	KEGG PATHWAY	5	120	0.0137023	0.346311
Wnt signaling pathway	PANTHER	2	47	0.105876	0.346311
Nitrogen metabolism	KEGG PATHWAY	2	14	0.0137287	0.346311
AGE-RAGE signaling pathway in diabetic complications	KEGG PATHWAY	4	82	0.0162901	0.346311
Glycolysis	Reactome	2	16	0.017248	0.346311
Cellular senescence	KEGG PATHWAY	5	132	0.0196195	0.346311
Glycolysis / Gluconeogenesis	KEGG PATHWAY	3	50	0.0219698	0.346311
Carbohydrate metabolism	Reactome	2	22	0.0297735	0.346311
Signaling by TGF-beta family members	Reactome	2	22	0.0297735	0.346311
Biosynthesis of amino acids	KEGG PATHWAY	3	58	0.0316331	0.346311
VEGFA-VEGFR2 Pathway	Reactome	2	24	0.0345504	0.346311
Regulation of actin dynamics for phagocytic cup formation	Reactome	2	24	0.0345504	0.346311
Signaling by VEGF	Reactome	2	25	0.0370429	0.346311
Apelin signaling pathway	KEGG PATHWAY	4	108	0.0381455	0.346311
ECM-receptor interaction	KEGG PATHWAY	3	65	0.0416293	0.346311
Fcgamma receptor (FCGR) dependent phagocytosis	Reactome	2	28	0.0449149	0.346311
Cardiac conduction	Reactome	2	28	0.0449149	0.346311
FoxO signaling pathway	KEGG PATHWAY	4	115	0.0459551	0.346311
Cargo recognition for clathrin-mediated endocytosis	Reactome	2	29	0.0476645	0.346311
TGF-beta signaling pathway	KEGG PATHWAY	3	77	0.0619809	0.346311
TGF-beta signaling pathway	PANTHER	1	23	0.238962	0.390508
Muscle contraction	Reactome	2	35	0.0653615	0.346311
Calcitonin-like ligand receptors	Reactome	1	5	0.0659463	0.346311
Phase 4 - resting membrane potential	Reactome	1	5	0.0659463	0.346311
Tandem pore domain potassium channels	Reactome	1	5	0.0659463	0.346311
CD209 (DC-SIGN) signaling	Reactome	1	5	0.0659463	0.346311
Signaling by Non-Receptor Tyrosine Kinases	Reactome	1	5	0.0659463	0.346311
Signaling by PTK6	Reactome	1	5	0.0659463	0.346311
MET activates PTK2 signaling	Reactome	1	5	0.0659463	0.346311
Metabolism of nucleotides	Reactome	2	36	0.068496	0.346311
Hedgehog signaling pathway	KEGG PATHWAY	2	37	0.0716791	0.346311
Pyrimidine salvage	Reactome	1	6	0.0765093	0.346311
Downregulation of TGF-beta receptor signaling	Reactome	1	6	0.0765093	0.346311
Signal Transduction	Reactome	11	590	0.0785461	0.346311
Protein processing in endoplasmic reticulum	KEGG PATHWAY	4	142	0.0837166	0.346311
SMAD2/SMAD3:SMAD4 heterotrimer regulates transcription	Reactome	1	7	0.0869537	0.346311
FOXO-mediated transcription	Reactome	1	7	0.0869537	0.346311
TGF-beta receptor signaling activates SMADs	Reactome	1	7	0.0869537	0.346311
L1CAM interactions	Reactome	1	7	0.0869537	0.346311
Downregulation of SMAD2/3:SMAD4 transcriptional activity	Reactome	1	7	0.0869537	0.346311
Oocyte meiosis	KEGG PATHWAY	3	90	0.0882667	0.346311
Clathrin-mediated endocytosis	Reactome	2	43	0.0917195	0.346311
General transcription regulation	PANTHER	1	8	0.0972807	0.346311
Ephrin signaling	Reactome	1	8	0.0972807	0.346311
TP53 regulates transcription of additional cell cycle genes whose exact role in the p53 pathway remain uncertain	Reactome	1	8	0.0972807	0.346311
Synthesis of bile acids and bile salts	Reactome	1	8	0.0972807	0.346311
Glucagon-type ligand receptors	Reactome	1	8	0.0972807	0.346311
RHO GTPases Activate Formins	Reactome	2	45	0.0987251	0.346311
Carbon metabolism	KEGG PATHWAY	3	98	0.106404	0.346311
Nucleotide salvage	Reactome	1	9	0.107492	0.346311
VEGFR2 mediated vascular permeability	Reactome	1	9	0.107492	0.346311
HS-GAG biosynthesis	Reactome	1	9	0.107492	0.346311
Phase 0 - rapid depolarisation	Reactome	1	9	0.107492	0.346311
RHO GTPase Effectors	Reactome	3	102	0.115977	0.346311
RHO GTPases activate PAKs	Reactome	1	10	0.117588	0.346311
MET promotes cell motility	Reactome	1	10	0.117588	0.346311
FCERI mediated MAPK activation	Reactome	1	10	0.117588	0.346311
MAPK6/MAPK4 signaling	Reactome	1	10	0.117588	0.346311
G beta:gamma signalling through CDC42	Reactome	1	10	0.117588	0.346311
Drug metabolism - other enzymes	KEGG PATHWAY	2	51	0.120573	0.346311
Nucleobase catabolism	Reactome	1	11	0.127571	0.346311
Iron uptake and transport	Reactome	1	11	0.127571	0.346311
Intra-Golgi traffic	Reactome	1	11	0.127571	0.346311
Antigen Presentation: Folding, assembly and peptide loading of class I MHC	Reactome	1	11	0.127571	0.346311
Membrane Trafficking	Reactome	4	170	0.134668	0.346311
Pyrimidine metabolism	KEGG PATHWAY	2	55	0.135737	0.346311
Transcription regulation by bZIP transcription factor	PANTHER	1	12	0.137441	0.346311
Transcriptional activity of SMAD2/SMAD3:SMAD4 heterotrimer	Reactome	1	12	0.137441	0.346311
G-protein beta:gamma signalling	Reactome	1	12	0.137441	0.346311
Bile acid and bile salt metabolism	Reactome	1	12	0.137441	0.346311
Interleukin-2 family signaling	Reactome	1	12	0.137441	0.346311
2-Oxocarboxylic acid metabolism	KEGG PATHWAY	1	13	0.147201	0.350201
Cargo concentration in the ER	Reactome	1	13	0.147201	0.350201
TP53 Regulates Transcription of Cell Cycle Genes	Reactome	1	13	0.147201	0.350201
Vesicle-mediated transport	Reactome	4	178	0.151128	0.350346
Adherens junction	KEGG PATHWAY	2	60	0.15524	0.350346
Heparan sulfate/heparin (HS-GAG) metabolism	Reactome	1	14	0.156851	0.350346
CD28 co-stimulation	Reactome	1	14	0.156851	0.350346
RNA degradation	KEGG PATHWAY	2	61	0.159204	0.354056
Gluconeogenesis	Reactome	1	15	0.166392	0.354624
C-type lectin receptors (CLRs)	Reactome	1	15	0.166392	0.354624
Retrograde transport at the Trans-Golgi-Network	Reactome	1	15	0.166392	0.354624
Mitotic Prometaphase	Reactome	2	63	0.167187	0.354839
GPCR ligand binding	Reactome	3	124	0.173685	0.363259
T cell activation	PANTHER	1	16	0.175827	0.363259
SUMOylation of transcription cofactors	Reactome	1	16	0.175827	0.363259
Signaling by Receptor Tyrosine Kinases	Reactome	3	125	0.176481	0.363259
Signaling by Rho GTPases	Reactome	3	127	0.182109	0.368508
Glycosphingolipid biosynthesis - lacto and neolacto series	KEGG PATHWAY	1	18	0.194378	0.376202
Signaling by TGF-beta Receptor Complex	Reactome	1	18	0.194378	0.376202
Developmental Biology	Reactome	2	70	0.195617	0.376867
Endocytosis	KEGG PATHWAY	4	203	0.206931	0.383288
Ras Pathway	PANTHER	1	20	0.212515	0.383288
Other types of O-glycan biosynthesis	KEGG PATHWAY	1	20	0.212515	0.383288
Porphyrin and chlorophyll metabolism	KEGG PATHWAY	1	20	0.212515	0.383288
Loss of proteins required for interphase microtubule organization from the centrosome	Reactome	1	20	0.212515	0.383288
Loss of Nlp from mitotic centrosomes	Reactome	1	20	0.212515	0.383288
Glycosaminoglycan biosynthesis - heparan sulfate / heparin	KEGG PATHWAY	1	21	0.22143	0.383288
Protein export	KEGG PATHWAY	1	21	0.22143	0.383288
Transport of bile salts and organic acids, metal ions and amine compounds	Reactome	1	21	0.22143	0.383288
RNA Polymerase II Transcription Pre-Initiation And Promoter Opening	Reactome	1	21	0.22143	0.383288
AURKA Activation by TPX2	Reactome	1	21	0.22143	0.383288
RNA Polymerase II Transcription Initiation	Reactome	1	21	0.22143	0.383288
RNA Polymerase II Promoter Escape	Reactome	1	21	0.22143	0.383288
RNA Polymerase II Transcription Initiation And Promoter Clearance	Reactome	1	21	0.22143	0.383288
EPHB-mediated forward signaling	Reactome	1	22	0.230246	0.388682
Recruitment of NuMA to mitotic centrosomes	Reactome	1	22	0.230246	0.388682
Centrosome maturation	Reactome	1	23	0.238962	0.390508
Signaling by MET	Reactome	1	23	0.238962	0.390508
Costimulation by the CD28 family	Reactome	1	23	0.238962	0.390508
Recruitment of mitotic centrosome proteins and complexes	Reactome	1	23	0.238962	0.390508
GPCR downstream signalling	Reactome	4	219	0.245368	0.392673
Cytoskeletal regulation by Rho GTPase	PANTHER	1	24	0.24758	0.392673
Pentose phosphate pathway	KEGG PATHWAY	1	24	0.24758	0.392673
Fc epsilon receptor (FCERI) signaling	Reactome	1	24	0.24758	0.392673
Signaling by GPCR	Reactome	4	223	0.255225	0.399377
COPII-mediated vesicle transport	Reactome	1	25	0.256101	0.399377
Cadherin signaling pathway	PANTHER	1	26	0.264526	0.408161
SNARE interactions in vesicular transport	KEGG PATHWAY	1	26	0.264526	0.408161
Regulation of PLK1 Activity at G2/M Transition	Reactome	1	27	0.272857	0.4117
RNA polymerase II transcribes snRNA genes	Reactome	1	28	0.281094	0.419182
Cell adhesion molecules (CAMs)	KEGG PATHWAY	2	91	0.283239	0.421766
beta-Alanine metabolism	KEGG PATHWAY	1	29	0.289238	0.42513
Fructose and mannose metabolism	KEGG PATHWAY	1	30	0.29729	0.430167
Glyoxylate and dicarboxylate metabolism	KEGG PATHWAY	1	30	0.29729	0.430167
Anchoring of the basal body to the plasma membrane	Reactome	1	30	0.29729	0.430167
Pyruvate metabolism	KEGG PATHWAY	1	31	0.305252	0.437357
RNA Polymerase II Pre-transcription Events	Reactome	1	31	0.305252	0.437357
Ub-specific processing proteases	Reactome	1	31	0.305252	0.437357
Propanoate metabolism	KEGG PATHWAY	1	32	0.313124	0.444897
Galactose metabolism	KEGG PATHWAY	1	32	0.313124	0.444897
Adaptive Immune System	Reactome	3	173	0.320405	0.445439
Ferroptosis	KEGG PATHWAY	1	33	0.320908	0.445439
EPH-Ephrin signaling	Reactome	1	33	0.320908	0.445439
Potassium Channels	Reactome	1	33	0.320908	0.445439
Metabolism of steroids	Reactome	1	33	0.320908	0.445439
Vascular smooth muscle contraction	KEGG PATHWAY	2	101	0.32498	0.44987
Basal transcription factors	KEGG PATHWAY	1	34	0.328604	0.450619
Post-translational protein phosphorylation	Reactome	1	34	0.328604	0.450619
Stimuli-sensing channels	Reactome	1	34	0.328604	0.450619
Class I MHC mediated antigen processing & presentation	Reactome	2	102	0.329125	0.45073
Metabolic pathways	KEGG PATHWAY	15	1148	0.335089	0.452561
Integrin signalling pathway	PANTHER	1	35	0.336213	0.452561
Steroid hormone biosynthesis	KEGG PATHWAY	1	35	0.336213	0.452561
Regulation of Insulin-like Growth Factor (IGF) transport and uptake by Insulin-like Growth Factor Binding Proteins (IGFBPs)	Reactome	1	35	0.336213	0.452561
Cell cycle	KEGG PATHWAY	2	104	0.337396	0.45296
Cell Cycle	Reactome	2	151	0.518407	0.581503
M Phase	Reactome	2	105	0.34152	0.454906
Angiogenesis	PANTHER	1	36	0.343737	0.454906
Nucleotide excision repair	KEGG PATHWAY	1	36	0.343737	0.454906
Amplification of signal from the kinetochores	Reactome	1	36	0.343737	0.454906
Amplification of signal from unattached kinetochores via a MAD2 inhibitory signal	Reactome	1	36	0.343737	0.454906
Autophagy - animal	KEGG PATHWAY	2	106	0.345636	0.456239
Inflammation mediated by chemokine and cytokine signaling pathway	PANTHER	1	37	0.351176	0.46058
Glycosaminoglycan metabolism	Reactome	1	37	0.351176	0.46058
Amino sugar and nucleotide sugar metabolism	KEGG PATHWAY	1	38	0.358531	0.465453
Post-translational protein modification	Reactome	5	344	0.360167	0.466985
Adrenergic signaling in cardiomyocytes	KEGG PATHWAY	2	112	0.370148	0.473415
Cysteine and methionine metabolism	KEGG PATHWAY	1	40	0.372994	0.473415
G2/M Transition	Reactome	1	40	0.372994	0.473415
Mitotic G2-G2/M phases	Reactome	1	40	0.372994	0.473415
Estrogen-dependent gene expression	Reactome	1	41	0.380103	0.477111
NOD-like receptor signaling pathway	KEGG PATHWAY	2	116	0.386291	0.484284
Mitotic Spindle Checkpoint	Reactome	1	43	0.394083	0.490869
Ion channel transport	Reactome	1	43	0.394083	0.490869
N-Glycan biosynthesis	KEGG PATHWAY	1	44	0.400955	0.494189
Valine, leucine and isoleucine degradation	KEGG PATHWAY	1	44	0.400955	0.494189
Extracellular matrix organization	Reactome	1	44	0.400955	0.494189
Resolution of Sister Chromatid Cohesion	Reactome	1	46	0.414467	0.502965
ER to Golgi Anterograde Transport	Reactome	1	46	0.414467	0.502965
Intra-Golgi and retrograde Golgi-to-ER traffic	Reactome	1	48	0.427676	0.513513
MAPK family signaling cascades	Reactome	1	50	0.44059	0.525932
Mitophagy - animal	KEGG PATHWAY	1	53	0.45942	0.540153
Separation of Sister Chromatids	Reactome	1	53	0.45942	0.540153
RNA Polymerase II Transcription	Reactome	3	219	0.460423	0.540153
Mitotic Metaphase and Anaphase	Reactome	1	54	0.465555	0.543059
Axon guidance	Reactome	1	54	0.465555	0.543059
Mitotic Anaphase	Reactome	1	54	0.465555	0.543059
Cell Cycle, Mitotic	Reactome	2	138	0.471471	0.545779
Cardiac muscle contraction	KEGG PATHWAY	1	55	0.471621	0.545779
Transport to the Golgi and subsequent modification	Reactome	1	55	0.471621	0.545779
Neddylation	Reactome	1	55	0.471621	0.545779
Tight junction	KEGG PATHWAY	2	139	0.475177	0.549273
Deubiquitination	Reactome	1	56	0.477619	0.549611
Cilium Assembly	Reactome	1	56	0.477619	0.549611
SUMO E3 ligases SUMOylate target proteins	Reactome	1	58	0.489413	0.560493
Metabolism	Reactome	6	489	0.489815	0.560493
Gene expression (Transcription)	Reactome	3	233	0.500824	0.569404
SUMOylation	Reactome	1	60	0.500942	0.569404
Metabolism of carbohydrates	Reactome	1	61	0.506609	0.573298
SLC-mediated transmembrane transport	Reactome	1	61	0.506609	0.573298
Transcriptional Regulation by TP53	Reactome	1	62	0.512213	0.577722
p53 signaling pathway	KEGG PATHWAY	1	63	0.517753	0.581406
Organelle biogenesis and maintenance	Reactome	1	66	0.534001	0.592498
Calcium signaling pathway	KEGG PATHWAY	2	156	0.535715	0.593113
ESR-mediated signaling	Reactome	1	67	0.539295	0.594263
ErbB signaling pathway	KEGG PATHWAY	1	70	0.554822	0.607041
Transport of small molecules	Reactome	2	164	0.562516	0.613491
Cytokine-cytokine receptor interaction	KEGG PATHWAY	2	166	0.569043	0.619948
GnRH signaling pathway	KEGG PATHWAY	1	74	0.574719	0.623475
Cell Cycle Checkpoints	Reactome	1	75	0.579553	0.628054
Generic Transcription Pathway	Reactome	2	170	0.581886	0.629915
C-type lectin receptor signaling pathway	KEGG PATHWAY	1	77	0.589059	0.634324
Gap junction	KEGG PATHWAY	1	78	0.593732	0.636675
Metabolism of proteins	Reactome	5	454	0.596575	0.639054
Asparagine N-linked glycosylation	Reactome	1	79	0.598352	0.639617
Melanogenesis	KEGG PATHWAY	1	80	0.602919	0.643156
Glycerophospholipid metabolism	KEGG PATHWAY	1	81	0.607435	0.644613
Signaling by Nuclear Receptors	Reactome	1	81	0.607435	0.644613
Antigen processing: Ubiquitination & Proteasome degradation	Reactome	1	86	0.629262	0.664329
Immune System	Reactome	5	477	0.639913	0.673369
Neuroactive ligand-receptor interaction	KEGG PATHWAY	3	287	0.640472	0.673369
Neuronal System	Reactome	1	90	0.645851	0.676178
Signaling by Interleukins	Reactome	1	94	0.661703	0.68933
Insulin signaling pathway	KEGG PATHWAY	1	108	0.711834	0.734079
Ribosome	KEGG PATHWAY	1	112	0.72475	0.745894
MAPK signaling pathway	KEGG PATHWAY	2	225	0.730372	0.749419
Ubiquitin mediated proteolysis	KEGG PATHWAY	1	116	0.73709	0.754798
Necroptosis	KEGG PATHWAY	1	117	0.740089	0.756354
Influenza A	KEGG PATHWAY	1	120	0.748881	0.764576
mTOR signaling pathway	KEGG PATHWAY	1	124	0.760147	0.774532
Cytokine Signaling in Immune system	Reactome	1	125	0.762884	0.776547
Metabolism of lipids	Reactome	1	151	0.824112	0.832248
Innate Immune System	Reactome	2	296	0.85419	0.860075
Regulation of actin cytoskeleton	KEGG PATHWAY	1	170	0.858658	0.863724
single fertilization	Gene Ontology	3	17	0.00140142	0.346311
positive regulation of osteoblast differentiation	Gene Ontology	4	42	0.00177011	0.346311
positive regulation of signal transduction	Gene Ontology	2	5	0.00256808	0.346311
establishment of mitotic spindle orientation	Gene Ontology	3	22	0.00271299	0.346311
protein O-linked glycosylation via threonine	Gene Ontology	2	6	0.00339875	0.346311
heteromeric SMAD protein complex	Gene Ontology	2	7	0.0043375	0.346311
commissural neuron axon guidance	Gene Ontology	2	8	0.00538181	0.346311
positive regulation of heart rate	Gene Ontology	2	8	0.00538181	0.346311
protein O-linked glycosylation via serine	Gene Ontology	2	8	0.00538181	0.346311
extracellular matrix organization	Gene Ontology	5	97	0.00597469	0.346311
flagellated sperm motility	Gene Ontology	3	30	0.00602536	0.346311
zinc ion binding	Gene Ontology	12	453	0.0065097	0.346311
positive regulation of intracellular estrogen receptor signaling pathway	Gene Ontology	2	9	0.00652919	0.346311
positive regulation of phosphorylation	Gene Ontology	2	9	0.00652919	0.346311
polypeptide N-acetylgalactosaminyltransferase activity	Gene Ontology	2	9	0.00652919	0.346311
retrograde transport, endosome to plasma membrane	Gene Ontology	2	10	0.00777723	0.346311
guanyl-nucleotide exchange factor complex	Gene Ontology	2	10	0.00777723	0.346311
ventricular cardiac muscle cell action potential	Gene Ontology	2	10	0.00777723	0.346311
3'-UTR-mediated mRNA destabilization	Gene Ontology	2	10	0.00777723	0.346311
collagen binding	Gene Ontology	3	35	0.00894181	0.346311
AMP binding	Gene Ontology	2	11	0.00912353	0.346311
carbonate dehydratase activity	Gene Ontology	2	11	0.00912353	0.346311
cell projection	Gene Ontology	3	36	0.00960793	0.346311
dynein complex binding	Gene Ontology	2	12	0.0105657	0.346311
I-SMAD binding	Gene Ontology	2	12	0.0105657	0.346311
hydro-lyase activity	Gene Ontology	2	12	0.0105657	0.346311
fibrillar center	Gene Ontology	4	76	0.0127755	0.346311
actin filament organization	Gene Ontology	4	79	0.0144651	0.346311
lipid droplet	Gene Ontology	3	43	0.0150713	0.346311
Golgi membrane	Gene Ontology	6	172	0.0156658	0.346311
mitochondrion morphogenesis	Gene Ontology	2	16	0.017248	0.346311
negative regulation of viral genome replication	Gene Ontology	2	16	0.017248	0.346311
cell migration	Gene Ontology	5	129	0.0180068	0.346311
cellular response to estradiol stimulus	Gene Ontology	2	18	0.0211064	0.346311
macroautophagy	Gene Ontology	2	18	0.0211064	0.346311
germ cell development	Gene Ontology	2	18	0.0211064	0.346311
Rho GTPase binding	Gene Ontology	2	18	0.0211064	0.346311
carbohydrate binding	Gene Ontology	3	50	0.0219698	0.346311
basement membrane	Gene Ontology	3	50	0.0219698	0.346311
iron ion homeostasis	Gene Ontology	2	19	0.0231575	0.346311
sialylation	Gene Ontology	2	19	0.0231575	0.346311
protein polyubiquitination	Gene Ontology	4	93	0.024186	0.346311
Wnt signaling pathway	Gene Ontology	3	52	0.0242078	0.346311
positive regulation of ATPase activity	Gene Ontology	2	21	0.027493	0.346311
miRNA binding	Gene Ontology	2	21	0.027493	0.346311
actin filament binding	Gene Ontology	5	146	0.0283917	0.346311
multicellular organism growth	Gene Ontology	3	57	0.0303217	0.346311
positive regulation of gene expression	Gene Ontology	5	149	0.0305483	0.346311
one-carbon metabolic process	Gene Ontology	2	23	0.0321266	0.346311
heterotrimeric G-protein complex	Gene Ontology	2	23	0.0321266	0.346311
anatomical structure morphogenesis	Gene Ontology	2	24	0.0345504	0.346311
protein self-association	Gene Ontology	2	25	0.0370429	0.346311
protein domain specific binding	Gene Ontology	4	111	0.041391	0.346311
centriole	Gene Ontology	3	65	0.0416293	0.346311
non-motile cilium assembly	Gene Ontology	2	27	0.042227	0.346311
cytoplasmic vesicle	Gene Ontology	4	113	0.0436393	0.346311
G1/S transition of mitotic cell cycle	Gene Ontology	2	29	0.0476645	0.346311
toxin transport	Gene Ontology	2	29	0.0476645	0.346311
negative regulation of epithelial cell proliferation	Gene Ontology	2	30	0.0504739	0.346311
SCF-dependent proteasomal ubiquitin-dependent protein catabolic process	Gene Ontology	2	32	0.0562658	0.346311
Rac GTPase binding	Gene Ontology	2	33	0.0592449	0.346311
RNA polymerase II transcription factor binding	Gene Ontology	2	33	0.0592449	0.346311
ciliary basal body	Gene Ontology	3	77	0.0619809	0.346311
ubiquitin-protein transferase activity	Gene Ontology	3	78	0.0638523	0.346311
mitochondrial inner membrane	Gene Ontology	3	78	0.0638523	0.346311
protein homotetramerization	Gene Ontology	2	35	0.0653615	0.346311
G protein-coupled receptor binding	Gene Ontology	2	35	0.0653615	0.346311
G protein-coupled receptor signaling pathway	Gene Ontology	5	186	0.0656491	0.346311
pyrimidine nucleobase catabolic process	Gene Ontology	1	5	0.0659463	0.346311
positive regulation of cell size	Gene Ontology	1	5	0.0659463	0.346311
positive regulation of triglyceride catabolic process	Gene Ontology	1	5	0.0659463	0.346311
regulation of mitochondrial translation	Gene Ontology	1	5	0.0659463	0.346311
protein maturation by protein folding	Gene Ontology	1	5	0.0659463	0.346311
negative regulation of activated T cell proliferation	Gene Ontology	1	5	0.0659463	0.346311
positive regulation of protein kinase A signaling	Gene Ontology	1	5	0.0659463	0.346311
glomerular basement membrane development	Gene Ontology	1	5	0.0659463	0.346311
nuclear pericentric heterochromatin	Gene Ontology	1	5	0.0659463	0.346311
VCP-NPL4-UFD1 AAA ATPase complex	Gene Ontology	1	5	0.0659463	0.346311
regulation of G2/M transition of mitotic cell cycle	Gene Ontology	1	5	0.0659463	0.346311
microtubule associated complex	Gene Ontology	1	5	0.0659463	0.346311
peroxisome fission	Gene Ontology	1	5	0.0659463	0.346311
vasoactive intestinal polypeptide receptor activity	Gene Ontology	1	5	0.0659463	0.346311
negative regulation of sequestering of triglyceride	Gene Ontology	1	5	0.0659463	0.346311
positive regulation of non-motile cilium assembly	Gene Ontology	1	5	0.0659463	0.346311
centriolar subdistal appendage	Gene Ontology	1	5	0.0659463	0.346311
CD4-positive, alpha-beta T cell differentiation	Gene Ontology	1	5	0.0659463	0.346311
cellular response to caffeine	Gene Ontology	1	5	0.0659463	0.346311
regulation of systemic arterial blood pressure	Gene Ontology	1	5	0.0659463	0.346311
mitotic G1 DNA damage checkpoint	Gene Ontology	1	5	0.0659463	0.346311
dihydropyrimidinase activity	Gene Ontology	1	5	0.0659463	0.346311
retinoid X receptor binding	Gene Ontology	1	5	0.0659463	0.346311
positive regulation of the force of heart contraction	Gene Ontology	1	5	0.0659463	0.346311
syndecan binding	Gene Ontology	1	5	0.0659463	0.346311
mitochondrial ribosome	Gene Ontology	1	5	0.0659463	0.346311
positive regulation of mammary gland epithelial cell proliferation	Gene Ontology	1	5	0.0659463	0.346311
phosphatidylinositol transfer activity	Gene Ontology	1	5	0.0659463	0.346311
positive regulation of transcription by RNA polymerase III	Gene Ontology	1	5	0.0659463	0.346311
transcription factor TFIIA complex	Gene Ontology	1	5	0.0659463	0.346311
laminin-1 binding	Gene Ontology	1	5	0.0659463	0.346311
O-glycan processing	Gene Ontology	1	5	0.0659463	0.346311
positive regulation of insulin-like growth factor receptor signaling pathway	Gene Ontology	1	5	0.0659463	0.346311
positive regulation of establishment of protein localization	Gene Ontology	1	5	0.0659463	0.346311
response to amyloid-beta	Gene Ontology	1	5	0.0659463	0.346311
cellular response to epinephrine stimulus	Gene Ontology	1	5	0.0659463	0.346311
retinol binding	Gene Ontology	1	5	0.0659463	0.346311
protein targeting to mitochondrion	Gene Ontology	1	5	0.0659463	0.346311
ferroxidase activity	Gene Ontology	1	5	0.0659463	0.346311
cartilage development	Gene Ontology	2	36	0.068496	0.346311
regulation of actin cytoskeleton organization	Gene Ontology	2	36	0.068496	0.346311
extracellular matrix structural constituent	Gene Ontology	2	36	0.068496	0.346311
positive regulation of neuron projection development	Gene Ontology	2	37	0.0716791	0.346311
protein localization	Gene Ontology	2	37	0.0716791	0.346311
cell-cell junction	Gene Ontology	3	84	0.0756183	0.346311
monosaccharide binding	Gene Ontology	1	6	0.0765093	0.346311
DEAD/H-box RNA helicase binding	Gene Ontology	1	6	0.0765093	0.346311
regulation of SMAD protein signal transduction	Gene Ontology	1	6	0.0765093	0.346311
ciliary transition fiber	Gene Ontology	1	6	0.0765093	0.346311
nucleosome positioning	Gene Ontology	1	6	0.0765093	0.346311
negative regulation of JUN kinase activity	Gene Ontology	1	6	0.0765093	0.346311
spermatid nucleus differentiation	Gene Ontology	1	6	0.0765093	0.346311
ciliary tip	Gene Ontology	1	6	0.0765093	0.346311
regulation of protein processing	Gene Ontology	1	6	0.0765093	0.346311
miRNA metabolic process	Gene Ontology	1	6	0.0765093	0.346311
sequestering of actin monomers	Gene Ontology	1	6	0.0765093	0.346311
G-protein beta/gamma-subunit complex	Gene Ontology	1	6	0.0765093	0.346311
retrograde axonal transport	Gene Ontology	1	6	0.0765093	0.346311
antibacterial humoral response	Gene Ontology	1	6	0.0765093	0.346311
UMP salvage	Gene Ontology	1	6	0.0765093	0.346311
mitochondrial fragmentation involved in apoptotic process	Gene Ontology	1	6	0.0765093	0.346311
myeloid cell differentiation	Gene Ontology	1	6	0.0765093	0.346311
negative regulation of calcium ion transport	Gene Ontology	1	6	0.0765093	0.346311
positive regulation of transcription from RNA polymerase II promoter involved in cellular response to chemical stimulus	Gene Ontology	1	6	0.0765093	0.346311
innate immune response in mucosa	Gene Ontology	1	6	0.0765093	0.346311
stabilization of membrane potential	Gene Ontology	1	6	0.0765093	0.346311
condensed chromosome outer kinetochore	Gene Ontology	1	6	0.0765093	0.346311
energy reserve metabolic process	Gene Ontology	1	6	0.0765093	0.346311
dorsal spinal cord development	Gene Ontology	1	6	0.0765093	0.346311
nerve growth factor signaling pathway	Gene Ontology	1	6	0.0765093	0.346311
hepatocyte growth factor receptor signaling pathway	Gene Ontology	1	6	0.0765093	0.346311
invadopodium	Gene Ontology	1	6	0.0765093	0.346311
large ribosomal subunit	Gene Ontology	1	6	0.0765093	0.346311
extracellular matrix	Gene Ontology	4	138	0.0773775	0.346311
kinase binding	Gene Ontology	2	39	0.0781856	0.346311
manganese ion binding	Gene Ontology	2	40	0.0815061	0.346311
SCF ubiquitin ligase complex	Gene Ontology	2	40	0.0815061	0.346311
phosphatidylinositol-4,5-bisphosphate binding	Gene Ontology	2	40	0.0815061	0.346311
transcription factor binding	Gene Ontology	4	141	0.0821084	0.346311
adenylate cyclase-modulating G protein-coupled receptor signaling pathway	Gene Ontology	2	41	0.0848695	0.346311
production of miRNAs involved in gene silencing by miRNA	Gene Ontology	1	7	0.0869537	0.346311
regulation of calcium ion transport	Gene Ontology	1	7	0.0869537	0.346311
defense response to protozoan	Gene Ontology	1	7	0.0869537	0.346311
ionotropic glutamate receptor binding	Gene Ontology	1	7	0.0869537	0.346311
positive regulation of receptor recycling	Gene Ontology	1	7	0.0869537	0.346311
low-density lipoprotein particle receptor binding	Gene Ontology	1	7	0.0869537	0.346311
fructose 6-phosphate metabolic process	Gene Ontology	1	7	0.0869537	0.346311
UV-damage excision repair	Gene Ontology	1	7	0.0869537	0.346311
liver regeneration	Gene Ontology	1	7	0.0869537	0.346311
killing of cells of other organism	Gene Ontology	1	7	0.0869537	0.346311
positive regulation of toll-like receptor 4 signaling pathway	Gene Ontology	1	7	0.0869537	0.346311
actin filament depolymerization	Gene Ontology	1	7	0.0869537	0.346311
protein kinase A signaling	Gene Ontology	1	7	0.0869537	0.346311
Leydig cell differentiation	Gene Ontology	1	7	0.0869537	0.346311
specific granule	Gene Ontology	1	7	0.0869537	0.346311
positive regulation of circadian rhythm	Gene Ontology	1	7	0.0869537	0.346311
Atg1/ULK1 kinase complex	Gene Ontology	1	7	0.0869537	0.346311
microtubule organizing center organization	Gene Ontology	1	7	0.0869537	0.346311
positive regulation of gene silencing by miRNA	Gene Ontology	1	7	0.0869537	0.346311
regulation of insulin-like growth factor receptor signaling pathway	Gene Ontology	1	7	0.0869537	0.346311
establishment of endothelial barrier	Gene Ontology	1	7	0.0869537	0.346311
potassium ion leak channel activity	Gene Ontology	1	7	0.0869537	0.346311
response to redox state	Gene Ontology	1	7	0.0869537	0.346311
androgen receptor signaling pathway	Gene Ontology	1	7	0.0869537	0.346311
negative regulation of epithelial cell differentiation	Gene Ontology	1	7	0.0869537	0.346311
smooth endoplasmic reticulum	Gene Ontology	1	7	0.0869537	0.346311
positive regulation of dendrite morphogenesis	Gene Ontology	1	7	0.0869537	0.346311
adenylate cyclase-activating dopamine receptor signaling pathway	Gene Ontology	1	7	0.0869537	0.346311
proteoglycan binding	Gene Ontology	1	7	0.0869537	0.346311
positive regulation of cell-cell adhesion	Gene Ontology	1	7	0.0869537	0.346311
pronucleus	Gene Ontology	1	7	0.0869537	0.346311
peptide hormone receptor binding	Gene Ontology	1	7	0.0869537	0.346311
regulation of TOR signaling	Gene Ontology	1	7	0.0869537	0.346311
positive regulation of MAPK cascade	Gene Ontology	2	42	0.0882744	0.346311
SMAD protein signal transduction	Gene Ontology	2	43	0.0917195	0.346311
intracellular membrane-bounded organelle	Gene Ontology	5	207	0.0926475	0.346311
mRNA 3'-UTR binding	Gene Ontology	2	44	0.0952035	0.346311
activation of phospholipase C activity	Gene Ontology	1	8	0.0972807	0.346311
cardiac muscle cell action potential involved in contraction	Gene Ontology	1	8	0.0972807	0.346311
positive regulation of glycogen biosynthetic process	Gene Ontology	1	8	0.0972807	0.346311
cytoskeletal anchor activity	Gene Ontology	1	8	0.0972807	0.346311
negative regulation of neural precursor cell proliferation	Gene Ontology	1	8	0.0972807	0.346311
aminopeptidase activity	Gene Ontology	1	8	0.0972807	0.346311
neural tube formation	Gene Ontology	1	8	0.0972807	0.346311
positive regulation of sodium ion transport	Gene Ontology	1	8	0.0972807	0.346311
miRNA mediated inhibition of translation	Gene Ontology	1	8	0.0972807	0.346311
RNA stem-loop binding	Gene Ontology	1	8	0.0972807	0.346311
regulation of ventricular cardiac muscle cell action potential	Gene Ontology	1	8	0.0972807	0.346311
oxalate transmembrane transporter activity	Gene Ontology	1	8	0.0972807	0.346311
amino acid transport	Gene Ontology	1	8	0.0972807	0.346311
glucocorticoid receptor binding	Gene Ontology	1	8	0.0972807	0.346311
condensed nuclear chromosome kinetochore	Gene Ontology	1	8	0.0972807	0.346311
protein kinase A catalytic subunit binding	Gene Ontology	1	8	0.0972807	0.346311
extracellular matrix disassembly	Gene Ontology	1	8	0.0972807	0.346311
metaphase plate congression	Gene Ontology	1	8	0.0972807	0.346311
apical protein localization	Gene Ontology	1	8	0.0972807	0.346311
response to muscle activity	Gene Ontology	1	8	0.0972807	0.346311
positive regulation of osteoclast differentiation	Gene Ontology	1	8	0.0972807	0.346311
phosphoric diester hydrolase activity	Gene Ontology	1	8	0.0972807	0.346311
fructose 1,6-bisphosphate metabolic process	Gene Ontology	1	8	0.0972807	0.346311
amino acid binding	Gene Ontology	1	8	0.0972807	0.346311
Rap protein signal transduction	Gene Ontology	1	8	0.0972807	0.346311
carboxylic ester hydrolase activity	Gene Ontology	1	8	0.0972807	0.346311
insulin-like growth factor receptor binding	Gene Ontology	1	8	0.0972807	0.346311
oxalate transport	Gene Ontology	1	8	0.0972807	0.346311
chromatin remodeling	Gene Ontology	2	46	0.102283	0.346311
transforming growth factor beta receptor signaling pathway	Gene Ontology	2	46	0.102283	0.346311
SNARE binding	Gene Ontology	2	46	0.102283	0.346311
proteolysis	Gene Ontology	5	216	0.10573	0.346311
P-body	Gene Ontology	2	47	0.105876	0.346311
BMP signaling pathway	Gene Ontology	2	47	0.105876	0.346311
regulation of cardiac muscle contraction by regulation of the release of sequestered calcium ion	Gene Ontology	1	9	0.107492	0.346311
kinetochore assembly	Gene Ontology	1	9	0.107492	0.346311
sodium-independent organic anion transmembrane transporter activity	Gene Ontology	1	9	0.107492	0.346311
negative regulation of cell cycle arrest	Gene Ontology	1	9	0.107492	0.346311
positive regulation of osteoblast proliferation	Gene Ontology	1	9	0.107492	0.346311
sodium-independent organic anion transport	Gene Ontology	1	9	0.107492	0.346311
acrosome assembly	Gene Ontology	1	9	0.107492	0.346311
positive regulation of collateral sprouting	Gene Ontology	1	9	0.107492	0.346311
translation repressor activity	Gene Ontology	1	9	0.107492	0.346311
detection of visible light	Gene Ontology	1	9	0.107492	0.346311
histone H2A-K119 monoubiquitination	Gene Ontology	1	9	0.107492	0.346311
motile cilium assembly	Gene Ontology	1	9	0.107492	0.346311
positive regulation of cardiac muscle hypertrophy	Gene Ontology	1	9	0.107492	0.346311
ER-associated misfolded protein catabolic process	Gene Ontology	1	9	0.107492	0.346311
immune system process	Gene Ontology	1	9	0.107492	0.346311
nuclear migration	Gene Ontology	1	9	0.107492	0.346311
lymph node development	Gene Ontology	1	9	0.107492	0.346311
iron ion transport	Gene Ontology	1	9	0.107492	0.346311
peptide metabolic process	Gene Ontology	1	9	0.107492	0.346311
COPII-coated vesicle cargo loading	Gene Ontology	1	9	0.107492	0.346311
mitochondrial transport	Gene Ontology	1	9	0.107492	0.346311
secondary active sulfate transmembrane transporter activity	Gene Ontology	1	9	0.107492	0.346311
phosphatidic acid biosynthetic process	Gene Ontology	1	9	0.107492	0.346311
positive regulation of release of cytochrome c from mitochondria	Gene Ontology	1	9	0.107492	0.346311
interstitial matrix	Gene Ontology	1	9	0.107492	0.346311
release of cytochrome c from mitochondria	Gene Ontology	1	9	0.107492	0.346311
DNA replication factor A complex	Gene Ontology	1	9	0.107492	0.346311
ion transport	Gene Ontology	1	9	0.107492	0.346311
1-acylglycerol-3-phosphate O-acyltransferase activity	Gene Ontology	1	9	0.107492	0.346311
peptidyl-proline hydroxylation to 4-hydroxy-L-proline	Gene Ontology	1	9	0.107492	0.346311
regulation of sodium ion transmembrane transporter activity	Gene Ontology	1	9	0.107492	0.346311
spindle pole	Gene Ontology	2	48	0.109503	0.346311
protein-containing complex	Gene Ontology	5	220	0.111824	0.346311
bicellular tight junction	Gene Ontology	2	49	0.113162	0.346311
RNA polymerase II cis-regulatory region sequence-specific DNA binding	Gene Ontology	7	354	0.115166	0.346311
smoothened signaling pathway	Gene Ontology	2	50	0.116852	0.346311
nBAF complex	Gene Ontology	1	10	0.117588	0.346311
regulation of neural precursor cell proliferation	Gene Ontology	1	10	0.117588	0.346311
seminiferous tubule development	Gene Ontology	1	10	0.117588	0.346311
sialyltransferase activity	Gene Ontology	1	10	0.117588	0.346311
positive regulation of cell differentiation	Gene Ontology	1	10	0.117588	0.346311
Wnt-activated receptor activity	Gene Ontology	1	10	0.117588	0.346311
DNA methylation	Gene Ontology	1	10	0.117588	0.346311
mitochondrial fusion	Gene Ontology	1	10	0.117588	0.346311
intracellular cholesterol transport	Gene Ontology	1	10	0.117588	0.346311
centriole replication	Gene Ontology	1	10	0.117588	0.346311
positive regulation of proteolysis	Gene Ontology	1	10	0.117588	0.346311
phagocytosis, engulfment	Gene Ontology	1	10	0.117588	0.346311
M band	Gene Ontology	1	10	0.117588	0.346311
negative regulation of oligodendrocyte differentiation	Gene Ontology	1	10	0.117588	0.346311
epithelial cell morphogenesis	Gene Ontology	1	10	0.117588	0.346311
cellular response to hormone stimulus	Gene Ontology	1	10	0.117588	0.346311
protein disulfide isomerase activity	Gene Ontology	1	10	0.117588	0.346311
RNA polymerase II CTD heptapeptide repeat kinase activity	Gene Ontology	1	10	0.117588	0.346311
regulation of protein localization to plasma membrane	Gene Ontology	1	10	0.117588	0.346311
branching morphogenesis of an epithelial tube	Gene Ontology	1	10	0.117588	0.346311
hindbrain development	Gene Ontology	1	10	0.117588	0.346311
neuropeptide Y receptor activity	Gene Ontology	1	10	0.117588	0.346311
positive regulation of cell death	Gene Ontology	1	10	0.117588	0.346311
kinetochore	Gene Ontology	2	52	0.124323	0.346311
positive regulation of peptidyl-serine phosphorylation	Gene Ontology	2	52	0.124323	0.346311
mitochondrial outer membrane	Gene Ontology	2	52	0.124323	0.346311
small GTPase mediated signal transduction	Gene Ontology	2	52	0.124323	0.346311
vesicle transport along microtubule	Gene Ontology	1	11	0.127571	0.346311
pseudouridine synthase activity	Gene Ontology	1	11	0.127571	0.346311
positive regulation of receptor signaling pathway via JAK-STAT	Gene Ontology	1	11	0.127571	0.346311
steroid biosynthetic process	Gene Ontology	1	11	0.127571	0.346311
glial cell differentiation	Gene Ontology	1	11	0.127571	0.346311
PRC1 complex	Gene Ontology	1	11	0.127571	0.346311
sarcoplasmic reticulum membrane	Gene Ontology	1	11	0.127571	0.346311
intermediate filament organization	Gene Ontology	1	11	0.127571	0.346311
P-body assembly	Gene Ontology	1	11	0.127571	0.346311
serine-type peptidase activity	Gene Ontology	1	11	0.127571	0.346311
bicarbonate transmembrane transporter activity	Gene Ontology	1	11	0.127571	0.346311
protein-chromophore linkage	Gene Ontology	1	11	0.127571	0.346311
negative regulation of pri-miRNA transcription by RNA polymerase II	Gene Ontology	1	11	0.127571	0.346311
positive regulation of interleukin-12 production	Gene Ontology	1	11	0.127571	0.346311
PcG protein complex	Gene Ontology	1	11	0.127571	0.346311
B cell homeostasis	Gene Ontology	1	11	0.127571	0.346311
G protein-coupled photoreceptor activity	Gene Ontology	1	11	0.127571	0.346311
sterol transporter activity	Gene Ontology	1	11	0.127571	0.346311
ventricular system development	Gene Ontology	1	11	0.127571	0.346311
calcium-mediated signaling using intracellular calcium source	Gene Ontology	1	11	0.127571	0.346311
stress-activated protein kinase signaling cascade	Gene Ontology	1	11	0.127571	0.346311
integral component of mitochondrial outer membrane	Gene Ontology	1	11	0.127571	0.346311
clathrin adaptor activity	Gene Ontology	1	11	0.127571	0.346311
actin filament	Gene Ontology	2	53	0.128101	0.346311
guanyl-nucleotide exchange factor activity	Gene Ontology	2	53	0.128101	0.346311
ubiquitin protein ligase activity	Gene Ontology	4	167	0.128697	0.346311
angiogenesis	Gene Ontology	3	109	0.133468	0.346311
cell-cell adhesion	Gene Ontology	2	55	0.135737	0.346311
biosynthetic process	Gene Ontology	1	12	0.137441	0.346311
mitochondrial fission	Gene Ontology	1	12	0.137441	0.346311
negative regulation of B cell proliferation	Gene Ontology	1	12	0.137441	0.346311
response to muscle stretch	Gene Ontology	1	12	0.137441	0.346311
G-protein beta-subunit binding	Gene Ontology	1	12	0.137441	0.346311
tissue homeostasis	Gene Ontology	1	12	0.137441	0.346311
myofibril	Gene Ontology	1	12	0.137441	0.346311
DNA-templated transcription, initiation	Gene Ontology	1	12	0.137441	0.346311
alpha-actinin binding	Gene Ontology	1	12	0.137441	0.346311
COPII vesicle coat	Gene Ontology	1	12	0.137441	0.346311
Rac protein signal transduction	Gene Ontology	1	12	0.137441	0.346311
anion:anion antiporter activity	Gene Ontology	1	12	0.137441	0.346311
cysteine-type endopeptidase inhibitor activity	Gene Ontology	1	12	0.137441	0.346311
positive regulation of microtubule polymerization	Gene Ontology	1	12	0.137441	0.346311
signal transduction by protein phosphorylation	Gene Ontology	1	12	0.137441	0.346311
heterophilic cell-cell adhesion via plasma membrane cell adhesion molecules	Gene Ontology	1	12	0.137441	0.346311
cellular response to light stimulus	Gene Ontology	1	12	0.137441	0.346311
sterol binding	Gene Ontology	1	12	0.137441	0.346311
positive regulation of mitochondrial fission	Gene Ontology	1	12	0.137441	0.346311
negative regulation of NIK/NF-kappaB signaling	Gene Ontology	1	12	0.137441	0.346311
coreceptor activity	Gene Ontology	1	12	0.137441	0.346311
neuron projection development	Gene Ontology	2	56	0.139592	0.350006
cellular calcium ion homeostasis	Gene Ontology	2	56	0.139592	0.350006
negative regulation of protein secretion	Gene Ontology	1	13	0.147201	0.350201
sarcomere	Gene Ontology	1	13	0.147201	0.350201
regulation of canonical Wnt signaling pathway	Gene Ontology	1	13	0.147201	0.350201
steroid binding	Gene Ontology	1	13	0.147201	0.350201
morphogenesis of an epithelium	Gene Ontology	1	13	0.147201	0.350201
positive regulation of G2/M transition of mitotic cell cycle	Gene Ontology	1	13	0.147201	0.350201
chloride transmembrane transporter activity	Gene Ontology	1	13	0.147201	0.350201
retrograde protein transport, ER to cytosol	Gene Ontology	1	13	0.147201	0.350201
voltage-gated sodium channel complex	Gene Ontology	1	13	0.147201	0.350201
proline-rich region binding	Gene Ontology	1	13	0.147201	0.350201
ferrous iron binding	Gene Ontology	1	13	0.147201	0.350201
platelet aggregation	Gene Ontology	1	13	0.147201	0.350201
determination of adult lifespan	Gene Ontology	1	13	0.147201	0.350201
negative regulation of DNA binding	Gene Ontology	1	13	0.147201	0.350201
calcium ion import	Gene Ontology	1	13	0.147201	0.350201
sulfate transmembrane transporter activity	Gene Ontology	1	13	0.147201	0.350201
negative regulation of Ras protein signal transduction	Gene Ontology	1	13	0.147201	0.350201
negative regulation of insulin secretion	Gene Ontology	1	13	0.147201	0.350201
microtubule plus-end binding	Gene Ontology	1	13	0.147201	0.350201
positive regulation of transcription by RNA polymerase II	Gene Ontology	11	672	0.150546	0.350346
protein glycosylation	Gene Ontology	2	59	0.151296	0.350346
vesicle	Gene Ontology	2	59	0.151296	0.350346
lipid binding	Gene Ontology	2	59	0.151296	0.350346
DNA-binding transcription factor activity, RNA polymerase II-specific	Gene Ontology	5	244	0.151759	0.350346
negative regulation of transcription by RNA polymerase II	Gene Ontology	8	454	0.152823	0.350346
cell cortex	Gene Ontology	2	60	0.15524	0.350346
mitotic cell cycle	Gene Ontology	2	60	0.15524	0.350346
positive regulation of transcription initiation from RNA polymerase II promoter	Gene Ontology	1	14	0.156851	0.350346
sulfate transmembrane transport	Gene Ontology	1	14	0.156851	0.350346
phototransduction	Gene Ontology	1	14	0.156851	0.350346
protein serine/threonine kinase activator activity	Gene Ontology	1	14	0.156851	0.350346
antimicrobial humoral immune response mediated by antimicrobial peptide	Gene Ontology	1	14	0.156851	0.350346
regulation of small GTPase mediated signal transduction	Gene Ontology	1	14	0.156851	0.350346
ATPase-coupled intramembrane lipid transporter activity	Gene Ontology	1	14	0.156851	0.350346
embryonic cranial skeleton morphogenesis	Gene Ontology	1	14	0.156851	0.350346
cholesterol transfer activity	Gene Ontology	1	14	0.156851	0.350346
T cell proliferation	Gene Ontology	1	14	0.156851	0.350346
calcium channel complex	Gene Ontology	1	14	0.156851	0.350346
cardiac muscle contraction	Gene Ontology	1	14	0.156851	0.350346
G-protein beta/gamma-subunit complex binding	Gene Ontology	1	14	0.156851	0.350346
negative regulation of neuron death	Gene Ontology	1	14	0.156851	0.350346
intraciliary transport	Gene Ontology	1	14	0.156851	0.350346
positive regulation of protein targeting to membrane	Gene Ontology	1	14	0.156851	0.350346
Z disc	Gene Ontology	2	61	0.159204	0.354056
positive regulation of NF-kappaB transcription factor activity	Gene Ontology	2	62	0.163187	0.354624
response to drug	Gene Ontology	2	62	0.163187	0.354624
adenylate cyclase-activating G protein-coupled receptor signaling pathway	Gene Ontology	2	62	0.163187	0.354624
intracellular protein transport	Gene Ontology	4	184	0.163954	0.354624
positive regulation of JUN kinase activity	Gene Ontology	1	15	0.166392	0.354624
intraciliary transport particle B	Gene Ontology	1	15	0.166392	0.354624
entrainment of circadian clock by photoperiod	Gene Ontology	1	15	0.166392	0.354624
ciliary base	Gene Ontology	1	15	0.166392	0.354624
regulation of axonogenesis	Gene Ontology	1	15	0.166392	0.354624
lipid homeostasis	Gene Ontology	1	15	0.166392	0.354624
brain morphogenesis	Gene Ontology	1	15	0.166392	0.354624
protein N-linked glycosylation via asparagine	Gene Ontology	1	15	0.166392	0.354624
retromer complex	Gene Ontology	1	15	0.166392	0.354624
plasma membrane organization	Gene Ontology	1	15	0.166392	0.354624
cortical cytoskeleton organization	Gene Ontology	1	15	0.166392	0.354624
actin monomer binding	Gene Ontology	1	15	0.166392	0.354624
vesicle docking	Gene Ontology	1	15	0.166392	0.354624
carbohydrate metabolic process	Gene Ontology	2	63	0.167187	0.354839
protein homodimerization activity	Gene Ontology	7	395	0.170595	0.361323
positive regulation of axon extension	Gene Ontology	1	16	0.175827	0.363259
autophagosome maturation	Gene Ontology	1	16	0.175827	0.363259
ATPase activator activity	Gene Ontology	1	16	0.175827	0.363259
TBP-class protein binding	Gene Ontology	1	16	0.175827	0.363259
bone morphogenesis	Gene Ontology	1	16	0.175827	0.363259
peptidase activity	Gene Ontology	1	16	0.175827	0.363259
barbed-end actin filament capping	Gene Ontology	1	16	0.175827	0.363259
vesicle transport along actin filament	Gene Ontology	1	16	0.175827	0.363259
T cell homeostasis	Gene Ontology	1	16	0.175827	0.363259
protein binding	Gene Ontology	3	125	0.176481	0.363259
regulation of cell cycle	Gene Ontology	2	67	0.18335	0.368508
heparin binding	Gene Ontology	2	67	0.18335	0.368508
tissue development	Gene Ontology	1	17	0.185155	0.368508
extracellular matrix binding	Gene Ontology	1	17	0.185155	0.368508
cell motility	Gene Ontology	1	17	0.185155	0.368508
cyclin-dependent protein serine/threonine kinase activity	Gene Ontology	1	17	0.185155	0.368508
RNA polymerase II general transcription initiation factor activity	Gene Ontology	1	17	0.185155	0.368508
protein kinase A regulatory subunit binding	Gene Ontology	1	17	0.185155	0.368508
photoreceptor connecting cilium	Gene Ontology	1	17	0.185155	0.368508
metallocarboxypeptidase activity	Gene Ontology	1	17	0.185155	0.368508
gamma-tubulin binding	Gene Ontology	1	17	0.185155	0.368508
mitotic cell cycle phase transition	Gene Ontology	1	17	0.185155	0.368508
neural tube development	Gene Ontology	1	17	0.185155	0.368508
lipid storage	Gene Ontology	1	17	0.185155	0.368508
protein disulfide oxidoreductase activity	Gene Ontology	1	17	0.185155	0.368508
phospholipid transport	Gene Ontology	1	17	0.185155	0.368508
homophilic cell adhesion via plasma membrane adhesion molecules	Gene Ontology	2	68	0.187427	0.372306
extracellular space	Gene Ontology	10	630	0.188145	0.373008
transmembrane transporter activity	Gene Ontology	2	69	0.191516	0.376202
early endosome	Gene Ontology	3	131	0.193508	0.376202
transcription coactivator activity	Gene Ontology	3	131	0.193508	0.376202
integral component of plasma membrane	Gene Ontology	9	559	0.193901	0.376202
glycolytic process	Gene Ontology	1	18	0.194378	0.376202
chromatin silencing	Gene Ontology	1	18	0.194378	0.376202
actin-dependent ATPase activity	Gene Ontology	1	18	0.194378	0.376202
axon extension	Gene Ontology	1	18	0.194378	0.376202
Golgi stack	Gene Ontology	1	18	0.194378	0.376202
positive regulation of cell-substrate adhesion	Gene Ontology	1	18	0.194378	0.376202
ATP binding	Gene Ontology	14	944	0.194536	0.376202
nuclear envelope	Gene Ontology	2	70	0.195617	0.376867
nuclear chromatin	Gene Ontology	3	132	0.196385	0.377636
metalloendopeptidase activity	Gene Ontology	2	71	0.19973	0.382628
histone deacetylase binding	Gene Ontology	2	71	0.19973	0.382628
response to heat	Gene Ontology	1	19	0.203498	0.38268
dendrite development	Gene Ontology	1	19	0.203498	0.38268
polyubiquitin modification-dependent protein binding	Gene Ontology	1	19	0.203498	0.38268
cell periphery	Gene Ontology	1	19	0.203498	0.38268
phospholipid translocation	Gene Ontology	1	19	0.203498	0.38268
microfilament motor activity	Gene Ontology	1	19	0.203498	0.38268
regulation of actin filament polymerization	Gene Ontology	1	19	0.203498	0.38268
potassium channel regulator activity	Gene Ontology	1	19	0.203498	0.38268
endoplasmic reticulum exit site	Gene Ontology	1	19	0.203498	0.38268
regulation of endocytosis	Gene Ontology	1	19	0.203498	0.38268
GTPase activity	Gene Ontology	4	202	0.20459	0.383288
cell adhesion	Gene Ontology	3	135	0.20508	0.383288
integral component of membrane	Gene Ontology	28	2087	0.207553	0.383288
magnesium ion binding	Gene Ontology	3	136	0.207999	0.383288
DNA-binding transcription activator activity, RNA polymerase II-specific	Gene Ontology	5	274	0.208721	0.383288
regulation of cell shape	Gene Ontology	2	74	0.212126	0.383288
cellular response to organic cyclic compound	Gene Ontology	1	20	0.212515	0.383288
response to glucose	Gene Ontology	1	20	0.212515	0.383288
negative regulation of axon extension involved in axon guidance	Gene Ontology	1	20	0.212515	0.383288
homeostasis of number of cells within a tissue	Gene Ontology	1	20	0.212515	0.383288
Golgi cisterna membrane	Gene Ontology	1	20	0.212515	0.383288
endochondral ossification	Gene Ontology	1	20	0.212515	0.383288
negative regulation of protein-containing complex assembly	Gene Ontology	1	20	0.212515	0.383288
platelet-derived growth factor receptor signaling pathway	Gene Ontology	1	20	0.212515	0.383288
cell division	Gene Ontology	2	75	0.216275	0.383288
Rab GTPase binding	Gene Ontology	2	76	0.220432	0.383288
nucleosome	Gene Ontology	1	21	0.22143	0.383288
phagocytosis	Gene Ontology	1	21	0.22143	0.383288
transcription initiation from RNA polymerase II promoter	Gene Ontology	1	21	0.22143	0.383288
ureteric bud development	Gene Ontology	1	21	0.22143	0.383288
synaptic vesicle endocytosis	Gene Ontology	1	21	0.22143	0.383288
cell fate specification	Gene Ontology	1	21	0.22143	0.383288
cortical actin cytoskeleton organization	Gene Ontology	1	21	0.22143	0.383288
base-excision repair	Gene Ontology	1	21	0.22143	0.383288
estrogen receptor binding	Gene Ontology	1	21	0.22143	0.383288
negative regulation of TOR signaling	Gene Ontology	1	21	0.22143	0.383288
protein localization to nucleus	Gene Ontology	1	21	0.22143	0.383288
response to toxic substance	Gene Ontology	1	21	0.22143	0.383288
cyclin-dependent protein kinase holoenzyme complex	Gene Ontology	1	21	0.22143	0.383288
bicarbonate transport	Gene Ontology	1	21	0.22143	0.383288
ATP transmembrane transporter activity	Gene Ontology	1	21	0.22143	0.383288
neuromuscular junction development	Gene Ontology	1	21	0.22143	0.383288
Hsp70 protein binding	Gene Ontology	1	21	0.22143	0.383288
basolateral plasma membrane	Gene Ontology	2	77	0.224596	0.387456
visual perception	Gene Ontology	2	77	0.224596	0.387456
DNA binding	Gene Ontology	6	358	0.230174	0.388682
cell adhesion molecule binding	Gene Ontology	1	22	0.230246	0.388682
positive regulation of glucose import	Gene Ontology	1	22	0.230246	0.388682
positive regulation of interferon-gamma production	Gene Ontology	1	22	0.230246	0.388682
copper ion binding	Gene Ontology	1	22	0.230246	0.388682
positive regulation of G1/S transition of mitotic cell cycle	Gene Ontology	1	22	0.230246	0.388682
positive regulation of cyclin-dependent protein serine/threonine kinase activity	Gene Ontology	1	22	0.230246	0.388682
ATP transport	Gene Ontology	1	22	0.230246	0.388682
lipopolysaccharide binding	Gene Ontology	1	22	0.230246	0.388682
catenin complex	Gene Ontology	1	22	0.230246	0.388682
nucleotide-excision repair	Gene Ontology	1	22	0.230246	0.388682
centrosome	Gene Ontology	5	285	0.231183	0.389621
peptidyl-tyrosine phosphorylation	Gene Ontology	2	79	0.23294	0.390508
protein localization to plasma membrane	Gene Ontology	2	80	0.23712	0.390508
nervous system development	Gene Ontology	2	80	0.23712	0.390508
cyclin-dependent protein serine/threonine kinase regulator activity	Gene Ontology	1	23	0.238962	0.390508
sperm flagellum	Gene Ontology	1	23	0.238962	0.390508
receptor internalization	Gene Ontology	1	23	0.238962	0.390508
gluconeogenesis	Gene Ontology	1	23	0.238962	0.390508
erythrocyte differentiation	Gene Ontology	1	23	0.238962	0.390508
muscle contraction	Gene Ontology	1	23	0.238962	0.390508
frizzled binding	Gene Ontology	1	23	0.238962	0.390508
positive regulation of multicellular organism growth	Gene Ontology	1	23	0.238962	0.390508
steroid hydroxylase activity	Gene Ontology	1	23	0.238962	0.390508
G2/M transition of mitotic cell cycle	Gene Ontology	1	23	0.238962	0.390508
Wnt-protein binding	Gene Ontology	1	23	0.238962	0.390508
ubiquitin conjugating enzyme binding	Gene Ontology	1	24	0.24758	0.392673
RNA polymerase II repressing transcription factor binding	Gene Ontology	1	24	0.24758	0.392673
positive regulation of protein secretion	Gene Ontology	1	24	0.24758	0.392673
release of sequestered calcium ion into cytosol	Gene Ontology	1	24	0.24758	0.392673
regulation of heart rate by cardiac conduction	Gene Ontology	1	24	0.24758	0.392673
transcription factor TFIID complex	Gene Ontology	1	24	0.24758	0.392673
clathrin-coated vesicle	Gene Ontology	1	24	0.24758	0.392673
skeletal system morphogenesis	Gene Ontology	1	24	0.24758	0.392673
nucleosome assembly	Gene Ontology	1	24	0.24758	0.392673
blood vessel development	Gene Ontology	1	24	0.24758	0.392673
cellular response to cAMP	Gene Ontology	1	24	0.24758	0.392673
embryonic hindlimb morphogenesis	Gene Ontology	1	24	0.24758	0.392673
cellular iron ion homeostasis	Gene Ontology	1	24	0.24758	0.392673
positive regulation of protein serine/threonine kinase activity	Gene Ontology	1	24	0.24758	0.392673
transferase activity, transferring glycosyl groups	Gene Ontology	1	24	0.24758	0.392673
regulation of cyclin-dependent protein serine/threonine kinase activity	Gene Ontology	1	25	0.256101	0.399377
chondrocyte differentiation	Gene Ontology	1	25	0.256101	0.399377
skin development	Gene Ontology	1	25	0.256101	0.399377
cell-cell adhesion via plasma-membrane adhesion molecules	Gene Ontology	1	25	0.256101	0.399377
NAD binding	Gene Ontology	1	25	0.256101	0.399377
negative regulation of extrinsic apoptotic signaling pathway	Gene Ontology	1	25	0.256101	0.399377
mitotic spindle assembly	Gene Ontology	1	25	0.256101	0.399377
learning	Gene Ontology	1	25	0.256101	0.399377
spleen development	Gene Ontology	1	25	0.256101	0.399377
protein tyrosine kinase activity	Gene Ontology	1	26	0.264526	0.408161
RNA helicase activity	Gene Ontology	1	26	0.264526	0.408161
histone deacetylase complex	Gene Ontology	1	26	0.264526	0.408161
establishment or maintenance of cell polarity	Gene Ontology	1	26	0.264526	0.408161
bone development	Gene Ontology	1	26	0.264526	0.408161
cell surface	Gene Ontology	4	228	0.267658	0.4117
calcium ion binding	Gene Ontology	6	378	0.267801	0.4117
iron ion binding	Gene Ontology	2	88	0.270656	0.4117
protein transport	Gene Ontology	2	88	0.270656	0.4117
protein autophosphorylation	Gene Ontology	2	88	0.270656	0.4117
protein-macromolecule adaptor activity	Gene Ontology	1	27	0.272857	0.4117
dorsal/ventral pattern formation	Gene Ontology	1	27	0.272857	0.4117
positive regulation of bone mineralization	Gene Ontology	1	27	0.272857	0.4117
intrinsic apoptotic signaling pathway in response to DNA damage	Gene Ontology	1	27	0.272857	0.4117
phosphoprotein binding	Gene Ontology	1	27	0.272857	0.4117
protein-containing complex assembly	Gene Ontology	1	27	0.272857	0.4117
phosphatidylinositol-mediated signaling	Gene Ontology	1	27	0.272857	0.4117
vesicle fusion	Gene Ontology	1	27	0.272857	0.4117
acrosomal vesicle	Gene Ontology	1	27	0.272857	0.4117
actin cytoskeleton organization	Gene Ontology	2	90	0.279046	0.419182
defense response to Gram-negative bacterium	Gene Ontology	1	28	0.281094	0.419182
positive regulation of fat cell differentiation	Gene Ontology	1	28	0.281094	0.419182
SNAP receptor activity	Gene Ontology	1	28	0.281094	0.419182
positive regulation of NIK/NF-kappaB signaling	Gene Ontology	1	28	0.281094	0.419182
negative regulation of protein kinase B signaling	Gene Ontology	1	28	0.281094	0.419182
4 iron, 4 sulfur cluster binding	Gene Ontology	1	28	0.281094	0.419182
protein heterodimerization activity	Gene Ontology	3	162	0.286407	0.42513
tubulin binding	Gene Ontology	1	29	0.289238	0.42513
endoplasmic reticulum unfolded protein response	Gene Ontology	1	29	0.289238	0.42513
negative regulation of protein ubiquitination	Gene Ontology	1	29	0.289238	0.42513
catalytic activity	Gene Ontology	1	29	0.289238	0.42513
peptide hormone binding	Gene Ontology	1	29	0.289238	0.42513
SMAD binding	Gene Ontology	1	29	0.289238	0.42513
neuromuscular process controlling balance	Gene Ontology	1	29	0.289238	0.42513
cytoplasm	Gene Ontology	26	2028	0.295767	0.430167
intermembrane lipid transfer	Gene Ontology	1	30	0.29729	0.430167
kinase activity	Gene Ontology	1	30	0.29729	0.430167
positive regulation of protein localization to plasma membrane	Gene Ontology	1	30	0.29729	0.430167
endosome organization	Gene Ontology	1	30	0.29729	0.430167
transcription repressor complex	Gene Ontology	1	30	0.29729	0.430167
negative regulation of fat cell differentiation	Gene Ontology	1	30	0.29729	0.430167
cell redox homeostasis	Gene Ontology	1	30	0.29729	0.430167
transmembrane transport	Gene Ontology	3	167	0.301836	0.436128
fibroblast growth factor receptor signaling pathway	Gene Ontology	1	31	0.305252	0.437357
mediator complex	Gene Ontology	1	31	0.305252	0.437357
calcium ion transport	Gene Ontology	1	31	0.305252	0.437357
blood coagulation	Gene Ontology	1	32	0.313124	0.444897
spermatid development	Gene Ontology	1	32	0.313124	0.444897
regulation of autophagy	Gene Ontology	1	32	0.313124	0.444897
mitotic cytokinesis	Gene Ontology	1	32	0.313124	0.444897
ubiquitin protein ligase binding	Gene Ontology	3	173	0.320405	0.445439
postsynaptic density	Gene Ontology	2	100	0.320828	0.445439
protein destabilization	Gene Ontology	1	33	0.320908	0.445439
damaged DNA binding	Gene Ontology	1	33	0.320908	0.445439
mitochondrial membrane	Gene Ontology	1	33	0.320908	0.445439
wound healing	Gene Ontology	1	33	0.320908	0.445439
nuclear receptor activity	Gene Ontology	1	33	0.320908	0.445439
filopodium	Gene Ontology	1	33	0.320908	0.445439
intercellular bridge	Gene Ontology	1	33	0.320908	0.445439
RNA splicing	Gene Ontology	1	33	0.320908	0.445439
cellular response to interleukin-1	Gene Ontology	1	33	0.320908	0.445439
cholesterol binding	Gene Ontology	1	33	0.320908	0.445439
Golgi apparatus	Gene Ontology	7	485	0.321861	0.446157
B cell differentiation	Gene Ontology	1	34	0.328604	0.450619
positive regulation of stress fiber assembly	Gene Ontology	1	34	0.328604	0.450619
chromatin organization	Gene Ontology	1	34	0.328604	0.450619
substrate adhesion-dependent cell spreading	Gene Ontology	1	34	0.328604	0.450619
peptidyl-serine phosphorylation	Gene Ontology	2	103	0.333264	0.452561
cellular response to DNA damage stimulus	Gene Ontology	2	103	0.333264	0.452561
axon cytoplasm	Gene Ontology	1	35	0.336213	0.452561
axonogenesis	Gene Ontology	1	35	0.336213	0.452561
myosin complex	Gene Ontology	1	35	0.336213	0.452561
G protein-coupled peptide receptor activity	Gene Ontology	1	35	0.336213	0.452561
positive regulation of translation	Gene Ontology	1	35	0.336213	0.452561
negative regulation of ERK1 and ERK2 cascade	Gene Ontology	1	35	0.336213	0.452561
cell-cell signaling	Gene Ontology	1	35	0.336213	0.452561
transcription corepressor activity	Gene Ontology	2	104	0.337396	0.45296
ruffle membrane	Gene Ontology	1	36	0.343737	0.454906
DNA replication	Gene Ontology	1	36	0.343737	0.454906
repressing transcription factor binding	Gene Ontology	1	36	0.343737	0.454906
cytoplasmic stress granule	Gene Ontology	1	36	0.343737	0.454906
heart looping	Gene Ontology	1	36	0.343737	0.454906
actin cytoskeleton reorganization	Gene Ontology	1	36	0.343737	0.454906
protein serine/threonine kinase activity	Gene Ontology	3	181	0.34518	0.456226
kidney development	Gene Ontology	1	37	0.351176	0.46058
defense response to bacterium	Gene Ontology	1	37	0.351176	0.46058
protein processing	Gene Ontology	1	37	0.351176	0.46058
spermatogenesis	Gene Ontology	2	108	0.353843	0.462892
cilium assembly	Gene Ontology	2	108	0.353843	0.462892
cellular response to interferon-gamma	Gene Ontology	1	38	0.358531	0.465453
lipid metabolic process	Gene Ontology	1	38	0.358531	0.465453
embryonic digit morphogenesis	Gene Ontology	1	38	0.358531	0.465453
cytoplasmic microtubule	Gene Ontology	1	38	0.358531	0.465453
chloride channel activity	Gene Ontology	1	38	0.358531	0.465453
regulation of transcription, DNA-templated	Gene Ontology	3	187	0.363719	0.470993
extrinsic component of cytoplasmic side of plasma membrane	Gene Ontology	1	39	0.365803	0.471306
voltage-gated potassium channel complex	Gene Ontology	1	39	0.365803	0.471306
SNARE complex	Gene Ontology	1	39	0.365803	0.471306
ATPase binding	Gene Ontology	1	39	0.365803	0.471306
positive regulation of cell migration	Gene Ontology	2	112	0.370148	0.473415
trans-Golgi network	Gene Ontology	2	112	0.370148	0.473415
positive regulation of cell population proliferation	Gene Ontology	3	190	0.372961	0.473415
axoneme	Gene Ontology	1	40	0.372994	0.473415
peptidyl-threonine phosphorylation	Gene Ontology	1	40	0.372994	0.473415
mitochondrial large ribosomal subunit	Gene Ontology	1	40	0.372994	0.473415
double-stranded RNA binding	Gene Ontology	1	40	0.372994	0.473415
RNA polymerase II activating transcription factor binding	Gene Ontology	1	40	0.372994	0.473415
signaling receptor binding	Gene Ontology	2	114	0.378241	0.477111
negative regulation of transcription, DNA-templated	Gene Ontology	3	192	0.379109	0.477111
protein phosphorylation	Gene Ontology	3	192	0.379109	0.477111
negative regulation of translation	Gene Ontology	1	41	0.380103	0.477111
positive regulation of nucleic acid-templated transcription	Gene Ontology	1	41	0.380103	0.477111
cell-matrix adhesion	Gene Ontology	1	41	0.380103	0.477111
cytoplasmic vesicle membrane	Gene Ontology	1	41	0.380103	0.477111
activation of protein kinase activity	Gene Ontology	1	41	0.380103	0.477111
calcium-mediated signaling	Gene Ontology	1	42	0.387132	0.484745
regulation of protein stability	Gene Ontology	1	43	0.394083	0.490869
fat cell differentiation	Gene Ontology	1	43	0.394083	0.490869
positive regulation of transcription, DNA-templated	Gene Ontology	3	197	0.394423	0.490869
ATPase activity	Gene Ontology	2	119	0.398281	0.494189
positive regulation of proteasomal ubiquitin-dependent protein catabolic process	Gene Ontology	1	44	0.400955	0.494189
circadian regulation of gene expression	Gene Ontology	1	44	0.400955	0.494189
positive regulation of protein kinase B signaling	Gene Ontology	1	44	0.400955	0.494189
response to oxidative stress	Gene Ontology	1	44	0.400955	0.494189
neuronal cell body	Gene Ontology	2	120	0.402254	0.495193
protein autoubiquitination	Gene Ontology	1	45	0.407749	0.497172
T cell receptor signaling pathway	Gene Ontology	1	45	0.407749	0.497172
cadherin binding	Gene Ontology	1	45	0.407749	0.497172
protease binding	Gene Ontology	1	45	0.407749	0.497172
serine-type endopeptidase inhibitor activity	Gene Ontology	1	45	0.407749	0.497172
hematopoietic progenitor cell differentiation	Gene Ontology	1	45	0.407749	0.497172
sarcolemma	Gene Ontology	1	45	0.407749	0.497172
molecular adaptor activity	Gene Ontology	1	45	0.407749	0.497172
actin cytoskeleton	Gene Ontology	2	122	0.410162	0.499519
retrograde transport, endosome to Golgi	Gene Ontology	1	46	0.414467	0.502965
transmembrane receptor protein tyrosine kinase activity	Gene Ontology	1	47	0.421109	0.509214
neural tube closure	Gene Ontology	1	47	0.421109	0.509214
positive regulation of cold-induced thermogenesis	Gene Ontology	1	47	0.421109	0.509214
transmembrane signaling receptor activity	Gene Ontology	1	48	0.427676	0.513513
transcription by RNA polymerase II	Gene Ontology	1	48	0.427676	0.513513
negative regulation of inflammatory response	Gene Ontology	1	48	0.427676	0.513513
ruffle	Gene Ontology	1	48	0.427676	0.513513
ubiquitin-dependent ERAD pathway	Gene Ontology	1	48	0.427676	0.513513
lysosome	Gene Ontology	2	127	0.429708	0.515348
positive regulation of protein phosphorylation	Gene Ontology	1	49	0.43417	0.520089
protein N-terminus binding	Gene Ontology	1	50	0.44059	0.525932
nuclear matrix	Gene Ontology	1	50	0.44059	0.525932
mRNA binding	Gene Ontology	2	131	0.445099	0.5298
response to hypoxia	Gene Ontology	1	51	0.446938	0.5298
endosome membrane	Gene Ontology	1	51	0.446938	0.5298
SH3 domain binding	Gene Ontology	1	51	0.446938	0.5298
regulation of alternative mRNA splicing, via spliceosome	Gene Ontology	1	51	0.446938	0.5298
beta-catenin binding	Gene Ontology	1	51	0.446938	0.5298
ubiquitin ligase complex	Gene Ontology	1	52	0.453214	0.535998
hormone activity	Gene Ontology	1	52	0.453214	0.535998
mRNA processing	Gene Ontology	1	53	0.45942	0.540153
defense response to virus	Gene Ontology	1	53	0.45942	0.540153
cellular response to lipopolysaccharide	Gene Ontology	1	53	0.45942	0.540153
receptor complex	Gene Ontology	2	135	0.460259	0.540153
DNA-binding transcription repressor activity, RNA polymerase II-specific	Gene Ontology	2	136	0.464011	0.543059
peroxisome	Gene Ontology	1	54	0.465555	0.543059
cell differentiation	Gene Ontology	3	221	0.466282	0.543287
plasma membrane	Gene Ontology	16	1340	0.467343	0.543905
microtubule cytoskeleton	Gene Ontology	1	55	0.471621	0.545779
animal organ morphogenesis	Gene Ontology	1	56	0.477619	0.549611
positive regulation of kinase activity	Gene Ontology	1	56	0.477619	0.549611
endosome	Gene Ontology	2	140	0.478868	0.550429
synaptic vesicle	Gene Ontology	1	57	0.48355	0.555187
transcription regulator complex	Gene Ontology	2	142	0.486203	0.557607
response to bacterium	Gene Ontology	1	59	0.49521	0.564772
unfolded protein binding	Gene Ontology	1	59	0.49521	0.564772
cell surface receptor signaling pathway	Gene Ontology	1	59	0.49521	0.564772
transcription, DNA-templated	Gene Ontology	1	60	0.500942	0.569404
GTP binding	Gene Ontology	3	235	0.506473	0.573298
ion channel binding	Gene Ontology	1	61	0.506609	0.573298
GTPase activator activity	Gene Ontology	2	148	0.50782	0.574033
dendrite	Gene Ontology	2	149	0.511366	0.577403
chaperone binding	Gene Ontology	1	63	0.517753	0.581406
positive regulation of canonical Wnt signaling pathway	Gene Ontology	1	63	0.517753	0.581406
negative regulation of cell growth	Gene Ontology	1	63	0.517753	0.581406
activation of GTPase activity	Gene Ontology	1	64	0.52323	0.58435
integrin binding	Gene Ontology	1	64	0.52323	0.58435
neuron migration	Gene Ontology	1	64	0.52323	0.58435
protein folding	Gene Ontology	1	64	0.52323	0.58435
glucose homeostasis	Gene Ontology	1	65	0.528646	0.589755
cilium	Gene Ontology	1	66	0.534001	0.592498
phosphorylation	Gene Ontology	1	66	0.534001	0.592498
sodium ion transmembrane transport	Gene Ontology	1	66	0.534001	0.592498
potassium ion transmembrane transport	Gene Ontology	1	66	0.534001	0.592498
positive regulation of GTPase activity	Gene Ontology	2	156	0.535715	0.593113
chloride transmembrane transport	Gene Ontology	1	67	0.539295	0.594263
mitochondrial matrix	Gene Ontology	1	67	0.539295	0.594263
endomembrane system	Gene Ontology	1	67	0.539295	0.594263
protein kinase binding	Gene Ontology	3	247	0.539658	0.594263
positive regulation of I-kappaB kinase/NF-kappaB signaling	Gene Ontology	1	68	0.54453	0.598983
multicellular organism development	Gene Ontology	2	159	0.545895	0.59984
collagen-containing extracellular matrix	Gene Ontology	1	69	0.549705	0.603378
negative regulation of cell population proliferation	Gene Ontology	2	161	0.552596	0.605901
adherens junction	Gene Ontology	1	70	0.554822	0.607041
signaling receptor activity	Gene Ontology	1	71	0.559881	0.611268
ribonucleoprotein complex	Gene Ontology	1	71	0.559881	0.611268
cellular response to leukemia inhibitory factor	Gene Ontology	1	73	0.569829	0.620144
negative regulation of endopeptidase activity	Gene Ontology	1	74	0.574719	0.623475
neuropeptide signaling pathway	Gene Ontology	1	74	0.574719	0.623475
protein dephosphorylation	Gene Ontology	1	76	0.584333	0.631895
metal ion binding	Gene Ontology	7	630	0.58496	0.631905
negative regulation of canonical Wnt signaling pathway	Gene Ontology	1	77	0.589059	0.634324
cytokine activity	Gene Ontology	1	77	0.589059	0.634324
nucleoplasm	Gene Ontology	15	1356	0.59328	0.636675
calmodulin binding	Gene Ontology	1	78	0.593732	0.636675
cell population proliferation	Gene Ontology	1	78	0.593732	0.636675
transmembrane receptor protein tyrosine kinase signaling pathway	Gene Ontology	1	79	0.598352	0.639617
midbody	Gene Ontology	1	80	0.602919	0.643156
neuron projection	Gene Ontology	2	178	0.606729	0.644613
oxidoreductase activity	Gene Ontology	1	81	0.607435	0.644613
negative regulation of gene expression	Gene Ontology	1	81	0.607435	0.644613
protein kinase activity	Gene Ontology	1	82	0.611901	0.648006
vesicle-mediated transport	Gene Ontology	1	82	0.611901	0.648006
perinuclear region of cytoplasm	Gene Ontology	3	278	0.619184	0.655042
histone binding	Gene Ontology	1	84	0.62068	0.655946
DNA-binding transcription factor activity	Gene Ontology	2	188	0.636199	0.670961
heme binding	Gene Ontology	1	88	0.637651	0.671799
apoptotic process	Gene Ontology	1	89	0.641774	0.673369
protein-containing complex binding	Gene Ontology	1	89	0.641774	0.673369
membrane	Gene Ontology	4	385	0.645057	0.67612
cytosol	Gene Ontology	20	1855	0.646434	0.676178
protein dimerization activity	Gene Ontology	1	91	0.649882	0.67909
DNA repair	Gene Ontology	1	92	0.653867	0.682207
signal transduction	Gene Ontology	3	293	0.654199	0.682207
axon guidance	Gene Ontology	1	98	0.67685	0.703676
protein C-terminus binding	Gene Ontology	1	98	0.67685	0.703676
chemical synaptic transmission	Gene Ontology	1	99	0.68053	0.706067
proteasome-mediated ubiquitin-dependent protein catabolic process	Gene Ontology	1	99	0.68053	0.706067
translation	Gene Ontology	1	101	0.687766	0.712852
nuclear speck	Gene Ontology	2	212	0.699879	0.724672
protein ubiquitination	Gene Ontology	2	214	0.704748	0.728976
identical protein binding	Gene Ontology	6	614	0.707923	0.73139
positive regulation of ERK1 and ERK2 cascade	Gene Ontology	1	107	0.708512	0.73139
actin binding	Gene Ontology	1	109	0.715118	0.736723
RNA binding	Gene Ontology	3	328	0.726807	0.74726
positive regulation of apoptotic process	Gene Ontology	1	113	0.727888	0.74762
mitochondrion	Gene Ontology	5	534	0.734316	0.752711
endoplasmic reticulum membrane	Gene Ontology	2	229	0.739215	0.756217
structural constituent of ribosome	Gene Ontology	1	122	0.754578	0.769625
cytoskeleton	Gene Ontology	1	126	0.76559	0.778527
microtubule binding	Gene Ontology	1	128	0.77091	0.783159
apical plasma membrane	Gene Ontology	1	132	0.781193	0.792818
oxidation-reduction process	Gene Ontology	3	364	0.788578	0.799519
chromatin binding	Gene Ontology	2	259	0.797977	0.808248
sequence-specific DNA binding	Gene Ontology	1	146	0.813704	0.823362
nucleolus	Gene Ontology	3	384	0.817635	0.826522
ubiquitin-dependent protein catabolic process	Gene Ontology	1	160	0.841412	0.84888
G protein-coupled receptor activity	Gene Ontology	1	163	0.846794	0.853469
negative regulation of apoptotic process	Gene Ontology	1	180	0.874039	0.878332
extracellular region	Gene Ontology	1	190	0.887757	0.891241
endoplasmic reticulum	Gene Ontology	3	470	0.907018	0.909686
nucleus	Gene Ontology	19	2144	0.91063	0.912413
intracellular signal transduction	Gene Ontology	1	211	0.91192	0.912812
regulation of transcription by RNA polymerase II	Gene Ontology	1	345	0.98142	0.98142
