# Supplementary material for: Stage-Specific lncRNA–mRNA Co-Expression Networks in Chicken Granulosa Cells Across Hierarchical Follicle Development
Source: Animals (Basel). 2026 Apr 28;16(9):1351. doi: 10.3390/ani16091351 (PMC13162649; doi:10.3390/ani16091351)
Supplement: Supplementary file 1 [file animals-16-01351-s001.zip › Table_S6c_DEL_F1vsF2_KOBAS.xlsx]

## Sheet: S6c_DEL_F1vsF2_KOBAS
term	database	n_input	n_bg	pval	padj
G alpha (s) signalling events	Reactome	11	39	0.00206313	0.705824
Ferroptosis	KEGG PATHWAY	10	33	0.00209922	0.705824
Adipocytokine signaling pathway	KEGG PATHWAY	13	59	0.0053534	0.786573
Oocyte meiosis	KEGG PATHWAY	17	90	0.00620161	0.786573
Assembly of the pre-replicative complex	Reactome	4	6	0.00635397	0.786573
Iron uptake and transport	Reactome	5	11	0.00751344	0.786573
DNA Replication Pre-Initiation	Reactome	5	12	0.00993586	0.786573
Class B/2 (Secretin family receptors)	Reactome	6	18	0.0112538	0.786573
Fatty acid degradation	KEGG PATHWAY	8	31	0.0125362	0.786573
Nitrogen metabolism	KEGG PATHWAY	5	14	0.0162774	0.786573
Activated TAK1 mediates Jun kinases (JNK) phosphorylation and activation	Reactome	4	9	0.0177331	0.786573
Glycosaminoglycan biosynthesis - heparan sulfate / heparin	KEGG PATHWAY	6	21	0.020051	0.786573
Retrograde transport at the Trans-Golgi-Network	Reactome	5	15	0.02027	0.786573
VxPx cargo-targeting to cilium	Reactome	3	5	0.0226064	0.786573
Calcitonin-like ligand receptors	Reactome	3	5	0.0226064	0.786573
Orc1 removal from chromatin	Reactome	4	10	0.0232447	0.786573
AGE-RAGE signaling pathway in diabetic complications	KEGG PATHWAY	14	82	0.0246916	0.786573
G1/S Transition	Reactome	5	16	0.0248519	0.786573
trans-Golgi Network Vesicle Budding	Reactome	5	16	0.0248519	0.786573
Angiogenesis	PANTHER	8	36	0.025149	0.786573
TGF-beta signaling pathway	PANTHER	6	23	0.027984	0.786573
TGF-beta signaling pathway	KEGG PATHWAY	10	77	0.175358	0.786573
Vascular smooth muscle contraction	KEGG PATHWAY	16	101	0.0296293	0.786573
Activation of the pre-replicative complex	Reactome	4	11	0.0296847	0.786573
Switching of origins to a post-replicative state	Reactome	5	17	0.0300484	0.786573
Import of palmitoyl-CoA into the mitochondrial matrix	Reactome	3	6	0.0318718	0.786573
Signaling by Hippo	Reactome	3	6	0.0318718	0.786573
Mitotic G1-G1/S phases	Reactome	5	18	0.0358795	0.786573
Tight junction	KEGG PATHWAY	20	139	0.0365654	0.786573
MAPK activation in TLR cascade	Reactome	4	12	0.0370752	0.786573
Golgi Associated Vesicle Biogenesis	Reactome	4	12	0.0370752	0.786573
EGF receptor signaling pathway	PANTHER	6	25	0.0377465	0.786573
Synthesis of DNA	Reactome	6	26	0.0433486	0.786573
ECM-receptor interaction	KEGG PATHWAY	11	65	0.0453783	0.786573
Focal adhesion	KEGG PATHWAY	22	161	0.0453926	0.786573
Pantothenate and CoA biosynthesis	KEGG PATHWAY	4	13	0.0454257	0.786573
DNA Replication	Reactome	6	27	0.0494443	0.786573
DNA replication	KEGG PATHWAY	4	27	0.247754	0.786573
Ras Pathway	PANTHER	5	20	0.0494994	0.786573
PDGF signaling pathway	PANTHER	5	20	0.0494994	0.786573
TLR3 cascade	Reactome	5	20	0.0494994	0.786573
Fatty acid biosynthesis	KEGG PATHWAY	4	14	0.0547347	0.786573
Cargo trafficking to the periciliary membrane	Reactome	4	14	0.0547347	0.786573
Activated TAK1 mediates p38 MAP kinase phosphorylation	Reactome	3	8	0.0553577	0.786573
Lysine degradation	KEGG PATHWAY	8	44	0.0602109	0.786573
SLC-mediated transmembrane transport	Reactome	10	61	0.0638183	0.786573
MAPK signaling pathway	KEGG PATHWAY	28	225	0.0647583	0.786573
G alpha (z) signalling events	Reactome	4	15	0.06499	0.786573
Gluconeogenesis	Reactome	4	15	0.06499	0.786573
Platelet activation, signaling and aggregation	Reactome	13	87	0.0653505	0.786573
Inflammation mediated by chemokine and cytokine signaling pathway	PANTHER	7	37	0.0655895	0.786573
Oxidative stress response	PANTHER	3	9	0.0694385	0.786573
GPCR ligand binding	Reactome	17	124	0.0703479	0.786573
Glyoxylate and dicarboxylate metabolism	KEGG PATHWAY	6	30	0.0707443	0.786573
T cell activation	PANTHER	4	16	0.07617	0.786573
Progesterone-mediated oocyte maturation	KEGG PATHWAY	11	72	0.076542	0.786573
Pyruvate metabolism	KEGG PATHWAY	6	31	0.0788519	0.786573
Transport of small molecules	Reactome	21	164	0.0808923	0.786573
Platelet homeostasis	Reactome	3	10	0.0849502	0.786573
G beta:gamma signalling through CDC42	Reactome	3	10	0.0849502	0.786573
FCERI mediated MAPK activation	Reactome	3	10	0.0849502	0.786573
Fatty acid metabolism	KEGG PATHWAY	8	49	0.0927898	0.786573
Fatty acid metabolism	Reactome	6	40	0.172991	0.786573
S Phase	Reactome	6	33	0.0965566	0.786573
Glycolysis / Gluconeogenesis	KEGG PATHWAY	8	50	0.100318	0.786573
Hemostasis	Reactome	20	160	0.102184	0.786573
MyD88 cascade initiated on plasma membrane	Reactome	6	34	0.106138	0.786573
Signaling by Non-Receptor Tyrosine Kinases	Reactome	2	5	0.107312	0.786573
Molecules associated with elastic fibres	Reactome	2	5	0.107312	0.786573
Synthesis of Leukotrienes (LT) and Eoxins (EX)	Reactome	2	5	0.107312	0.786573
Signaling by PTK6	Reactome	2	5	0.107312	0.786573
MET activates PTK2 signaling	Reactome	2	5	0.107312	0.786573
RIG-I-like receptor signaling pathway	KEGG PATHWAY	8	51	0.108177	0.786573
Ion channel transport	Reactome	7	43	0.11266	0.786573
Clathrin-mediated endocytosis	Reactome	7	43	0.11266	0.786573
TRAF6 mediated induction of proinflammatory cytokines	Reactome	4	19	0.114924	0.786573
Toll-like receptors (TLR) cascades	Reactome	5	27	0.117717	0.786573
ErbB signaling pathway	KEGG PATHWAY	10	70	0.118857	0.786573
Activation of ATR in response to replication stress	Reactome	3	12	0.119802	0.786573
Signaling by NOTCH	Reactome	3	12	0.119802	0.786573
G-protein beta:gamma signalling	Reactome	3	12	0.119802	0.786573
Valine, leucine and isoleucine degradation	KEGG PATHWAY	7	44	0.121879	0.786573
Transmission across Chemical Synapses	Reactome	8	53	0.124874	0.786573
Tryptophan metabolism	KEGG PATHWAY	6	36	0.126702	0.786573
Apoptosis signaling pathway	PANTHER	4	20	0.129437	0.786573
NFkB and MAPK activation mediated by TRAF6 upon TLR7 or TLR21 stimulation	Reactome	4	20	0.129437	0.786573
TLR5 cascade	Reactome	4	20	0.129437	0.786573
MyD88:TIRAP-dependent cascade initiated on plasma membrane	Reactome	4	20	0.129437	0.786573
TLR2 subfamily cascade	Reactome	4	20	0.129437	0.786573
TLR7 cascade	Reactome	4	20	0.129437	0.786573
MyD88-dependent cascade initiated on endosome membrane	Reactome	4	20	0.129437	0.786573
NFkB and MAPK activation mediated by TRAF6	Reactome	4	20	0.129437	0.786573
TLR21 cascade	Reactome	4	20	0.129437	0.786573
TLR15 cascade	Reactome	4	20	0.129437	0.786573
FGF signaling pathway	PANTHER	5	28	0.129909	0.786573
Negative regulation of MET activity	Reactome	2	6	0.135547	0.786573
Glutamate Neurotransmitter Release Cycle	Reactome	2	6	0.135547	0.786573
TRAF mediated activation of IRF	Reactome	2	6	0.135547	0.786573
Downregulation of TGF-beta receptor signaling	Reactome	2	6	0.135547	0.786573
Fanconi Anemia Pathway in DNA repair	Reactome	2	6	0.135547	0.786573
JNK (c-Jun kinases) phosphorylation and activation mediated by activated human TAK1	Reactome	2	6	0.135547	0.786573
VEGF signaling pathway	PANTHER	3	13	0.138893	0.786573
VEGF signaling pathway	KEGG PATHWAY	4	49	0.643021	0.802558
Interleukin signaling pathway	PANTHER	3	13	0.138893	0.786573
G-protein activation	Reactome	3	13	0.138893	0.786573
ADP signalling through P2Y purinoceptor 1	Reactome	3	13	0.138893	0.786573
TLR4 cascade	Reactome	4	21	0.144663	0.786573
Transport of bile salts and organic acids, metal ions and amine compounds	Reactome	4	21	0.144663	0.786573
Cellular senescence	KEGG PATHWAY	16	132	0.15662	0.786573
Cellular Senescence	Reactome	5	49	0.459208	0.786573
Heparan sulfate/heparin (HS-GAG) metabolism	Reactome	3	14	0.158922	0.786573
Amino acid transport across the plasma membrane	Reactome	3	14	0.158922	0.786573
Signaling by TGF-beta family members	Reactome	4	22	0.160547	0.786573
Carbohydrate metabolism	Reactome	4	22	0.160547	0.786573
G protein gated Potassium channels	Reactome	2	7	0.165169	0.786573
FOXO-mediated transcription	Reactome	2	7	0.165169	0.786573
TGF-beta receptor signaling activates SMADs	Reactome	2	7	0.165169	0.786573
Platelet calcium homeostasis	Reactome	2	7	0.165169	0.786573
Phenylalanine and tyrosine metabolism	Reactome	2	7	0.165169	0.786573
Downregulation of SMAD2/3:SMAD4 transcriptional activity	Reactome	2	7	0.165169	0.786573
Pink/Parkin Mediated Mitophagy	Reactome	2	7	0.165169	0.786573
Rap1 signalling	Reactome	2	7	0.165169	0.786573
Activation of G protein gated Potassium channels	Reactome	2	7	0.165169	0.786573
SMAD2/SMAD3:SMAD4 heterotrimer regulates transcription	Reactome	2	7	0.165169	0.786573
Inhibition of voltage gated Ca2+ channels via Gbeta/gamma subunits	Reactome	2	7	0.165169	0.786573
Mitophagy	Reactome	2	7	0.165169	0.786573
Endocytosis	KEGG PATHWAY	23	203	0.167141	0.786573
Biosynthesis of amino acids	KEGG PATHWAY	8	58	0.171993	0.786573
Signaling by MET	Reactome	4	23	0.17703	0.786573
Signal amplification	Reactome	3	15	0.17976	0.786573
NOD-like receptor signaling pathway	KEGG PATHWAY	14	116	0.17996	0.786573
Platelet degranulation	Reactome	6	41	0.185527	0.786573
Insulin signaling pathway	KEGG PATHWAY	13	108	0.193288	0.786573
Cytoskeletal regulation by Rho GTPase	PANTHER	4	24	0.194053	0.786573
Regulation of actin dynamics for phagocytic cup formation	Reactome	4	24	0.194053	0.786573
Fc epsilon receptor (FCERI) signaling	Reactome	4	24	0.194053	0.786573
VEGFA-VEGFR2 Pathway	Reactome	4	24	0.194053	0.786573
RIPK1-mediated regulated necrosis	Reactome	2	8	0.195759	0.786573
Presynaptic function of Kainate receptors	Reactome	2	8	0.195759	0.786573
Regulation of TP53 Degradation	Reactome	2	8	0.195759	0.786573
TNFR2 non-canonical NF-kB pathway	Reactome	2	8	0.195759	0.786573
Elastic fibre formation	Reactome	2	8	0.195759	0.786573
Activation of kainate receptors upon glutamate binding	Reactome	2	8	0.195759	0.786573
G beta:gamma signalling through PLC beta	Reactome	2	8	0.195759	0.786573
Glucagon-type ligand receptors	Reactome	2	8	0.195759	0.786573
Formation of ATP by chemiosmotic coupling	Reactome	2	8	0.195759	0.786573
Regulation of signaling by CBL	Reactome	2	8	0.195759	0.786573
Cellular response to heat stress	Reactome	2	8	0.195759	0.786573
Autodegradation of Cdh1 by Cdh1:APC/C	Reactome	2	8	0.195759	0.786573
Regulation of TP53 Expression and Degradation	Reactome	2	8	0.195759	0.786573
UCH proteinases	Reactome	2	8	0.195759	0.786573
Regulated Necrosis	Reactome	2	8	0.195759	0.786573
Inwardly rectifying K+ channels	Reactome	2	8	0.195759	0.786573
Regulation of necroptotic cell death	Reactome	2	8	0.195759	0.786573
Cristae formation	Reactome	2	8	0.195759	0.786573
Response to elevated platelet cytosolic Ca2+	Reactome	6	42	0.198406	0.786573
Tyrosine metabolism	KEGG PATHWAY	5	33	0.198414	0.786573
Glycolysis	Reactome	3	16	0.201279	0.786573
DNA Damage Recognition in GG-NER	Reactome	3	16	0.201279	0.786573
Neuronal System	Reactome	11	90	0.205836	0.786573
Membrane Trafficking	Reactome	19	170	0.209567	0.786573
Signaling by VEGF	Reactome	4	25	0.211555	0.786573
Extra-nuclear estrogen signaling	Reactome	4	25	0.211555	0.786573
Stimuli-sensing channels	Reactome	5	34	0.213393	0.786573
Metabolism of lipids	Reactome	17	151	0.217618	0.786573
Mitophagy - animal	KEGG PATHWAY	7	53	0.220155	0.786573
Signal Transduction	Reactome	59	590	0.221174	0.786573
One carbon pool by folate	KEGG PATHWAY	3	17	0.223357	0.786573
Terpenoid backbone biosynthesis	KEGG PATHWAY	3	17	0.223357	0.786573
Neurotransmitter release cycle	Reactome	3	17	0.223357	0.786573
Toll receptor signaling pathway	PANTHER	2	9	0.226959	0.786573
APC/C:Cdc20 mediated degradation of Cyclin B	Reactome	2	9	0.226959	0.786573
ADP signalling through P2Y purinoceptor 12	Reactome	2	9	0.226959	0.786573
MAPK targets/ Nuclear events mediated by MAP kinases	Reactome	2	9	0.226959	0.786573
APC/C:Cdc20 mediated degradation of Securin	Reactome	2	9	0.226959	0.786573
APC/C:Cdh1 mediated degradation of Cdc20 and other APC/C:Cdh1 targeted proteins in late mitosis/early G1	Reactome	2	9	0.226959	0.786573
Signaling by NOTCH1	Reactome	2	9	0.226959	0.786573
HS-GAG biosynthesis	Reactome	2	9	0.226959	0.786573
Arachidonic acid metabolism	Reactome	2	9	0.226959	0.786573
Arachidonic acid metabolism	KEGG PATHWAY	4	39	0.475217	0.786573
CDK-mediated phosphorylation and removal of Cdc6	Reactome	2	9	0.226959	0.786573
Activation of NF-kappaB in B cells	Reactome	2	9	0.226959	0.786573
Glycine, serine and threonine metabolism	KEGG PATHWAY	5	35	0.228715	0.786573
Steroid hormone biosynthesis	KEGG PATHWAY	5	35	0.228715	0.786573
SNARE interactions in vesicular transport	KEGG PATHWAY	4	26	0.229476	0.786573
Mucin type O-glycan biosynthesis	KEGG PATHWAY	4	26	0.229476	0.786573
mTOR signaling pathway	KEGG PATHWAY	14	124	0.242532	0.786573
Cell cycle	KEGG PATHWAY	12	104	0.243281	0.786573
Cell Cycle	Reactome	14	151	0.490263	0.786573
ABC transporters	KEGG PATHWAY	5	36	0.244343	0.786573
Metabolism of nucleotides	Reactome	5	36	0.244343	0.786573
GABA receptor activation	Reactome	3	18	0.245876	0.786573
Signaling by TGF-beta Receptor Complex	Reactome	3	18	0.245876	0.786573
Protein folding	Reactome	3	18	0.245876	0.786573
Cooperation of PDCL (PhLP1) and TRiC/CCT in G-protein beta folding	Reactome	3	18	0.245876	0.786573
Chaperonin-mediated protein folding	Reactome	3	18	0.245876	0.786573
Cell Cycle Checkpoints	Reactome	9	75	0.251129	0.786573
Calcium signaling pathway	KEGG PATHWAY	17	156	0.254365	0.786573
Synthesis and degradation of ketone bodies	KEGG PATHWAY	2	10	0.258463	0.786573
RHO GTPases activate PAKs	Reactome	2	10	0.258463	0.786573
ISG15 antiviral mechanism	Reactome	2	10	0.258463	0.786573
Regulation of complement cascades	Reactome	2	10	0.258463	0.786573
Mitochondrial biogenesis	Reactome	2	10	0.258463	0.786573
APC-Cdc20 mediated degradation of Nek2A	Reactome	2	10	0.258463	0.786573
Ion transport by P-type ATPases	Reactome	2	10	0.258463	0.786573
MET promotes cell motility	Reactome	2	10	0.258463	0.786573
G beta:gamma signalling through PI3Kgamma	Reactome	2	10	0.258463	0.786573
Interleukin-3, Interleukin-5 and GM-CSF signaling	Reactome	2	10	0.258463	0.786573
Inositol phosphate metabolism	Reactome	2	10	0.258463	0.786573
Inositol phosphate metabolism	KEGG PATHWAY	4	63	0.811297	0.876385
Organelle biogenesis and maintenance	Reactome	8	66	0.260708	0.786573
GPCR downstream signalling	Reactome	23	219	0.261354	0.786573
Autophagy - animal	KEGG PATHWAY	12	106	0.261752	0.786573
Vesicle-mediated transport	Reactome	19	178	0.264816	0.786573
Fcgamma receptor (FCGR) dependent phagocytosis	Reactome	4	28	0.26633	0.786573
Wnt signaling pathway	PANTHER	6	47	0.267091	0.786573
Wnt signaling pathway	KEGG PATHWAY	12	120	0.400774	0.786573
Signaling by Rho GTPases	Reactome	14	127	0.267963	0.786573
TP53 Regulates Metabolic Genes	Reactome	3	19	0.268723	0.786573
ESR-mediated signaling	Reactome	8	67	0.272684	0.786573
C-type lectin receptor signaling pathway	KEGG PATHWAY	9	77	0.273316	0.786573
Apelin signaling pathway	KEGG PATHWAY	12	108	0.280683	0.786573
Intra-Golgi and retrograde Golgi-to-ER traffic	Reactome	6	48	0.281511	0.786573
Carbon metabolism	KEGG PATHWAY	11	98	0.282378	0.786573
Regulation of actin cytoskeleton	KEGG PATHWAY	18	170	0.282388	0.786573
Cargo recognition for clathrin-mediated endocytosis	Reactome	4	29	0.285147	0.786573
Signaling by GPCR	Reactome	23	223	0.287754	0.786573
Downstream signaling events of B Cell Receptor (BCR)	Reactome	2	11	0.290011	0.786573
Apoptotic cleavage of cellular proteins	Reactome	2	11	0.290011	0.786573
TCR signaling	Reactome	2	11	0.290011	0.786573
Thromboxane signalling through TP receptor	Reactome	2	11	0.290011	0.786573
Nucleobase catabolism	Reactome	2	11	0.290011	0.786573
Nucleotide-like (purinergic) receptors	Reactome	2	11	0.290011	0.786573
Regulation of mitotic cell cycle	Reactome	2	11	0.290011	0.786573
APC/C:Cdc20 mediated degradation of mitotic proteins	Reactome	2	11	0.290011	0.786573
Cdc20:Phospho-APC/C mediated degradation of Cyclin A	Reactome	2	11	0.290011	0.786573
APC/C-mediated degradation of cell cycle proteins	Reactome	2	11	0.290011	0.786573
Intra-Golgi traffic	Reactome	2	11	0.290011	0.786573
APC:Cdc20 mediated degradation of cell cycle proteins prior to satisfation of the cell cycle checkpoint	Reactome	2	11	0.290011	0.786573
Antiviral mechanism by IFN-stimulated genes	Reactome	2	11	0.290011	0.786573
Termination of translesion DNA synthesis	Reactome	2	11	0.290011	0.786573
Activation of APC/C and APC/C:Cdc20 mediated degradation of mitotic proteins	Reactome	2	11	0.290011	0.786573
MAP kinase activation	Reactome	3	20	0.291793	0.786573
Toll Like Receptor 3 (TLR3) Cascade	Reactome	3	20	0.291793	0.786573
Toll Like Receptor 10 (TLR10) Cascade	Reactome	3	20	0.291793	0.786573
Toll Like Receptor 5 (TLR5) Cascade	Reactome	3	20	0.291793	0.786573
Interleukin-17 signaling	Reactome	3	20	0.291793	0.786573
Class A/1 (Rhodopsin-like receptors)	Reactome	11	100	0.302749	0.786573
Rho GTPase cycle	Reactome	4	30	0.304147	0.786573
Cysteine and methionine metabolism	KEGG PATHWAY	5	40	0.30918	0.786573
Adherens junction	KEGG PATHWAY	7	60	0.310668	0.786573
Parkinson disease	PANTHER	3	21	0.314986	0.786573
MyD88 dependent cascade initiated on endosome	Reactome	3	21	0.314986	0.786573
TRAF6 mediated induction of NFkB and MAP kinases upon TLR7/8 or 9 activation	Reactome	3	21	0.314986	0.786573
Formation of the ternary complex, and subsequently, the 43S complex	Reactome	3	21	0.314986	0.786573
Toll Like Receptor TLR6:TLR2 Cascade	Reactome	3	21	0.314986	0.786573
MyD88:MAL(TIRAP) cascade initiated on plasma membrane	Reactome	3	21	0.314986	0.786573
TRIF(TICAM1)-mediated TLR4 signaling	Reactome	3	21	0.314986	0.786573
Toll Like Receptor TLR1:TLR2 Cascade	Reactome	3	21	0.314986	0.786573
Toll Like Receptor 7/8 (TLR7/8) Cascade	Reactome	3	21	0.314986	0.786573
Toll Like Receptor 9 (TLR9) Cascade	Reactome	3	21	0.314986	0.786573
Toll Like Receptor 2 (TLR2) Cascade	Reactome	3	21	0.314986	0.786573
MyD88-independent TLR4 cascade	Reactome	3	21	0.314986	0.786573
Peroxisomal protein import	Reactome	3	21	0.314986	0.786573
Signaling by Nuclear Receptors	Reactome	9	81	0.319222	0.786573
B cell activation	PANTHER	2	12	0.321383	0.786573
Activation of GABAB receptors	Reactome	2	12	0.321383	0.786573
GABA B receptor activation	Reactome	2	12	0.321383	0.786573
Deactivation of the beta-catenin transactivating complex	Reactome	2	12	0.321383	0.786573
Interleukin-7 signaling	Reactome	2	12	0.321383	0.786573
Transcriptional regulation by RUNX3	Reactome	2	12	0.321383	0.786573
Interleukin-2 family signaling	Reactome	2	12	0.321383	0.786573
Endosomal Sorting Complex Required For Transport (ESCRT)	Reactome	2	12	0.321383	0.786573
Transcriptional activity of SMAD2/SMAD3:SMAD4 heterotrimer	Reactome	2	12	0.321383	0.786573
Degradation of beta-catenin by the destruction complex	Reactome	2	12	0.321383	0.786573
RNA Polymerase III Transcription Initiation From Type 3 Promoter	Reactome	2	12	0.321383	0.786573
RNA Polymerase III Transcription Initiation From Type 1 Promoter	Reactome	1	8	0.537701	0.786573
RNA Polymerase III Transcription Initiation From Type 2 Promoter	Reactome	1	8	0.537701	0.786573
RNA Polymerase III Transcription Initiation	Reactome	2	12	0.321383	0.786573
RNA Polymerase III Transcription	Reactome	2	12	0.321383	0.786573
Drug metabolism - cytochrome P450	KEGG PATHWAY	4	31	0.323277	0.786573
Ub-specific processing proteases	Reactome	4	31	0.323277	0.786573
Transport of inorganic cations/anions and amino acids/oligopeptides	Reactome	4	31	0.323277	0.786573
Drug metabolism - other enzymes	KEGG PATHWAY	6	51	0.325676	0.786573
mRNA Splicing - Major Pathway	Reactome	6	51	0.325676	0.786573
Mannose type O-glycan biosynthesis	KEGG PATHWAY	3	22	0.338212	0.786573
Propanoate metabolism	KEGG PATHWAY	4	32	0.342482	0.786573
Phospholipid metabolism	Reactome	5	42	0.342486	0.786573
2-Oxocarboxylic acid metabolism	KEGG PATHWAY	2	13	0.352396	0.786573
Regulation of TP53 Activity	Reactome	2	13	0.352396	0.786573
Senescence-Associated Secretory Phenotype (SASP)	Reactome	2	13	0.352396	0.786573
Chemokine receptors bind chemokines	Reactome	2	13	0.352396	0.786573
RLR (RIG-like receptor) mediated induction of IFN alpha/beta	Reactome	2	13	0.352396	0.786573
RET signaling	Reactome	2	13	0.352396	0.786573
GPVI-mediated activation cascade	Reactome	2	13	0.352396	0.786573
Separation of Sister Chromatids	Reactome	6	53	0.355624	0.786573
Neuroactive ligand-receptor interaction	KEGG PATHWAY	28	287	0.358594	0.786573
Mitotic Spindle Checkpoint	Reactome	5	43	0.35924	0.786573
Fatty acid elongation	KEGG PATHWAY	3	23	0.361386	0.786573
Costimulation by the CD28 family	Reactome	3	23	0.361386	0.786573
Glycerophospholipid biosynthesis	Reactome	3	23	0.361386	0.786573
RAB GEFs exchange GTP for GDP on RABs	Reactome	3	23	0.361386	0.786573
Beta-catenin independent WNT signaling	Reactome	3	23	0.361386	0.786573
Ribosomal scanning and start codon recognition	Reactome	3	23	0.361386	0.786573
Metabolism of xenobiotics by cytochrome P450	KEGG PATHWAY	4	33	0.361715	0.786573
Neurotransmitter receptors and postsynaptic signal transmission	Reactome	4	33	0.361715	0.786573
Potassium Channels	Reactome	4	33	0.361715	0.786573
Cell Cycle, Mitotic	Reactome	14	138	0.367546	0.786573
mRNA Splicing	Reactome	6	54	0.370676	0.786573
Mitotic Metaphase and Anaphase	Reactome	6	54	0.370676	0.786573
Mitotic Anaphase	Reactome	6	54	0.370676	0.786573
Fanconi anemia pathway	KEGG PATHWAY	5	44	0.376017	0.786573
Fanconi Anemia Pathway	Reactome	1	11	0.642578	0.802558
Extracellular matrix organization	Reactome	5	44	0.376017	0.786573
Glycosphingolipid biosynthesis - ganglio series	KEGG PATHWAY	2	14	0.382896	0.786573
G alpha (12/13) signalling events	Reactome	2	14	0.382896	0.786573
p75 NTR receptor-mediated signalling	Reactome	2	14	0.382896	0.786573
Thrombin signalling through proteinase activated receptors (PARs)	Reactome	2	14	0.382896	0.786573
Cell death signalling via NRAGE, NRIF and NADE	Reactome	2	14	0.382896	0.786573
CD28 co-stimulation	Reactome	2	14	0.382896	0.786573
Butanoate metabolism	KEGG PATHWAY	3	24	0.384431	0.786573
Opioid Signalling	Reactome	3	24	0.384431	0.786573
Glycerolipid metabolism	KEGG PATHWAY	6	55	0.385749	0.786573
Metabolism of amino acids and derivatives	Reactome	6	55	0.385749	0.786573
RHO GTPases Activate Formins	Reactome	5	45	0.392786	0.786573
Metabolism	Reactome	46	489	0.393753	0.786573
Integrin signalling pathway	PANTHER	4	35	0.400074	0.786573
Cilium Assembly	Reactome	6	56	0.40082	0.786573
Histamine H2 receptor mediated signaling pathway	PANTHER	1	5	0.402085	0.786573
p38 MAPK pathway	PANTHER	1	5	0.402085	0.786573
Dopamine receptor mediated signaling pathway	PANTHER	1	5	0.402085	0.786573
FBXL7 down-regulates AURKA during mitotic entry and in early mitosis	Reactome	1	5	0.402085	0.786573
Cyclin E associated events during G1/S transition	Reactome	1	5	0.402085	0.786573
NOTCH1 Intracellular Domain Regulates Transcription	Reactome	1	5	0.402085	0.786573
De novo synthesis of IMP	Reactome	1	5	0.402085	0.786573
WNT5A-dependent internalization of FZD2, FZD5 and ROR2	Reactome	1	5	0.402085	0.786573
Peptide hormone biosynthesis	Reactome	1	5	0.402085	0.786573
CD209 (DC-SIGN) signaling	Reactome	1	5	0.402085	0.786573
Regulation of PTEN stability and activity	Reactome	1	5	0.402085	0.786573
p53-Dependent G1/S DNA damage checkpoint	Reactome	1	5	0.402085	0.786573
Spry regulation of FGF signaling	Reactome	1	5	0.402085	0.786573
Digestion and absorption	Reactome	1	5	0.402085	0.786573
Telomere Maintenance	Reactome	1	5	0.402085	0.786573
Downregulation of ERBB2 signaling	Reactome	1	5	0.402085	0.786573
Telomere C-strand (Lagging Strand) Synthesis	Reactome	1	5	0.402085	0.786573
Tandem pore domain potassium channels	Reactome	1	5	0.402085	0.786573
p53-Dependent G1 DNA Damage Response	Reactome	1	5	0.402085	0.786573
RUNX3 regulates NOTCH signaling	Reactome	1	5	0.402085	0.786573
Activated NOTCH1 Transmits Signal to the Nucleus	Reactome	1	5	0.402085	0.786573
SCF(Skp2)-mediated degradation of p27/p21	Reactome	1	5	0.402085	0.786573
Acyl chain remodelling of PS	Reactome	1	5	0.402085	0.786573
Synthesis of PIPs at the early endosome membrane	Reactome	1	5	0.402085	0.786573
Interleukin-6 signaling	Reactome	1	5	0.402085	0.786573
Phase 4 - resting membrane potential	Reactome	1	5	0.402085	0.786573
Negative Regulation of MDA5 signaling	Reactome	1	5	0.402085	0.786573
Interleukin-20 family signaling	Reactome	1	5	0.402085	0.786573
Extension of Telomeres	Reactome	1	5	0.402085	0.786573
Chromosome Maintenance	Reactome	1	5	0.402085	0.786573
Cell-extracellular matrix interactions	Reactome	1	5	0.402085	0.786573
Signaling by NTRK2 (TRKB)	Reactome	1	5	0.402085	0.786573
Pentose phosphate pathway	Reactome	1	5	0.402085	0.786573
Pentose phosphate pathway	KEGG PATHWAY	1	24	0.882865	0.911556
RNA Polymerase II Transcription Termination	Reactome	3	25	0.407276	0.786573
Cap-dependent Translation Initiation	Reactome	3	25	0.407276	0.786573
Eukaryotic Translation Initiation	Reactome	3	25	0.407276	0.786573
Steroid biosynthesis	KEGG PATHWAY	2	15	0.412759	0.786573
Sphingolipid de novo biosynthesis	Reactome	2	15	0.412759	0.786573
Interleukin-1 family signaling	Reactome	2	15	0.412759	0.786573
Apoptotic execution phase	Reactome	2	15	0.412759	0.786573
C-type lectin receptors (CLRs)	Reactome	2	15	0.412759	0.786573
Ether lipid metabolism	KEGG PATHWAY	4	36	0.419113	0.786573
Amplification of signal from the kinetochores	Reactome	4	36	0.419113	0.786573
Amplification of signal from unattached kinetochores via a MAD2 inhibitory signal	Reactome	4	36	0.419113	0.786573
Cytokine-cytokine receptor interaction	KEGG PATHWAY	16	166	0.426204	0.786573
Metabolic pathways	KEGG PATHWAY	105	1148	0.427375	0.786573
Citrate cycle (TCA cycle)	KEGG PATHWAY	3	26	0.429859	0.786573
Adrenergic signaling in cardiomyocytes	KEGG PATHWAY	11	112	0.430249	0.786573
Aminoacyl-tRNA biosynthesis	KEGG PATHWAY	4	37	0.438008	0.786573
Arginine and proline metabolism	KEGG PATHWAY	4	37	0.438008	0.786573
DNA repair	Reactome	4	37	0.438008	0.786573
DNA Repair	Reactome	5	91	0.90417	0.926684
RHO GTPase Effectors	Reactome	10	102	0.439897	0.786573
Arginine biosynthesis	KEGG PATHWAY	2	16	0.441884	0.786573
Translesion synthesis by Y family DNA polymerases bypasses lesions on DNA template	Reactome	2	16	0.441884	0.786573
Peptide ligand-binding receptors	Reactome	5	48	0.442754	0.786573
Signaling by WNT	Reactome	6	59	0.445812	0.786573
Glycerophospholipid metabolism	KEGG PATHWAY	8	81	0.449371	0.786573
5HT4 type receptor mediated signaling pathway	PANTHER	1	6	0.451214	0.786573
5HT1 type receptor mediated signaling pathway	PANTHER	1	6	0.451214	0.786573
Interferon-gamma signaling pathway	PANTHER	1	6	0.451214	0.786573
p53 pathway feedback loops 2	PANTHER	1	6	0.451214	0.786573
Beta3 adrenergic receptor signaling pathway	PANTHER	1	6	0.451214	0.786573
Circadian clock system	PANTHER	1	6	0.451214	0.786573
Opioid proenkephalin pathway	PANTHER	1	6	0.451214	0.786573
Opioid proopiomelanocortin pathway	PANTHER	1	6	0.451214	0.786573
Heterotrimeric G-protein signaling pathway-rod outer segment phototransduction	PANTHER	1	6	0.451214	0.786573
Removal of the Flap Intermediate	Reactome	1	6	0.451214	0.786573
PCP/CE pathway	Reactome	1	6	0.451214	0.786573
Signalling to RAS	Reactome	1	6	0.451214	0.786573
Hedgehog 'on' state	Reactome	1	6	0.451214	0.786573
Processive synthesis on the lagging strand	Reactome	1	6	0.451214	0.786573
Recycling of bile acids and salts	Reactome	1	6	0.451214	0.786573
Gap-filling DNA repair synthesis and ligation in GG-NER	Reactome	1	6	0.451214	0.786573
Notch-HLH transcription pathway	Reactome	1	6	0.451214	0.786573
Interleukin receptor SHC signaling	Reactome	1	6	0.451214	0.786573
DNA damage bypass	Reactome	1	6	0.451214	0.786573
DNA Damage Bypass	Reactome	2	20	0.549655	0.794767
MAP3K8 (TPL2)-dependent MAPK1/3 activation	Reactome	1	6	0.451214	0.786573
Regulation of RUNX2 expression and activity	Reactome	1	6	0.451214	0.786573
Oxygen-dependent proline hydroxylation of Hypoxia-inducible Factor Alpha	Reactome	1	6	0.451214	0.786573
ATM mediated phosphorylation of repair proteins	Reactome	1	6	0.451214	0.786573
Pyrimidine salvage	Reactome	1	6	0.451214	0.786573
A tetrasaccharide linker sequence is required for GAG synthesis	Reactome	1	6	0.451214	0.786573
G1/S DNA Damage Checkpoints	Reactome	1	6	0.451214	0.786573
Interleukin-6 family signaling	Reactome	1	6	0.451214	0.786573
SLBP independent Processing of Histone Pre-mRNAs	Reactome	1	6	0.451214	0.786573
BBSome-mediated cargo-targeting to cilium	Reactome	1	6	0.451214	0.786573
G2/M Checkpoints	Reactome	3	27	0.452124	0.786573
Toll Like Receptor 4 (TLR4) Cascade	Reactome	3	27	0.452124	0.786573
Signaling by Receptor Tyrosine Kinases	Reactome	12	125	0.452148	0.786573
Amino sugar and nucleotide sugar metabolism	KEGG PATHWAY	4	38	0.45672	0.786573
FoxO signaling pathway	KEGG PATHWAY	11	115	0.462474	0.786573
Complement Cascade	Reactome	2	17	0.470191	0.786573
Cell junction organization	Reactome	2	17	0.470191	0.786573
Signaling by the B Cell Receptor (BCR)	Reactome	2	17	0.470191	0.786573
M Phase	Reactome	10	105	0.473705	0.786573
Cardiac conduction	Reactome	3	28	0.474021	0.786573
Rab regulation of trafficking	Reactome	3	28	0.474021	0.786573
RNA degradation	KEGG PATHWAY	6	61	0.475421	0.786573
Necroptosis	KEGG PATHWAY	11	117	0.483811	0.786573
Transcriptional Regulation by TP53	Reactome	6	62	0.490056	0.786573
Innate Immune System	Reactome	27	296	0.491421	0.786573
beta-Alanine metabolism	KEGG PATHWAY	3	29	0.495506	0.786573
Sphingolipid metabolism	Reactome	3	29	0.495506	0.786573
Sphingolipid metabolism	KEGG PATHWAY	4	42	0.529131	0.786573
Opioid prodynorphin pathway	PANTHER	1	7	0.496309	0.786573
PI3 kinase pathway	PANTHER	1	7	0.496309	0.786573
Beta2 adrenergic receptor signaling pathway	PANTHER	1	7	0.496309	0.786573
Enkephalin release	PANTHER	1	7	0.496309	0.786573
GABA-B receptor II signaling	PANTHER	1	7	0.496309	0.786573
Insulin/IGF pathway-mitogen activated protein kinase kinase/MAP kinase cascade	PANTHER	1	7	0.496309	0.786573
Beta1 adrenergic receptor signaling pathway	PANTHER	1	7	0.496309	0.786573
Vitamin B6 metabolism	KEGG PATHWAY	1	7	0.496309	0.786573
ATM mediated response to DNA double-strand break	Reactome	1	7	0.496309	0.786573
Translesion synthesis by REV1	Reactome	1	7	0.496309	0.786573
Regulation of FZD by ubiquitination	Reactome	1	7	0.496309	0.786573
L1CAM interactions	Reactome	1	7	0.496309	0.786573
FCERI mediated NF-kB activation	Reactome	1	7	0.496309	0.786573
Negative regulation of FGFR3 signaling	Reactome	1	7	0.496309	0.786573
Translesion synthesis by POLI	Reactome	1	7	0.496309	0.786573
Phosphorylation of the APC/C	Reactome	1	7	0.496309	0.786573
P2Y receptors	Reactome	1	7	0.496309	0.786573
FCERI mediated Ca+2 mobilization	Reactome	1	7	0.496309	0.786573
Nuclear Events (kinase and transcription factor activation)	Reactome	1	7	0.496309	0.786573
Cyclin A:Cdk2-associated events at S phase entry	Reactome	1	7	0.496309	0.786573
Negative regulation of FGFR2 signaling	Reactome	1	7	0.496309	0.786573
SLBP Dependent Processing of Replication-Dependent Histone Pre-mRNAs	Reactome	1	7	0.496309	0.786573
Lagging Strand Synthesis	Reactome	1	7	0.496309	0.786573
DNA strand elongation	Reactome	1	7	0.496309	0.786573
Nucleotide-binding domain, leucine rich repeat containing receptor (NLR) signaling pathways	Reactome	1	7	0.496309	0.786573
RAF activation	Reactome	1	7	0.496309	0.786573
SUMOylation of transcription factors	Reactome	1	7	0.496309	0.786573
Ovarian tumor domain proteases	Reactome	1	7	0.496309	0.786573
Sulfur amino acid metabolism	Reactome	1	7	0.496309	0.786573
Mitochondrial Fatty Acid Beta-Oxidation	Reactome	1	7	0.496309	0.786573
Nicotinic acetylcholine receptor signaling pathway	PANTHER	2	18	0.497617	0.786573
Glycosphingolipid biosynthesis - lacto and neolacto series	KEGG PATHWAY	2	18	0.497617	0.786573
alpha-Linolenic acid metabolism	KEGG PATHWAY	2	18	0.497617	0.786573
RHO GTPases Activate WASPs and WAVEs	Reactome	2	18	0.497617	0.786573
GnRH signaling pathway	KEGG PATHWAY	7	74	0.501983	0.786573
Mitotic Prometaphase	Reactome	6	63	0.504556	0.786573
Estrogen-dependent gene expression	Reactome	4	41	0.511449	0.786573
Programmed Cell Death	Reactome	3	30	0.516542	0.786573
Anchoring of the basal body to the plasma membrane	Reactome	3	30	0.516542	0.786573
Ca2+ pathway	Reactome	2	19	0.524116	0.786573
PI Metabolism	Reactome	2	19	0.524116	0.786573
mRNA 3'-end processing	Reactome	2	19	0.524116	0.786573
Purine metabolism	KEGG PATHWAY	10	110	0.529018	0.786573
Purine metabolism	Reactome	1	8	0.537701	0.786573
Autophagy	Reactome	4	42	0.529131	0.786573
mRNA surveillance pathway	KEGG PATHWAY	6	65	0.533088	0.786573
Salmonella infection	KEGG PATHWAY	6	65	0.533088	0.786573
Retinol metabolism	KEGG PATHWAY	3	31	0.537096	0.786573
5HT2 type receptor mediated signaling pathway	PANTHER	1	8	0.537701	0.786573
Thyrotropin-releasing hormone receptor signaling pathway	PANTHER	1	8	0.537701	0.786573
Angiotensin II-stimulated signaling through G proteins and beta-arrestin	PANTHER	1	8	0.537701	0.786573
Histamine H1 receptor mediated signaling pathway	PANTHER	1	8	0.537701	0.786573
Oxytocin receptor mediated signaling pathway	PANTHER	1	8	0.537701	0.786573
Cortocotropin releasing factor receptor signaling pathway	PANTHER	1	8	0.537701	0.786573
General transcription regulation	PANTHER	1	8	0.537701	0.786573
Ubiquinone and other terpenoid-quinone biosynthesis	KEGG PATHWAY	1	8	0.537701	0.786573
Translesion synthesis by POLK	Reactome	1	8	0.537701	0.786573
TAK1 activates NFkB by phosphorylation and activation of IKKs complex	Reactome	1	8	0.537701	0.786573
Transcriptional regulation by RUNX2	Reactome	1	8	0.537701	0.786573
Ephrin signaling	Reactome	1	8	0.537701	0.786573
Resolution of D-loop Structures through Holliday Junction Intermediates	Reactome	1	8	0.537701	0.786573
ER-Phagosome pathway	Reactome	1	8	0.537701	0.786573
Common Pathway of Fibrin Clot Formation	Reactome	1	8	0.537701	0.786573
Surfactant metabolism	Reactome	1	8	0.537701	0.786573
Metabolism of steroid hormones	Reactome	1	8	0.537701	0.786573
Resolution of D-Loop Structures	Reactome	1	8	0.537701	0.786573
TP53 regulates transcription of additional cell cycle genes whose exact role in the p53 pathway remain uncertain	Reactome	1	8	0.537701	0.786573
Synthesis of active ubiquitin: roles of E1 and E2 enzymes	Reactome	1	8	0.537701	0.786573
Conversion from APC/C:Cdc20 to APC/C:Cdh1 in late anaphase	Reactome	1	8	0.537701	0.786573
DNA replication and repair	Reactome	4	43	0.546493	0.794767
Porphyrin and chlorophyll metabolism	KEGG PATHWAY	2	20	0.549655	0.794767
HDR through Homologous Recombination (HRR)	Reactome	2	20	0.549655	0.794767
Formation of TC-NER Pre-Incision Complex	Reactome	2	20	0.549655	0.794767
Peptide hormone metabolism	Reactome	2	20	0.549655	0.794767
Toll-like receptor signaling pathway	KEGG PATHWAY	7	78	0.554224	0.794767
Alanine, aspartate and glutamate metabolism	KEGG PATHWAY	3	32	0.557141	0.794767
Macroautophagy	Reactome	3	32	0.557141	0.794767
Global Genome Nucleotide Excision Repair (GG-NER)	Reactome	3	32	0.557141	0.794767
N-Glycan biosynthesis	KEGG PATHWAY	4	44	0.563516	0.794767
Deubiquitination	Reactome	5	56	0.569249	0.794767
Linoleic acid metabolism	KEGG PATHWAY	2	21	0.574213	0.794767
RNA polymerase	KEGG PATHWAY	2	21	0.574213	0.794767
Cell-Cell communication	Reactome	2	21	0.574213	0.794767
HDR through Homologous Recombination (HRR) or Single Strand Annealing (SSA)	Reactome	2	21	0.574213	0.794767
Metabotropic glutamate receptor group III pathway	PANTHER	1	9	0.575695	0.794767
Ascorbate and aldarate metabolism	KEGG PATHWAY	1	9	0.575695	0.794767
Erythrocytes take up carbon dioxide and release oxygen	Reactome	1	9	0.575695	0.794767
Nucleotide salvage	Reactome	1	9	0.575695	0.794767
Translesion Synthesis by POLH	Reactome	1	9	0.575695	0.794767
Platelet Aggregation (Plug Formation)	Reactome	1	9	0.575695	0.794767
VEGFR2 mediated vascular permeability	Reactome	1	9	0.575695	0.794767
TRP channels	Reactome	1	9	0.575695	0.794767
Inactivation of APC/C via direct inhibition of the APC/C complex	Reactome	1	9	0.575695	0.794767
Inhibition of the proteolytic activity of APC/C required for the onset of anaphase by mitotic spindle checkpoint components	Reactome	1	9	0.575695	0.794767
EGFR downregulation	Reactome	1	9	0.575695	0.794767
Phase 0 - rapid depolarisation	Reactome	1	9	0.575695	0.794767
FGFR2 alternative splicing	Reactome	1	9	0.575695	0.794767
Sialic acid metabolism	Reactome	1	9	0.575695	0.794767
NFkB activation mediated by RIP1 complexed with activated TLR3	Reactome	1	9	0.575695	0.794767
Lysosome Vesicle Biogenesis	Reactome	1	9	0.575695	0.794767
O2/CO2 exchange in erythrocytes	Reactome	1	9	0.575695	0.794767
TBC/RABGAPs	Reactome	1	9	0.575695	0.794767
Ion homeostasis	Reactome	1	9	0.575695	0.794767
CTLA4 inhibitory signaling	Reactome	1	9	0.575695	0.794767
TRAF6 mediated NF-kB activation	Reactome	1	9	0.575695	0.794767
Respiratory electron transport, ATP synthesis by chemiosmotic coupling, and heat production by uncoupling proteins.	Reactome	3	33	0.576656	0.794767
Metabolism of steroids	Reactome	3	33	0.576656	0.794767
Oxidative Stress Induced Senescence	Reactome	3	33	0.576656	0.794767
Nucleotide Excision Repair	Reactome	4	45	0.580183	0.797792
Nucleotide excision repair	KEGG PATHWAY	2	36	0.830894	0.887041
Adaptive Immune System	Reactome	15	173	0.585852	0.797792
Basal transcription factors	KEGG PATHWAY	3	34	0.595621	0.797792
Post-translational protein phosphorylation	Reactome	3	34	0.595621	0.797792
Toll-like Receptor Cascades	Reactome	3	34	0.595621	0.797792
Resolution of Sister Chromatid Cohesion	Reactome	4	46	0.596478	0.797792
Heterotrimeric G-protein signaling pathway-Gi alpha and Gs alpha mediated pathway	PANTHER	2	22	0.597779	0.797792
EPHB-mediated forward signaling	Reactome	2	22	0.597779	0.797792
Integration of energy metabolism	Reactome	2	22	0.597779	0.797792
Death Receptor Signalling	Reactome	2	22	0.597779	0.797792
Recruitment of NuMA to mitotic centrosomes	Reactome	2	22	0.597779	0.797792
PPAR signaling pathway	KEGG PATHWAY	5	58	0.598519	0.797792
Muscarinic acetylcholine receptor 2 and 4 signaling pathway	PANTHER	1	10	0.610569	0.797792
Muscarinic acetylcholine receptor 1 and 3 signaling pathway	PANTHER	1	10	0.610569	0.797792
Metabotropic glutamate receptor group II pathway	PANTHER	1	10	0.610569	0.797792
Alzheimer disease-amyloid secretase pathway	PANTHER	1	10	0.610569	0.797792
Negative regulation of MAPK pathway	Reactome	1	10	0.610569	0.797792
Nucleotide metabolism	Reactome	1	10	0.610569	0.797792
RUNX1 regulates transcription of genes involved in differentiation of HSCs	Reactome	1	10	0.610569	0.797792
Antigen processing-Cross presentation	Reactome	1	10	0.610569	0.797792
CD28 dependent PI3K/Akt signaling	Reactome	1	10	0.610569	0.797792
Downstream signal transduction	Reactome	1	10	0.610569	0.797792
MAPK6/MAPK4 signaling	Reactome	1	10	0.610569	0.797792
Glucose metabolism	Reactome	1	10	0.610569	0.797792
Formation of Fibrin Clot (Clotting Cascade)	Reactome	1	10	0.610569	0.797792
Signalling to ERKs	Reactome	1	10	0.610569	0.797792
E3 ubiquitin ligases ubiquitinate target proteins	Reactome	1	10	0.610569	0.797792
Energy dependent regulation of mTOR by LKB1-AMPK	Reactome	1	10	0.610569	0.797792
Regulation of APC/C activators between G1/S and early anaphase	Reactome	1	10	0.610569	0.797792
HDR through Single Strand Annealing (SSA)	Reactome	1	10	0.610569	0.797792
CLEC7A (Dectin-1) signaling	Reactome	1	10	0.610569	0.797792
Downstream TCR signaling	Reactome	1	10	0.610569	0.797792
Chaperone Mediated Autophagy	Reactome	1	10	0.610569	0.797792
Cellular response to hypoxia	Reactome	1	10	0.610569	0.797792
Muscle contraction	Reactome	3	35	0.614024	0.799135
Nonsense-Mediated Decay (NMD)	Reactome	3	35	0.614024	0.799135
Nonsense Mediated Decay (NMD) enhanced by the Exon Junction Complex (EJC)	Reactome	3	35	0.614024	0.799135
Protein localization	Reactome	3	35	0.614024	0.799135
Regulation of Insulin-like Growth Factor (IGF) transport and uptake by Insulin-like Growth Factor Binding Proteins (IGFBPs)	Reactome	3	35	0.614024	0.799135
Homology Directed Repair	Reactome	2	23	0.62035	0.802468
Recruitment of mitotic centrosome proteins and complexes	Reactome	2	23	0.62035	0.802468
Centrosome maturation	Reactome	2	23	0.62035	0.802468
Processing of Capped Intron-Containing Pre-mRNA	Reactome	6	72	0.62675	0.802558
Influenza A	KEGG PATHWAY	10	120	0.632627	0.802558
Metabolism of carbohydrates	Reactome	5	61	0.64024	0.802558
O-linked glycosylation	Reactome	2	24	0.641931	0.802558
Signaling by FGFR2	Reactome	2	24	0.641931	0.802558
Nuclear Receptor transcription pathway	Reactome	1	11	0.642578	0.802558
Antigen Presentation: Folding, assembly and peptide loading of class I MHC	Reactome	1	11	0.642578	0.802558
Recognition of DNA damage by PCNA-containing replication complex	Reactome	1	11	0.642578	0.802558
Signaling by ERBB2	Reactome	1	11	0.642578	0.802558
Cholesterol biosynthesis	Reactome	1	11	0.642578	0.802558
Signaling by SCF-KIT	Reactome	1	11	0.642578	0.802558
Signaling by ERBB4	Reactome	1	11	0.642578	0.802558
Glycosaminoglycan metabolism	Reactome	3	37	0.649102	0.809589
MAPK family signaling cascades	Reactome	4	50	0.657726	0.812904
Interferon Signaling	Reactome	2	25	0.662531	0.812904
Transcription regulation by bZIP transcription factor	PANTHER	1	12	0.671959	0.812904
Selenocompound metabolism	KEGG PATHWAY	1	12	0.671959	0.812904
Glycosaminoglycan biosynthesis - keratan sulfate	KEGG PATHWAY	1	12	0.671959	0.812904
Signaling by FGFR3	Reactome	1	12	0.671959	0.812904
Regulation of insulin secretion	Reactome	1	12	0.671959	0.812904
Plasma lipoprotein assembly, remodeling, and clearance	Reactome	1	12	0.671959	0.812904
NRAGE signals death through JNK	Reactome	1	12	0.671959	0.812904
Bile acid and bile salt metabolism	Reactome	1	12	0.671959	0.812904
Interleukin-1 signaling	Reactome	1	12	0.671959	0.812904
Adherens junctions interactions	Reactome	1	12	0.671959	0.812904
Homologous recombination repair (HRR) of replication-independent double-strand breaks	Reactome	1	12	0.671959	0.812904
Presynaptic phase of homologous DNA pairing and strand exchange	Reactome	1	12	0.671959	0.812904
Collagen biosynthesis and modifying enzymes	Reactome	1	12	0.671959	0.812904
Nuclear Pore Complex (NPC) Disassembly	Reactome	1	12	0.671959	0.812904
Synthesis of PIPs at the plasma membrane	Reactome	1	12	0.671959	0.812904
Cell-cell junction organization	Reactome	1	12	0.671959	0.812904
Cytokine Signaling in Immune system	Reactome	10	125	0.679611	0.820193
Cadherin signaling pathway	PANTHER	2	26	0.682166	0.820193
G alpha (q) signalling events	Reactome	7	89	0.68332	0.820193
Metabolism of RNA	Reactome	12	151	0.696051	0.820193
Glutathione metabolism	KEGG PATHWAY	3	40	0.697345	0.820193
Mitotic G2-G2/M phases	Reactome	3	40	0.697345	0.820193
G2/M Transition	Reactome	3	40	0.697345	0.820193
RAF/MAP kinase cascade	Reactome	3	40	0.697345	0.820193
MAPK1/MAPK3 signaling	Reactome	3	40	0.697345	0.820193
Glycosaminoglycan biosynthesis - chondroitin sulfate / dermatan sulfate	KEGG PATHWAY	1	13	0.698926	0.820193
Metalloprotease DUBs	Reactome	1	13	0.698926	0.820193
Glycosphingolipid metabolism	Reactome	1	13	0.698926	0.820193
TP53 Regulates Transcription of Cell Cycle Genes	Reactome	1	13	0.698926	0.820193
Cargo concentration in the ER	Reactome	1	13	0.698926	0.820193
Formation of Incision Complex in GG-NER	Reactome	1	13	0.698926	0.820193
Collagen formation	Reactome	1	13	0.698926	0.820193
mTOR signalling	Reactome	1	13	0.698926	0.820193
Processing of Capped Intronless Pre-mRNA	Reactome	1	13	0.698926	0.820193
Regulation of PLK1 Activity at G2/M Transition	Reactome	2	27	0.700855	0.820193
Signaling by NTRKs	Reactome	2	27	0.700855	0.820193
TCF dependent signaling in response to WNT	Reactome	2	27	0.700855	0.820193
Cell adhesion molecules (CAMs)	KEGG PATHWAY	7	91	0.704037	0.823385
Ubiquitin mediated proteolysis	KEGG PATHWAY	9	116	0.707815	0.827536
Notch signaling pathway	KEGG PATHWAY	3	41	0.712263	0.829744
Axon guidance	Reactome	4	54	0.712379	0.829744
Starch and sucrose metabolism	KEGG PATHWAY	2	28	0.718622	0.829744
Transcription-Coupled Nucleotide Excision Repair (TC-NER)	Reactome	2	28	0.718622	0.829744
Protein processing in endoplasmic reticulum	KEGG PATHWAY	11	142	0.720939	0.829744
Phenylalanine metabolism	KEGG PATHWAY	1	14	0.723678	0.829744
DAP12 interactions	Reactome	1	14	0.723678	0.829744
Negative regulation of FGFR1 signaling	Reactome	1	14	0.723678	0.829744
Chondroitin sulfate/dermatan sulfate metabolism	Reactome	1	14	0.723678	0.829744
Signaling by Retinoic Acid	Reactome	1	14	0.723678	0.829744
Signaling by EGFR	Reactome	1	14	0.723678	0.829744
Interconversion of nucleotide di- and triphosphates	Reactome	1	14	0.723678	0.829744
Homologous DNA Pairing and Strand Exchange	Reactome	1	14	0.723678	0.829744
PLC beta mediated events	Reactome	1	14	0.723678	0.829744
Nuclear Envelope Breakdown	Reactome	1	14	0.723678	0.829744
PTEN Regulation	Reactome	1	14	0.723678	0.829744
DAP12 signaling	Reactome	1	14	0.723678	0.829744
Ribosome biogenesis in eukaryotes	KEGG PATHWAY	4	55	0.724995	0.830203
Pyrimidine metabolism	KEGG PATHWAY	4	55	0.724995	0.830203
Cardiac muscle contraction	KEGG PATHWAY	4	55	0.724995	0.830203
G alpha (i) signalling events	Reactome	9	118	0.725368	0.830368
Signaling by Interleukins	Reactome	7	94	0.733393	0.837701
Apoptosis	Reactome	2	29	0.735491	0.838019
Apoptosis	KEGG PATHWAY	8	114	0.794276	0.866055
Other glycan degradation	KEGG PATHWAY	1	15	0.746397	0.838019
Primary bile acid biosynthesis	KEGG PATHWAY	1	15	0.746397	0.838019
Protein ubiquitination	Reactome	1	15	0.746397	0.838019
Negative regulation of FGFR4 signaling	Reactome	1	15	0.746397	0.838019
Homologous recombination repair	Reactome	1	15	0.746397	0.838019
Dual Incision in GG-NER	Reactome	1	15	0.746397	0.838019
Immunoregulatory interactions between a Lymphoid and a non-Lymphoid cell	Reactome	1	15	0.746397	0.838019
G-protein mediated events	Reactome	1	15	0.746397	0.838019
Developmental Biology	Reactome	5	70	0.748197	0.83952
Fructose and mannose metabolism	KEGG PATHWAY	2	30	0.75149	0.84139
PI5P, PP2A and IER3 Regulate PI3K/AKT Signaling	Reactome	2	30	0.75149	0.84139
FLT3 Signaling	Reactome	3	45	0.766276	0.845445
Factors involved in megakaryocyte development and platelet production	Reactome	3	45	0.766276	0.845445
Huntington disease	PANTHER	2	31	0.766648	0.845445
Endothelin signaling pathway	PANTHER	1	16	0.767249	0.845445
SUMOylation of transcription cofactors	Reactome	1	16	0.767249	0.845445
Signaling by PDGF	Reactome	1	16	0.767249	0.845445
Signaling by Hedgehog	Reactome	1	16	0.767249	0.845445
Ribosome	KEGG PATHWAY	8	112	0.779112	0.857473
Negative regulation of the PI3K/AKT network	Reactome	2	32	0.780995	0.858191
Immune System	Reactome	38	477	0.781201	0.858191
Cellular responses to stress	Reactome	6	87	0.785975	0.858191
Glycosaminoglycan degradation	KEGG PATHWAY	1	17	0.786388	0.858191
Double strand break repair	Reactome	1	17	0.786388	0.858191
Condensation of Prophase Chromosomes	Reactome	1	17	0.786388	0.858191
O-linked glycosylation of mucins	Reactome	1	17	0.786388	0.858191
DNA Double Strand Break Response	Reactome	1	17	0.786388	0.858191
Recruitment and ATM-mediated phosphorylation of repair and signaling proteins at DNA double strand breaks	Reactome	1	17	0.786388	0.858191
SUMOylation of DNA damage response and repair proteins	Reactome	1	17	0.786388	0.858191
Neutrophil degranulation	Reactome	11	151	0.786399	0.858191
EPH-Ephrin signaling	Reactome	2	33	0.794562	0.866055
The citric acid (TCA) cycle and respiratory electron transport	Reactome	3	48	0.801128	0.869491
Spliceosome	KEGG PATHWAY	7	102	0.801526	0.869491
Class I MHC mediated antigen processing & presentation	Reactome	7	102	0.801526	0.869491
Translation	Reactome	4	62	0.801878	0.869491
ABC-family proteins mediated transport	Reactome	1	18	0.803955	0.869491
snRNP Assembly	Reactome	1	18	0.803955	0.869491
Deadenylation-dependent mRNA decay	Reactome	1	18	0.803955	0.869491
Metabolism of non-coding RNA	Reactome	1	18	0.803955	0.869491
Cellular responses to external stimuli	Reactome	8	117	0.815544	0.878534
Mitotic Prophase	Reactome	2	35	0.81948	0.878534
Histidine metabolism	KEGG PATHWAY	1	19	0.820078	0.878534
mRNA Splicing - Minor Pathway	Reactome	1	19	0.820078	0.878534
rRNA processing	Reactome	1	19	0.820078	0.878534
Major pathway of rRNA processing in the nucleolus and cytosol	Reactome	1	19	0.820078	0.878534
Signaling by FGFR4	Reactome	1	19	0.820078	0.878534
rRNA processing in the nucleus and cytosol	Reactome	1	19	0.820078	0.878534
Amine ligand-binding receptors	Reactome	1	19	0.820078	0.878534
Signaling by FGFR	Reactome	2	36	0.830894	0.887041
Other interleukin signaling	Reactome	3	51	0.831511	0.887041
Other types of O-glycan biosynthesis	KEGG PATHWAY	1	20	0.834876	0.887041
Phase I - Functionalization of compounds	Reactome	1	20	0.834876	0.887041
Chromatin organization	Reactome	1	20	0.834876	0.887041
Chromatin modifying enzymes	Reactome	1	20	0.834876	0.887041
Loss of Nlp from mitotic centrosomes	Reactome	1	20	0.834876	0.887041
Antimicrobial peptides	Reactome	1	20	0.834876	0.887041
Loss of proteins required for interphase microtubule organization from the centrosome	Reactome	1	20	0.834876	0.887041
Melanogenesis	KEGG PATHWAY	5	80	0.837696	0.889775
PIP3 activates AKT signaling	Reactome	3	52	0.840712	0.892456
Protein export	KEGG PATHWAY	1	21	0.848458	0.894127
RNA Polymerase II Transcription Pre-Initiation And Promoter Opening	Reactome	1	21	0.848458	0.894127
Synthesis of substrates in N-glycan biosythesis	Reactome	1	21	0.848458	0.894127
Gap-filling DNA repair synthesis and ligation in TC-NER	Reactome	1	21	0.848458	0.894127
AURKA Activation by TPX2	Reactome	1	21	0.848458	0.894127
RNA Polymerase II Transcription Initiation	Reactome	1	21	0.848458	0.894127
RNA Polymerase II Promoter Escape	Reactome	1	21	0.848458	0.894127
RNA Polymerase II Transcription Initiation And Promoter Clearance	Reactome	1	21	0.848458	0.894127
IRS-related events triggered by IGF1R	Reactome	1	21	0.848458	0.894127
Heterotrimeric G-protein signaling pathway-Gq alpha and Go alpha mediated pathway	PANTHER	1	22	0.860924	0.900874
Signaling by Type 1 Insulin-like Growth Factor 1 Receptor (IGF1R)	Reactome	1	22	0.860924	0.900874
IGF1R signaling cascade	Reactome	1	22	0.860924	0.900874
RNA Polymerase I Promoter Opening	Reactome	1	22	0.860924	0.900874
Signaling by FGFR1	Reactome	1	22	0.860924	0.900874
Cytosolic DNA-sensing pathway	KEGG PATHWAY	2	39	0.861327	0.900874
DNA Double-Strand Break Repair	Reactome	2	39	0.861327	0.900874
Lysosome	KEGG PATHWAY	6	98	0.865492	0.904708
Herpes simplex virus 1 infection	KEGG PATHWAY	8	126	0.869254	0.907179
Alzheimer disease-presenilin pathway	PANTHER	1	23	0.872365	0.907179
Signaling by NTRK1 (TRKA)	Reactome	1	23	0.872365	0.907179
Biosynthesis of the N-glycan precursor (dolichol lipid-linked oligosaccharide, LLO) and transfer to a nascent protein	Reactome	1	23	0.872365	0.907179
Antigen processing: Ubiquitination & Proteasome degradation	Reactome	5	86	0.877603	0.911556
Gene expression (Transcription)	Reactome	16	233	0.878213	0.911556
Base excision repair	KEGG PATHWAY	1	24	0.882865	0.911556
Activated PKN1 stimulates transcription of AR (androgen receptor) regulated genes KLK2 and KLK3	Reactome	1	24	0.882865	0.911556
Dual incision in TC-NER	Reactome	1	24	0.882865	0.911556
Complex I biogenesis	Reactome	1	24	0.882865	0.911556
Respiratory electron transport	Reactome	1	24	0.882865	0.911556
Intracellular signaling by second messengers	Reactome	3	58	0.887253	0.915043
SUMO E3 ligases SUMOylate target proteins	Reactome	3	58	0.887253	0.915043
PRC2 methylates histones and DNA	Reactome	1	25	0.892503	0.917583
COPII-mediated vesicle transport	Reactome	1	25	0.892503	0.917583
SUMOylation	Reactome	3	60	0.899824	0.923799
Autophagy - other	KEGG PATHWAY	1	26	0.901348	0.924054
Nicotinate and nicotinamide metabolism	KEGG PATHWAY	1	26	0.901348	0.924054
Metabolism of water-soluble vitamins and cofactors	Reactome	1	26	0.901348	0.924054
RNA transport	KEGG PATHWAY	7	122	0.913549	0.934175
RHO GTPases activate PKNs	Reactome	1	28	0.916916	0.934723
RNA polymerase II transcribes snRNA genes	Reactome	1	28	0.916916	0.934723
RNA Polymerase II Transcription	Reactome	14	219	0.917694	0.935253
Biosynthesis of unsaturated fatty acids	KEGG PATHWAY	1	29	0.923754	0.940106
RUNX1 regulates genes involved in megakaryocyte differentiation and platelet function	Reactome	1	29	0.923754	0.940106
Transcriptional regulation by RUNX1	Reactome	2	49	0.930012	0.94437
Generic Transcription Pathway	Reactome	10	170	0.932522	0.94637
Intestinal immune network for IgA production	KEGG PATHWAY	1	31	0.935789	0.948091
Gene Silencing by RNA	Reactome	1	31	0.935789	0.948091
RNA Polymerase II Pre-transcription Events	Reactome	1	31	0.935789	0.948091
Transcriptional regulation by small RNAs	Reactome	1	31	0.935789	0.948091
Phosphatidylinositol signaling system	KEGG PATHWAY	4	85	0.941302	0.95208
B-WICH complex positively regulates rRNA expression	Reactome	1	33	0.945925	0.955155
Positive epigenetic regulation of rRNA expression	Reactome	1	33	0.945925	0.955155
Mitochondrial translation elongation	Reactome	1	34	0.950377	0.959116
RNA Polymerase I Transcription	Reactome	1	35	0.954463	0.962167
RNA Polymerase I Promoter Clearance	Reactome	1	35	0.954463	0.962167
RNA Polymerase I Promoter Escape	Reactome	1	35	0.954463	0.962167
Phagosome	KEGG PATHWAY	6	121	0.954992	0.962432
Oxidative phosphorylation	KEGG PATHWAY	4	90	0.95594	0.96312
Mitochondrial translation termination	Reactome	1	36	0.958212	0.964604
Mitochondrial translation	Reactome	1	36	0.958212	0.964604
Hedgehog signaling pathway	KEGG PATHWAY	1	37	0.961653	0.966993
Homologous recombination	KEGG PATHWAY	1	37	0.961653	0.966993
Epigenetic regulation of gene expression	Reactome	1	37	0.961653	0.966993
Metabolism of vitamins and cofactors	Reactome	1	39	0.967709	0.972003
Asparagine N-linked glycosylation	Reactome	3	79	0.96935	0.973381
p53 signaling pathway	KEGG PATHWAY	2	63	0.974273	0.977782
Biological oxidations	Reactome	1	45	0.980722	0.983982
ER to Golgi Anterograde Transport	Reactome	1	46	0.98231	0.985303
Peroxisome	KEGG PATHWAY	2	72	0.986741	0.989199
Gap junction	KEGG PATHWAY	2	78	0.991534	0.99294
Neddylation	Reactome	1	55	0.991844	0.99294
Transport to the Golgi and subsequent modification	Reactome	1	55	0.991844	0.99294
Metabolism of proteins	Reactome	25	454	0.996043	0.996827
Post-translational protein modification	Reactome	16	344	0.998425	0.998425
integral component of plasma membrane	Gene Ontology	76	559	0.000518283	0.682672
RNA polymerase II cis-regulatory region sequence-specific DNA binding	Gene Ontology	53	354	0.000525025	0.682672
steroid hormone mediated signaling pathway	Gene Ontology	7	13	0.000738564	0.682672
calcium channel activity	Gene Ontology	10	28	0.000753917	0.682672
positive regulation of transcription by RNA polymerase II	Gene Ontology	86	672	0.00122554	0.705824
SMAD protein signal transduction	Gene Ontology	12	43	0.00141799	0.705824
magnesium ion binding	Gene Ontology	25	136	0.00144903	0.705824
cell cortex	Gene Ontology	14	60	0.00251487	0.705824
positive regulation of phosphatidylinositol 3-kinase signaling	Gene Ontology	12	47	0.00266873	0.705824
positive regulation of heart rate	Gene Ontology	5	8	0.00272448	0.705824
response to muscle activity	Gene Ontology	5	8	0.00272448	0.705824
perinuclear region of cytoplasm	Gene Ontology	41	278	0.0027282	0.705824
regulation of transcription, DNA-templated	Gene Ontology	30	187	0.00332243	0.761157
ATP binding	Gene Ontology	111	944	0.00350541	0.761157
DNA-binding transcription activator activity, RNA polymerase II-specific	Gene Ontology	40	274	0.00357252	0.761157
fatty acid metabolic process	Gene Ontology	8	25	0.00438265	0.786573
negative regulation of transcription, DNA-templated	Gene Ontology	30	192	0.00465205	0.786573
positive regulation of cell migration	Gene Ontology	20	112	0.00546884	0.786573
cell differentiation	Gene Ontology	33	221	0.00570427	0.786573
cytoplasm	Gene Ontology	215	2028	0.00628698	0.786573
transmembrane receptor protein tyrosine kinase activity	Gene Ontology	11	47	0.00688292	0.786573
hippo signaling	Gene Ontology	5	11	0.00751344	0.786573
response to drug	Gene Ontology	13	62	0.00760927	0.786573
positive regulation of kinase activity	Gene Ontology	12	56	0.00878268	0.786573
extracellular matrix binding	Gene Ontology	6	17	0.00905664	0.786573
negative regulation of protein autophosphorylation	Gene Ontology	4	7	0.00934248	0.786573
calcium ion import across plasma membrane	Gene Ontology	5	12	0.00993586	0.786573
Rac protein signal transduction	Gene Ontology	5	12	0.00993586	0.786573
integral component of membrane	Gene Ontology	218	2087	0.0106597	0.786573
plasma membrane	Gene Ontology	146	1340	0.0108499	0.786573
cell migration	Gene Ontology	21	129	0.0110213	0.786573
transcription regulatory region sequence-specific DNA binding	Gene Ontology	15	81	0.0113562	0.786573
response to hypoxia	Gene Ontology	11	51	0.0113857	0.786573
response to progesterone	Gene Ontology	5	13	0.0128442	0.786573
negative regulation of protein tyrosine kinase activity	Gene Ontology	4	8	0.0131151	0.786573
semaphorin receptor activity	Gene Ontology	4	8	0.0131151	0.786573
iron ion homeostasis	Gene Ontology	6	19	0.013802	0.786573
postsynapse	Gene Ontology	11	53	0.0143453	0.786573
mitotic cytokinesis	Gene Ontology	8	32	0.014573	0.786573
positive regulation of pri-miRNA transcription by RNA polymerase II	Gene Ontology	7	26	0.0159178	0.786573
keratinocyte differentiation	Gene Ontology	7	26	0.0159178	0.786573
BMP signaling pathway	Gene Ontology	10	47	0.0166579	0.786573
transcription coregulator activity	Gene Ontology	12	62	0.016853	0.786573
positive regulation of smooth muscle contraction	Gene Ontology	4	9	0.0177331	0.786573
steroid hormone receptor activity	Gene Ontology	4	9	0.0177331	0.786573
cardiac muscle cell proliferation	Gene Ontology	4	9	0.0177331	0.786573
spindle pole	Gene Ontology	10	48	0.0186943	0.786573
transmembrane receptor protein tyrosine kinase signaling pathway	Gene Ontology	14	79	0.0192036	0.786573
anatomical structure development	Gene Ontology	8	34	0.0193501	0.786573
DNA replication origin binding	Gene Ontology	5	15	0.02027	0.786573
zinc ion binding	Gene Ontology	55	453	0.0207249	0.786573
protein autophosphorylation	Gene Ontology	15	88	0.0207885	0.786573
regulation of cell migration	Gene Ontology	10	49	0.0209077	0.786573
negative regulation of transcription by RNA polymerase II	Gene Ontology	55	454	0.0214471	0.786573
positive regulation of osteoblast differentiation	Gene Ontology	9	42	0.0217374	0.786573
positive regulation of MAPK cascade	Gene Ontology	9	42	0.0217374	0.786573
phosphatidylinositol binding	Gene Ontology	11	57	0.0219558	0.786573
semaphorin receptor complex	Gene Ontology	3	5	0.0226064	0.786573
O-glycan processing	Gene Ontology	3	5	0.0226064	0.786573
positive regulation of blood vessel endothelial cell proliferation involved in sprouting angiogenesis	Gene Ontology	3	5	0.0226064	0.786573
regulation of branching involved in prostate gland morphogenesis	Gene Ontology	3	5	0.0226064	0.786573
equatorial microtubule organizing center	Gene Ontology	3	5	0.0226064	0.786573
positive regulation of protein kinase A signaling	Gene Ontology	3	5	0.0226064	0.786573
heme transmembrane transporter activity	Gene Ontology	3	5	0.0226064	0.786573
negative regulation of macrophage derived foam cell differentiation	Gene Ontology	3	5	0.0226064	0.786573
phospholipid scramblase activity	Gene Ontology	3	5	0.0226064	0.786573
seminiferous tubule development	Gene Ontology	4	10	0.0232447	0.786573
negative regulation of cell adhesion	Gene Ontology	6	22	0.023797	0.786573
positive regulation of glucose import	Gene Ontology	6	22	0.023797	0.786573
actin cytoskeleton organization	Gene Ontology	15	90	0.0243458	0.786573
regulation of cell shape	Gene Ontology	13	74	0.0248396	0.786573
GABA-A receptor complex	Gene Ontology	5	16	0.0248519	0.786573
GABA-A receptor activity	Gene Ontology	5	16	0.0248519	0.786573
SH3 domain binding	Gene Ontology	10	51	0.0258967	0.786573
nucleus	Gene Ontology	218	2144	0.0281768	0.786573
kinase activity	Gene Ontology	7	30	0.0288552	0.786573
regulation of bone mineralization	Gene Ontology	4	11	0.0296847	0.786573
positive regulation of brown fat cell differentiation	Gene Ontology	4	11	0.0296847	0.786573
carbonate dehydratase activity	Gene Ontology	4	11	0.0296847	0.786573
positive regulation of p38MAPK cascade	Gene Ontology	4	11	0.0296847	0.786573
calcium ion binding	Gene Ontology	46	378	0.0312636	0.786573
protein serine/threonine kinase activity	Gene Ontology	25	181	0.03144	0.786573
inflammatory response	Gene Ontology	16	102	0.0317669	0.786573
negative regulation of JUN kinase activity	Gene Ontology	3	6	0.0318718	0.786573
glutamine transport	Gene Ontology	3	6	0.0318718	0.786573
L-glutamine transmembrane transporter activity	Gene Ontology	3	6	0.0318718	0.786573
positive regulation of transcription from RNA polymerase II promoter involved in cellular response to chemical stimulus	Gene Ontology	3	6	0.0318718	0.786573
interleukin-1 receptor activity	Gene Ontology	3	6	0.0318718	0.786573
pre-replicative complex assembly involved in nuclear cell cycle DNA replication	Gene Ontology	3	6	0.0318718	0.786573
hepatocyte growth factor receptor signaling pathway	Gene Ontology	3	6	0.0318718	0.786573
synaptic cleft	Gene Ontology	3	6	0.0318718	0.786573
negative regulation of neuron migration	Gene Ontology	3	6	0.0318718	0.786573
regulation of SMAD protein signal transduction	Gene Ontology	3	6	0.0318718	0.786573
retinal rod cell development	Gene Ontology	3	6	0.0318718	0.786573
microtubule nucleation by interphase microtubule organizing center	Gene Ontology	3	6	0.0318718	0.786573
embryonic digit morphogenesis	Gene Ontology	8	38	0.0320619	0.786573
chloride channel activity	Gene Ontology	8	38	0.0320619	0.786573
release of sequestered calcium ion into cytosol	Gene Ontology	6	24	0.032629	0.786573
clathrin-coated vesicle	Gene Ontology	6	24	0.032629	0.786573
cellular response to oxidative stress	Gene Ontology	7	31	0.0329512	0.786573
retrograde transport, endosome to Golgi	Gene Ontology	9	46	0.0339467	0.786573
dendrite morphogenesis	Gene Ontology	5	18	0.0358795	0.786573
transcription corepressor activity	Gene Ontology	16	104	0.0363788	0.786573
focal adhesion	Gene Ontology	16	104	0.0363788	0.786573
signal transduction by protein phosphorylation	Gene Ontology	4	12	0.0370752	0.786573
hydro-lyase activity	Gene Ontology	4	12	0.0370752	0.786573
cardiac muscle cell differentiation	Gene Ontology	4	12	0.0370752	0.786573
cellular response to cadmium ion	Gene Ontology	4	12	0.0370752	0.786573
I-SMAD binding	Gene Ontology	4	12	0.0370752	0.786573
positive regulation of endothelial cell proliferation	Gene Ontology	7	32	0.037417	0.786573
amino acid transmembrane transport	Gene Ontology	6	25	0.0377465	0.786573
chromatin binding	Gene Ontology	33	259	0.0377973	0.786573
extracellular matrix organization	Gene Ontology	15	97	0.040413	0.786573
nuclear chromatin	Gene Ontology	19	132	0.0406886	0.786573
integrin binding	Gene Ontology	11	64	0.0417787	0.786573
cellular calcium ion homeostasis	Gene Ontology	10	56	0.0419829	0.786573
Rac GTPase binding	Gene Ontology	7	33	0.0422626	0.786573
nuclear receptor activity	Gene Ontology	7	33	0.0422626	0.786573
cholesterol binding	Gene Ontology	7	33	0.0422626	0.786573
positive regulation of axonogenesis	Gene Ontology	5	19	0.0423599	0.786573
phospholipid translocation	Gene Ontology	5	19	0.0423599	0.786573
peripheral nervous system neuron development	Gene Ontology	3	7	0.0428081	0.786573
negative regulation of epithelial cell differentiation	Gene Ontology	3	7	0.0428081	0.786573
positive regulation of response to DNA damage stimulus	Gene Ontology	3	7	0.0428081	0.786573
hepatocyte differentiation	Gene Ontology	3	7	0.0428081	0.786573
BMP receptor binding	Gene Ontology	3	7	0.0428081	0.786573
negative regulation of cytokine production involved in inflammatory response	Gene Ontology	3	7	0.0428081	0.786573
heteromeric SMAD protein complex	Gene Ontology	3	7	0.0428081	0.786573
superoxide metabolic process	Gene Ontology	3	7	0.0428081	0.786573
semaphorin-plexin signaling pathway involved in axon guidance	Gene Ontology	3	7	0.0428081	0.786573
ganglioside biosynthetic process	Gene Ontology	3	7	0.0428081	0.786573
glomerular filtration	Gene Ontology	3	7	0.0428081	0.786573
negative regulation of hippo signaling	Gene Ontology	3	7	0.0428081	0.786573
regulation of chondrocyte differentiation	Gene Ontology	3	7	0.0428081	0.786573
positive regulation of double-strand break repair via homologous recombination	Gene Ontology	3	7	0.0428081	0.786573
bone development	Gene Ontology	6	26	0.0433486	0.786573
histone deacetylase complex	Gene Ontology	6	26	0.0433486	0.786573
DNA-binding transcription factor activity, RNA polymerase II-specific	Gene Ontology	31	244	0.04428	0.786573
cell-matrix adhesion	Gene Ontology	8	41	0.0446912	0.786573
DNA replication initiation	Gene Ontology	4	13	0.0454257	0.786573
nuclear euchromatin	Gene Ontology	4	13	0.0454257	0.786573
negative regulation of actin filament polymerization	Gene Ontology	4	13	0.0454257	0.786573
bicellular tight junction	Gene Ontology	9	49	0.0457414	0.786573
substrate adhesion-dependent cell spreading	Gene Ontology	7	34	0.0474967	0.786573
receptor complex	Gene Ontology	19	135	0.0481427	0.786573
vesicle fusion	Gene Ontology	6	27	0.0494443	0.786573
protein-containing complex assembly	Gene Ontology	6	27	0.0494443	0.786573
phosphotyrosine residue binding	Gene Ontology	6	27	0.0494443	0.786573
endochondral ossification	Gene Ontology	5	20	0.0494994	0.786573
cell surface	Gene Ontology	29	228	0.0498389	0.786573
protein kinase binding	Gene Ontology	31	247	0.049982	0.786573
collagen binding	Gene Ontology	7	35	0.053126	0.786573
actin filament binding	Gene Ontology	20	146	0.0534306	0.786573
cell-cell junction	Gene Ontology	13	84	0.0535412	0.786573
response to bacterium	Gene Ontology	10	59	0.0543568	0.786573
cell surface receptor signaling pathway	Gene Ontology	10	59	0.0543568	0.786573
protein homodimerization activity	Gene Ontology	46	395	0.0546655	0.786573
regulation of small GTPase mediated signal transduction	Gene Ontology	4	14	0.0547347	0.786573
inactivation of MAPK activity	Gene Ontology	4	14	0.0547347	0.786573
ATPase-coupled intramembrane lipid transporter activity	Gene Ontology	4	14	0.0547347	0.786573
male sex determination	Gene Ontology	3	8	0.0553577	0.786573
regulation of ventricular cardiac muscle cell action potential	Gene Ontology	3	8	0.0553577	0.786573
extracellular matrix disassembly	Gene Ontology	3	8	0.0553577	0.786573
cardiac myofibril assembly	Gene Ontology	3	8	0.0553577	0.786573
regulation of JNK cascade	Gene Ontology	3	8	0.0553577	0.786573
positive regulation of Arp2/3 complex-mediated actin nucleation	Gene Ontology	3	8	0.0553577	0.786573
insulin receptor substrate binding	Gene Ontology	3	8	0.0553577	0.786573
neural tube formation	Gene Ontology	3	8	0.0553577	0.786573
negative regulation of peptidyl-tyrosine phosphorylation	Gene Ontology	3	8	0.0553577	0.786573
potassium:proton antiporter activity	Gene Ontology	3	8	0.0553577	0.786573
protein tyrosine/threonine phosphatase activity	Gene Ontology	3	8	0.0553577	0.786573
photoreceptor ribbon synapse	Gene Ontology	3	8	0.0553577	0.786573
necroptotic process	Gene Ontology	3	8	0.0553577	0.786573
negative regulation of ossification	Gene Ontology	3	8	0.0553577	0.786573
positive regulation of osteoclast differentiation	Gene Ontology	3	8	0.0553577	0.786573
adult heart development	Gene Ontology	3	8	0.0553577	0.786573
positive regulation of fat cell differentiation	Gene Ontology	6	28	0.0560402	0.786573
estrogen receptor binding	Gene Ontology	5	21	0.0573025	0.786573
miRNA binding	Gene Ontology	5	21	0.0573025	0.786573
ruffle membrane	Gene Ontology	7	36	0.0591558	0.786573
cartilage development	Gene Ontology	7	36	0.0591558	0.786573
toxin transport	Gene Ontology	6	29	0.0631398	0.786573
anion transmembrane transport	Gene Ontology	6	29	0.0631398	0.786573
G1/S transition of mitotic cell cycle	Gene Ontology	6	29	0.0631398	0.786573
positive regulation of apoptotic process	Gene Ontology	16	113	0.0632084	0.786573
glycosaminoglycan binding	Gene Ontology	4	15	0.06499	0.786573
skeletal muscle fiber development	Gene Ontology	4	15	0.06499	0.786573
embryo development ending in birth or egg hatching	Gene Ontology	4	15	0.06499	0.786573
poly(A) binding	Gene Ontology	4	15	0.06499	0.786573
poly(U) RNA binding	Gene Ontology	4	15	0.06499	0.786573
spindle microtubule	Gene Ontology	5	22	0.0657687	0.786573
cell leading edge	Gene Ontology	5	22	0.0657687	0.786573
transcription factor binding	Gene Ontology	19	141	0.0658755	0.786573
sarcolemma	Gene Ontology	8	45	0.0660501	0.786573
peptidyl-tyrosine phosphorylation	Gene Ontology	12	79	0.0684207	0.786573
positive regulation of osteoblast proliferation	Gene Ontology	3	9	0.0694385	0.786573
respiratory gaseous exchange by respiratory system	Gene Ontology	3	9	0.0694385	0.786573
cell proliferation in forebrain	Gene Ontology	3	9	0.0694385	0.786573
peptidyl-proline hydroxylation to 4-hydroxy-L-proline	Gene Ontology	3	9	0.0694385	0.786573
sodium ion import across plasma membrane	Gene Ontology	3	9	0.0694385	0.786573
inhibitory extracellular ligand-gated ion channel activity	Gene Ontology	3	9	0.0694385	0.786573
prostaglandin biosynthetic process	Gene Ontology	3	9	0.0694385	0.786573
insulin-like growth factor I binding	Gene Ontology	3	9	0.0694385	0.786573
mitogen-activated protein kinase kinase kinase binding	Gene Ontology	3	9	0.0694385	0.786573
positive regulation of phosphorylation	Gene Ontology	3	9	0.0694385	0.786573
microtubule minus-end binding	Gene Ontology	3	9	0.0694385	0.786573
positive regulation of cardiac muscle hypertrophy	Gene Ontology	3	9	0.0694385	0.786573
SCAR complex	Gene Ontology	3	9	0.0694385	0.786573
striatum development	Gene Ontology	3	9	0.0694385	0.786573
limb bud formation	Gene Ontology	3	9	0.0694385	0.786573
positive regulation of intracellular estrogen receptor signaling pathway	Gene Ontology	3	9	0.0694385	0.786573
translation repressor activity	Gene Ontology	3	9	0.0694385	0.786573
calcium-dependent protein kinase C activity	Gene Ontology	3	9	0.0694385	0.786573
MCM complex	Gene Ontology	3	9	0.0694385	0.786573
sodium:proton antiporter activity	Gene Ontology	3	9	0.0694385	0.786573
gamma-tubulin complex	Gene Ontology	3	9	0.0694385	0.786573
benzodiazepine receptor activity	Gene Ontology	3	9	0.0694385	0.786573
ion channel activity	Gene Ontology	3	9	0.0694385	0.786573
regulation of sodium ion transmembrane transporter activity	Gene Ontology	3	9	0.0694385	0.786573
purine nucleotide biosynthetic process	Gene Ontology	3	9	0.0694385	0.786573
mitochondrion	Gene Ontology	59	534	0.0701164	0.786573
negative regulation of cell population proliferation	Gene Ontology	21	161	0.0707321	0.786573
peptidyl-tyrosine dephosphorylation	Gene Ontology	11	71	0.0714309	0.786573
metalloendopeptidase activity	Gene Ontology	11	71	0.0714309	0.786573
transforming growth factor beta receptor signaling pathway	Gene Ontology	8	46	0.0722271	0.786573
nervous system development	Gene Ontology	12	80	0.0730961	0.786573
protein localization to plasma membrane	Gene Ontology	12	80	0.0730961	0.786573
single-stranded DNA binding	Gene Ontology	10	63	0.0742782	0.786573
positive regulation of ERK1 and ERK2 cascade	Gene Ontology	15	107	0.0747401	0.786573
one-carbon metabolic process	Gene Ontology	5	23	0.074893	0.786573
heart morphogenesis	Gene Ontology	5	23	0.074893	0.786573
cellular response to reactive oxygen species	Gene Ontology	4	16	0.07617	0.786573
TBP-class protein binding	Gene Ontology	4	16	0.07617	0.786573
cellular response to glucose stimulus	Gene Ontology	4	16	0.07617	0.786573
negative regulation of viral genome replication	Gene Ontology	4	16	0.07617	0.786573
microtubule cytoskeleton	Gene Ontology	9	55	0.0768015	0.786573
neuron projection morphogenesis	Gene Ontology	6	31	0.0788519	0.786573
collagen fibril organization	Gene Ontology	6	31	0.0788519	0.786573
calcium ion transport	Gene Ontology	6	31	0.0788519	0.786573
DNA binding	Gene Ontology	41	358	0.0796455	0.786573
vasculogenesis	Gene Ontology	7	39	0.0796744	0.786573
ATPase binding	Gene Ontology	7	39	0.0796744	0.786573
kinase binding	Gene Ontology	7	39	0.0796744	0.786573
extrinsic component of cytoplasmic side of plasma membrane	Gene Ontology	7	39	0.0796744	0.786573
protein tyrosine phosphatase activity	Gene Ontology	11	73	0.0818776	0.786573
cellular response to leukemia inhibitory factor	Gene Ontology	11	73	0.0818776	0.786573
cytosol	Gene Ontology	184	1855	0.0824466	0.786573
cell morphogenesis	Gene Ontology	9	56	0.082985	0.786573
angiogenesis	Gene Ontology	15	109	0.0833825	0.786573
actin binding	Gene Ontology	15	109	0.0833825	0.786573
axon terminus	Gene Ontology	5	24	0.0846657	0.786573
sarcomere organization	Gene Ontology	5	24	0.0846657	0.786573
anatomical structure morphogenesis	Gene Ontology	5	24	0.0846657	0.786573
positive regulation of protein secretion	Gene Ontology	5	24	0.0846657	0.786573
cellular iron ion homeostasis	Gene Ontology	5	24	0.0846657	0.786573
MAP kinase tyrosine/serine/threonine phosphatase activity	Gene Ontology	3	10	0.0849502	0.786573
S-adenosyl-L-methionine binding	Gene Ontology	3	10	0.0849502	0.786573
actin filament-based movement	Gene Ontology	3	10	0.0849502	0.786573
core promoter sequence-specific DNA binding	Gene Ontology	3	10	0.0849502	0.786573
vinculin binding	Gene Ontology	3	10	0.0849502	0.786573
response to ATP	Gene Ontology	3	10	0.0849502	0.786573
retinol dehydrogenase activity	Gene Ontology	3	10	0.0849502	0.786573
positive regulation of innate immune response	Gene Ontology	3	10	0.0849502	0.786573
sialyltransferase activity	Gene Ontology	3	10	0.0849502	0.786573
negative regulation of stem cell differentiation	Gene Ontology	3	10	0.0849502	0.786573
phosphatidylinositol-5-phosphate binding	Gene Ontology	3	10	0.0849502	0.786573
3'-UTR-mediated mRNA destabilization	Gene Ontology	3	10	0.0849502	0.786573
synaptic transmission, GABAergic	Gene Ontology	3	10	0.0849502	0.786573
vascular endothelial growth factor receptor signaling pathway	Gene Ontology	3	10	0.0849502	0.786573
regulation of angiogenesis	Gene Ontology	3	10	0.0849502	0.786573
sperm principal piece	Gene Ontology	3	10	0.0849502	0.786573
Rac guanyl-nucleotide exchange factor activity	Gene Ontology	3	10	0.0849502	0.786573
branching morphogenesis of an epithelial tube	Gene Ontology	3	10	0.0849502	0.786573
3',5'-cyclic-AMP phosphodiesterase activity	Gene Ontology	3	10	0.0849502	0.786573
basement membrane organization	Gene Ontology	3	10	0.0849502	0.786573
response to starvation	Gene Ontology	3	10	0.0849502	0.786573
calcium ion transmembrane transport	Gene Ontology	10	65	0.0857499	0.786573
microtubule binding	Gene Ontology	17	128	0.0861512	0.786573
ATPase activity	Gene Ontology	16	119	0.0871472	0.786573
RNA polymerase II activating transcription factor binding	Gene Ontology	7	40	0.0873241	0.786573
double-stranded RNA binding	Gene Ontology	7	40	0.0873241	0.786573
manganese ion binding	Gene Ontology	7	40	0.0873241	0.786573
single fertilization	Gene Ontology	4	17	0.0882448	0.786573
cell motility	Gene Ontology	4	17	0.0882448	0.786573
phosphoprotein phosphatase activity	Gene Ontology	4	17	0.0882448	0.786573
tissue development	Gene Ontology	4	17	0.0882448	0.786573
positive regulation of smooth muscle cell proliferation	Gene Ontology	4	17	0.0882448	0.786573
meiotic cell cycle	Gene Ontology	4	17	0.0882448	0.786573
neural tube development	Gene Ontology	4	17	0.0882448	0.786573
gamma-tubulin binding	Gene Ontology	4	17	0.0882448	0.786573
extracellular matrix	Gene Ontology	18	138	0.0890858	0.786573
multicellular organism growth	Gene Ontology	9	57	0.089459	0.786573
protein domain specific binding	Gene Ontology	15	111	0.0926415	0.786573
bone mineralization	Gene Ontology	5	25	0.095073	0.786573
branching involved in ureteric bud morphogenesis	Gene Ontology	5	25	0.095073	0.786573
mitotic spindle assembly	Gene Ontology	5	25	0.095073	0.786573
negative regulation of extrinsic apoptotic signaling pathway	Gene Ontology	5	25	0.095073	0.786573
adenylate cyclase-modulating G protein-coupled receptor signaling pathway	Gene Ontology	7	41	0.095375	0.786573
recycling endosome	Gene Ontology	9	58	0.0962228	0.786573
cell fate commitment	Gene Ontology	6	33	0.0965566	0.786573
positive regulation of transcription, DNA-templated	Gene Ontology	24	197	0.0967029	0.786573
metal ion binding	Gene Ontology	67	630	0.0972064	0.786573
neuron projection	Gene Ontology	22	178	0.0976101	0.786573
multicellular organism development	Gene Ontology	20	159	0.0979928	0.786573
chloride transmembrane transport	Gene Ontology	10	67	0.0982374	0.786573
regulation of cell cycle	Gene Ontology	10	67	0.0982374	0.786573
heparin binding	Gene Ontology	10	67	0.0982374	0.786573
DNA-binding transcription factor activity	Gene Ontology	23	188	0.0991126	0.786573
basement membrane	Gene Ontology	8	50	0.100318	0.786573
amino acid transmembrane transporter activity	Gene Ontology	4	18	0.101177	0.786573
embryonic skeletal system development	Gene Ontology	4	18	0.101177	0.786573
adipose tissue development	Gene Ontology	4	18	0.101177	0.786573
cellular response to estradiol stimulus	Gene Ontology	4	18	0.101177	0.786573
Rho GTPase binding	Gene Ontology	4	18	0.101177	0.786573
osteoclast differentiation	Gene Ontology	4	18	0.101177	0.786573
regulation of mRNA stability	Gene Ontology	4	18	0.101177	0.786573
axon extension	Gene Ontology	4	18	0.101177	0.786573
synaptic transmission, dopaminergic	Gene Ontology	3	11	0.101779	0.786573
L-ascorbic acid binding	Gene Ontology	3	11	0.101779	0.786573
pseudouridine synthase activity	Gene Ontology	3	11	0.101779	0.786573
GABA-gated chloride ion channel activity	Gene Ontology	3	11	0.101779	0.786573
acrosomal membrane	Gene Ontology	3	11	0.101779	0.786573
superoxide-generating NAD(P)H oxidase activity	Gene Ontology	3	11	0.101779	0.786573
regulation of embryonic development	Gene Ontology	3	11	0.101779	0.786573
protein phosphatase 1 binding	Gene Ontology	3	11	0.101779	0.786573
negative regulation of stress fiber assembly	Gene Ontology	3	11	0.101779	0.786573
heterotypic cell-cell adhesion	Gene Ontology	3	11	0.101779	0.786573
response to cold	Gene Ontology	3	11	0.101779	0.786573
serine-type peptidase activity	Gene Ontology	3	11	0.101779	0.786573
homophilic cell adhesion via plasma membrane adhesion molecules	Gene Ontology	10	68	0.10486	0.786573
cellular response to hydrogen peroxide	Gene Ontology	5	26	0.106097	0.786573
co-receptor binding	Gene Ontology	2	5	0.107312	0.786573
arginine metabolic process	Gene Ontology	2	5	0.107312	0.786573
ADP-ribosylation factor binding	Gene Ontology	2	5	0.107312	0.786573
cellular response to arsenic-containing substance	Gene Ontology	2	5	0.107312	0.786573
bud elongation involved in lung branching	Gene Ontology	2	5	0.107312	0.786573
cellular response to caffeine	Gene Ontology	2	5	0.107312	0.786573
cellular response to cholesterol	Gene Ontology	2	5	0.107312	0.786573
centriolar subdistal appendage	Gene Ontology	2	5	0.107312	0.786573
mRNA pseudouridine synthesis	Gene Ontology	2	5	0.107312	0.786573
positive regulation of the force of heart contraction	Gene Ontology	2	5	0.107312	0.786573
telomere maintenance via telomere lengthening	Gene Ontology	2	5	0.107312	0.786573
negative regulation of vascular associated smooth muscle cell differentiation	Gene Ontology	2	5	0.107312	0.786573
regulation of systemic arterial blood pressure	Gene Ontology	2	5	0.107312	0.786573
metallodipeptidase activity	Gene Ontology	2	5	0.107312	0.786573
artery smooth muscle contraction	Gene Ontology	2	5	0.107312	0.786573
pyrimidine nucleobase catabolic process	Gene Ontology	2	5	0.107312	0.786573
lateral ventricle development	Gene Ontology	2	5	0.107312	0.786573
negative regulation of sequestering of triglyceride	Gene Ontology	2	5	0.107312	0.786573
syndecan binding	Gene Ontology	2	5	0.107312	0.786573
cuprous ion binding	Gene Ontology	2	5	0.107312	0.786573
acetyl-CoA C-acyltransferase activity	Gene Ontology	2	5	0.107312	0.786573
ossification involved in bone maturation	Gene Ontology	2	5	0.107312	0.786573
positive regulation of signal transduction	Gene Ontology	2	5	0.107312	0.786573
bone mineralization involved in bone maturation	Gene Ontology	2	5	0.107312	0.786573
epinephrine binding	Gene Ontology	2	5	0.107312	0.786573
NAADP-sensitive calcium-release channel activity	Gene Ontology	2	5	0.107312	0.786573
collagen biosynthetic process	Gene Ontology	2	5	0.107312	0.786573
regulation of protein complex stability	Gene Ontology	2	5	0.107312	0.786573
cardiac septum development	Gene Ontology	2	5	0.107312	0.786573
positive regulation of vascular endothelial growth factor signaling pathway	Gene Ontology	2	5	0.107312	0.786573
insulin binding	Gene Ontology	2	5	0.107312	0.786573
heparan sulfate proteoglycan binding	Gene Ontology	2	5	0.107312	0.786573
lung epithelial cell differentiation	Gene Ontology	2	5	0.107312	0.786573
iron ion transmembrane transporter activity	Gene Ontology	2	5	0.107312	0.786573
postsynaptic actin cytoskeleton organization	Gene Ontology	2	5	0.107312	0.786573
ferroxidase activity	Gene Ontology	2	5	0.107312	0.786573
positive regulation of gamma-delta T cell differentiation	Gene Ontology	2	5	0.107312	0.786573
macropinocytosis	Gene Ontology	2	5	0.107312	0.786573
regulation of vasoconstriction	Gene Ontology	2	5	0.107312	0.786573
positive regulation of cardioblast differentiation	Gene Ontology	2	5	0.107312	0.786573
dihydropyrimidinase activity	Gene Ontology	2	5	0.107312	0.786573
vasoactive intestinal polypeptide receptor activity	Gene Ontology	2	5	0.107312	0.786573
regulation of feeding behavior	Gene Ontology	2	5	0.107312	0.786573
telencephalon regionalization	Gene Ontology	2	5	0.107312	0.786573
negative regulation of protein kinase activity by regulation of protein phosphorylation	Gene Ontology	2	5	0.107312	0.786573
efflux transmembrane transporter activity	Gene Ontology	2	5	0.107312	0.786573
calcium, potassium:sodium antiporter activity	Gene Ontology	2	5	0.107312	0.786573
retinoic acid metabolic process	Gene Ontology	2	5	0.107312	0.786573
negative regulation of insulin-like growth factor receptor signaling pathway	Gene Ontology	2	5	0.107312	0.786573
regulation of attachment of spindle microtubules to kinetochore	Gene Ontology	2	5	0.107312	0.786573
collagen-activated tyrosine kinase receptor signaling pathway	Gene Ontology	2	5	0.107312	0.786573
positive regulation of monocyte chemotactic protein-1 production	Gene Ontology	2	5	0.107312	0.786573
response to dietary excess	Gene Ontology	2	5	0.107312	0.786573
ligand-gated sodium channel activity	Gene Ontology	2	5	0.107312	0.786573
transmembrane transporter activity	Gene Ontology	10	69	0.111734	0.786573
calmodulin binding	Gene Ontology	11	78	0.111934	0.786573
sialylation	Gene Ontology	4	19	0.114924	0.786573
actomyosin structure organization	Gene Ontology	4	19	0.114924	0.786573
negative regulation of endothelial cell proliferation	Gene Ontology	4	19	0.114924	0.786573
phosphatidylinositol-3,5-bisphosphate binding	Gene Ontology	4	19	0.114924	0.786573
potassium channel regulator activity	Gene Ontology	4	19	0.114924	0.786573
positive regulation of peptidyl-serine phosphorylation	Gene Ontology	8	52	0.116365	0.786573
cation transmembrane transport	Gene Ontology	5	27	0.117717	0.786573
positive chemotaxis	Gene Ontology	5	27	0.117717	0.786573
protein-macromolecule adaptor activity	Gene Ontology	5	27	0.117717	0.786573
positive regulation of bone mineralization	Gene Ontology	5	27	0.117717	0.786573
nuclear envelope	Gene Ontology	10	70	0.118857	0.786573
positive regulation of interleukin-8 production	Gene Ontology	3	12	0.119802	0.786573
alpha-actinin binding	Gene Ontology	3	12	0.119802	0.786573
negative regulation of insulin receptor signaling pathway	Gene Ontology	3	12	0.119802	0.786573
response to muscle stretch	Gene Ontology	3	12	0.119802	0.786573
positive regulation of lamellipodium assembly	Gene Ontology	3	12	0.119802	0.786573
focal adhesion assembly	Gene Ontology	3	12	0.119802	0.786573
sodium ion transport	Gene Ontology	3	12	0.119802	0.786573
glucose transmembrane transport	Gene Ontology	3	12	0.119802	0.786573
cellular lipid metabolic process	Gene Ontology	3	12	0.119802	0.786573
positive regulation of cartilage development	Gene Ontology	3	12	0.119802	0.786573
circadian regulation of gene expression	Gene Ontology	7	44	0.121879	0.786573
adenylate cyclase-activating G protein-coupled receptor signaling pathway	Gene Ontology	9	62	0.126131	0.786573
negative regulation of neuron apoptotic process	Gene Ontology	10	71	0.126225	0.786573
repressing transcription factor binding	Gene Ontology	6	36	0.126702	0.786573
regulation of GTPase activity	Gene Ontology	6	36	0.126702	0.786573
adherens junction organization	Gene Ontology	4	20	0.129437	0.786573
cellular response to organic cyclic compound	Gene Ontology	4	20	0.129437	0.786573
negative regulation of protein-containing complex assembly	Gene Ontology	4	20	0.129437	0.786573
mitogen-activated protein kinase binding	Gene Ontology	4	20	0.129437	0.786573
negative regulation of nucleic acid-templated transcription	Gene Ontology	4	20	0.129437	0.786573
transmitter-gated ion channel activity involved in regulation of postsynaptic membrane potential	Gene Ontology	5	28	0.129909	0.786573
regulation of mitotic cell cycle	Gene Ontology	5	28	0.129909	0.786573
protein phosphatase binding	Gene Ontology	7	45	0.131472	0.786573
cell cycle	Gene Ontology	7	45	0.131472	0.786573
molecular adaptor activity	Gene Ontology	7	45	0.131472	0.786573
identical protein binding	Gene Ontology	64	614	0.13219	0.786573
negative regulation of gene expression	Gene Ontology	11	81	0.132637	0.786573
mitotic spindle	Gene Ontology	8	54	0.133699	0.786573
ion transmembrane transport	Gene Ontology	9	63	0.134304	0.786573
transmembrane transport	Gene Ontology	20	167	0.134638	0.786573
L-phenylalanine catabolic process	Gene Ontology	2	6	0.135547	0.786573
protein serine/threonine phosphatase inhibitor activity	Gene Ontology	2	6	0.135547	0.786573
negative regulation of vascular permeability	Gene Ontology	2	6	0.135547	0.786573
regulation of macrophage activation	Gene Ontology	2	6	0.135547	0.786573
G-protein beta/gamma-subunit complex	Gene Ontology	2	6	0.135547	0.786573
negative regulation of hydrogen peroxide-induced cell death	Gene Ontology	2	6	0.135547	0.786573
positive regulation of synaptic transmission	Gene Ontology	2	6	0.135547	0.786573
cellular response to ethanol	Gene Ontology	2	6	0.135547	0.786573
induction of positive chemotaxis	Gene Ontology	2	6	0.135547	0.786573
cellular response to zinc ion	Gene Ontology	2	6	0.135547	0.786573
negative regulation of platelet aggregation	Gene Ontology	2	6	0.135547	0.786573
heparan sulfate proteoglycan biosynthetic process, polysaccharide chain biosynthetic process	Gene Ontology	2	6	0.135547	0.786573
replicative senescence	Gene Ontology	2	6	0.135547	0.786573
glycinergic synapse	Gene Ontology	2	6	0.135547	0.786573
protein O-linked glycosylation via threonine	Gene Ontology	2	6	0.135547	0.786573
RNA polymerase II intronic transcription regulatory region sequence-specific DNA binding	Gene Ontology	2	6	0.135547	0.786573
skeletal muscle acetylcholine-gated channel clustering	Gene Ontology	2	6	0.135547	0.786573
regulation of odontogenesis of dentin-containing tooth	Gene Ontology	2	6	0.135547	0.786573
3',5'-cyclic-GMP phosphodiesterase activity	Gene Ontology	2	6	0.135547	0.786573
UMP salvage	Gene Ontology	2	6	0.135547	0.786573
extracellularly ATP-gated cation channel activity	Gene Ontology	2	6	0.135547	0.786573
digestion	Gene Ontology	2	6	0.135547	0.786573
protein tetramerization	Gene Ontology	2	6	0.135547	0.786573
xenobiotic transport	Gene Ontology	2	6	0.135547	0.786573
purinergic nucleotide receptor activity	Gene Ontology	2	6	0.135547	0.786573
calcium transmembrane transporter activity, phosphorylative mechanism	Gene Ontology	2	6	0.135547	0.786573
regulation of neuron apoptotic process	Gene Ontology	2	6	0.135547	0.786573
camera-type eye photoreceptor cell differentiation	Gene Ontology	2	6	0.135547	0.786573
protein localization to cell-cell junction	Gene Ontology	2	6	0.135547	0.786573
DEAD/H-box RNA helicase binding	Gene Ontology	2	6	0.135547	0.786573
dopamine biosynthetic process	Gene Ontology	2	6	0.135547	0.786573
intestinal absorption	Gene Ontology	2	6	0.135547	0.786573
inclusion body	Gene Ontology	2	6	0.135547	0.786573
replication-born double-strand break repair via sister chromatid exchange	Gene Ontology	2	6	0.135547	0.786573
phosphatidylinositol 3-kinase binding	Gene Ontology	2	6	0.135547	0.786573
cAMP-mediated signaling	Gene Ontology	2	6	0.135547	0.786573
antibacterial humoral response	Gene Ontology	2	6	0.135547	0.786573
actin filament reorganization	Gene Ontology	2	6	0.135547	0.786573
alpha-N-acetylgalactosaminide alpha-2,6-sialyltransferase activity	Gene Ontology	2	6	0.135547	0.786573
regulation of protein processing	Gene Ontology	2	6	0.135547	0.786573
dystroglycan binding	Gene Ontology	2	6	0.135547	0.786573
actinin binding	Gene Ontology	2	6	0.135547	0.786573
presynaptic cytosol	Gene Ontology	2	6	0.135547	0.786573
axolemma	Gene Ontology	2	6	0.135547	0.786573
negative regulation of mitotic nuclear division	Gene Ontology	2	6	0.135547	0.786573
phospholipid biosynthetic process	Gene Ontology	2	6	0.135547	0.786573
cellular response to pH	Gene Ontology	2	6	0.135547	0.786573
GTPase activator activity	Gene Ontology	18	148	0.136895	0.786573
positive regulation of neuron projection development	Gene Ontology	6	37	0.137655	0.786573
protein localization	Gene Ontology	6	37	0.137655	0.786573
positive regulation of nitric oxide biosynthetic process	Gene Ontology	3	13	0.138893	0.786573
steroid binding	Gene Ontology	3	13	0.138893	0.786573
negative regulation of DNA binding	Gene Ontology	3	13	0.138893	0.786573
dendrite membrane	Gene Ontology	3	13	0.138893	0.786573
ciliary transition zone	Gene Ontology	3	13	0.138893	0.786573
ferrous iron binding	Gene Ontology	3	13	0.138893	0.786573
regulation of dendrite morphogenesis	Gene Ontology	3	13	0.138893	0.786573
scaffold protein binding	Gene Ontology	5	29	0.142645	0.786573
catalytic activity	Gene Ontology	5	29	0.142645	0.786573
activation of GTPase activity	Gene Ontology	9	64	0.142745	0.786573
bicarbonate transport	Gene Ontology	4	21	0.144663	0.786573
intracellular receptor signaling pathway	Gene Ontology	4	21	0.144663	0.786573
cellular response to heat	Gene Ontology	4	21	0.144663	0.786573
protein localization to nucleus	Gene Ontology	4	21	0.144663	0.786573
Hsp70 protein binding	Gene Ontology	4	21	0.144663	0.786573
oxidoreductase activity, acting on the CH-OH group of donors, NAD or NADP as acceptor	Gene Ontology	4	21	0.144663	0.786573
phagocytosis	Gene Ontology	4	21	0.144663	0.786573
protein-cysteine S-palmitoyltransferase activity	Gene Ontology	4	21	0.144663	0.786573
DNA repair	Gene Ontology	12	92	0.144888	0.786573
axon	Gene Ontology	18	150	0.147946	0.786573
nervous system process	Gene Ontology	6	38	0.149034	0.786573
cellular response to interferon-gamma	Gene Ontology	6	38	0.149034	0.786573
early endosome	Gene Ontology	16	131	0.150434	0.786573
negative regulation of apoptotic process	Gene Ontology	21	180	0.150948	0.786573
positive regulation of cold-induced thermogenesis	Gene Ontology	7	47	0.151734	0.786573
synapse	Gene Ontology	23	200	0.151855	0.786573
peptidyl-serine phosphorylation	Gene Ontology	13	103	0.155841	0.786573
circadian rhythm	Gene Ontology	5	30	0.155896	0.786573
protein N-linked glycosylation	Gene Ontology	5	30	0.155896	0.786573
transcription repressor complex	Gene Ontology	5	30	0.155896	0.786573
negative regulation of epithelial cell proliferation	Gene Ontology	5	30	0.155896	0.786573
positive regulation of protein localization to plasma membrane	Gene Ontology	5	30	0.155896	0.786573
microtubule organizing center	Gene Ontology	5	30	0.155896	0.786573
transcription regulator complex	Gene Ontology	17	142	0.158229	0.786573
T cell proliferation	Gene Ontology	3	14	0.158922	0.786573
pharyngeal system development	Gene Ontology	3	14	0.158922	0.786573
coronary vasculature development	Gene Ontology	3	14	0.158922	0.786573
embryonic cranial skeleton morphogenesis	Gene Ontology	3	14	0.158922	0.786573
cholesterol transfer activity	Gene Ontology	3	14	0.158922	0.786573
cardiac muscle contraction	Gene Ontology	3	14	0.158922	0.786573
calcium channel complex	Gene Ontology	3	14	0.158922	0.786573
oligosaccharide metabolic process	Gene Ontology	3	14	0.158922	0.786573
peptidyl-threonine dephosphorylation	Gene Ontology	3	14	0.158922	0.786573
regulation of MAPK cascade	Gene Ontology	3	14	0.158922	0.786573
positive regulation of interferon-beta production	Gene Ontology	3	14	0.158922	0.786573
cytokine production	Gene Ontology	3	14	0.158922	0.786573
regulation of postsynaptic membrane potential	Gene Ontology	4	22	0.160547	0.786573
ADP binding	Gene Ontology	4	22	0.160547	0.786573
transport vesicle	Gene Ontology	4	22	0.160547	0.786573
regulation of intracellular pH	Gene Ontology	4	22	0.160547	0.786573
Rho guanyl-nucleotide exchange factor activity	Gene Ontology	4	22	0.160547	0.786573
energy homeostasis	Gene Ontology	4	22	0.160547	0.786573
embryonic organ development	Gene Ontology	4	22	0.160547	0.786573
response to lipopolysaccharide	Gene Ontology	6	39	0.160819	0.786573
lipid catabolic process	Gene Ontology	6	39	0.160819	0.786573
transcription by RNA polymerase II	Gene Ontology	7	48	0.162379	0.786573
central nervous system development	Gene Ontology	7	48	0.162379	0.786573
respiratory burst	Gene Ontology	2	7	0.165169	0.786573
negative regulation of receptor binding	Gene Ontology	2	7	0.165169	0.786573
ATP-dependent microtubule motor activity, plus-end-directed	Gene Ontology	2	7	0.165169	0.786573
extrinsic component of endosome membrane	Gene Ontology	2	7	0.165169	0.786573
negative regulation of organ growth	Gene Ontology	2	7	0.165169	0.786573
positive regulation of histone deacetylation	Gene Ontology	2	7	0.165169	0.786573
dendrite extension	Gene Ontology	2	7	0.165169	0.786573
response to redox state	Gene Ontology	2	7	0.165169	0.786573
neutrophil activation	Gene Ontology	2	7	0.165169	0.786573
spinal cord association neuron differentiation	Gene Ontology	2	7	0.165169	0.786573
SNARE complex assembly	Gene Ontology	2	7	0.165169	0.786573
membrane depolarization	Gene Ontology	2	7	0.165169	0.786573
heparan sulfate proteoglycan biosynthetic process	Gene Ontology	2	7	0.165169	0.786573
extracellular matrix assembly	Gene Ontology	2	7	0.165169	0.786573
LIM domain binding	Gene Ontology	2	7	0.165169	0.786573
purinergic nucleotide receptor signaling pathway	Gene Ontology	2	7	0.165169	0.786573
leukocyte migration	Gene Ontology	2	7	0.165169	0.786573
positive regulation of receptor recycling	Gene Ontology	2	7	0.165169	0.786573
establishment of centrosome localization	Gene Ontology	2	7	0.165169	0.786573
gonad development	Gene Ontology	2	7	0.165169	0.786573
nucleosome disassembly	Gene Ontology	2	7	0.165169	0.786573
sodium ion homeostasis	Gene Ontology	2	7	0.165169	0.786573
protein kinase A signaling	Gene Ontology	2	7	0.165169	0.786573
negative regulation of oxidative stress-induced neuron death	Gene Ontology	2	7	0.165169	0.786573
establishment of endothelial barrier	Gene Ontology	2	7	0.165169	0.786573
small ribosomal subunit	Gene Ontology	2	7	0.165169	0.786573
positive regulation of DNA-templated transcription, initiation	Gene Ontology	2	7	0.165169	0.786573
low-density lipoprotein particle receptor binding	Gene Ontology	2	7	0.165169	0.786573
double-strand break repair via break-induced replication	Gene Ontology	2	7	0.165169	0.786573
positive regulation of neutrophil chemotaxis	Gene Ontology	2	7	0.165169	0.786573
divalent metal ion transport	Gene Ontology	2	7	0.165169	0.786573
positive regulation of gene silencing by miRNA	Gene Ontology	2	7	0.165169	0.786573
transcription preinitiation complex	Gene Ontology	2	7	0.165169	0.786573
positive regulation of lipopolysaccharide-mediated signaling pathway	Gene Ontology	2	7	0.165169	0.786573
3'-UTR-mediated mRNA stabilization	Gene Ontology	2	7	0.165169	0.786573
UV-damage excision repair	Gene Ontology	2	7	0.165169	0.786573
clathrin coat of coated pit	Gene Ontology	2	7	0.165169	0.786573
positive regulation of dendrite development	Gene Ontology	2	7	0.165169	0.786573
production of miRNAs involved in gene silencing by miRNA	Gene Ontology	2	7	0.165169	0.786573
negative regulation of tumor necrosis factor-mediated signaling pathway	Gene Ontology	2	7	0.165169	0.786573
negative regulation of satellite cell differentiation	Gene Ontology	2	7	0.165169	0.786573
white fat cell differentiation	Gene Ontology	2	7	0.165169	0.786573
regulation of potassium ion transmembrane transport	Gene Ontology	2	7	0.165169	0.786573
arylsulfatase activity	Gene Ontology	2	7	0.165169	0.786573
inositol phosphate biosynthetic process	Gene Ontology	2	7	0.165169	0.786573
actin filament depolymerization	Gene Ontology	2	7	0.165169	0.786573
neural precursor cell proliferation	Gene Ontology	2	7	0.165169	0.786573
axon initial segment	Gene Ontology	2	7	0.165169	0.786573
hydrolase activity, acting on ester bonds	Gene Ontology	2	7	0.165169	0.786573
sexual reproduction	Gene Ontology	2	7	0.165169	0.786573
RNA catabolic process	Gene Ontology	2	7	0.165169	0.786573
negative regulation of glycolytic process	Gene Ontology	2	7	0.165169	0.786573
endothelial cell morphogenesis	Gene Ontology	2	7	0.165169	0.786573
thioesterase binding	Gene Ontology	2	7	0.165169	0.786573
positive regulation of endothelial cell differentiation	Gene Ontology	2	7	0.165169	0.786573
histone lysine methylation	Gene Ontology	2	7	0.165169	0.786573
regulation of TOR signaling	Gene Ontology	2	7	0.165169	0.786573
caveola	Gene Ontology	5	31	0.16963	0.786573
positive regulation of synapse assembly	Gene Ontology	5	31	0.16963	0.786573
negative regulation of cysteine-type endopeptidase activity involved in apoptotic process	Gene Ontology	5	31	0.16963	0.786573
intracellular protein transport	Gene Ontology	21	184	0.172595	0.786573
protein deubiquitination	Gene Ontology	7	49	0.173348	0.786573
skeletal system development	Gene Ontology	7	49	0.173348	0.786573
basolateral plasma membrane	Gene Ontology	10	77	0.175358	0.786573
heterotrimeric G-protein complex	Gene Ontology	4	23	0.17703	0.786573
cleavage furrow	Gene Ontology	4	23	0.17703	0.786573
negative regulation of protein catabolic process	Gene Ontology	4	23	0.17703	0.786573
erythrocyte differentiation	Gene Ontology	4	23	0.17703	0.786573
positive regulation of JUN kinase activity	Gene Ontology	3	15	0.17976	0.786573
toll-like receptor signaling pathway	Gene Ontology	3	15	0.17976	0.786573
R-SMAD binding	Gene Ontology	3	15	0.17976	0.786573
retromer complex	Gene Ontology	3	15	0.17976	0.786573
regulation of signal transduction	Gene Ontology	3	15	0.17976	0.786573
entrainment of circadian clock by photoperiod	Gene Ontology	3	15	0.17976	0.786573
protein N-linked glycosylation via asparagine	Gene Ontology	3	15	0.17976	0.786573
cardiac epithelial to mesenchymal transition	Gene Ontology	3	15	0.17976	0.786573
defense response	Gene Ontology	3	15	0.17976	0.786573
actin monomer binding	Gene Ontology	3	15	0.17976	0.786573
vesicle docking	Gene Ontology	3	15	0.17976	0.786573
negative regulation of cell migration	Gene Ontology	8	59	0.182267	0.786573
protein glycosylation	Gene Ontology	8	59	0.182267	0.786573
sequence-specific DNA binding	Gene Ontology	17	146	0.183463	0.786573
regulation of autophagy	Gene Ontology	5	32	0.183814	0.786573
protein N-terminus binding	Gene Ontology	7	50	0.184626	0.786573
carbohydrate binding	Gene Ontology	7	50	0.184626	0.786573
Golgi apparatus	Gene Ontology	50	485	0.184913	0.786573
phagocytic vesicle	Gene Ontology	6	41	0.185527	0.786573
activation of protein kinase activity	Gene Ontology	6	41	0.185527	0.786573
positive regulation of nucleic acid-templated transcription	Gene Ontology	6	41	0.185527	0.786573
spindle	Gene Ontology	6	41	0.185527	0.786573
negative regulation of translation	Gene Ontology	6	41	0.185527	0.786573
transcription, DNA-templated	Gene Ontology	8	60	0.192799	0.786573
chemoattractant activity	Gene Ontology	4	24	0.194053	0.786573
somatic stem cell population maintenance	Gene Ontology	4	24	0.194053	0.786573
regulation of cytosolic calcium ion concentration	Gene Ontology	4	24	0.194053	0.786573
negative regulation of cell death	Gene Ontology	4	24	0.194053	0.786573
ubiquitin conjugating enzyme binding	Gene Ontology	4	24	0.194053	0.786573
RNA polymerase II repressing transcription factor binding	Gene Ontology	4	24	0.194053	0.786573
positive regulation of glycogen biosynthetic process	Gene Ontology	2	8	0.195759	0.786573
negative regulation of neural precursor cell proliferation	Gene Ontology	2	8	0.195759	0.786573
Swr1 complex	Gene Ontology	2	8	0.195759	0.786573
cellular protein-containing complex assembly	Gene Ontology	2	8	0.195759	0.786573
heart contraction	Gene Ontology	2	8	0.195759	0.786573
protein O-linked glycosylation via serine	Gene Ontology	2	8	0.195759	0.786573
phosphoric diester hydrolase activity	Gene Ontology	2	8	0.195759	0.786573
myosin II binding	Gene Ontology	2	8	0.195759	0.786573
progesterone receptor signaling pathway	Gene Ontology	2	8	0.195759	0.786573
positive regulation of protein dephosphorylation	Gene Ontology	2	8	0.195759	0.786573
thyroid hormone generation	Gene Ontology	2	8	0.195759	0.786573
coronary artery morphogenesis	Gene Ontology	2	8	0.195759	0.786573
translation repressor activity, mRNA regulatory element binding	Gene Ontology	2	8	0.195759	0.786573
mitotic DNA replication checkpoint	Gene Ontology	2	8	0.195759	0.786573
response to glucocorticoid	Gene Ontology	2	8	0.195759	0.786573
regulation of phosphatidylinositol 3-kinase signaling	Gene Ontology	2	8	0.195759	0.786573
androgen metabolic process	Gene Ontology	2	8	0.195759	0.786573
negative regulation of necroptotic process	Gene Ontology	2	8	0.195759	0.786573
actin filament severing	Gene Ontology	2	8	0.195759	0.786573
central nervous system neuron development	Gene Ontology	2	8	0.195759	0.786573
RNA stem-loop binding	Gene Ontology	2	8	0.195759	0.786573
JNK cascade	Gene Ontology	2	8	0.195759	0.786573
glucocorticoid receptor binding	Gene Ontology	2	8	0.195759	0.786573
superoxide-generating NADPH oxidase activator activity	Gene Ontology	2	8	0.195759	0.786573
inositol phosphate-mediated signaling	Gene Ontology	2	8	0.195759	0.786573
renal system process	Gene Ontology	2	8	0.195759	0.786573
miRNA mediated inhibition of translation	Gene Ontology	2	8	0.195759	0.786573
insulin-like growth factor receptor binding	Gene Ontology	2	8	0.195759	0.786573
cytoskeletal anchor activity	Gene Ontology	2	8	0.195759	0.786573
negative regulation of intracellular estrogen receptor signaling pathway	Gene Ontology	2	8	0.195759	0.786573
SREBP signaling pathway	Gene Ontology	2	8	0.195759	0.786573
positive thymic T cell selection	Gene Ontology	2	8	0.195759	0.786573
axoneme assembly	Gene Ontology	2	8	0.195759	0.786573
positive regulation of stem cell proliferation	Gene Ontology	2	8	0.195759	0.786573
L-amino acid transmembrane transporter activity	Gene Ontology	2	8	0.195759	0.786573
response to lipid	Gene Ontology	2	8	0.195759	0.786573
male gonad development	Gene Ontology	7	51	0.196198	0.786573
regulation of alternative mRNA splicing, via spliceosome	Gene Ontology	7	51	0.196198	0.786573
protein-containing complex binding	Gene Ontology	11	89	0.196951	0.786573
apoptotic process	Gene Ontology	11	89	0.196951	0.786573
RNA polymerase II transcription factor binding	Gene Ontology	5	33	0.198414	0.786573
damaged DNA binding	Gene Ontology	5	33	0.198414	0.786573
RNA splicing	Gene Ontology	5	33	0.198414	0.786573
wound healing	Gene Ontology	5	33	0.198414	0.786573
insulin receptor signaling pathway	Gene Ontology	5	33	0.198414	0.786573
chemical synaptic transmission	Gene Ontology	12	99	0.199464	0.786573
nuclear pore	Gene Ontology	3	16	0.201279	0.786573
sensory perception of pain	Gene Ontology	3	16	0.201279	0.786573
ATP-dependent chromatin remodeling	Gene Ontology	3	16	0.201279	0.786573
positive regulation of cell cycle	Gene Ontology	3	16	0.201279	0.786573
RNA polymerase II core promoter sequence-specific DNA binding	Gene Ontology	3	16	0.201279	0.786573
neuropeptide binding	Gene Ontology	3	16	0.201279	0.786573
peptidase activity	Gene Ontology	3	16	0.201279	0.786573
barbed-end actin filament capping	Gene Ontology	3	16	0.201279	0.786573
response to ischemia	Gene Ontology	3	16	0.201279	0.786573
endoplasmic reticulum	Gene Ontology	48	470	0.207453	0.786573
positive regulation of cell population proliferation	Gene Ontology	21	190	0.207938	0.786573
small GTPase mediated signal transduction	Gene Ontology	7	52	0.208046	0.786573
hormone activity	Gene Ontology	7	52	0.208046	0.786573
endosome	Gene Ontology	16	140	0.210748	0.786573
regulation of cell growth	Gene Ontology	4	25	0.211555	0.786573
mitotic spindle organization	Gene Ontology	4	25	0.211555	0.786573
protein tyrosine/serine/threonine phosphatase activity	Gene Ontology	4	25	0.211555	0.786573
synapse assembly	Gene Ontology	4	25	0.211555	0.786573
positive regulation of DNA-binding transcription factor activity	Gene Ontology	6	43	0.211604	0.786573
intracellular signal transduction	Gene Ontology	23	211	0.211741	0.786573
positive regulation of protein ubiquitination	Gene Ontology	5	34	0.213393	0.786573
transcription coactivator activity	Gene Ontology	15	131	0.218238	0.786573
mRNA binding	Gene Ontology	15	131	0.218238	0.786573
guanyl-nucleotide exchange factor activity	Gene Ontology	7	53	0.220155	0.786573
cellular response to lipopolysaccharide	Gene Ontology	7	53	0.220155	0.786573
Golgi membrane	Gene Ontology	19	172	0.222853	0.786573
chaperone cofactor-dependent protein refolding	Gene Ontology	3	17	0.223357	0.786573
gamma-aminobutyric acid signaling pathway	Gene Ontology	3	17	0.223357	0.786573
epidermis development	Gene Ontology	3	17	0.223357	0.786573
cellular response to gamma radiation	Gene Ontology	3	17	0.223357	0.786573
positive regulation of cytokinesis	Gene Ontology	3	17	0.223357	0.786573
integral component of postsynaptic membrane	Gene Ontology	3	17	0.223357	0.786573
positive regulation of cardiac muscle cell proliferation	Gene Ontology	3	17	0.223357	0.786573
lipid storage	Gene Ontology	3	17	0.223357	0.786573
positive regulation of intrinsic apoptotic signaling pathway	Gene Ontology	3	17	0.223357	0.786573
protein kinase A regulatory subunit binding	Gene Ontology	3	17	0.223357	0.786573
microtubule-based movement	Gene Ontology	6	44	0.225096	0.786573
pyridoxal phosphate binding	Gene Ontology	6	44	0.225096	0.786573
positive regulation of protein binding	Gene Ontology	6	44	0.225096	0.786573
mRNA 3'-UTR binding	Gene Ontology	6	44	0.225096	0.786573
sympathetic nervous system development	Gene Ontology	2	9	0.226959	0.786573
cellular response to dexamethasone stimulus	Gene Ontology	2	9	0.226959	0.786573
iron ion transport	Gene Ontology	2	9	0.226959	0.786573
filamin binding	Gene Ontology	2	9	0.226959	0.786573
proton-transporting ATP synthase activity, rotational mechanism	Gene Ontology	2	9	0.226959	0.786573
ion transport	Gene Ontology	2	9	0.226959	0.786573
regulation of cellular senescence	Gene Ontology	2	9	0.226959	0.786573
actin crosslink formation	Gene Ontology	2	9	0.226959	0.786573
Ral GTPase binding	Gene Ontology	2	9	0.226959	0.786573
establishment of skin barrier	Gene Ontology	2	9	0.226959	0.786573
filopodium membrane	Gene Ontology	2	9	0.226959	0.786573
interstitial matrix	Gene Ontology	2	9	0.226959	0.786573
dendritic spine development	Gene Ontology	2	9	0.226959	0.786573
positive regulation of cholesterol efflux	Gene Ontology	2	9	0.226959	0.786573
immune system process	Gene Ontology	2	9	0.226959	0.786573
COPI vesicle coat	Gene Ontology	2	9	0.226959	0.786573
gap junction	Gene Ontology	2	9	0.226959	0.786573
endocardial cushion development	Gene Ontology	2	9	0.226959	0.786573
preribosome, small subunit precursor	Gene Ontology	2	9	0.226959	0.786573
RNA polymerase II preinitiation complex assembly	Gene Ontology	2	9	0.226959	0.786573
regulation of innate immune response	Gene Ontology	2	9	0.226959	0.786573
cellular response to extracellular stimulus	Gene Ontology	2	9	0.226959	0.786573
Arp2/3 complex binding	Gene Ontology	2	9	0.226959	0.786573
muscle organ development	Gene Ontology	2	9	0.226959	0.786573
mitochondrial transport	Gene Ontology	2	9	0.226959	0.786573
Sin3 complex	Gene Ontology	2	9	0.226959	0.786573
regulation of neuron death	Gene Ontology	2	9	0.226959	0.786573
polypeptide N-acetylgalactosaminyltransferase activity	Gene Ontology	2	9	0.226959	0.786573
AP-3 adaptor complex	Gene Ontology	2	9	0.226959	0.786573
regulation of cardiac muscle contraction by regulation of the release of sequestered calcium ion	Gene Ontology	2	9	0.226959	0.786573
negative thymic T cell selection	Gene Ontology	2	9	0.226959	0.786573
positive regulation of collateral sprouting	Gene Ontology	2	9	0.226959	0.786573
motile cilium assembly	Gene Ontology	2	9	0.226959	0.786573
activation of transmembrane receptor protein tyrosine kinase activity	Gene Ontology	2	9	0.226959	0.786573
transcription corepressor binding	Gene Ontology	2	9	0.226959	0.786573
kidney morphogenesis	Gene Ontology	2	9	0.226959	0.786573
regulation of epithelial cell proliferation	Gene Ontology	2	9	0.226959	0.786573
pathway-restricted SMAD protein phosphorylation	Gene Ontology	2	9	0.226959	0.786573
negative regulation of ERK1 and ERK2 cascade	Gene Ontology	5	35	0.228715	0.786573
endocytic vesicle	Gene Ontology	5	35	0.228715	0.786573
protein homotetramerization	Gene Ontology	5	35	0.228715	0.786573
G protein-coupled receptor binding	Gene Ontology	5	35	0.228715	0.786573
myosin complex	Gene Ontology	5	35	0.228715	0.786573
positive regulation of epithelial to mesenchymal transition	Gene Ontology	4	26	0.229476	0.786573
peptidyl-tyrosine autophosphorylation	Gene Ontology	4	26	0.229476	0.786573
amyloid-beta binding	Gene Ontology	4	26	0.229476	0.786573
regulation of translation	Gene Ontology	4	26	0.229476	0.786573
ephrin receptor signaling pathway	Gene Ontology	4	26	0.229476	0.786573
neuron development	Gene Ontology	4	26	0.229476	0.786573
skeletal muscle tissue development	Gene Ontology	4	26	0.229476	0.786573
myelination	Gene Ontology	4	26	0.229476	0.786573
cytoplasmic vesicle	Gene Ontology	13	113	0.23446	0.786573
regulation of membrane potential	Gene Ontology	8	64	0.237263	0.786573
histone binding	Gene Ontology	10	84	0.242064	0.786573
signaling receptor binding	Gene Ontology	13	114	0.24309	0.786573
actin cytoskeleton reorganization	Gene Ontology	5	36	0.244343	0.786573
thymus development	Gene Ontology	5	36	0.244343	0.786573
cytoplasmic stress granule	Gene Ontology	5	36	0.244343	0.786573
GABA-ergic synapse	Gene Ontology	5	36	0.244343	0.786573
cell-cell adhesion	Gene Ontology	7	55	0.245082	0.786573
negative regulation of extrinsic apoptotic signaling pathway via death domain receptors	Gene Ontology	3	18	0.245876	0.786573
macroautophagy	Gene Ontology	3	18	0.245876	0.786573
GTPase binding	Gene Ontology	3	18	0.245876	0.786573
RNA processing	Gene Ontology	3	18	0.245876	0.786573
positive regulation of Wnt signaling pathway	Gene Ontology	3	18	0.245876	0.786573
carbohydrate phosphorylation	Gene Ontology	3	18	0.245876	0.786573
phospholipid metabolic process	Gene Ontology	3	18	0.245876	0.786573
oligodendrocyte differentiation	Gene Ontology	3	18	0.245876	0.786573
glycolytic process	Gene Ontology	3	18	0.245876	0.786573
phosphatidylinositol-mediated signaling	Gene Ontology	4	27	0.247754	0.786573
cellular response to drug	Gene Ontology	4	27	0.247754	0.786573
thiol-dependent ubiquitin-specific protease activity	Gene Ontology	8	65	0.248896	0.786573
glucose homeostasis	Gene Ontology	8	65	0.248896	0.786573
cell division	Gene Ontology	9	75	0.251129	0.786573
positive regulation of GTPase activity	Gene Ontology	17	156	0.254365	0.786573
DNA-binding transcription repressor activity, RNA polymerase II-specific	Gene Ontology	15	136	0.257855	0.786573
male meiosis I	Gene Ontology	2	10	0.258463	0.786573
HMG box domain binding	Gene Ontology	2	10	0.258463	0.786573
RNA 7-methylguanosine cap binding	Gene Ontology	2	10	0.258463	0.786573
ruffle assembly	Gene Ontology	2	10	0.258463	0.786573
cilium organization	Gene Ontology	2	10	0.258463	0.786573
retrograde transport, endosome to plasma membrane	Gene Ontology	2	10	0.258463	0.786573
monocarboxylic acid transmembrane transporter activity	Gene Ontology	2	10	0.258463	0.786573
guanyl-nucleotide exchange factor complex	Gene Ontology	2	10	0.258463	0.786573
cerebral cortex neuron differentiation	Gene Ontology	2	10	0.258463	0.786573
ventricular cardiac muscle cell action potential	Gene Ontology	2	10	0.258463	0.786573
hindbrain development	Gene Ontology	2	10	0.258463	0.786573
positive regulation of transcription regulatory region DNA binding	Gene Ontology	2	10	0.258463	0.786573
fibronectin binding	Gene Ontology	2	10	0.258463	0.786573
nBAF complex	Gene Ontology	2	10	0.258463	0.786573
negative regulation of anoikis	Gene Ontology	2	10	0.258463	0.786573
positive regulation of receptor-mediated endocytosis	Gene Ontology	2	10	0.258463	0.786573
alternative mRNA splicing, via spliceosome	Gene Ontology	2	10	0.258463	0.786573
negative regulation of blood pressure	Gene Ontology	2	10	0.258463	0.786573
peptide catabolic process	Gene Ontology	2	10	0.258463	0.786573
plasma membrane tubulation	Gene Ontology	2	10	0.258463	0.786573
monocyte differentiation	Gene Ontology	2	10	0.258463	0.786573
mRNA 3'-UTR AU-rich region binding	Gene Ontology	2	10	0.258463	0.786573
M band	Gene Ontology	2	10	0.258463	0.786573
protein neddylation	Gene Ontology	2	10	0.258463	0.786573
cellular response to nitrogen starvation	Gene Ontology	2	10	0.258463	0.786573
DNA damage response, signal transduction by p53 class mediator	Gene Ontology	2	10	0.258463	0.786573
negative regulation of release of cytochrome c from mitochondria	Gene Ontology	2	10	0.258463	0.786573
aminoacyl-tRNA synthetase multienzyme complex	Gene Ontology	2	10	0.258463	0.786573
acyl-CoA hydrolase activity	Gene Ontology	2	10	0.258463	0.786573
acrosome reaction	Gene Ontology	2	10	0.258463	0.786573
positive regulation of epidermal growth factor-activated receptor activity	Gene Ontology	2	10	0.258463	0.786573
epithelial cell morphogenesis	Gene Ontology	2	10	0.258463	0.786573
negative regulation of vascular associated smooth muscle cell proliferation	Gene Ontology	2	10	0.258463	0.786573
NADPH oxidase complex	Gene Ontology	2	10	0.258463	0.786573
inward rectifier potassium channel activity	Gene Ontology	2	10	0.258463	0.786573
cyclosporin A binding	Gene Ontology	2	10	0.258463	0.786573
nucleoside metabolic process	Gene Ontology	2	10	0.258463	0.786573
costamere	Gene Ontology	2	10	0.258463	0.786573
positive regulation of cell death	Gene Ontology	2	10	0.258463	0.786573
cellular response to hormone stimulus	Gene Ontology	2	10	0.258463	0.786573
interleukin-1-mediated signaling pathway	Gene Ontology	2	10	0.258463	0.786573
monocarboxylic acid transport	Gene Ontology	2	10	0.258463	0.786573
phosphatidic acid binding	Gene Ontology	2	10	0.258463	0.786573
aorta development	Gene Ontology	2	10	0.258463	0.786573
sphingolipid metabolic process	Gene Ontology	2	10	0.258463	0.786573
protein palmitoylation	Gene Ontology	2	10	0.258463	0.786573
receptor clustering	Gene Ontology	2	10	0.258463	0.786573
cytoskeleton	Gene Ontology	14	126	0.259382	0.786573
cell cycle arrest	Gene Ontology	5	37	0.260241	0.786573
peptide binding	Gene Ontology	5	37	0.260241	0.786573
potassium ion transmembrane transport	Gene Ontology	8	66	0.260708	0.786573
phosphorylation	Gene Ontology	8	66	0.260708	0.786573
sodium ion transmembrane transport	Gene Ontology	8	66	0.260708	0.786573
regulation of transcription by RNA polymerase II	Gene Ontology	35	345	0.261661	0.786573
Rab GTPase binding	Gene Ontology	9	76	0.262149	0.786573
fibrillar center	Gene Ontology	9	76	0.262149	0.786573
signal transduction	Gene Ontology	30	293	0.265603	0.786573
negative regulation of MAP kinase activity	Gene Ontology	4	28	0.26633	0.786573
SNAP receptor activity	Gene Ontology	4	28	0.26633	0.786573
4 iron, 4 sulfur cluster binding	Gene Ontology	4	28	0.26633	0.786573
positive regulation of NIK/NF-kappaB signaling	Gene Ontology	4	28	0.26633	0.786573
negative regulation of I-kappaB kinase/NF-kappaB signaling	Gene Ontology	4	28	0.26633	0.786573
ventricular septum morphogenesis	Gene Ontology	3	19	0.268723	0.786573
protein K11-linked ubiquitination	Gene Ontology	3	19	0.268723	0.786573
establishment of protein localization	Gene Ontology	3	19	0.268723	0.786573
negative regulation of G1/S transition of mitotic cell cycle	Gene Ontology	3	19	0.268723	0.786573
microfilament motor activity	Gene Ontology	3	19	0.268723	0.786573
spindle assembly	Gene Ontology	3	19	0.268723	0.786573
positive regulation of macroautophagy	Gene Ontology	3	19	0.268723	0.786573
protein localization to cell surface	Gene Ontology	3	19	0.268723	0.786573
neurotransmitter receptor activity	Gene Ontology	7	57	0.270831	0.786573
endomembrane system	Gene Ontology	8	67	0.272684	0.786573
regulation of cell population proliferation	Gene Ontology	10	87	0.273122	0.786573
positive regulation of cell growth	Gene Ontology	5	38	0.27637	0.786573
cellular response to calcium ion	Gene Ontology	5	38	0.27637	0.786573
lipid metabolic process	Gene Ontology	5	38	0.27637	0.786573
ruffle	Gene Ontology	6	48	0.281511	0.786573
negative regulation of inflammatory response	Gene Ontology	6	48	0.281511	0.786573
protein transport	Gene Ontology	10	88	0.283737	0.786573
mitochondrial inner membrane	Gene Ontology	9	78	0.284619	0.786573
positive regulation of I-kappaB kinase/NF-kappaB signaling	Gene Ontology	8	68	0.28481	0.786573
SMAD binding	Gene Ontology	4	29	0.285147	0.786573
phosphatidylinositol-3-phosphate binding	Gene Ontology	4	29	0.285147	0.786573
hormone-mediated signaling pathway	Gene Ontology	4	29	0.285147	0.786573
peptide hormone binding	Gene Ontology	4	29	0.285147	0.786573
sarcoplasmic reticulum membrane	Gene Ontology	2	11	0.290011	0.786573
positive regulation of epidermal growth factor receptor signaling pathway	Gene Ontology	2	11	0.290011	0.786573
bone remodeling	Gene Ontology	2	11	0.290011	0.786573
regulation of focal adhesion assembly	Gene Ontology	2	11	0.290011	0.786573
negative regulation of pri-miRNA transcription by RNA polymerase II	Gene Ontology	2	11	0.290011	0.786573
aortic valve morphogenesis	Gene Ontology	2	11	0.290011	0.786573
dendrite self-avoidance	Gene Ontology	2	11	0.290011	0.786573
DNA unwinding involved in DNA replication	Gene Ontology	2	11	0.290011	0.786573
adenylate cyclase-activating adrenergic receptor signaling pathway	Gene Ontology	2	11	0.290011	0.786573
fatty-acyl-CoA binding	Gene Ontology	2	11	0.290011	0.786573
eating behavior	Gene Ontology	2	11	0.290011	0.786573
negative regulation of gluconeogenesis	Gene Ontology	2	11	0.290011	0.786573
somite development	Gene Ontology	2	11	0.290011	0.786573
clathrin adaptor activity	Gene Ontology	2	11	0.290011	0.786573
lipid biosynthetic process	Gene Ontology	2	11	0.290011	0.786573
stress-activated protein kinase signaling cascade	Gene Ontology	2	11	0.290011	0.786573
response to stimulus	Gene Ontology	2	11	0.290011	0.786573
embryonic digestive tract development	Gene Ontology	2	11	0.290011	0.786573
intermediate filament organization	Gene Ontology	2	11	0.290011	0.786573
nuclear-transcribed mRNA poly(A) tail shortening	Gene Ontology	2	11	0.290011	0.786573
transcription coactivator binding	Gene Ontology	2	11	0.290011	0.786573
positive regulation of receptor signaling pathway via JAK-STAT	Gene Ontology	2	11	0.290011	0.786573
calcium-mediated signaling using intracellular calcium source	Gene Ontology	2	11	0.290011	0.786573
gastrulation	Gene Ontology	2	11	0.290011	0.786573
laminin binding	Gene Ontology	2	11	0.290011	0.786573
N-glycan processing	Gene Ontology	2	11	0.290011	0.786573
calcium ion homeostasis	Gene Ontology	2	11	0.290011	0.786573
positive regulation of translational initiation	Gene Ontology	2	11	0.290011	0.786573
cellular zinc ion homeostasis	Gene Ontology	2	11	0.290011	0.786573
acyl-CoA metabolic process	Gene Ontology	2	11	0.290011	0.786573
positive regulation of gluconeogenesis	Gene Ontology	2	11	0.290011	0.786573
ribonucleoprotein complex binding	Gene Ontology	3	20	0.291793	0.786573
positive regulation of epithelial cell migration	Gene Ontology	3	20	0.291793	0.786573
basal plasma membrane	Gene Ontology	3	20	0.291793	0.786573
response to estrogen	Gene Ontology	3	20	0.291793	0.786573
nuclear inner membrane	Gene Ontology	3	20	0.291793	0.786573
COP9 signalosome	Gene Ontology	3	20	0.291793	0.786573
regulation of RNA splicing	Gene Ontology	3	20	0.291793	0.786573
positive regulation of inflammatory response	Gene Ontology	3	20	0.291793	0.786573
interstrand cross-link repair	Gene Ontology	3	20	0.291793	0.786573
response to wounding	Gene Ontology	3	20	0.291793	0.786573
RNA polymerase II transcription regulator complex	Gene Ontology	5	39	0.292696	0.786573
voltage-gated potassium channel complex	Gene Ontology	5	39	0.292696	0.786573
SNARE complex	Gene Ontology	5	39	0.292696	0.786573
positive regulation of JNK cascade	Gene Ontology	5	39	0.292696	0.786573
microtubule cytoskeleton organization	Gene Ontology	8	69	0.297071	0.786573
unfolded protein binding	Gene Ontology	7	59	0.297253	0.786573
microtubule	Gene Ontology	12	110	0.30002	0.786573
postsynaptic density	Gene Ontology	11	100	0.302749	0.786573
retrograde vesicle-mediated transport, Golgi to endoplasmic reticulum	Gene Ontology	4	30	0.304147	0.786573
positive regulation of pathway-restricted SMAD protein phosphorylation	Gene Ontology	4	30	0.304147	0.786573
embryonic skeletal system morphogenesis	Gene Ontology	4	30	0.304147	0.786573
cell body	Gene Ontology	4	30	0.304147	0.786573
intermembrane lipid transfer	Gene Ontology	4	30	0.304147	0.786573
innate immune response	Gene Ontology	10	90	0.305302	0.786573
ubiquitin protein ligase binding	Gene Ontology	18	173	0.305582	0.786573
exocytosis	Gene Ontology	5	40	0.30918	0.786573
cholesterol homeostasis	Gene Ontology	6	50	0.310829	0.786573
negative regulation of phosphoprotein phosphatase activity	Gene Ontology	3	21	0.314986	0.786573
establishment of cell polarity	Gene Ontology	3	21	0.314986	0.786573
phosphatidylinositol-3,4-bisphosphate binding	Gene Ontology	3	21	0.314986	0.786573
base-excision repair	Gene Ontology	3	21	0.314986	0.786573
chromosome, centromeric region	Gene Ontology	3	21	0.314986	0.786573
cytokine binding	Gene Ontology	3	21	0.314986	0.786573
cell fate specification	Gene Ontology	3	21	0.314986	0.786573
lamellipodium assembly	Gene Ontology	3	21	0.314986	0.786573
ureteric bud development	Gene Ontology	3	21	0.314986	0.786573
cortical actin cytoskeleton organization	Gene Ontology	3	21	0.314986	0.786573
phosphatidylinositol-4-phosphate binding	Gene Ontology	3	21	0.314986	0.786573
neuromuscular junction development	Gene Ontology	3	21	0.314986	0.786573
endoplasmic reticulum organization	Gene Ontology	3	21	0.314986	0.786573
protein dimerization activity	Gene Ontology	10	91	0.316232	0.786573
trans-Golgi network	Gene Ontology	12	112	0.319707	0.786573
WW domain binding	Gene Ontology	2	12	0.321383	0.786573
olfactory bulb development	Gene Ontology	2	12	0.321383	0.786573
structural constituent of muscle	Gene Ontology	2	12	0.321383	0.786573
establishment or maintenance of epithelial cell apical/basal polarity	Gene Ontology	2	12	0.321383	0.786573
regulation of myelination	Gene Ontology	2	12	0.321383	0.786573
anterograde synaptic vesicle transport	Gene Ontology	2	12	0.321383	0.786573
heterophilic cell-cell adhesion via plasma membrane cell adhesion molecules	Gene Ontology	2	12	0.321383	0.786573
DNA-templated transcription, initiation	Gene Ontology	2	12	0.321383	0.786573
receptor signaling pathway via JAK-STAT	Gene Ontology	2	12	0.321383	0.786573
ankyrin binding	Gene Ontology	2	12	0.321383	0.786573
regulation of cellular protein localization	Gene Ontology	2	12	0.321383	0.786573
dynein complex binding	Gene Ontology	2	12	0.321383	0.786573
nuclear heterochromatin	Gene Ontology	2	12	0.321383	0.786573
protein complex oligomerization	Gene Ontology	2	12	0.321383	0.786573
cellular response to light stimulus	Gene Ontology	2	12	0.321383	0.786573
negative regulation of apoptotic signaling pathway	Gene Ontology	2	12	0.321383	0.786573
male genitalia development	Gene Ontology	2	12	0.321383	0.786573
cell-cell junction organization	Gene Ontology	2	12	0.321383	0.786573
Fanconi anaemia nuclear complex	Gene Ontology	2	12	0.321383	0.786573
Flemming body	Gene Ontology	2	12	0.321383	0.786573
coreceptor activity	Gene Ontology	2	12	0.321383	0.786573
integral component of nuclear inner membrane	Gene Ontology	2	12	0.321383	0.786573
SWI/SNF complex	Gene Ontology	2	12	0.321383	0.786573
positive regulation of microtubule polymerization	Gene Ontology	2	12	0.321383	0.786573
protein methylation	Gene Ontology	2	12	0.321383	0.786573
superoxide anion generation	Gene Ontology	2	12	0.321383	0.786573
tissue homeostasis	Gene Ontology	2	12	0.321383	0.786573
GTP-dependent protein binding	Gene Ontology	2	12	0.321383	0.786573
regulation of ERK1 and ERK2 cascade	Gene Ontology	2	12	0.321383	0.786573
myofibril	Gene Ontology	2	12	0.321383	0.786573
mannosylation	Gene Ontology	2	12	0.321383	0.786573
cysteine-type endopeptidase inhibitor activity	Gene Ontology	2	12	0.321383	0.786573
cellular senescence	Gene Ontology	2	12	0.321383	0.786573
G-protein beta-subunit binding	Gene Ontology	2	12	0.321383	0.786573
signaling receptor activity	Gene Ontology	8	71	0.321937	0.786573
microtubule motor activity	Gene Ontology	4	31	0.323277	0.786573
cytoplasmic vesicle membrane	Gene Ontology	5	41	0.325789	0.786573
phosphatidylinositol phosphorylation	Gene Ontology	5	41	0.325789	0.786573
endoplasmic reticulum-Golgi intermediate compartment	Gene Ontology	5	41	0.325789	0.786573
enzyme binding	Gene Ontology	12	113	0.329663	0.786573
cellular response to DNA damage stimulus	Gene Ontology	11	103	0.333968	0.786573
positive regulation of NF-kappaB transcription factor activity	Gene Ontology	7	62	0.337811	0.786573
integral component of endoplasmic reticulum membrane	Gene Ontology	7	62	0.337811	0.786573
tricarboxylic acid cycle	Gene Ontology	3	22	0.338212	0.786573
DNA helicase activity	Gene Ontology	3	22	0.338212	0.786573
autophagy of mitochondrion	Gene Ontology	3	22	0.338212	0.786573
histone deacetylation	Gene Ontology	3	22	0.338212	0.786573
ubiquitin ligase complex	Gene Ontology	6	52	0.340616	0.786573
protein-containing complex	Gene Ontology	22	220	0.340758	0.786573
ubiquitin protein ligase activity	Gene Ontology	17	167	0.342253	0.786573
ATPase-coupled transmembrane transporter activity	Gene Ontology	4	32	0.342482	0.786573
regulation of inflammatory response	Gene Ontology	4	32	0.342482	0.786573
negative regulation of DNA-binding transcription factor activity	Gene Ontology	5	42	0.342486	0.786573
cell chemotaxis	Gene Ontology	5	42	0.342486	0.786573
1-phosphatidylinositol-3-kinase regulator activity	Gene Ontology	2	13	0.352396	0.786573
phospholipase A2 activity	Gene Ontology	2	13	0.352396	0.786573
oocyte maturation	Gene Ontology	2	13	0.352396	0.786573
G protein-coupled glutamate receptor signaling pathway	Gene Ontology	2	13	0.352396	0.786573
DNA polymerase binding	Gene Ontology	2	13	0.352396	0.786573
zinc ion transmembrane transporter activity	Gene Ontology	2	13	0.352396	0.786573
positive regulation of vasoconstriction	Gene Ontology	2	13	0.352396	0.786573
sodium channel regulator activity	Gene Ontology	2	13	0.352396	0.786573
protein O-linked glycosylation	Gene Ontology	2	13	0.352396	0.786573
protein O-linked mannosylation	Gene Ontology	2	13	0.352396	0.786573
histone H2A acetylation	Gene Ontology	2	13	0.352396	0.786573
myosin binding	Gene Ontology	2	13	0.352396	0.786573
protein targeting to lysosome	Gene Ontology	2	13	0.352396	0.786573
biological_process	Gene Ontology	2	13	0.352396	0.786573
plasma membrane raft	Gene Ontology	2	13	0.352396	0.786573
3'-5' DNA helicase activity	Gene Ontology	2	13	0.352396	0.786573
regulation of synaptic plasticity	Gene Ontology	2	13	0.352396	0.786573
endoderm development	Gene Ontology	2	13	0.352396	0.786573
spectrin binding	Gene Ontology	2	13	0.352396	0.786573
platelet aggregation	Gene Ontology	2	13	0.352396	0.786573
cell adhesion mediated by integrin	Gene Ontology	2	13	0.352396	0.786573
determination of adult lifespan	Gene Ontology	2	13	0.352396	0.786573
triglyceride homeostasis	Gene Ontology	2	13	0.352396	0.786573
cardiac muscle tissue development	Gene Ontology	2	13	0.352396	0.786573
S100 protein binding	Gene Ontology	2	13	0.352396	0.786573
regulation of exocytosis	Gene Ontology	2	13	0.352396	0.786573
positive regulation of cytokine secretion	Gene Ontology	2	13	0.352396	0.786573
regulation of immune response	Gene Ontology	2	13	0.352396	0.786573
positive regulation of collagen biosynthetic process	Gene Ontology	2	13	0.352396	0.786573
calcium channel regulator activity	Gene Ontology	2	13	0.352396	0.786573
negative regulation of myoblast differentiation	Gene Ontology	2	13	0.352396	0.786573
nuclear chromosome	Gene Ontology	2	13	0.352396	0.786573
chloride transmembrane transporter activity	Gene Ontology	2	13	0.352396	0.786573
temperature homeostasis	Gene Ontology	2	13	0.352396	0.786573
mannosyltransferase activity	Gene Ontology	2	13	0.352396	0.786573
defense response to virus	Gene Ontology	6	53	0.355624	0.786573
regulation of protein stability	Gene Ontology	5	43	0.35924	0.786573
outflow tract morphogenesis	Gene Ontology	3	23	0.361386	0.786573
gluconeogenesis	Gene Ontology	3	23	0.361386	0.786573
frizzled binding	Gene Ontology	3	23	0.361386	0.786573
Wnt-protein binding	Gene Ontology	3	23	0.361386	0.786573
Rho protein signal transduction	Gene Ontology	3	23	0.361386	0.786573
eye development	Gene Ontology	3	23	0.361386	0.786573
intra-Golgi vesicle-mediated transport	Gene Ontology	3	23	0.361386	0.786573
skeletal muscle cell differentiation	Gene Ontology	4	33	0.361715	0.786573
nucleotide binding	Gene Ontology	4	33	0.361715	0.786573
intercellular bridge	Gene Ontology	4	33	0.361715	0.786573
somitogenesis	Gene Ontology	4	33	0.361715	0.786573
negative regulation of transforming growth factor beta receptor signaling pathway	Gene Ontology	4	33	0.361715	0.786573
endoplasmic reticulum lumen	Gene Ontology	4	33	0.361715	0.786573
positive regulation of gene expression	Gene Ontology	15	149	0.370659	0.786573
tRNA binding	Gene Ontology	5	44	0.376017	0.786573
negative regulation of angiogenesis	Gene Ontology	5	44	0.376017	0.786573
chromatin organization	Gene Ontology	4	34	0.380927	0.786573
endosomal transport	Gene Ontology	4	34	0.380927	0.786573
cellular response to hypoxia	Gene Ontology	4	34	0.380927	0.786573
inner ear morphogenesis	Gene Ontology	4	34	0.380927	0.786573
recycling endosome membrane	Gene Ontology	4	34	0.380927	0.786573
Arp2/3 complex-mediated actin nucleation	Gene Ontology	2	14	0.382896	0.786573
positive regulation of phosphatidylinositol 3-kinase activity	Gene Ontology	2	14	0.382896	0.786573
protein folding chaperone	Gene Ontology	2	14	0.382896	0.786573
negative regulation of neuron death	Gene Ontology	2	14	0.382896	0.786573
intraciliary transport	Gene Ontology	2	14	0.382896	0.786573
regulation of Rho protein signal transduction	Gene Ontology	2	14	0.382896	0.786573
intermediate filament cytoskeleton organization	Gene Ontology	2	14	0.382896	0.786573
regulation of presynapse assembly	Gene Ontology	2	14	0.382896	0.786573
cholesterol efflux	Gene Ontology	2	14	0.382896	0.786573
cartilage condensation	Gene Ontology	2	14	0.382896	0.786573
autophagosome membrane	Gene Ontology	2	14	0.382896	0.786573
neuromuscular synaptic transmission	Gene Ontology	2	14	0.382896	0.786573
pancreas development	Gene Ontology	2	14	0.382896	0.786573
negative regulation of microtubule depolymerization	Gene Ontology	2	14	0.382896	0.786573
NuA4 histone acetyltransferase complex	Gene Ontology	2	14	0.382896	0.786573
cellular response to amyloid-beta	Gene Ontology	2	14	0.382896	0.786573
site of DNA damage	Gene Ontology	2	14	0.382896	0.786573
positive regulation of transcription initiation from RNA polymerase II promoter	Gene Ontology	2	14	0.382896	0.786573
calmodulin-dependent protein kinase activity	Gene Ontology	2	14	0.382896	0.786573
protein localization to membrane	Gene Ontology	2	14	0.382896	0.786573
antimicrobial humoral immune response mediated by antimicrobial peptide	Gene Ontology	2	14	0.382896	0.786573
negative regulation of double-strand break repair via homologous recombination	Gene Ontology	2	14	0.382896	0.786573
positive regulation of cell migration involved in sprouting angiogenesis	Gene Ontology	2	14	0.382896	0.786573
cellular response to ionizing radiation	Gene Ontology	2	14	0.382896	0.786573
negative regulation of peptidyl-serine phosphorylation	Gene Ontology	2	14	0.382896	0.786573
condensed chromosome	Gene Ontology	2	14	0.382896	0.786573
synaptic membrane adhesion	Gene Ontology	2	14	0.382896	0.786573
transcriptionally active chromatin	Gene Ontology	2	14	0.382896	0.786573
single-stranded DNA helicase activity	Gene Ontology	2	14	0.382896	0.786573
rough endoplasmic reticulum	Gene Ontology	2	14	0.382896	0.786573
positive regulation of mRNA splicing, via spliceosome	Gene Ontology	2	14	0.382896	0.786573
mRNA transport	Gene Ontology	2	14	0.382896	0.786573
G-protein beta/gamma-subunit complex binding	Gene Ontology	2	14	0.382896	0.786573
nucleoplasm	Gene Ontology	125	1356	0.383548	0.786573
inner ear development	Gene Ontology	3	24	0.384431	0.786573
nucleosome assembly	Gene Ontology	3	24	0.384431	0.786573
transferase activity, transferring glycosyl groups	Gene Ontology	3	24	0.384431	0.786573
regulation of heart rate by cardiac conduction	Gene Ontology	3	24	0.384431	0.786573
skeletal system morphogenesis	Gene Ontology	3	24	0.384431	0.786573
embryonic hindlimb morphogenesis	Gene Ontology	3	24	0.384431	0.786573
positive regulation of fibroblast proliferation	Gene Ontology	3	24	0.384431	0.786573
blood vessel development	Gene Ontology	3	24	0.384431	0.786573
cytoplasmic side of plasma membrane	Gene Ontology	3	24	0.384431	0.786573
Golgi to plasma membrane protein transport	Gene Ontology	3	24	0.384431	0.786573
negative regulation of osteoblast differentiation	Gene Ontology	3	24	0.384431	0.786573
Rab guanyl-nucleotide exchange factor activity	Gene Ontology	3	24	0.384431	0.786573
aggresome	Gene Ontology	3	24	0.384431	0.786573
tRNA methylation	Gene Ontology	3	24	0.384431	0.786573
protein targeting to membrane	Gene Ontology	3	24	0.384431	0.786573
protein dephosphorylation	Gene Ontology	8	76	0.385424	0.786573
locomotory behavior	Gene Ontology	6	55	0.385749	0.786573
regulation of apoptotic process	Gene Ontology	5	45	0.392786	0.786573
T cell receptor signaling pathway	Gene Ontology	5	45	0.392786	0.786573
hematopoietic progenitor cell differentiation	Gene Ontology	5	45	0.392786	0.786573
integrin-mediated signaling pathway	Gene Ontology	5	45	0.392786	0.786573
cilium	Gene Ontology	7	66	0.392834	0.786573
axon guidance	Gene Ontology	10	98	0.394567	0.786573
negative regulation of canonical Wnt signaling pathway	Gene Ontology	8	77	0.398232	0.786573
cytoplasmic microtubule organization	Gene Ontology	4	35	0.400074	0.786573
axonogenesis	Gene Ontology	4	35	0.400074	0.786573
positive regulation of translation	Gene Ontology	4	35	0.400074	0.786573
G protein-coupled peptide receptor activity	Gene Ontology	4	35	0.400074	0.786573
cell-cell signaling	Gene Ontology	4	35	0.400074	0.786573
positive regulation of peptidyl-tyrosine phosphorylation	Gene Ontology	4	35	0.400074	0.786573
glutamatergic synapse	Gene Ontology	17	174	0.40135	0.786573
ionotropic glutamate receptor complex	Gene Ontology	1	5	0.402085	0.786573
interleukin-18-mediated signaling pathway	Gene Ontology	1	5	0.402085	0.786573
cellular response to muramyl dipeptide	Gene Ontology	1	5	0.402085	0.786573
collateral sprouting	Gene Ontology	1	5	0.402085	0.786573
ER overload response	Gene Ontology	1	5	0.402085	0.786573
regulation of kinase activity	Gene Ontology	1	5	0.402085	0.786573
negative regulation of collateral sprouting	Gene Ontology	1	5	0.402085	0.786573
regulation of locomotion	Gene Ontology	1	5	0.402085	0.786573
bundle of His cell-Purkinje myocyte adhesion involved in cell communication	Gene Ontology	1	5	0.402085	0.786573
negative regulation of insulin secretion involved in cellular response to glucose stimulus	Gene Ontology	1	5	0.402085	0.786573
galanin receptor activity	Gene Ontology	1	5	0.402085	0.786573
IMP salvage	Gene Ontology	1	5	0.402085	0.786573
regulation of G2/M transition of mitotic cell cycle	Gene Ontology	1	5	0.402085	0.786573
mitral valve morphogenesis	Gene Ontology	1	5	0.402085	0.786573
shelterin complex	Gene Ontology	1	5	0.402085	0.786573
positive regulation of insulin-like growth factor receptor signaling pathway	Gene Ontology	1	5	0.402085	0.786573
eukaryotic translation initiation factor 4F complex	Gene Ontology	1	5	0.402085	0.786573
negative regulation of thymocyte apoptotic process	Gene Ontology	1	5	0.402085	0.786573
oxoglutarate dehydrogenase complex	Gene Ontology	1	5	0.402085	0.786573
positive regulation of RIG-I signaling pathway	Gene Ontology	1	5	0.402085	0.786573
alpha-(1->3)-fucosyltransferase activity	Gene Ontology	1	5	0.402085	0.786573
positive regulation of non-motile cilium assembly	Gene Ontology	1	5	0.402085	0.786573
negative regulation of granulocyte differentiation	Gene Ontology	1	5	0.402085	0.786573
tongue development	Gene Ontology	1	5	0.402085	0.786573
negative regulation of oxidative stress-induced intrinsic apoptotic signaling pathway	Gene Ontology	1	5	0.402085	0.786573
positive regulation of triglyceride catabolic process	Gene Ontology	1	5	0.402085	0.786573
negative regulation of striated muscle tissue development	Gene Ontology	1	5	0.402085	0.786573
protein maturation by protein folding	Gene Ontology	1	5	0.402085	0.786573
positive regulation of chromatin binding	Gene Ontology	1	5	0.402085	0.786573
retinoid X receptor binding	Gene Ontology	1	5	0.402085	0.786573
DNA replication-dependent nucleosome assembly	Gene Ontology	1	5	0.402085	0.786573
peptidyl-lysine trimethylation	Gene Ontology	1	5	0.402085	0.786573
fucosylation	Gene Ontology	1	5	0.402085	0.786573
extracellularly glycine-gated chloride channel activity	Gene Ontology	1	5	0.402085	0.786573
positive regulation of fatty acid oxidation	Gene Ontology	1	5	0.402085	0.786573
MHC class I protein binding	Gene Ontology	1	5	0.402085	0.786573
thiamine pyrophosphate binding	Gene Ontology	1	5	0.402085	0.786573
hormone binding	Gene Ontology	1	5	0.402085	0.786573
growth plate cartilage development	Gene Ontology	1	5	0.402085	0.786573
positive regulation of mammary gland epithelial cell proliferation	Gene Ontology	1	5	0.402085	0.786573
transcription factor TFIIA complex	Gene Ontology	1	5	0.402085	0.786573
glial cell-derived neurotrophic factor receptor signaling pathway	Gene Ontology	1	5	0.402085	0.786573
laminin-1 binding	Gene Ontology	1	5	0.402085	0.786573
negative regulation of erythrocyte differentiation	Gene Ontology	1	5	0.402085	0.786573
positive regulation of RNA polymerase II transcription preinitiation complex assembly	Gene Ontology	1	5	0.402085	0.786573
retina homeostasis	Gene Ontology	1	5	0.402085	0.786573
endothelial cell activation	Gene Ontology	1	5	0.402085	0.786573
DNA repair complex	Gene Ontology	1	5	0.402085	0.786573
cholesterol import	Gene Ontology	1	5	0.402085	0.786573
aspartate metabolic process	Gene Ontology	1	5	0.402085	0.786573
long-chain fatty acyl-CoA binding	Gene Ontology	1	5	0.402085	0.786573
tRNA processing	Gene Ontology	1	5	0.402085	0.786573
negative regulation of small GTPase mediated signal transduction	Gene Ontology	1	5	0.402085	0.786573
regulation of neuronal synaptic plasticity	Gene Ontology	1	5	0.402085	0.786573
leukotriene biosynthetic process	Gene Ontology	1	5	0.402085	0.786573
positive regulation of interleukin-5 production	Gene Ontology	1	5	0.402085	0.786573
iron-sulfur cluster binding	Gene Ontology	1	5	0.402085	0.786573
positive regulation of transcription by RNA polymerase III	Gene Ontology	1	5	0.402085	0.786573
aspartic endopeptidase activity, intramembrane cleaving	Gene Ontology	1	5	0.402085	0.786573
mitochondrial genome maintenance	Gene Ontology	1	5	0.402085	0.786573
paraxial mesoderm development	Gene Ontology	1	5	0.402085	0.786573
late endosome to Golgi transport	Gene Ontology	1	5	0.402085	0.786573
procollagen-proline 4-dioxygenase activity	Gene Ontology	1	5	0.402085	0.786573
DNA damage response, signal transduction by p53 class mediator resulting in cell cycle arrest	Gene Ontology	1	5	0.402085	0.786573
glomerular visceral epithelial cell development	Gene Ontology	1	5	0.402085	0.786573
bone marrow development	Gene Ontology	1	5	0.402085	0.786573
import into nucleus	Gene Ontology	1	5	0.402085	0.786573
beta-catenin-TCF complex	Gene Ontology	1	5	0.402085	0.786573
store-operated calcium entry	Gene Ontology	1	5	0.402085	0.786573
notochord development	Gene Ontology	1	5	0.402085	0.786573
positive regulation of cell size	Gene Ontology	1	5	0.402085	0.786573
positive regulation of fibroblast apoptotic process	Gene Ontology	1	5	0.402085	0.786573
positive regulation of calcium ion transport into cytosol	Gene Ontology	1	5	0.402085	0.786573
[truncated: 1,620 more rows]
