# Supplementary material for: Stage-Specific lncRNA–mRNA Co-Expression Networks in Chicken Granulosa Cells Across Hierarchical Follicle Development
Source: Animals (Basel). 2026 Apr 28;16(9):1351. doi: 10.3390/ani16091351 (PMC13162649; doi:10.3390/ani16091351)
Supplement: Supplementary file 1 [file animals-16-01351-s001.zip › Table_S7_Mfuzz_cluster_genes.xlsx]

## Sheet: S7_Mfuzz_cluster_genes
gene_id	gene_label	gene_type	cluster	cluster_peak	membership	SYF	F5	F2	F1	peak_stage	in_top_pathway
ENSGALG00000041397	ENSGALG00000041397	known_lncRNA	1	SYF	0.790525	1.40971	-0.0675158	-0.439349	-0.902846	SYF	FALSE
ENSGALG00000067701	ENSGALG00000067701	known_lncRNA	1	SYF	0.770231	1.42373	-0.0937227	-0.465333	-0.864677	SYF	FALSE
ENSGALG00000049566	ENSGALG00000049566	known_lncRNA	1	SYF	0.738901	1.41223	-0.118653	-0.368549	-0.925033	SYF	FALSE
ENSGALG00000064628	ENSGALG00000064628	known_lncRNA	1	SYF	0.72008	1.43611	-0.127304	-0.474251	-0.834552	SYF	FALSE
ENSGALG00000066300	ENSGALG00000066300	known_lncRNA	1	SYF	0.690801	1.4357	-0.177249	-0.388904	-0.869544	SYF	FALSE
ENSGALG00000055252	ENSGALG00000055252	known_lncRNA	1	SYF	0.685786	1.44309	-0.166732	-0.444336	-0.832021	SYF	FALSE
ENSGALG00000054479	ENSGALG00000054479	known_lncRNA	1	SYF	0.685391	1.42049	-0.161755	-0.343135	-0.915595	SYF	FALSE
ENSGALG00000046723	ENSGALG00000046723	known_lncRNA	1	SYF	0.669915	1.41794	-0.0399416	-0.550404	-0.827593	SYF	FALSE
ENSGALG00000062130	ENSGALG00000062130	known_lncRNA	1	SYF	0.666854	1.42996	-0.185262	-0.351929	-0.89277	SYF	FALSE
ENSGALG00000064159	ENSGALG00000064159	known_lncRNA	1	SYF	0.65045	1.43869	-0.201088	-0.369912	-0.867693	SYF	FALSE
ENSGALG00000052377	ENSGALG00000052377	known_lncRNA	1	SYF	0.650169	1.36271	0.0552665	-0.449515	-0.968458	SYF	FALSE
ENSGALG00000057714	ENSGALG00000057714	known_lncRNA	1	SYF	0.644277	1.3871	0.0408621	-0.548522	-0.879438	SYF	FALSE
ENSGALG00000050284	ENSGALG00000050284	known_lncRNA	1	SYF	0.624958	1.38278	-0.0971612	-0.287799	-0.997821	SYF	FALSE
ENSGALG00000049914	ENSGALG00000049914	known_lncRNA	1	SYF	0.617803	1.37151	0.0746757	-0.539179	-0.907009	SYF	FALSE
ENSGALG00000059590	ENSGALG00000059590	known_lncRNA	1	SYF	0.587964	1.34244	0.0746119	-0.401726	-1.01533	SYF	FALSE
ENSGALG00000058333	ENSGALG00000058333	known_lncRNA	1	SYF	0.578485	1.35516	0.109867	-0.53465	-0.930381	SYF	FALSE
ENSGALG00000060944	ENSGALG00000060944	known_lncRNA	1	SYF	0.569554	1.33761	0.0643982	-0.366468	-1.03554	SYF	FALSE
ENSGALG00000061462	ENSGALG00000061462	known_lncRNA	1	SYF	0.56381	1.34496	0.00181498	-0.296447	-1.05033	SYF	FALSE
ENSGALG00000063042	ENSGALG00000063042	known_lncRNA	1	SYF	0.558064	1.34965	-0.028025	-0.270745	-1.05088	SYF	FALSE
ENSGALG00000029680	ENSGALG00000029680	known_lncRNA	1	SYF	0.550622	1.42764	-0.245718	-0.272379	-0.909545	SYF	FALSE
ENSGALG00000064976	ENSGALG00000064976	known_lncRNA	1	SYF	0.545433	1.45518	-0.261017	-0.372004	-0.822157	SYF	FALSE
ENSGALG00000068153	ENSGALG00000068153	known_lncRNA	1	SYF	0.536811	1.32909	0.0587786	-0.328578	-1.05929	SYF	FALSE
ENSGALG00000066253	ENSGALG00000066253	known_lncRNA	1	SYF	0.536224	1.37012	-0.125383	-0.214722	-1.03002	SYF	FALSE
ENSGALG00000058287	ENSGALG00000058287	known_lncRNA	1	SYF	0.535162	1.33295	0.0280999	-0.295668	-1.06538	SYF	FALSE
ENSGALG00000059416	ENSGALG00000059416	known_lncRNA	1	SYF	0.533339	1.40238	-0.212415	-0.220678	-0.969286	SYF	FALSE
ENSGALG00000067410	ENSGALG00000067410	known_lncRNA	1	SYF	0.526186	1.37745	-0.156203	-0.202866	-1.01838	SYF	FALSE
ENSGALG00000058917	ENSGALG00000058917	known_lncRNA	1	SYF	0.523361	1.464	-0.227221	-0.476527	-0.760255	SYF	FALSE
ENSGALG00000064154	ENSGALG00000064154	known_lncRNA	1	SYF	0.498996	1.45404	-0.145807	-0.587957	-0.72028	SYF	FALSE
ENSGALG00000053492	ENSGALG00000053492	known_lncRNA	1	SYF	0.490584	1.32482	0.183083	-0.56101	-0.946891	SYF	FALSE
ENSGALG00000057326	ENSGALG00000057326	known_lncRNA	1	SYF	0.484064	1.46816	-0.266387	-0.440557	-0.761217	SYF	FALSE
ENSGALG00000066448	ENSGALG00000066448	known_lncRNA	1	SYF	0.480187	1.41329	-0.276367	-0.194344	-0.942581	SYF	FALSE
ENSGALG00000062386	ENSGALG00000062386	known_lncRNA	1	SYF	0.467165	1.37828	-0.217321	-0.145053	-1.01591	SYF	FALSE
ENSGALG00000066960	ENSGALG00000066960	known_lncRNA	1	SYF	0.464916	1.38631	-0.238746	-0.147939	-0.999627	SYF	FALSE
ENSGALG00000067969	ENSGALG00000067969	known_lncRNA	1	SYF	0.463509	1.4652	-0.30772	-0.368252	-0.789229	SYF	FALSE
ENSGALG00000060762	ENSGALG00000060762	known_lncRNA	1	SYF	0.458372	1.31203	0.21339	-0.576192	-0.949231	SYF	FALSE
ENSGALG00000065059	ENSGALG00000065059	known_lncRNA	1	SYF	0.429434	1.45568	-0.351469	-0.280218	-0.823988	SYF	FALSE
ENSGALG00000062359	ENSGALG00000062359	known_lncRNA	1	SYF	0.426879	1.30183	0.244264	-0.614327	-0.931764	SYF	FALSE
ENSGALG00000063302	ENSGALG00000063302	known_lncRNA	1	SYF	0.424789	1.3018	0.24591	-0.62035	-0.927363	SYF	FALSE
ENSGALG00000065352	ENSGALG00000065352	known_lncRNA	1	SYF	0.417496	1.31032	-0.0709226	-0.114723	-1.12467	SYF	FALSE
ENSGALG00000062234	ENSGALG00000062234	known_lncRNA	1	SYF	0.416021	1.4695	-0.340441	-0.355607	-0.773449	SYF	FALSE
ENSGALG00000045167	ENSGALG00000045167	known_lncRNA	1	SYF	0.410607	1.35892	-0.245839	-0.070019	-1.04307	SYF	FALSE
ENSGALG00000054073	ENSGALG00000054073	known_lncRNA	1	SYF	0.409427	1.46528	-0.358239	-0.317014	-0.790022	SYF	FALSE
ENSGALG00000068265	ENSGALG00000068265	known_lncRNA	1	SYF	0.402741	1.45233	-0.379182	-0.244042	-0.829103	SYF	FALSE
ENSGALG00000063476	ENSGALG00000063476	known_lncRNA	1	SYF	0.392724	1.27199	0.10828	-0.233122	-1.14715	SYF	FALSE
ENSGALG00000067929	ENSGALG00000067929	known_lncRNA	1	SYF	0.390146	1.40421	0.0244161	-0.773942	-0.654684	SYF	FALSE
ENSGALG00000048561	ENSGALG00000048561	known_lncRNA	1	SYF	0.387714	1.47682	-0.264751	-0.521256	-0.690808	SYF	FALSE
ENSGALG00000058857	ENSGALG00000058857	known_lncRNA	1	SYF	0.361717	1.25545	0.322984	-0.597138	-0.981299	SYF	FALSE
ENSGALG00000056892	ENSGALG00000056892	known_lncRNA	1	SYF	0.361397	1.25768	0.326908	-0.625123	-0.95947	SYF	FALSE
ENSGALG00000059823	ENSGALG00000059823	known_lncRNA	1	SYF	0.359783	1.41217	-0.420563	-0.085167	-0.906443	SYF	FALSE
ENSGALG00000055268	ENSGALG00000055268	known_lncRNA	1	SYF	0.347096	1.27388	-0.119365	0.0128729	-1.16739	SYF	FALSE
ENSGALG00000065636	ENSGALG00000065636	known_lncRNA	1	SYF	0.330506	1.26532	-0.154318	0.0601203	-1.17112	SYF	FALSE
ENSGALG00000059277	ENSGALG00000059277	known_lncRNA	1	SYF	0.310414	1.22259	-0.0127604	0.0168801	-1.22671	SYF	FALSE
ENSGALG00000058866	ENSGALG00000058866	known_lncRNA	1	SYF	0.273315	1.27369	0.267651	-1.01379	-0.527555	SYF	FALSE
ENSGALG00000059084	ENSGALG00000059084	known_lncRNA	1	SYF	0.273191	1.3706	-0.595637	0.0954094	-0.870377	SYF	FALSE
ENSGALG00000067727	ENSGALG00000067727	known_lncRNA	1	SYF	0.26786	1.33888	-0.589169	0.163303	-0.913018	SYF	FALSE
ENSGALG00000062847	ENSGALG00000062847	known_lncRNA	1	SYF	0.256541	1.14829	-0.171435	0.27803	-1.25489	SYF	FALSE
ENSGALG00000063062	ENSGALG00000063062	known_lncRNA	1	SYF	0.245635	1.24191	0.276802	-1.09685	-0.421866	SYF	FALSE
ENSGALG00000057255	ENSGALG00000057255	known_lncRNA	1	SYF	0.183867	0.903671	0.666654	-1.28815	-0.282177	SYF	FALSE
ENSGALG00000055111	ENSGALG00000055111	known_lncRNA	1	SYF	0.149118	0.626665	-0.825797	1.07566	-0.876529	F2	FALSE
ENSGALG00000002099	ENSGALG00000002099	mRNA	1	SYF	0.790619	1.41054	-0.068273	-0.442125	-0.900139	SYF	FALSE
ENSGALG00000001191	ENSGALG00000001191	mRNA	1	SYF	0.790256	1.41293	-0.0724045	-0.446802	-0.893726	SYF	FALSE
ENSGALG00000064435	ENSGALG00000064435	mRNA	1	SYF	0.787334	1.41677	-0.0806282	-0.451684	-0.884453	SYF	FALSE
ENSGALG00000053468	ENSGALG00000053468	mRNA	1	SYF	0.78565	1.41157	-0.0866778	-0.415191	-0.909705	SYF	FALSE
ENSGALG00000012367	ENSGALG00000012367	mRNA	1	SYF	0.784785	1.41523	-0.0721079	-0.459501	-0.883621	SYF	FALSE
ENSGALG00000049702	ENSGALG00000049702	mRNA	1	SYF	0.784602	1.4053	-0.0520699	-0.445521	-0.907708	SYF	FALSE
ENSGALG00000012006	ENSGALG00000012006	mRNA	1	SYF	0.783587	1.40406	-0.0507508	-0.44179	-0.911518	SYF	FALSE
ENSGALG00000049229	TRIM7.2	mRNA	1	SYF	0.783194	1.40461	-0.0650503	-0.419158	-0.920403	SYF	FALSE
ENSGALG00000011436	ENSGALG00000011436	mRNA	1	SYF	0.782934	1.40734	-0.0766275	-0.412244	-0.918467	SYF	FALSE
ENSGALG00000009943	ENSGALG00000009943	mRNA	1	SYF	0.782781	1.41185	-0.0903278	-0.410441	-0.911079	SYF	FALSE
ENSGALG00000014800	ENSGALG00000014800	mRNA	1	SYF	0.781008	1.42134	-0.105664	-0.430786	-0.884894	SYF	FALSE
ENSGALG00000005259	VIPR1	mRNA	1	SYF	0.780777	1.42182	-0.0966698	-0.449209	-0.875945	SYF	FALSE
ENSGALG00000034104	DNAJB12	mRNA	1	SYF	0.780559	1.41352	-0.0636511	-0.466561	-0.883307	SYF	FALSE
ENSGALG00000016446	ENSGALG00000016446	mRNA	1	SYF	0.780227	1.40404	-0.0452729	-0.45192	-0.906851	SYF	FALSE
ENSGALG00000013304	ENSGALG00000013304	mRNA	1	SYF	0.778441	1.4195	-0.0818208	-0.464324	-0.87335	SYF	FALSE
ENSGALG00000041037	YIPF3	mRNA	1	SYF	0.777634	1.40099	-0.0549234	-0.419769	-0.926293	SYF	FALSE
ENSGALG00000064017	ENSGALG00000064017	mRNA	1	SYF	0.777513	1.42236	-0.0942941	-0.456531	-0.871536	SYF	FALSE
ENSGALG00000053510	ENSGALG00000053510	mRNA	1	SYF	0.776618	1.40412	-0.071462	-0.406192	-0.926468	SYF	FALSE
ENSGALG00000016261	CYBB	mRNA	1	SYF	0.775019	1.40757	-0.0461067	-0.468787	-0.892674	SYF	FALSE
ENSGALG00000026189	ENSGALG00000026189	mRNA	1	SYF	0.774105	1.4038	-0.072681	-0.402764	-0.928356	SYF	FALSE
ENSGALG00000060468	ENSGALG00000060468	mRNA	1	SYF	0.771176	1.42415	-0.0968592	-0.461722	-0.865573	SYF	FALSE
ENSGALG00000061155	ENSGALG00000061155	mRNA	1	SYF	0.770147	1.4257	-0.105995	-0.453301	-0.866406	SYF	FALSE
ENSGALG00000003467	ENSGALG00000003467	mRNA	1	SYF	0.768821	1.41076	-0.0981375	-0.393026	-0.919596	SYF	FALSE
ENSGALG00000061611	ENSGALG00000061611	mRNA	1	SYF	0.76797	1.42554	-0.101479	-0.460825	-0.863237	SYF	FALSE
ENSGALG00000062330	ENSGALG00000062330	mRNA	1	SYF	0.766978	1.41722	-0.0668822	-0.481099	-0.869235	SYF	FALSE
ENSGALG00000039781	ENSGALG00000039781	mRNA	1	SYF	0.76636	1.42152	-0.12087	-0.406596	-0.894058	SYF	FALSE
ENSGALG00000012550	ENSGALG00000012550	mRNA	1	SYF	0.766089	1.39555	-0.0384813	-0.423453	-0.933618	SYF	FALSE
ENSGALG00000024034	ENSGALG00000024034	mRNA	1	SYF	0.766061	1.41693	-0.0655341	-0.482186	-0.869207	SYF	FALSE
ENSGALG00000009399	GATAD1	mRNA	1	SYF	0.764937	1.4267	-0.105441	-0.459953	-0.861306	SYF	FALSE
ENSGALG00000031390	STAU2	mRNA	1	SYF	0.763692	1.39756	-0.056468	-0.401852	-0.939236	SYF	FALSE
ENSGALG00000000510	ENSGALG00000000510	mRNA	1	SYF	0.76352	1.42359	-0.0882286	-0.475336	-0.860029	SYF	FALSE
ENSGALG00000056912	ENSGALG00000056912	mRNA	1	SYF	0.761695	1.41246	-0.106787	-0.387165	-0.918508	SYF	FALSE
ENSGALG00000032925	STK40	mRNA	1	SYF	0.760775	1.42284	-0.126284	-0.404283	-0.89227	SYF	FALSE
ENSGALG00000065300	ENSGALG00000065300	mRNA	1	SYF	0.760252	1.4283	-0.126215	-0.431585	-0.870498	SYF	FALSE
ENSGALG00000015474	ENSGALG00000015474	mRNA	1	SYF	0.759492	1.41297	-0.0512421	-0.48885	-0.872878	SYF	FALSE
ENSGALG00000031590	ENSGALG00000031590	mRNA	1	SYF	0.759391	1.40239	-0.0792657	-0.386182	-0.936947	SYF	FALSE
ENSGALG00000033675	ENSGALG00000033675	mRNA	1	SYF	0.759141	1.4271	-0.101993	-0.468868	-0.856239	SYF	FALSE
ENSGALG00000066352	ENSGALG00000066352	mRNA	1	SYF	0.758315	1.40461	-0.0871944	-0.383302	-0.934109	SYF	FALSE
ENSGALG00000005353	FAR1	mRNA	1	SYF	0.758086	1.42672	-0.130581	-0.416288	-0.879847	SYF	FALSE
ENSGALG00000003977	TWF2	mRNA	1	SYF	0.757557	1.39254	-0.024957	-0.433743	-0.933844	SYF	FALSE
ENSGALG00000034328	ENSGALG00000034328	mRNA	1	SYF	0.757485	1.41228	-0.0485954	-0.490424	-0.873261	SYF	TRUE
ENSGALG00000033522	ENSGALG00000033522	mRNA	1	SYF	0.757129	1.39456	-0.0193542	-0.45388	-0.921321	SYF	FALSE
ENSGALG00000065790	ENSGALG00000065790	mRNA	1	SYF	0.756588	1.4029	-0.082863	-0.382769	-0.937272	SYF	FALSE
ENSGALG00000052877	ENSGALG00000052877	mRNA	1	SYF	0.75513	1.40785	-0.0986823	-0.379587	-0.929584	SYF	FALSE
ENSGALG00000043641	ENSGALG00000043641	mRNA	1	SYF	0.75384	1.42083	-0.0729776	-0.490123	-0.857729	SYF	FALSE
ENSGALG00000051796	ENSGALG00000051796	mRNA	1	SYF	0.753389	1.42951	-0.132908	-0.42667	-0.869933	SYF	FALSE
ENSGALG00000001856	ENSGALG00000001856	mRNA	1	SYF	0.752665	1.41116	-0.0438261	-0.494079	-0.873259	SYF	FALSE
ENSGALG00000039705	ENSGALG00000039705	mRNA	1	SYF	0.752146	1.40055	-0.0778702	-0.380597	-0.942087	SYF	FALSE
ENSGALG00000044383	ENSGALG00000044383	mRNA	1	SYF	0.752129	1.43075	-0.129899	-0.43834	-0.862514	SYF	FALSE
ENSGALG00000034396	ENSGALG00000034396	mRNA	1	SYF	0.75102	1.40436	-0.0276621	-0.489133	-0.887562	SYF	FALSE
ENSGALG00000003736	ENSGALG00000003736	mRNA	1	SYF	0.750429	1.41126	-0.11024	-0.376789	-0.924235	SYF	FALSE
ENSGALG00000061103	ENSGALG00000061103	mRNA	1	SYF	0.749283	1.39301	-0.0122048	-0.460137	-0.920672	SYF	FALSE
ENSGALG00000042764	COG5	mRNA	1	SYF	0.749153	1.39619	-0.0139838	-0.472937	-0.909273	SYF	FALSE
ENSGALG00000007785	ENSGALG00000007785	mRNA	1	SYF	0.74866	1.4317	-0.12576	-0.450866	-0.855071	SYF	FALSE
ENSGALG00000049040	ENSGALG00000049040	mRNA	1	SYF	0.747398	1.4198	-0.0669945	-0.496643	-0.856165	SYF	FALSE
ENSGALG00000066567	ENSGALG00000066567	mRNA	1	SYF	0.746949	1.42261	-0.134554	-0.39054	-0.89752	SYF	FALSE
ENSGALG00000041229	ENSGALG00000041229	mRNA	1	SYF	0.745575	1.42633	-0.0902949	-0.487852	-0.848186	SYF	FALSE
ENSGALG00000028147	ENSGALG00000028147	mRNA	1	SYF	0.744933	1.42493	-0.138632	-0.395098	-0.891204	SYF	FALSE
ENSGALG00000000576	ENSGALG00000000576	mRNA	1	SYF	0.744278	1.43269	-0.132676	-0.444115	-0.855897	SYF	FALSE
ENSGALG00000030831	ENSGALG00000030831	mRNA	1	SYF	0.744177	1.43251	-0.135631	-0.43799	-0.858888	SYF	FALSE
ENSGALG00000015495	ENSGALG00000015495	mRNA	1	SYF	0.744098	1.41989	-0.0660938	-0.499212	-0.854588	SYF	FALSE
ENSGALG00000002774	TSPAN3	mRNA	1	SYF	0.742829	1.43278	-0.136675	-0.437672	-0.858433	SYF	FALSE
ENSGALG00000037249	ENSGALG00000037249	mRNA	1	SYF	0.742402	1.421	-0.0691646	-0.499511	-0.852326	SYF	FALSE
ENSGALG00000066151	ENSGALG00000066151	mRNA	1	SYF	0.742199	1.38849	-0.00849967	-0.445203	-0.934785	SYF	FALSE
ENSGALG00000050830	ENSGALG00000050830	mRNA	1	SYF	0.740455	1.39733	-0.0108098	-0.485737	-0.900783	SYF	FALSE
ENSGALG00000032420	ENSGALG00000032420	mRNA	1	SYF	0.739939	1.42924	-0.100471	-0.484981	-0.843786	SYF	FALSE
ENSGALG00000003416	ENSGALG00000003416	mRNA	1	SYF	0.738437	1.43272	-0.143738	-0.425483	-0.863497	SYF	FALSE
ENSGALG00000052298	ENSGALG00000052298	mRNA	1	SYF	0.738083	1.41633	-0.128129	-0.372189	-0.916009	SYF	FALSE
ENSGALG00000004345	ENSGALG00000004345	mRNA	1	SYF	0.737245	1.40264	-0.0936788	-0.365386	-0.943572	SYF	FALSE
ENSGALG00000003818	ENSGALG00000003818	mRNA	1	SYF	0.736988	1.38791	-0.035217	-0.395646	-0.957045	SYF	FALSE
ENSGALG00000008238	ENSGALG00000008238	mRNA	1	SYF	0.73644	1.43398	-0.12782	-0.460283	-0.845876	SYF	FALSE
ENSGALG00000002656	ENSGALG00000002656	mRNA	1	SYF	0.735775	1.3902	-0.0486966	-0.383388	-0.958116	SYF	FALSE
ENSGALG00000054239	ENSGALG00000054239	mRNA	1	SYF	0.73564	1.4094	-0.0334465	-0.506536	-0.869419	SYF	FALSE
ENSGALG00000011426	RNASET2	mRNA	1	SYF	0.735007	1.41611	-0.129234	-0.369667	-0.91721	SYF	FALSE
ENSGALG00000002587	CRCP	mRNA	1	SYF	0.733635	1.42914	-0.0969907	-0.491691	-0.840463	SYF	FALSE
ENSGALG00000063021	ENSGALG00000063021	mRNA	1	SYF	0.731781	1.39262	-0.0623723	-0.371912	-0.958335	SYF	FALSE
ENSGALG00000038951	ENSGALG00000038951	mRNA	1	SYF	0.730427	1.38382	-0.00734979	-0.425907	-0.950568	SYF	FALSE
ENSGALG00000003233	ENSGALG00000003233	mRNA	1	SYF	0.730408	1.4191	-0.137423	-0.370716	-0.910959	SYF	FALSE
ENSGALG00000067943	ENSGALG00000067943	mRNA	1	SYF	0.730119	1.43393	-0.150118	-0.421406	-0.862402	SYF	FALSE
ENSGALG00000039585	ENSGALG00000039585	mRNA	1	SYF	0.73008	1.38374	-0.0117343	-0.41776	-0.954249	SYF	FALSE
ENSGALG00000064476	ENSGALG00000064476	mRNA	1	SYF	0.729945	1.39478	-0.0718954	-0.366135	-0.956749	SYF	FALSE
ENSGALG00000013598	ENSGALG00000013598	mRNA	1	SYF	0.729722	1.38467	0.000631758	-0.444478	-0.940819	SYF	FALSE
ENSGALG00000023934	ENSGALG00000023934	mRNA	1	SYF	0.729496	1.39246	0.000821146	-0.484006	-0.909277	SYF	FALSE
ENSGALG00000008815	ENSGALG00000008815	mRNA	1	SYF	0.728924	1.38542	-0.030207	-0.393546	-0.96167	SYF	FALSE
ENSGALG00000008319	ENSGALG00000008319	mRNA	1	SYF	0.728617	1.39124	0.0025481	-0.481114	-0.912674	SYF	FALSE
ENSGALG00000022874	ENSGALG00000022874	mRNA	1	SYF	0.728188	1.38371	-0.01819	-0.406447	-0.959072	SYF	FALSE
ENSGALG00000016228	ENSGALG00000016228	mRNA	1	SYF	0.727843	1.38306	-0.00556227	-0.425723	-0.951774	SYF	FALSE
ENSGALG00000030853	ENSGALG00000030853	mRNA	1	SYF	0.726551	1.4331	-0.154086	-0.410859	-0.868152	SYF	FALSE
ENSGALG00000002843	ENSGALG00000002843	mRNA	1	SYF	0.726436	1.43488	-0.151954	-0.423403	-0.859519	SYF	FALSE
ENSGALG00000022704	ENSGALG00000022704	mRNA	1	SYF	0.726266	1.43533	-0.127156	-0.469708	-0.838468	SYF	FALSE
ENSGALG00000020067	ENSGALG00000020067	mRNA	1	SYF	0.726183	1.42804	-0.0893032	-0.501146	-0.837595	SYF	FALSE
ENSGALG00000064489	ENSGALG00000064489	mRNA	1	SYF	0.725201	1.43498	-0.153005	-0.422249	-0.859726	SYF	FALSE
ENSGALG00000038059	NR1H3	mRNA	1	SYF	0.724323	1.42918	-0.154596	-0.391051	-0.883531	SYF	FALSE
ENSGALG00000002450	ENSGALG00000002450	mRNA	1	SYF	0.722414	1.38698	-0.0453973	-0.375574	-0.966008	SYF	FALSE
ENSGALG00000031863	ENSGALG00000031863	mRNA	1	SYF	0.722245	1.38384	0.00854708	-0.455829	-0.936556	SYF	FALSE
ENSGALG00000031843	ENSGALG00000031843	mRNA	1	SYF	0.721868	1.413	-0.038662	-0.51757	-0.85677	SYF	FALSE
ENSGALG00000060790	ENSGALG00000060790	mRNA	1	SYF	0.721826	1.42985	-0.095163	-0.500363	-0.834327	SYF	FALSE
ENSGALG00000006474	ENSGALG00000006474	mRNA	1	SYF	0.721818	1.42867	-0.0902218	-0.503311	-0.835134	SYF	TRUE
ENSGALG00000043618	ENSGALG00000043618	mRNA	1	SYF	0.721557	1.38123	-0.00112155	-0.425606	-0.954499	SYF	TRUE
ENSGALG00000008946	ENSGALG00000008946	mRNA	1	SYF	0.720446	1.43696	-0.135332	-0.464107	-0.837519	SYF	FALSE
ENSGALG00000010363	ENSGALG00000010363	mRNA	1	SYF	0.720134	1.41659	-0.0483784	-0.518406	-0.849809	SYF	FALSE
ENSGALG00000003433	DPEP2	mRNA	1	SYF	0.720115	1.42066	-0.145347	-0.366195	-0.909119	SYF	FALSE
ENSGALG00000008983	ENSGALG00000008983	mRNA	1	SYF	0.718962	1.42534	-0.0765425	-0.511739	-0.837059	SYF	FALSE
ENSGALG00000016854	ENSGALG00000016854	mRNA	1	SYF	0.718649	1.43239	-0.159627	-0.3989	-0.873868	SYF	FALSE
ENSGALG00000061879	ENSGALG00000061879	mRNA	1	SYF	0.717775	1.3851	-0.0405334	-0.375711	-0.968859	SYF	FALSE
ENSGALG00000002082	AMPD1	mRNA	1	SYF	0.717175	1.39469	0.00318448	-0.501712	-0.896165	SYF	FALSE
ENSGALG00000010764	FBXO8	mRNA	1	SYF	0.716179	1.40898	-0.122126	-0.350266	-0.936583	SYF	FALSE
ENSGALG00000002850	RASA2	mRNA	1	SYF	0.716013	1.4236	-0.0695115	-0.516182	-0.837907	SYF	FALSE
ENSGALG00000035537	ENSGALG00000035537	mRNA	1	SYF	0.715754	1.39278	-0.0737983	-0.355481	-0.963505	SYF	FALSE
ENSGALG00000054601	ENSGALG00000054601	mRNA	1	SYF	0.715695	1.39451	0.00405033	-0.502647	-0.895915	SYF	FALSE
ENSGALG00000006697	ENSGALG00000006697	mRNA	1	SYF	0.715452	1.43826	-0.150114	-0.445056	-0.84309	SYF	TRUE
ENSGALG00000009387	ENSGALG00000009387	mRNA	1	SYF	0.715346	1.41794	-0.0510689	-0.521152	-0.845718	SYF	FALSE
ENSGALG00000014977	ENSGALG00000014977	mRNA	1	SYF	0.714797	1.37923	0.000929401	-0.420543	-0.959617	SYF	FALSE
ENSGALG00000030672	ENSGALG00000030672	mRNA	1	SYF	0.713009	1.40268	-0.106915	-0.346578	-0.949184	SYF	FALSE
ENSGALG00000064340	ENSGALG00000064340	mRNA	1	SYF	0.713009	1.38335	0.0163691	-0.469116	-0.930599	SYF	FALSE
ENSGALG00000008009	ENSGALG00000008009	mRNA	1	SYF	0.71268	1.38544	-0.0465866	-0.367665	-0.971189	SYF	FALSE
ENSGALG00000058727	ENSGALG00000058727	mRNA	1	SYF	0.712219	1.37961	-0.0139035	-0.396585	-0.969123	SYF	FALSE
ENSGALG00000056717	ENSGALG00000056717	mRNA	1	SYF	0.712156	1.43878	-0.144751	-0.457681	-0.83635	SYF	FALSE
ENSGALG00000038320	ENSGALG00000038320	mRNA	1	SYF	0.711524	1.41474	-0.0406568	-0.524578	-0.849509	SYF	FALSE
ENSGALG00000057655	ENSGALG00000057655	mRNA	1	SYF	0.709947	1.37854	-0.00879047	-0.400774	-0.968979	SYF	FALSE
ENSGALG00000006076	ENSGALG00000006076	mRNA	1	SYF	0.708859	1.43805	-0.13237	-0.476667	-0.829016	SYF	FALSE
ENSGALG00000054048	ENSGALG00000054048	mRNA	1	SYF	0.70879	1.43398	-0.108619	-0.498946	-0.826414	SYF	FALSE
ENSGALG00000015928	ENSGALG00000015928	mRNA	1	SYF	0.708217	1.42979	-0.164003	-0.380206	-0.885579	SYF	FALSE
ENSGALG00000016567	ENSGALG00000016567	mRNA	1	SYF	0.708135	1.3922	0.0106389	-0.504343	-0.898498	SYF	FALSE
ENSGALG00000017462	ENSGALG00000017462	mRNA	1	SYF	0.707173	1.39202	-0.0764655	-0.348672	-0.966882	SYF	FALSE
ENSGALG00000063032	ENSGALG00000063032	mRNA	1	SYF	0.706557	1.41224	-0.0323812	-0.527852	-0.852004	SYF	FALSE
ENSGALG00000042182	ENSGALG00000042182	mRNA	1	SYF	0.706287	1.38573	0.0194168	-0.487902	-0.917243	SYF	FALSE
ENSGALG00000009229	ENSGALG00000009229	mRNA	1	SYF	0.705916	1.3992	-0.100526	-0.342038	-0.956634	SYF	FALSE
ENSGALG00000006488	ENSGALG00000006488	mRNA	1	SYF	0.70555	1.39638	-0.0920191	-0.343173	-0.961189	SYF	TRUE
ENSGALG00000056098	ENSGALG00000056098	mRNA	1	SYF	0.705097	1.43175	-0.0971184	-0.509113	-0.825515	SYF	FALSE
ENSGALG00000031629	ENSGALG00000031629	mRNA	1	SYF	0.704289	1.37624	0.00577849	-0.416293	-0.965727	SYF	FALSE
ENSGALG00000034550	ENSGALG00000034550	mRNA	1	SYF	0.7037	1.39081	-0.0743415	-0.347127	-0.969342	SYF	FALSE
ENSGALG00000042181	ENSGALG00000042181	mRNA	1	SYF	0.703179	1.37761	-0.0134278	-0.38923	-0.974948	SYF	FALSE
ENSGALG00000030691	ENSGALG00000030691	mRNA	1	SYF	0.703006	1.43209	-0.0978502	-0.509863	-0.824373	SYF	FALSE
ENSGALG00000004631	ENSGALG00000004631	mRNA	1	SYF	0.702985	1.38475	0.0219777	-0.488252	-0.918475	SYF	FALSE
ENSGALG00000062324	ENSGALG00000062324	mRNA	1	SYF	0.702738	1.39408	-0.0861735	-0.34266	-0.965246	SYF	FALSE
ENSGALG00000062426	ENSGALG00000062426	mRNA	1	SYF	0.702731	1.43402	-0.106382	-0.504231	-0.823412	SYF	FALSE
ENSGALG00000043825	ENSGALG00000043825	mRNA	1	SYF	0.701307	1.40736	-0.0183419	-0.529719	-0.8593	SYF	FALSE
ENSGALG00000032031	ENSGALG00000032031	mRNA	1	SYF	0.70128	1.37712	-0.0128056	-0.388307	-0.976008	SYF	FALSE
ENSGALG00000060987	ENSGALG00000060987	mRNA	1	SYF	0.701147	1.38594	-0.0575639	-0.353081	-0.975293	SYF	FALSE
ENSGALG00000051767	ENSGALG00000051767	mRNA	1	SYF	0.699417	1.38553	0.0230504	-0.494863	-0.913719	SYF	FALSE
ENSGALG00000044536	ENSGALG00000044536	mRNA	1	SYF	0.698598	1.43586	-0.17251	-0.396588	-0.866759	SYF	FALSE
ENSGALG00000004350	ENSGALG00000004350	mRNA	1	SYF	0.697096	1.42525	-0.0699418	-0.527077	-0.828229	SYF	FALSE
ENSGALG00000014071	ENSGALG00000014071	mRNA	1	SYF	0.696843	1.42089	-0.0553855	-0.531597	-0.833909	SYF	FALSE
ENSGALG00000054713	ENSGALG00000054713	mRNA	1	SYF	0.696081	1.37871	-0.0287954	-0.369007	-0.980904	SYF	FALSE
ENSGALG00000041563	ENSGALG00000041563	mRNA	1	SYF	0.695144	1.42506	-0.0687628	-0.528618	-0.827676	SYF	FALSE
ENSGALG00000004140	ENSGALG00000004140	mRNA	1	SYF	0.694694	1.39351	-0.088995	-0.336548	-0.967964	SYF	FALSE
ENSGALG00000028149	ENSGALG00000028149	mRNA	1	SYF	0.694476	1.40544	-0.123951	-0.333929	-0.947559	SYF	FALSE
ENSGALG00000010820	ENSGALG00000010820	mRNA	1	SYF	0.693858	1.43478	-0.175214	-0.387466	-0.872103	SYF	FALSE
ENSGALG00000015953	ENSGALG00000015953	mRNA	1	SYF	0.692279	1.43403	-0.102612	-0.512896	-0.81852	SYF	FALSE
ENSGALG00000005369	BTBD10	mRNA	1	SYF	0.691828	1.40878	-0.133695	-0.333795	-0.941294	SYF	FALSE
ENSGALG00000041524	ENSGALG00000041524	mRNA	1	SYF	0.691413	1.43155	-0.0918905	-0.520013	-0.819643	SYF	FALSE
ENSGALG00000009595	TWF1	mRNA	1	SYF	0.690647	1.43512	-0.177182	-0.386264	-0.871679	SYF	FALSE
ENSGALG00000001971	ENSGALG00000001971	mRNA	1	SYF	0.690121	1.44247	-0.156926	-0.4579	-0.827641	SYF	FALSE
ENSGALG00000058030	ENSGALG00000058030	mRNA	1	SYF	0.68945	1.43928	-0.176994	-0.406999	-0.855283	SYF	FALSE
ENSGALG00000017039	ENSGALG00000017039	mRNA	1	SYF	0.689168	1.37732	0.0335468	-0.474579	-0.936289	SYF	FALSE
ENSGALG00000058043	ENSGALG00000058043	mRNA	1	SYF	0.688531	1.44092	-0.137965	-0.484325	-0.818628	SYF	FALSE
ENSGALG00000014569	PNPLA2	mRNA	1	SYF	0.688118	1.42977	-0.17437	-0.365631	-0.889764	SYF	FALSE
ENSGALG00000063647	ENSGALG00000063647	mRNA	1	SYF	0.686821	1.42929	-0.174479	-0.363392	-0.89142	SYF	FALSE
ENSGALG00000004834	ENSGALG00000004834	mRNA	1	SYF	0.686812	1.42318	-0.165752	-0.348963	-0.908465	SYF	FALSE
ENSGALG00000040909	ENSGALG00000040909	mRNA	1	SYF	0.686774	1.37146	0.0231695	-0.427084	-0.967549	SYF	FALSE
ENSGALG00000011592	ENSGALG00000011592	mRNA	1	SYF	0.685961	1.39825	0.00675716	-0.532446	-0.872559	SYF	FALSE
ENSGALG00000036295	ENSGALG00000036295	mRNA	1	SYF	0.685857	1.3806	-0.0467733	-0.348952	-0.984877	SYF	FALSE
ENSGALG00000067755	ENSGALG00000067755	mRNA	1	SYF	0.685312	1.42461	-0.0647404	-0.53558	-0.824289	SYF	FALSE
ENSGALG00000066702	ENSGALG00000066702	mRNA	1	SYF	0.685294	1.41514	-0.035197	-0.541579	-0.838359	SYF	FALSE
ENSGALG00000034009	ENSGALG00000034009	mRNA	1	SYF	0.684526	1.37852	0.0363384	-0.486681	-0.928175	SYF	FALSE
ENSGALG00000046674	ENSGALG00000046674	mRNA	1	SYF	0.68411	1.37541	-0.0234586	-0.364688	-0.987266	SYF	FALSE
ENSGALG00000007172	ENSGALG00000007172	mRNA	1	SYF	0.683255	1.40405	-0.00557144	-0.539939	-0.858537	SYF	FALSE
ENSGALG00000014868	ENSGALG00000014868	mRNA	1	SYF	0.68202	1.37623	0.0385944	-0.479793	-0.935035	SYF	FALSE
ENSGALG00000068484	ENSGALG00000068484	mRNA	1	SYF	0.681847	1.37016	0.0125365	-0.402762	-0.979938	SYF	FALSE
ENSGALG00000009586	ENSGALG00000009586	mRNA	1	SYF	0.681515	1.40521	-0.129928	-0.325116	-0.950164	SYF	FALSE
ENSGALG00000030247	ENSGALG00000030247	mRNA	1	SYF	0.681092	1.42864	-0.176535	-0.357761	-0.89434	SYF	FALSE
ENSGALG00000005703	ENSGALG00000005703	mRNA	1	SYF	0.681068	1.43639	-0.109426	-0.514463	-0.812496	SYF	FALSE
ENSGALG00000061888	ENSGALG00000061888	mRNA	1	SYF	0.680342	1.43808	-0.117313	-0.50884	-0.811931	SYF	FALSE
ENSGALG00000001682	ENSGALG00000001682	mRNA	1	SYF	0.679369	1.40741	-0.136551	-0.324785	-0.946076	SYF	FALSE
ENSGALG00000068309	ENSGALG00000068309	mRNA	1	SYF	0.679146	1.36927	0.016598	-0.406127	-0.979739	SYF	FALSE
ENSGALG00000059106	ENSGALG00000059106	mRNA	1	SYF	0.678122	1.4081	-0.138857	-0.324396	-0.944848	SYF	FALSE
ENSGALG00000000589	BTN1A1	mRNA	1	SYF	0.676684	1.37963	0.0397815	-0.50031	-0.919097	SYF	FALSE
ENSGALG00000054044	ENSGALG00000054044	mRNA	1	SYF	0.676414	1.395	-0.104125	-0.321431	-0.969442	SYF	FALSE
ENSGALG00000054366	ENSGALG00000054366	mRNA	1	SYF	0.675783	1.37887	0.0408885	-0.498692	-0.921064	SYF	FALSE
ENSGALG00000062711	ENSGALG00000062711	mRNA	1	SYF	0.672993	1.43937	-0.120974	-0.510052	-0.808346	SYF	FALSE
ENSGALG00000014442	ENSGALG00000014442	mRNA	1	SYF	0.6726	1.40177	-0.12552	-0.318065	-0.958185	SYF	FALSE
ENSGALG00000031296	ENSGALG00000031296	mRNA	1	SYF	0.672258	1.38167	-0.0612225	-0.331998	-0.988446	SYF	FALSE
ENSGALG00000029585	ENSGALG00000029585	mRNA	1	SYF	0.672017	1.37135	0.0449661	-0.469003	-0.947316	SYF	FALSE
ENSGALG00000004476	ENSGALG00000004476	mRNA	1	SYF	0.670856	1.44193	-0.187758	-0.404465	-0.849705	SYF	TRUE
ENSGALG00000057804	ENSGALG00000057804	mRNA	1	SYF	0.670738	1.3695	-0.0039566	-0.372834	-0.992705	SYF	FALSE
ENSGALG00000004869	ENSGALG00000004869	mRNA	1	SYF	0.670465	1.43168	-0.0866102	-0.534394	-0.81068	SYF	FALSE
ENSGALG00000041978	K123	mRNA	1	SYF	0.669951	1.44316	-0.141635	-0.492283	-0.809245	SYF	FALSE
ENSGALG00000065871	ENSGALG00000065871	mRNA	1	SYF	0.669888	1.37431	0.0468928	-0.487934	-0.93327	SYF	FALSE
ENSGALG00000057701	ENSGALG00000057701	mRNA	1	SYF	0.668675	1.4373	-0.109522	-0.521289	-0.806491	SYF	FALSE
ENSGALG00000017172	ENSGALG00000017172	mRNA	1	SYF	0.668468	1.43727	-0.190507	-0.377661	-0.869101	SYF	FALSE
ENSGALG00000061095	ENSGALG00000061095	mRNA	1	SYF	0.666273	1.44396	-0.187917	-0.414906	-0.841139	SYF	FALSE
ENSGALG00000062417	ENSGALG00000062417	mRNA	1	SYF	0.666256	1.38484	-0.0770142	-0.321436	-0.98639	SYF	FALSE
ENSGALG00000056465	ENSGALG00000056465	mRNA	1	SYF	0.66588	1.37294	-0.0287411	-0.347479	-0.996724	SYF	FALSE
ENSGALG00000001412	SEMA7A	mRNA	1	SYF	0.665781	1.43861	-0.114623	-0.519142	-0.804841	SYF	TRUE
ENSGALG00000040761	DRD4	mRNA	1	SYF	0.665746	1.36543	0.0257264	-0.406371	-0.984786	SYF	FALSE
ENSGALG00000063288	ENSGALG00000063288	mRNA	1	SYF	0.665621	1.40527	-0.138231	-0.314586	-0.952449	SYF	FALSE
ENSGALG00000014084	ENSGALG00000014084	mRNA	1	SYF	0.66548	1.39425	-0.108061	-0.313512	-0.972677	SYF	FALSE
ENSGALG00000041797	ENSGALG00000041797	mRNA	1	SYF	0.66464	1.39423	-0.108494	-0.31289	-0.972851	SYF	FALSE
ENSGALG00000000394	ENSGALG00000000394	mRNA	1	SYF	0.664515	1.44139	-0.128203	-0.508693	-0.80449	SYF	FALSE
ENSGALG00000011548	ENSGALG00000011548	mRNA	1	SYF	0.66447	1.36671	0.0458991	-0.449145	-0.963464	SYF	FALSE
ENSGALG00000011639	ENSGALG00000011639	mRNA	1	SYF	0.664358	1.44294	-0.137111	-0.500396	-0.805434	SYF	FALSE
ENSGALG00000000870	ENSGALG00000000870	mRNA	1	SYF	0.664138	1.38668	-0.0847389	-0.317493	-0.984448	SYF	FALSE
ENSGALG00000006038	TGFBR3	mRNA	1	SYF	0.664017	1.38596	0.0365796	-0.529675	-0.892868	SYF	TRUE
ENSGALG00000057352	ENSGALG00000057352	mRNA	1	SYF	0.663569	1.44195	-0.130948	-0.506757	-0.80425	SYF	FALSE
ENSGALG00000016348	SAT1	mRNA	1	SYF	0.663184	1.37808	-0.0536563	-0.329831	-0.994596	SYF	FALSE
ENSGALG00000032278	ENSGALG00000032278	mRNA	1	SYF	0.662842	1.44171	-0.129273	-0.5087	-0.803736	SYF	FALSE
ENSGALG00000019570	ENSGALG00000019570	mRNA	1	SYF	0.662783	1.43023	-0.187623	-0.35	-0.892605	SYF	FALSE
ENSGALG00000059618	ENSGALG00000059618	mRNA	1	SYF	0.661585	1.36436	0.038419	-0.424659	-0.978119	SYF	FALSE
ENSGALG00000036789	ENSGALG00000036789	mRNA	1	SYF	0.661585	1.41035	-0.0164983	-0.556836	-0.837011	SYF	FALSE
ENSGALG00000066295	ENSGALG00000066295	mRNA	1	SYF	0.661459	1.41893	-0.0411219	-0.555203	-0.822609	SYF	FALSE
ENSGALG00000007387	ENSGALG00000007387	mRNA	1	SYF	0.661314	1.36545	0.0466883	-0.445033	-0.967109	SYF	FALSE
ENSGALG00000065864	ENSGALG00000065864	mRNA	1	SYF	0.661296	1.39836	-0.122269	-0.309841	-0.96625	SYF	FALSE
ENSGALG00000004597	ENSGALG00000004597	mRNA	1	SYF	0.661058	1.42687	-0.0668139	-0.548337	-0.811723	SYF	FALSE
ENSGALG00000043947	ENSGALG00000043947	mRNA	1	SYF	0.660941	1.44555	-0.188204	-0.423134	-0.834214	SYF	FALSE
ENSGALG00000034258	ENSGALG00000034258	mRNA	1	SYF	0.660552	1.44694	-0.176114	-0.451221	-0.819604	SYF	FALSE
ENSGALG00000039529	ENSGALG00000039529	mRNA	1	SYF	0.660301	1.38646	0.0370032	-0.533901	-0.889559	SYF	FALSE
ENSGALG00000029199	ENSGALG00000029199	mRNA	1	SYF	0.659089	1.38744	0.0357047	-0.536809	-0.886332	SYF	FALSE
ENSGALG00000008880	ENSGALG00000008880	mRNA	1	SYF	0.658601	1.41538	-0.164865	-0.318982	-0.931536	SYF	FALSE
ENSGALG00000061356	ENSGALG00000061356	mRNA	1	SYF	0.658141	1.42833	-0.1875	-0.342119	-0.898709	SYF	FALSE
ENSGALG00000003024	ENSGALG00000003024	mRNA	1	SYF	0.65745	1.41089	-0.155778	-0.313339	-0.941774	SYF	FALSE
ENSGALG00000030003	ENSGALG00000030003	mRNA	1	SYF	0.657374	1.37026	0.0558611	-0.486837	-0.939284	SYF	FALSE
ENSGALG00000013723	ENSGALG00000013723	mRNA	1	SYF	0.657293	1.44742	-0.176557	-0.453394	-0.817465	SYF	FALSE
ENSGALG00000003370	KIAA1191	mRNA	1	SYF	0.657062	1.44022	-0.119431	-0.520257	-0.800528	SYF	FALSE
ENSGALG00000031373	ENSGALG00000031373	mRNA	1	SYF	0.656918	1.44426	-0.141608	-0.500324	-0.802329	SYF	FALSE
ENSGALG00000016262	ENSGALG00000016262	mRNA	1	SYF	0.656625	1.38693	0.0373747	-0.537939	-0.886367	SYF	FALSE
ENSGALG00000007291	ENSGALG00000007291	mRNA	1	SYF	0.656624	1.39235	-0.10746	-0.307537	-0.977356	SYF	FALSE
ENSGALG00000042604	ENSGALG00000042604	mRNA	1	SYF	0.655898	1.43151	-0.192586	-0.349071	-0.889853	SYF	FALSE
ENSGALG00000058590	ENSGALG00000058590	mRNA	1	SYF	0.655815	1.37368	0.0552267	-0.50342	-0.925486	SYF	FALSE
ENSGALG00000033212	ENSGALG00000033212	mRNA	1	SYF	0.655229	1.37542	-0.0488652	-0.327154	-0.999401	SYF	FALSE
ENSGALG00000008411	ENSGALG00000008411	mRNA	1	SYF	0.65512	1.36567	0.0553587	-0.463292	-0.957733	SYF	FALSE
ENSGALG00000037257	ENSGALG00000037257	mRNA	1	SYF	0.654426	1.42629	-0.186431	-0.335042	-0.904816	SYF	FALSE
ENSGALG00000057821	ENSGALG00000057821	mRNA	1	SYF	0.654353	1.44652	-0.156663	-0.484972	-0.804885	SYF	FALSE
ENSGALG00000008810	ENSGALG00000008810	mRNA	1	SYF	0.654191	1.44416	-0.197194	-0.402067	-0.8449	SYF	FALSE
ENSGALG00000065320	ENSGALG00000065320	mRNA	1	SYF	0.653186	1.40859	-0.152703	-0.308634	-0.947256	SYF	FALSE
ENSGALG00000012380	ENSGALG00000012380	mRNA	1	SYF	0.653005	1.42382	-0.0548049	-0.556812	-0.812207	SYF	FALSE
ENSGALG00000002725	ENSGALG00000002725	mRNA	1	SYF	0.652956	1.44709	-0.160837	-0.480612	-0.805645	SYF	FALSE
ENSGALG00000035760	ENSGALG00000035760	mRNA	1	SYF	0.652761	1.44425	-0.198125	-0.401155	-0.844968	SYF	FALSE
ENSGALG00000023435	ENSGALG00000023435	mRNA	1	SYF	0.652145	1.41122	-0.159215	-0.310287	-0.941718	SYF	FALSE
ENSGALG00000040836	ENSGALG00000040836	mRNA	1	SYF	0.651753	1.39809	-0.126807	-0.303101	-0.968186	SYF	FALSE
ENSGALG00000065588	ENSGALG00000065588	mRNA	1	SYF	0.651746	1.37603	-0.0540584	-0.322008	-0.999964	SYF	FALSE
ENSGALG00000058785	ENSGALG00000058785	mRNA	1	SYF	0.651047	1.42634	-0.188181	-0.333036	-0.905119	SYF	FALSE
ENSGALG00000013149	ENSGALG00000013149	mRNA	1	SYF	0.650538	1.43715	-0.103558	-0.535209	-0.798385	SYF	FALSE
ENSGALG00000031917	ENSGALG00000031917	mRNA	1	SYF	0.650476	1.42758	-0.0669323	-0.5541	-0.806545	SYF	TRUE
ENSGALG00000003457	ENSGALG00000003457	mRNA	1	SYF	0.650104	1.37355	-0.045119	-0.325866	-1.00256	SYF	FALSE
ENSGALG00000059563	ENSGALG00000059563	mRNA	1	SYF	0.649193	1.39549	-0.120963	-0.301282	-0.973245	SYF	FALSE
ENSGALG00000008182	CHAC2	mRNA	1	SYF	0.648656	1.38658	-0.094135	-0.304647	-0.987794	SYF	FALSE
ENSGALG00000062986	ENSGALG00000062986	mRNA	1	SYF	0.648524	1.36046	0.0390809	-0.409713	-0.989828	SYF	FALSE
ENSGALG00000016893	ENSGALG00000016893	mRNA	1	SYF	0.64745	1.37355	-0.0472855	-0.322829	-1.00344	SYF	FALSE
ENSGALG00000010032	ENSGALG00000010032	mRNA	1	SYF	0.647143	1.44878	-0.184118	-0.44871	-0.815956	SYF	FALSE
ENSGALG00000033232	ENSGALG00000033232	mRNA	1	SYF	0.646863	1.4199	-0.179516	-0.318228	-0.92216	SYF	FALSE
ENSGALG00000038775	ENSGALG00000038775	mRNA	1	SYF	0.646099	1.37017	-0.0336913	-0.330306	-1.00618	SYF	FALSE
ENSGALG00000027630	ENSGALG00000027630	mRNA	1	SYF	0.644995	1.40653	-0.15212	-0.301801	-0.952606	SYF	FALSE
ENSGALG00000001907	WAPL	mRNA	1	SYF	0.644844	1.37056	0.0632412	-0.505142	-0.928657	SYF	FALSE
ENSGALG00000060831	ENSGALG00000060831	mRNA	1	SYF	0.643965	1.35977	0.0283488	-0.388469	-0.999653	SYF	FALSE
ENSGALG00000033927	ENSGALG00000033927	mRNA	1	SYF	0.643697	1.43845	-0.204722	-0.36399	-0.869742	SYF	FALSE
ENSGALG00000042555	ENSGALG00000042555	mRNA	1	SYF	0.643472	1.37379	0.0611092	-0.518091	-0.916811	SYF	FALSE
ENSGALG00000014083	ENSGALG00000014083	mRNA	1	SYF	0.643436	1.40596	-0.151589	-0.300399	-0.953971	SYF	FALSE
ENSGALG00000032955	ENSGALG00000032955	mRNA	1	SYF	0.64288	1.40196	0.00912413	-0.566152	-0.844929	SYF	FALSE
ENSGALG00000049559	ENSGALG00000049559	mRNA	1	SYF	0.642251	1.37258	-0.0474189	-0.319252	-1.00591	SYF	FALSE
ENSGALG00000067685	ENSGALG00000067685	mRNA	1	SYF	0.640532	1.37704	-0.0663221	-0.308678	-1.00204	SYF	FALSE
ENSGALG00000057513	ENSGALG00000057513	mRNA	1	SYF	0.640348	1.4056	0.000572199	-0.569592	-0.836578	SYF	FALSE
ENSGALG00000051358	ENSGALG00000051358	mRNA	1	SYF	0.640057	1.4186	-0.180528	-0.311962	-0.926106	SYF	FALSE
ENSGALG00000037186	ENSGALG00000037186	mRNA	1	SYF	0.639204	1.37963	0.0551913	-0.538198	-0.89662	SYF	FALSE
ENSGALG00000035365	ENSGALG00000035365	mRNA	1	SYF	0.639053	1.39831	0.0186786	-0.566251	-0.850734	SYF	FALSE
ENSGALG00000036106	ENSGALG00000036106	mRNA	1	SYF	0.638819	1.35767	0.0447828	-0.408555	-0.993893	SYF	FALSE
ENSGALG00000007272	RNF166	mRNA	1	SYF	0.638731	1.36842	0.0679285	-0.504576	-0.931776	SYF	FALSE
ENSGALG00000010291	ENSGALG00000010291	mRNA	1	SYF	0.63851	1.43273	-0.0829672	-0.553477	-0.796284	SYF	FALSE
ENSGALG00000042804	ENSGALG00000042804	mRNA	1	SYF	0.637968	1.44942	-0.170006	-0.478728	-0.800686	SYF	FALSE
ENSGALG00000065425	ENSGALG00000065425	mRNA	1	SYF	0.637958	1.35758	0.052285	-0.421732	-0.988129	SYF	FALSE
ENSGALG00000065531	ENSGALG00000065531	mRNA	1	SYF	0.637188	1.38831	0.040581	-0.556214	-0.872679	SYF	FALSE
ENSGALG00000006425	ENSGALG00000006425	mRNA	1	SYF	0.636833	1.37154	-0.0475078	-0.315542	-1.00849	SYF	FALSE
ENSGALG00000008088	ENSGALG00000008088	mRNA	1	SYF	0.635783	1.41275	-0.171009	-0.301548	-0.940193	SYF	FALSE
ENSGALG00000042411	ENSGALG00000042411	mRNA	1	SYF	0.635569	1.40289	-0.148348	-0.293398	-0.961146	SYF	FALSE
ENSGALG00000004747	ENSGALG00000004747	mRNA	1	SYF	0.634264	1.36367	-0.0135735	-0.3368	-1.0133	SYF	FALSE
ENSGALG00000010659	ENSGALG00000010659	mRNA	1	SYF	0.634171	1.42845	-0.0665511	-0.563186	-0.798709	SYF	TRUE
ENSGALG00000045636	ENSGALG00000045636	mRNA	1	SYF	0.634158	1.44272	-0.211047	-0.375521	-0.856153	SYF	FALSE
ENSGALG00000008503	ENSGALG00000008503	mRNA	1	SYF	0.633878	1.35979	0.00864251	-0.356667	-1.01177	SYF	FALSE
ENSGALG00000062902	ENSGALG00000062902	mRNA	1	SYF	0.633819	1.40295	-0.149449	-0.292247	-0.96125	SYF	FALSE
ENSGALG00000008885	ENSGALG00000008885	mRNA	1	SYF	0.633636	1.43527	-0.0916802	-0.551456	-0.792137	SYF	FALSE
ENSGALG00000001325	ENSGALG00000001325	mRNA	1	SYF	0.63312	1.37671	0.061708	-0.537057	-0.901356	SYF	FALSE
ENSGALG00000012763	ENSGALG00000012763	mRNA	1	SYF	0.632126	1.4432	-0.125918	-0.528797	-0.788481	SYF	FALSE
ENSGALG00000048903	ENSGALG00000048903	mRNA	1	SYF	0.63129	1.44828	-0.154896	-0.501659	-0.791725	SYF	FALSE
ENSGALG00000005737	ENSGALG00000005737	mRNA	1	SYF	0.631139	1.38869	-0.11175	-0.289363	-0.98758	SYF	FALSE
ENSGALG00000005982	KLHL9	mRNA	1	SYF	0.631063	1.41662	-0.181365	-0.303475	-0.931776	SYF	FALSE
ENSGALG00000031244	ENSGALG00000031244	mRNA	1	SYF	0.631047	1.3858	-0.102856	-0.290761	-0.992185	SYF	FALSE
ENSGALG00000036288	ENSGALG00000036288	mRNA	1	SYF	0.630972	1.44192	-0.212925	-0.369205	-0.859785	SYF	FALSE
ENSGALG00000015435	ENSGALG00000015435	mRNA	1	SYF	0.630401	1.44833	-0.208336	-0.4077	-0.832294	SYF	FALSE
ENSGALG00000038143	ENSGALG00000038143	mRNA	1	SYF	0.629993	1.3982	-0.139408	-0.287823	-0.970964	SYF	FALSE
ENSGALG00000062751	ENSGALG00000062751	mRNA	1	SYF	0.62937	1.35647	0.026313	-0.372617	-1.01017	SYF	FALSE
ENSGALG00000001502	ENSGALG00000001502	mRNA	1	SYF	0.629141	1.35887	0.00793505	-0.352237	-1.01457	SYF	FALSE
ENSGALG00000033099	ENSGALG00000033099	mRNA	1	SYF	0.628755	1.35473	0.0516816	-0.409081	-0.997335	SYF	FALSE
ENSGALG00000044313	ENSGALG00000044313	mRNA	1	SYF	0.627824	1.39011	-0.118049	-0.286316	-0.985743	SYF	FALSE
ENSGALG00000004769	ENSGALG00000004769	mRNA	1	SYF	0.627565	1.42944	-0.204486	-0.325572	-0.899382	SYF	FALSE
ENSGALG00000047814	ENSGALG00000047814	mRNA	1	SYF	0.627356	1.36342	0.0768355	-0.498768	-0.94149	SYF	FALSE
ENSGALG00000063822	ENSGALG00000063822	mRNA	1	SYF	0.627327	1.35435	0.055281	-0.413991	-0.995639	SYF	FALSE
ENSGALG00000051187	ENSGALG00000051187	mRNA	1	SYF	0.626663	1.40007	0.0172689	-0.57627	-0.841074	SYF	FALSE
ENSGALG00000050948	ENSGALG00000050948	mRNA	1	SYF	0.625867	1.35462	0.0656458	-0.434325	-0.985936	SYF	FALSE
ENSGALG00000011799	ENSGALG00000011799	mRNA	1	SYF	0.625736	1.43411	-0.0854236	-0.559093	-0.789591	SYF	FALSE
ENSGALG00000015386	ENSGALG00000015386	mRNA	1	SYF	0.624908	1.39581	0.0276961	-0.574367	-0.849142	SYF	FALSE
ENSGALG00000041459	ENSGALG00000041459	mRNA	1	SYF	0.624818	1.39471	-0.133019	-0.283597	-0.978093	SYF	FALSE
ENSGALG00000008586	ENSGALG00000008586	mRNA	1	SYF	0.62325	1.44037	-0.216911	-0.356921	-0.866538	SYF	FALSE
ENSGALG00000033123	ENSGALG00000033123	mRNA	1	SYF	0.621557	1.42611	-0.0561229	-0.574015	-0.795971	SYF	FALSE
ENSGALG00000004521	ENSGALG00000004521	mRNA	1	SYF	0.62131	1.3526	0.0597124	-0.414954	-0.997358	SYF	FALSE
ENSGALG00000058601	ENSGALG00000058601	mRNA	1	SYF	0.621207	1.38986	-0.121442	-0.281287	-0.987129	SYF	FALSE
ENSGALG00000036736	ENSGALG00000036736	mRNA	1	SYF	0.621129	1.38678	-0.112276	-0.282235	-0.992265	SYF	FALSE
ENSGALG00000010413	ENSGALG00000010413	mRNA	1	SYF	0.620259	1.45129	-0.172101	-0.488005	-0.791188	SYF	FALSE
ENSGALG00000056635	ENSGALG00000056635	mRNA	1	SYF	0.620197	1.43484	-0.0870348	-0.561227	-0.786574	SYF	FALSE
ENSGALG00000057569	ENSGALG00000057569	mRNA	1	SYF	0.620191	1.42409	-0.200429	-0.309256	-0.91441	SYF	FALSE
ENSGALG00000008920	ENSGALG00000008920	mRNA	1	SYF	0.62006	1.39254	-0.129872	-0.280066	-0.982607	SYF	FALSE
ENSGALG00000015854	ENSGALG00000015854	mRNA	1	SYF	0.619937	1.42823	-0.206814	-0.317925	-0.903494	SYF	FALSE
ENSGALG00000009314	CACUL1	mRNA	1	SYF	0.618817	1.35556	0.0146855	-0.350884	-1.01937	SYF	FALSE
ENSGALG00000059577	ENSGALG00000059577	mRNA	1	SYF	0.618314	1.35281	0.0361107	-0.375048	-1.01387	SYF	FALSE
ENSGALG00000063866	ENSGALG00000063866	mRNA	1	SYF	0.618163	1.4155	-0.186031	-0.293844	-0.935628	SYF	FALSE
ENSGALG00000034992	ENSGALG00000034992	mRNA	1	SYF	0.618126	1.45021	-0.161407	-0.502392	-0.786411	SYF	FALSE
ENSGALG00000013628	ENSGALG00000013628	mRNA	1	SYF	0.617972	1.35334	0.0302337	-0.367421	-1.01615	SYF	FALSE
ENSGALG00000060773	ENSGALG00000060773	mRNA	1	SYF	0.616219	1.42444	-0.203086	-0.307475	-0.913882	SYF	FALSE
ENSGALG00000063289	ENSGALG00000063289	mRNA	1	SYF	0.615951	1.39001	-0.125197	-0.277214	-0.987598	SYF	FALSE
ENSGALG00000063432	ENSGALG00000063432	mRNA	1	SYF	0.615819	1.45302	-0.192842	-0.460494	-0.799683	SYF	FALSE
ENSGALG00000017103	ENSGALG00000017103	mRNA	1	SYF	0.615667	1.41058	-0.177222	-0.286322	-0.947036	SYF	FALSE
ENSGALG00000043570	SGK3	mRNA	1	SYF	0.615439	1.35367	0.0227102	-0.356637	-1.01974	SYF	FALSE
ENSGALG00000051612	ENSGALG00000051612	mRNA	1	SYF	0.615415	1.44196	-0.221895	-0.357813	-0.862253	SYF	FALSE
ENSGALG00000004435	ENSGALG00000004435	mRNA	1	SYF	0.614915	1.44299	-0.22239	-0.361894	-0.858702	SYF	FALSE
ENSGALG00000033143	ENSGALG00000033143	mRNA	1	SYF	0.614362	1.35937	-0.0128546	-0.322958	-1.02355	SYF	FALSE
ENSGALG00000062600	ENSGALG00000062600	mRNA	1	SYF	0.613739	1.36177	0.0858482	-0.511167	-0.936447	SYF	FALSE
ENSGALG00000058512	ENSGALG00000058512	mRNA	1	SYF	0.613737	1.35946	0.0866184	-0.500803	-0.945279	SYF	FALSE
ENSGALG00000065199	ENSGALG00000065199	mRNA	1	SYF	0.61367	1.45281	-0.20643	-0.436128	-0.810255	SYF	FALSE
ENSGALG00000059146	ENSGALG00000059146	mRNA	1	SYF	0.613576	1.38956	-0.125417	-0.275459	-0.988689	SYF	FALSE
ENSGALG00000062058	ENSGALG00000062058	mRNA	1	SYF	0.613166	1.39499	0.0322405	-0.582327	-0.844902	SYF	FALSE
ENSGALG00000056396	ENSGALG00000056396	mRNA	1	SYF	0.612921	1.35057	0.0719689	-0.429328	-0.993209	SYF	FALSE
ENSGALG00000061353	ENSGALG00000061353	mRNA	1	SYF	0.612616	1.35001	0.0647221	-0.413636	-1.0011	SYF	FALSE
ENSGALG00000049684	ENSGALG00000049684	mRNA	1	SYF	0.612106	1.45183	-0.214349	-0.418035	-0.819446	SYF	FALSE
ENSGALG00000049754	ENSGALG00000049754	mRNA	1	SYF	0.612098	1.36373	-0.0356822	-0.305486	-1.02256	SYF	FALSE
ENSGALG00000039687	ENSGALG00000039687	mRNA	1	SYF	0.611806	1.35885	-0.0130331	-0.320961	-1.02486	SYF	FALSE
ENSGALG00000053210	ENSGALG00000053210	mRNA	1	SYF	0.611777	1.43958	-0.22291	-0.345859	-0.870809	SYF	FALSE
ENSGALG00000039141	ENSGALG00000039141	mRNA	1	SYF	0.611564	1.44633	-0.135252	-0.532277	-0.778798	SYF	FALSE
ENSGALG00000040316	ENSGALG00000040316	mRNA	1	SYF	0.611552	1.39547	0.0314845	-0.583913	-0.843041	SYF	FALSE
ENSGALG00000027591	ENSGALG00000027591	mRNA	1	SYF	0.611546	1.37138	-0.0670785	-0.288693	-1.01561	SYF	FALSE
ENSGALG00000008459	BMPR2	mRNA	1	SYF	0.611043	1.36419	0.0856526	-0.524129	-0.925712	SYF	TRUE
ENSGALG00000058389	ENSGALG00000058389	mRNA	1	SYF	0.610573	1.44952	-0.152943	-0.51608	-0.780494	SYF	FALSE
ENSGALG00000065213	ENSGALG00000065213	mRNA	1	SYF	0.610384	1.34929	0.0624074	-0.406619	-1.00508	SYF	FALSE
ENSGALG00000064760	ENSGALG00000064760	mRNA	1	SYF	0.610254	1.42122	-0.20091	-0.297734	-0.922571	SYF	FALSE
ENSGALG00000059728	ENSGALG00000059728	mRNA	1	SYF	0.609843	1.44079	-0.224629	-0.349121	-0.867045	SYF	FALSE
ENSGALG00000047748	ENSGALG00000047748	mRNA	1	SYF	0.609266	1.4405	-0.224812	-0.347574	-0.868112	SYF	FALSE
ENSGALG00000003682	ARL6IP4	mRNA	1	SYF	0.609158	1.44439	-0.225858	-0.363979	-0.854549	SYF	FALSE
ENSGALG00000000521	ENSGALG00000000521	mRNA	1	SYF	0.608774	1.3497	0.0774893	-0.436203	-0.990982	SYF	FALSE
ENSGALG00000056844	ENSGALG00000056844	mRNA	1	SYF	0.607826	1.45328	-0.211636	-0.4306	-0.81104	SYF	FALSE
ENSGALG00000001489	SSU72	mRNA	1	SYF	0.607011	1.43599	-0.222807	-0.330566	-0.882618	SYF	FALSE
ENSGALG00000062035	ENSGALG00000062035	mRNA	1	SYF	0.60686	1.38604	-0.119416	-0.271053	-0.995571	SYF	FALSE
ENSGALG00000052506	ENSGALG00000052506	mRNA	1	SYF	0.606613	1.41899	-0.198941	-0.291711	-0.928334	SYF	FALSE
ENSGALG00000052896	ENSGALG00000052896	mRNA	1	SYF	0.606601	1.35445	0.0911811	-0.485928	-0.959702	SYF	FALSE
ENSGALG00000013674	ENSGALG00000013674	mRNA	1	SYF	0.606572	1.36091	-0.0282873	-0.306312	-1.02631	SYF	FALSE
ENSGALG00000050605	ENSGALG00000050605	mRNA	1	SYF	0.606553	1.40414	0.0111672	-0.592033	-0.82327	SYF	FALSE
ENSGALG00000012866	ENSGALG00000012866	mRNA	1	SYF	0.605535	1.45417	-0.191508	-0.470765	-0.791895	SYF	FALSE
ENSGALG00000058972	ENSGALG00000058972	mRNA	1	SYF	0.605278	1.37741	-0.0931806	-0.27509	-1.00914	SYF	FALSE
ENSGALG00000006025	ENSGALG00000006025	mRNA	1	SYF	0.604864	1.44098	-0.108535	-0.556482	-0.775964	SYF	FALSE
ENSGALG00000054308	ENSGALG00000054308	mRNA	1	SYF	0.603898	1.42005	-0.0334902	-0.590607	-0.795948	SYF	FALSE
ENSGALG00000000853	SLC2A8	mRNA	1	SYF	0.603233	1.35281	0.00988182	-0.333957	-1.02873	SYF	FALSE
ENSGALG00000062350	ENSGALG00000062350	mRNA	1	SYF	0.603189	1.34892	0.0377685	-0.363543	-1.02314	SYF	FALSE
ENSGALG00000040621	ENSGALG00000040621	mRNA	1	SYF	0.603043	1.38991	0.0459443	-0.585292	-0.850566	SYF	FALSE
ENSGALG00000004088	ENSGALG00000004088	mRNA	1	SYF	0.602917	1.45405	-0.185188	-0.48205	-0.786812	SYF	FALSE
ENSGALG00000053490	ENSGALG00000053490	mRNA	1	SYF	0.602254	1.40889	-0.181176	-0.275803	-0.951912	SYF	FALSE
ENSGALG00000011562	ENSGALG00000011562	mRNA	1	SYF	0.601165	1.34913	0.031795	-0.354775	-1.02615	SYF	TRUE
ENSGALG00000060853	ENSGALG00000060853	mRNA	1	SYF	0.600971	1.45337	-0.21943	-0.419133	-0.814804	SYF	FALSE
ENSGALG00000067345	ENSGALG00000067345	mRNA	1	SYF	0.600537	1.41375	-0.0140863	-0.595896	-0.803763	SYF	FALSE
ENSGALG00000059591	ENSGALG00000059591	mRNA	1	SYF	0.600338	1.41472	-0.194367	-0.281421	-0.938932	SYF	FALSE
ENSGALG00000005160	ENSGALG00000005160	mRNA	1	SYF	0.60017	1.40006	-0.161896	-0.267602	-0.970566	SYF	FALSE
ENSGALG00000029151	ENSGALG00000029151	mRNA	1	SYF	0.598878	1.39278	0.0404518	-0.591251	-0.841985	SYF	FALSE
ENSGALG00000051669	ENSGALG00000051669	mRNA	1	SYF	0.59843	1.34794	0.0904685	-0.4543	-0.984112	SYF	FALSE
ENSGALG00000047143	ENSGALG00000047143	mRNA	1	SYF	0.597747	1.42651	-0.0531935	-0.588537	-0.784776	SYF	FALSE
ENSGALG00000001439	ENSGALG00000001439	mRNA	1	SYF	0.597445	1.40585	0.00835577	-0.598648	-0.815558	SYF	FALSE
ENSGALG00000043672	ENSGALG00000043672	mRNA	1	SYF	0.5974	1.42281	-0.0410628	-0.592557	-0.789186	SYF	FALSE
ENSGALG00000004562	HVCN1	mRNA	1	SYF	0.597163	1.37973	-0.106637	-0.26602	-1.00708	SYF	FALSE
ENSGALG00000054794	ENSGALG00000054794	mRNA	1	SYF	0.596437	1.35378	-0.00425131	-0.316543	-1.03299	SYF	FALSE
ENSGALG00000002358	ENSGALG00000002358	mRNA	1	SYF	0.595711	1.40779	0.00343714	-0.599973	-0.811258	SYF	FALSE
ENSGALG00000055751	ENSGALG00000055751	mRNA	1	SYF	0.594457	1.36976	0.0859525	-0.559288	-0.896422	SYF	FALSE
ENSGALG00000061985	ENSGALG00000061985	mRNA	1	SYF	0.592892	1.34773	0.0978342	-0.468581	-0.976981	SYF	FALSE
ENSGALG00000063848	ENSGALG00000063848	mRNA	1	SYF	0.590763	1.3701	0.0867473	-0.563928	-0.892915	SYF	FALSE
ENSGALG00000008076	ENSGALG00000008076	mRNA	1	SYF	0.590566	1.45252	-0.2314	-0.397147	-0.823969	SYF	FALSE
ENSGALG00000032149	ENSGALG00000032149	mRNA	1	SYF	0.590498	1.34346	0.0644937	-0.387904	-1.02005	SYF	FALSE
ENSGALG00000059798	ENSGALG00000059798	mRNA	1	SYF	0.590443	1.45345	-0.169979	-0.509523	-0.773944	SYF	FALSE
ENSGALG00000009098	ENSGALG00000009098	mRNA	1	SYF	0.58998	1.34331	0.0645005	-0.387365	-1.02044	SYF	FALSE
ENSGALG00000033806	ENSGALG00000033806	mRNA	1	SYF	0.589762	1.35792	0.101714	-0.529256	-0.930376	SYF	FALSE
ENSGALG00000007728	ENSGALG00000007728	mRNA	1	SYF	0.589011	1.41643	-0.204175	-0.276527	-0.935725	SYF	FALSE
ENSGALG00000028876	ENSGALG00000028876	mRNA	1	SYF	0.588524	1.36804	-0.0733276	-0.269897	-1.02482	SYF	FALSE
ENSGALG00000062606	ENSGALG00000062606	mRNA	1	SYF	0.588513	1.44459	-0.120611	-0.556783	-0.7672	SYF	FALSE
ENSGALG00000004719	SPTAN1	mRNA	1	SYF	0.58772	1.45655	-0.210302	-0.453329	-0.792921	SYF	FALSE
ENSGALG00000067771	ENSGALG00000067771	mRNA	1	SYF	0.587442	1.40029	0.0246359	-0.604316	-0.820606	SYF	FALSE
ENSGALG00000006375	ENSGALG00000006375	mRNA	1	SYF	0.587337	1.35516	0.104858	-0.521773	-0.938244	SYF	FALSE
ENSGALG00000030812	ENSGALG00000030812	mRNA	1	SYF	0.587195	1.34505	0.0370636	-0.348764	-1.03335	SYF	FALSE
ENSGALG00000057435	ENSGALG00000057435	mRNA	1	SYF	0.58671	1.38497	0.0604088	-0.593019	-0.852364	SYF	FALSE
ENSGALG00000004736	STAU1	mRNA	1	SYF	0.58645	1.3666	0.0934819	-0.560089	-0.899989	SYF	FALSE
ENSGALG00000061551	ENSGALG00000061551	mRNA	1	SYF	0.58634	1.36131	-0.0492228	-0.279477	-1.03261	SYF	FALSE
ENSGALG00000002216	ENSGALG00000002216	mRNA	1	SYF	0.586239	1.37534	0.0794238	-0.57909	-0.87567	SYF	FALSE
ENSGALG00000032057	ENSGALG00000032057	mRNA	1	SYF	0.585688	1.4414	-0.238736	-0.334721	-0.867945	SYF	FALSE
ENSGALG00000050868	ENSGALG00000050868	mRNA	1	SYF	0.585485	1.34304	0.0513888	-0.364498	-1.02993	SYF	FALSE
ENSGALG00000029788	ENSGALG00000029788	mRNA	1	SYF	0.584994	1.45149	-0.237306	-0.38375	-0.830429	SYF	FALSE
ENSGALG00000027592	ERN2	mRNA	1	SYF	0.58495	1.41388	-0.201689	-0.270284	-0.941912	SYF	FALSE
ENSGALG00000004514	ENSGALG00000004514	mRNA	1	SYF	0.584894	1.35143	0.107649	-0.508624	-0.950452	SYF	FALSE
ENSGALG00000013818	ENSGALG00000013818	mRNA	1	SYF	0.584648	1.43546	-0.234755	-0.31444	-0.886267	SYF	TRUE
ENSGALG00000035645	ENSGALG00000035645	mRNA	1	SYF	0.584643	1.45336	-0.166451	-0.517019	-0.76989	SYF	FALSE
ENSGALG00000014443	ENSGALG00000014443	mRNA	1	SYF	0.583893	1.43513	-0.0811657	-0.584205	-0.769757	SYF	FALSE
ENSGALG00000008457	ENSGALG00000008457	mRNA	1	SYF	0.583491	1.3607	-0.04937	-0.277339	-1.03399	SYF	FALSE
ENSGALG00000028484	ENSGALG00000028484	mRNA	1	SYF	0.583408	1.4009	-0.174413	-0.25623	-0.970258	SYF	FALSE
ENSGALG00000006054	ENSGALG00000006054	mRNA	1	SYF	0.582989	1.40252	-0.178488	-0.257079	-0.966951	SYF	FALSE
ENSGALG00000061498	ENSGALG00000061498	mRNA	1	SYF	0.582439	1.45573	-0.183942	-0.497513	-0.774273	SYF	FALSE
ENSGALG00000015753	ENSGALG00000015753	mRNA	1	SYF	0.582219	1.44583	-0.124782	-0.557068	-0.763984	SYF	FALSE
ENSGALG00000064434	ENSGALG00000064434	mRNA	1	SYF	0.582104	1.34441	0.0323781	-0.339302	-1.03749	SYF	FALSE
ENSGALG00000042503	ENSGALG00000042503	mRNA	1	SYF	0.581833	1.37931	-0.116552	-0.252807	-1.00995	SYF	FALSE
ENSGALG00000047769	ENSGALG00000047769	mRNA	1	SYF	0.581664	1.38361	0.0644769	-0.595649	-0.852442	SYF	FALSE
ENSGALG00000049360	ENSGALG00000049360	mRNA	1	SYF	0.581319	1.35716	0.106736	-0.538018	-0.92588	SYF	FALSE
ENSGALG00000003879	ENSGALG00000003879	mRNA	1	SYF	0.581256	1.43007	-0.0625927	-0.594392	-0.77309	SYF	FALSE
ENSGALG00000055938	ENSGALG00000055938	mRNA	1	SYF	0.580689	1.45122	-0.151664	-0.534599	-0.764958	SYF	FALSE
ENSGALG00000065884	ENSGALG00000065884	mRNA	1	SYF	0.579596	1.45199	-0.155745	-0.531219	-0.765028	SYF	FALSE
ENSGALG00000047517	ENSGALG00000047517	mRNA	1	SYF	0.579443	1.44863	-0.137509	-0.54821	-0.762909	SYF	FALSE
ENSGALG00000062999	ENSGALG00000062999	mRNA	1	SYF	0.579103	1.37029	-0.0891131	-0.257391	-1.02378	SYF	FALSE
ENSGALG00000026973	ENSGALG00000026973	mRNA	1	SYF	0.578969	1.3438	0.0311874	-0.33542	-1.03957	SYF	FALSE
ENSGALG00000038810	ENSGALG00000038810	mRNA	1	SYF	0.578952	1.38404	-0.132877	-0.248705	-1.00246	SYF	FALSE
ENSGALG00000005992	ENSGALG00000005992	mRNA	1	SYF	0.578878	1.44758	-0.132201	-0.552992	-0.762388	SYF	FALSE
ENSGALG00000042733	ENSGALG00000042733	mRNA	1	SYF	0.578498	1.44373	-0.243948	-0.33873	-0.861049	SYF	FALSE
ENSGALG00000009626	ENSGALG00000009626	mRNA	1	SYF	0.578172	1.3671	0.0957462	-0.570308	-0.892537	SYF	TRUE
ENSGALG00000049741	ENSGALG00000049741	mRNA	1	SYF	0.57783	1.34003	0.0964593	-0.43254	-1.00395	SYF	FALSE
ENSGALG00000007357	ENSGALG00000007357	mRNA	1	SYF	0.577722	1.44761	-0.132047	-0.553762	-0.7618	SYF	FALSE
ENSGALG00000066221	ENSGALG00000066221	mRNA	1	SYF	0.577396	1.43708	-0.240437	-0.314565	-0.882073	SYF	FALSE
ENSGALG00000057279	ENSGALG00000057279	mRNA	1	SYF	0.576739	1.33997	0.0992638	-0.43773	-1.00151	SYF	FALSE
ENSGALG00000049794	ENSGALG00000049794	mRNA	1	SYF	0.576728	1.33961	0.0642402	-0.373364	-1.03049	SYF	FALSE
ENSGALG00000065857	ENSGALG00000065857	mRNA	1	SYF	0.576538	1.40959	0.00169932	-0.612982	-0.79831	SYF	FALSE
ENSGALG00000004160	ENSGALG00000004160	mRNA	1	SYF	0.576367	1.3398	0.0991237	-0.43673	-1.00219	SYF	FALSE
ENSGALG00000040758	ENSGALG00000040758	mRNA	1	SYF	0.576166	1.45792	-0.217339	-0.450406	-0.790172	SYF	FALSE
ENSGALG00000051442	TSC22D1	mRNA	1	SYF	0.575482	1.39002	-0.152088	-0.245809	-0.992119	SYF	FALSE
ENSGALG00000059720	ENSGALG00000059720	mRNA	1	SYF	0.575229	1.34239	0.11048	-0.47111	-0.981757	SYF	FALSE
ENSGALG00000010958	ENSGALG00000010958	mRNA	1	SYF	0.574769	1.33829	0.0833326	-0.401347	-1.02027	SYF	FALSE
ENSGALG00000010874	ENSGALG00000010874	mRNA	1	SYF	0.5745	1.45764	-0.198029	-0.483587	-0.776024	SYF	FALSE
ENSGALG00000007362	ENSGALG00000007362	mRNA	1	SYF	0.574078	1.34001	0.105588	-0.450439	-0.995157	SYF	FALSE
ENSGALG00000011395	ENSGALG00000011395	mRNA	1	SYF	0.574045	1.35406	-0.030394	-0.281331	-1.04233	SYF	FALSE
ENSGALG00000047233	ENSGALG00000047233	mRNA	1	SYF	0.572966	1.3534	-0.0285764	-0.281672	-1.04315	SYF	FALSE
ENSGALG00000008860	ENSGALG00000008860	mRNA	1	SYF	0.572891	1.40003	0.0279145	-0.614897	-0.813046	SYF	FALSE
ENSGALG00000011319	ENSGALG00000011319	mRNA	1	SYF	0.572677	1.33769	0.0793739	-0.392113	-1.02495	SYF	FALSE
ENSGALG00000041926	ENSGALG00000041926	mRNA	1	SYF	0.571758	1.35272	0.115365	-0.535016	-0.933064	SYF	FALSE
ENSGALG00000016919	ENSGALG00000016919	mRNA	1	SYF	0.571429	1.43101	-0.0642994	-0.59934	-0.767373	SYF	FALSE
ENSGALG00000063839	ENSGALG00000063839	mRNA	1	SYF	0.56984	1.33967	0.111947	-0.462032	-0.989585	SYF	FALSE
ENSGALG00000050390	ENSGALG00000050390	mRNA	1	SYF	0.569369	1.37973	-0.127247	-0.241656	-1.01082	SYF	FALSE
ENSGALG00000055476	ENSGALG00000055476	mRNA	1	SYF	0.569363	1.33983	0.113103	-0.465158	-0.987773	SYF	FALSE
ENSGALG00000042744	RGS2	mRNA	1	SYF	0.569204	1.38276	-0.136344	-0.240721	-1.0057	SYF	FALSE
ENSGALG00000041822	ENSGALG00000041822	mRNA	1	SYF	0.569038	1.45847	-0.226293	-0.439297	-0.792884	SYF	FALSE
ENSGALG00000033783	ENSGALG00000033783	mRNA	1	SYF	0.568334	1.45207	-0.152378	-0.541001	-0.758686	SYF	FALSE
ENSGALG00000016495	ENSGALG00000016495	mRNA	1	SYF	0.568105	1.37994	0.0753701	-0.602897	-0.852411	SYF	FALSE
ENSGALG00000007887	ENSGALG00000007887	mRNA	1	SYF	0.568008	1.4327	-0.241462	-0.296019	-0.895224	SYF	FALSE
ENSGALG00000010302	ENSGALG00000010302	mRNA	1	SYF	0.567749	1.4474	-0.250999	-0.346858	-0.849543	SYF	FALSE
ENSGALG00000031262	ENSGALG00000031262	mRNA	1	SYF	0.567264	1.39622	-0.173805	-0.241621	-0.9808	SYF	FALSE
ENSGALG00000002878	ENSGALG00000002878	mRNA	1	SYF	0.566777	1.34242	0.120079	-0.492456	-0.970042	SYF	FALSE
ENSGALG00000002957	ENSGALG00000002957	mRNA	1	SYF	0.566713	1.36388	-0.0769313	-0.252439	-1.0345	SYF	FALSE
ENSGALG00000006402	ENSGALG00000006402	mRNA	1	SYF	0.566604	1.44589	-0.121504	-0.568249	-0.756134	SYF	FALSE
ENSGALG00000036821	ENSGALG00000036821	mRNA	1	SYF	0.566283	1.41043	-0.206361	-0.253311	-0.950757	SYF	FALSE
ENSGALG00000038758	ENSGALG00000038758	mRNA	1	SYF	0.566238	1.42012	-0.0277592	-0.615049	-0.77731	SYF	FALSE
ENSGALG00000029444	ENSGALG00000029444	mRNA	1	SYF	0.566199	1.33605	0.0730585	-0.375292	-1.03382	SYF	FALSE
ENSGALG00000022166	ENSGALG00000022166	mRNA	1	SYF	0.566146	1.45104	-0.146177	-0.548045	-0.756815	SYF	FALSE
ENSGALG00000001637	PSMD5	mRNA	1	SYF	0.565783	1.45822	-0.23378	-0.426081	-0.798364	SYF	FALSE
ENSGALG00000045721	ENSGALG00000045721	mRNA	1	SYF	0.565531	1.43953	-0.249416	-0.31457	-0.875546	SYF	FALSE
ENSGALG00000002558	ASL1	mRNA	1	SYF	0.564819	1.45472	-0.247163	-0.387425	-0.820129	SYF	FALSE
ENSGALG00000041008	ENSGALG00000041008	mRNA	1	SYF	0.56466	1.38688	-0.151331	-0.236734	-0.998813	SYF	FALSE
ENSGALG00000065568	ENSGALG00000065568	mRNA	1	SYF	0.564483	1.33654	0.110345	-0.445273	-1.00161	SYF	FALSE
ENSGALG00000068047	ENSGALG00000068047	mRNA	1	SYF	0.564263	1.39885	0.032417	-0.620998	-0.810268	SYF	FALSE
ENSGALG00000043370	ENSGALG00000043370	mRNA	1	SYF	0.563304	1.41574	-0.218522	-0.258551	-0.938664	SYF	FALSE
ENSGALG00000057397	ENSGALG00000057397	mRNA	1	SYF	0.563288	1.43499	-0.0772582	-0.597911	-0.759823	SYF	FALSE
ENSGALG00000047432	ENSGALG00000047432	mRNA	1	SYF	0.563042	1.4449	-0.116442	-0.573977	-0.754485	SYF	FALSE
ENSGALG00000006412	ENSGALG00000006412	mRNA	1	SYF	0.562872	1.3845	-0.146061	-0.235185	-1.00325	SYF	FALSE
ENSGALG00000027540	ENSGALG00000027540	mRNA	1	SYF	0.56286	1.45877	-0.19922	-0.490003	-0.769546	SYF	FALSE
ENSGALG00000000604	ENSGALG00000000604	mRNA	1	SYF	0.561627	1.44228	-0.253487	-0.321491	-0.867302	SYF	FALSE
ENSGALG00000059685	KCTD12	mRNA	1	SYF	0.56157	1.34058	0.123806	-0.492075	-0.972309	SYF	FALSE
ENSGALG00000058766	ENSGALG00000058766	mRNA	1	SYF	0.561552	1.38002	0.0767661	-0.608903	-0.847879	SYF	FALSE
ENSGALG00000041528	ENSGALG00000041528	mRNA	1	SYF	0.561523	1.40498	0.0167343	-0.623985	-0.797734	SYF	FALSE
ENSGALG00000026278	ENSGALG00000026278	mRNA	1	SYF	0.561117	1.35939	0.113229	-0.570549	-0.902066	SYF	FALSE
ENSGALG00000065094	ENSGALG00000065094	mRNA	1	SYF	0.561017	1.44495	-0.254917	-0.331331	-0.858699	SYF	FALSE
ENSGALG00000014979	ENSGALG00000014979	mRNA	1	SYF	0.560529	1.44627	-0.255479	-0.336499	-0.854289	SYF	FALSE
ENSGALG00000048178	ENSGALG00000048178	mRNA	1	SYF	0.560345	1.4155	-0.0128972	-0.622053	-0.780546	SYF	FALSE
ENSGALG00000035751	ENSGALG00000035751	mRNA	1	SYF	0.560015	1.4594	-0.204453	-0.484466	-0.770481	SYF	FALSE
ENSGALG00000059387	ENSGALG00000059387	mRNA	1	SYF	0.559997	1.34608	0.126078	-0.525652	-0.946503	SYF	FALSE
ENSGALG00000048331	ENSGALG00000048331	mRNA	1	SYF	0.559856	1.41451	-0.218453	-0.254402	-0.941657	SYF	FALSE
ENSGALG00000037410	ENSGALG00000037410	mRNA	1	SYF	0.559768	1.45815	-0.190031	-0.504406	-0.763714	SYF	TRUE
ENSGALG00000010110	ENSGALG00000010110	mRNA	1	SYF	0.559145	1.45152	-0.255093	-0.361255	-0.835172	SYF	FALSE
ENSGALG00000015729	ENSGALG00000015729	mRNA	1	SYF	0.558484	1.44145	-0.101218	-0.5869	-0.753336	SYF	FALSE
ENSGALG00000003446	PRLR	mRNA	1	SYF	0.558293	1.35946	0.114239	-0.574146	-0.899548	SYF	FALSE
ENSGALG00000029145	ENSGALG00000029145	mRNA	1	SYF	0.558234	1.33632	0.0475088	-0.335206	-1.04863	SYF	TRUE
ENSGALG00000014426	ENSGALG00000014426	mRNA	1	SYF	0.557894	1.37512	0.0876046	-0.605717	-0.857011	SYF	FALSE
ENSGALG00000067772	ENSGALG00000067772	mRNA	1	SYF	0.557184	1.41859	-0.227517	-0.259016	-0.932061	SYF	FALSE
ENSGALG00000063060	ENSGALG00000063060	mRNA	1	SYF	0.556949	1.40289	0.0230578	-0.627266	-0.798684	SYF	FALSE
ENSGALG00000050797	ENSGALG00000050797	mRNA	1	SYF	0.556829	1.44363	-0.109842	-0.582129	-0.751659	SYF	FALSE
ENSGALG00000029646	ENSGALG00000029646	mRNA	1	SYF	0.556776	1.33331	0.110982	-0.433202	-1.01109	SYF	FALSE
ENSGALG00000030147	ENSGALG00000030147	mRNA	1	SYF	0.556765	1.43544	-0.0778878	-0.601371	-0.756178	SYF	FALSE
ENSGALG00000011465	ENSGALG00000011465	mRNA	1	SYF	0.556312	1.34315	0.00151242	-0.290301	-1.05436	SYF	FALSE
ENSGALG00000009977	SMAD1	mRNA	1	SYF	0.556168	1.42733	-0.241805	-0.27533	-0.910194	SYF	FALSE
ENSGALG00000017365	ENSGALG00000017365	mRNA	1	SYF	0.555698	1.34061	0.129425	-0.505331	-0.964704	SYF	FALSE
ENSGALG00000064816	ENSGALG00000064816	mRNA	1	SYF	0.555607	1.4467	-0.122843	-0.573431	-0.750427	SYF	FALSE
ENSGALG00000033385	ENSGALG00000033385	mRNA	1	SYF	0.555533	1.35439	-0.051084	-0.255615	-1.0477	SYF	FALSE
ENSGALG00000064042	ENSGALG00000064042	mRNA	1	SYF	0.555528	1.37655	0.085343	-0.609978	-0.851913	SYF	FALSE
ENSGALG00000052286	ENSGALG00000052286	mRNA	1	SYF	0.555359	1.38104	0.0760093	-0.61568	-0.841366	SYF	FALSE
ENSGALG00000039061	ENSGALG00000039061	mRNA	1	SYF	0.554115	1.34412	-0.00635742	-0.282542	-1.05522	SYF	FALSE
ENSGALG00000014192	ENSGALG00000014192	mRNA	1	SYF	0.55379	1.45693	-0.177095	-0.523758	-0.756081	SYF	FALSE
ENSGALG00000047721	ENSGALG00000047721	mRNA	1	SYF	0.553408	1.4607	-0.224163	-0.457671	-0.778869	SYF	FALSE
ENSGALG00000032563	ENSGALG00000032563	mRNA	1	SYF	0.553043	1.36681	-0.0994964	-0.234366	-1.03295	SYF	FALSE
ENSGALG00000060064	ENSGALG00000060064	mRNA	1	SYF	0.553006	1.35118	-0.0403223	-0.259495	-1.05136	SYF	FALSE
ENSGALG00000006270	ENSGALG00000006270	mRNA	1	SYF	0.552474	1.33368	0.123187	-0.459276	-0.997591	SYF	FALSE
ENSGALG00000060289	ENSGALG00000060289	mRNA	1	SYF	0.55228	1.44991	-0.136959	-0.56402	-0.748928	SYF	FALSE
ENSGALG00000032363	ENSGALG00000032363	mRNA	1	SYF	0.55222	1.43787	-0.0862548	-0.599488	-0.752129	SYF	FALSE
ENSGALG00000055310	ENSGALG00000055310	mRNA	1	SYF	0.551089	1.35538	-0.0595825	-0.247982	-1.04781	SYF	FALSE
ENSGALG00000057273	ENSGALG00000057273	mRNA	1	SYF	0.550557	1.33062	0.0881276	-0.381297	-1.03745	SYF	FALSE
ENSGALG00000007720	ENSGALG00000007720	mRNA	1	SYF	0.550523	1.42427	-0.240947	-0.265109	-0.918214	SYF	FALSE
ENSGALG00000049951	ENSGALG00000049951	mRNA	1	SYF	0.550284	1.43769	-0.0852639	-0.601173	-0.75125	SYF	FALSE
ENSGALG00000002318	ENSGALG00000002318	mRNA	1	SYF	0.550269	1.35451	0.124036	-0.570643	-0.907902	SYF	FALSE
ENSGALG00000004045	ENSGALG00000004045	mRNA	1	SYF	0.549911	1.45965	-0.24448	-0.418752	-0.796421	SYF	FALSE
ENSGALG00000029432	ENSGALG00000029432	mRNA	1	SYF	0.549867	1.46092	-0.232505	-0.445164	-0.783251	SYF	FALSE
ENSGALG00000026957	ENSGALG00000026957	mRNA	1	SYF	0.549433	1.33803	0.0203577	-0.300601	-1.05778	SYF	TRUE
ENSGALG00000015349	ENSGALG00000015349	mRNA	1	SYF	0.549234	1.38743	0.0629504	-0.626973	-0.823403	SYF	FALSE
ENSGALG00000016575	ENSGALG00000016575	mRNA	1	SYF	0.54865	1.3354	0.132447	-0.487047	-0.980796	SYF	FALSE
ENSGALG00000067665	ENSGALG00000067665	mRNA	1	SYF	0.548187	1.33037	0.0796126	-0.366045	-1.04393	SYF	FALSE
ENSGALG00000067652	ENSGALG00000067652	mRNA	1	SYF	0.548072	1.45971	-0.246266	-0.416519	-0.79693	SYF	FALSE
ENSGALG00000061127	ENSGALG00000061127	mRNA	1	SYF	0.54661	1.33516	0.0336952	-0.310712	-1.05814	SYF	FALSE
ENSGALG00000040180	ENSGALG00000040180	mRNA	1	SYF	0.545793	1.3665	-0.104982	-0.227071	-1.03445	SYF	FALSE
ENSGALG00000064394	ENSGALG00000064394	mRNA	1	SYF	0.545574	1.4065	0.0149295	-0.635572	-0.78586	SYF	FALSE
ENSGALG00000029270	ENSGALG00000029270	mRNA	1	SYF	0.545463	1.45162	-0.143731	-0.562092	-0.745792	SYF	FALSE
ENSGALG00000038338	ENSGALG00000038338	mRNA	1	SYF	0.545354	1.33844	0.0117798	-0.289837	-1.06039	SYF	FALSE
ENSGALG00000065201	ENSGALG00000065201	mRNA	1	SYF	0.545207	1.45544	-0.260814	-0.37357	-0.821052	SYF	FALSE
ENSGALG00000053999	ENSGALG00000053999	mRNA	1	SYF	0.544813	1.36717	-0.108094	-0.225483	-1.03359	SYF	FALSE
ENSGALG00000016514	ENSGALG00000016514	mRNA	1	SYF	0.544307	1.41229	-0.224633	-0.240494	-0.947168	SYF	FALSE
ENSGALG00000026221	ENSGALG00000026221	mRNA	1	SYF	0.544111	1.38998	0.057841	-0.633014	-0.814805	SYF	FALSE
ENSGALG00000003434	ENSGALG00000003434	mRNA	1	SYF	0.543782	1.32905	0.0798286	-0.361803	-1.04707	SYF	FALSE
ENSGALG00000033513	ENSGALG00000033513	mRNA	1	SYF	0.543126	1.45738	-0.258886	-0.386115	-0.812374	SYF	FALSE
ENSGALG00000055325	ENSGALG00000055325	mRNA	1	SYF	0.542893	1.33041	0.129831	-0.458991	-1.00124	SYF	FALSE
ENSGALG00000005021	RAB43	mRNA	1	SYF	0.542837	1.37705	-0.140635	-0.21847	-1.01795	SYF	FALSE
ENSGALG00000033259	ENSGALG00000033259	mRNA	1	SYF	0.542341	1.38702	-0.168768	-0.218204	-1.00004	SYF	FALSE
ENSGALG00000005004	ENSGALG00000005004	mRNA	1	SYF	0.542132	1.38945	0.0594497	-0.634366	-0.814535	SYF	FALSE
ENSGALG00000037601	ENSGALG00000037601	mRNA	1	SYF	0.541682	1.43948	-0.264093	-0.298388	-0.876996	SYF	FALSE
ENSGALG00000010402	ENSGALG00000010402	mRNA	1	SYF	0.541447	1.39407	0.0482658	-0.637225	-0.805106	SYF	FALSE
ENSGALG00000006805	ENSGALG00000006805	mRNA	1	SYF	0.541159	1.3665	-0.109206	-0.222215	-1.03508	SYF	FALSE
ENSGALG00000042641	ENSGALG00000042641	mRNA	1	SYF	0.540885	1.44671	-0.120045	-0.583965	-0.742701	SYF	FALSE
ENSGALG00000040948	ENSGALG00000040948	mRNA	1	SYF	0.540652	1.36128	0.117699	-0.599206	-0.879777	SYF	FALSE
ENSGALG00000060546	ENSGALG00000060546	mRNA	1	SYF	0.540072	1.39723	0.0404445	-0.639335	-0.798344	SYF	FALSE
ENSGALG00000003920	ENSGALG00000003920	mRNA	1	SYF	0.539916	1.34355	0.140059	-0.548516	-0.935091	SYF	FALSE
ENSGALG00000012259	ENSGALG00000012259	mRNA	1	SYF	0.539796	1.34528	-0.0295341	-0.255522	-1.06022	SYF	FALSE
ENSGALG00000006454	ENSGALG00000006454	mRNA	1	SYF	0.539756	1.40724	0.0136628	-0.639756	-0.78115	SYF	FALSE
ENSGALG00000011109	ENSGALG00000011109	mRNA	1	SYF	0.53966	1.44882	-0.268927	-0.332516	-0.847373	SYF	FALSE
ENSGALG00000067155	ENSGALG00000067155	mRNA	1	SYF	0.53956	1.35872	-0.0838269	-0.228688	-1.04621	SYF	FALSE
ENSGALG00000002816	STK10	mRNA	1	SYF	0.538923	1.36789	0.106523	-0.613507	-0.860901	SYF	FALSE
ENSGALG00000041687	ENSGALG00000041687	mRNA	1	SYF	0.538565	1.33097	0.0477601	-0.318038	-1.0607	SYF	FALSE
ENSGALG00000028978	ENSGALG00000028978	mRNA	1	SYF	0.538376	1.4582	-0.179241	-0.530758	-0.748205	SYF	FALSE
ENSGALG00000011695	HIPK3	mRNA	1	SYF	0.538118	1.33672	0.0107014	-0.283004	-1.06441	SYF	FALSE
ENSGALG00000005541	GJB1	mRNA	1	SYF	0.538085	1.45719	-0.263296	-0.379489	-0.814406	SYF	FALSE
ENSGALG00000067102	ENSGALG00000067102	mRNA	1	SYF	0.5375	1.41908	-0.241357	-0.246473	-0.931247	SYF	FALSE
ENSGALG00000059061	ENSGALG00000059061	mRNA	1	SYF	0.53714	1.32799	0.0696444	-0.341831	-1.05581	SYF	FALSE
ENSGALG00000016034	ENSGALG00000016034	mRNA	1	SYF	0.536903	1.33725	0.144606	-0.525384	-0.956469	SYF	FALSE
ENSGALG00000004612	MTHFR	mRNA	1	SYF	0.536857	1.32802	0.0685707	-0.340232	-1.05636	SYF	FALSE
ENSGALG00000036787	ENSGALG00000036787	mRNA	1	SYF	0.536482	1.36416	0.114042	-0.609616	-0.868584	SYF	FALSE
ENSGALG00000012792	ENSGALG00000012792	mRNA	1	SYF	0.536262	1.33451	0.144693	-0.511412	-0.967788	SYF	TRUE
ENSGALG00000060426	ENSGALG00000060426	mRNA	1	SYF	0.536159	1.45516	-0.267831	-0.363552	-0.823776	SYF	FALSE
ENSGALG00000036647	ENSGALG00000036647	mRNA	1	SYF	0.535819	1.41797	-0.240656	-0.243379	-0.93393	SYF	FALSE
ENSGALG00000030342	ENSGALG00000030342	mRNA	1	SYF	0.53576	1.44252	-0.101771	-0.599693	-0.741052	SYF	FALSE
ENSGALG00000065037	ENSGALG00000065037	mRNA	1	SYF	0.535719	1.34254	0.143242	-0.551461	-0.934321	SYF	FALSE
ENSGALG00000016205	ENSGALG00000016205	mRNA	1	SYF	0.535702	1.43361	-0.0683803	-0.618735	-0.746495	SYF	FALSE
ENSGALG00000037839	ENSGALG00000037839	mRNA	1	SYF	0.534801	1.34413	0.142519	-0.559007	-0.92764	SYF	FALSE
ENSGALG00000067411	ENSGALG00000067411	mRNA	1	SYF	0.534746	1.46285	-0.227548	-0.467122	-0.768178	SYF	FALSE
ENSGALG00000031594	ENSGALG00000031594	mRNA	1	SYF	0.534417	1.39651	0.043156	-0.643702	-0.795961	SYF	FALSE
ENSGALG00000033529	ENSGALG00000033529	mRNA	1	SYF	0.534364	1.32592	0.127647	-0.435928	-1.01764	SYF	FALSE
ENSGALG00000062745	ENSGALG00000062745	mRNA	1	SYF	0.534253	1.34056	-0.0145028	-0.260865	-1.06519	SYF	FALSE
ENSGALG00000052825	ENSGALG00000052825	mRNA	1	SYF	0.534131	1.44137	-0.0969808	-0.603719	-0.740665	SYF	FALSE
ENSGALG00000062393	ENSGALG00000062393	mRNA	1	SYF	0.534043	1.38952	-0.181833	-0.212101	-0.995584	SYF	FALSE
ENSGALG00000009825	ENSGALG00000009825	mRNA	1	SYF	0.533701	1.32497	0.0967069	-0.375778	-1.0459	SYF	FALSE
ENSGALG00000042005	ENSGALG00000042005	mRNA	1	SYF	0.533696	1.46295	-0.22688	-0.469073	-0.766995	SYF	FALSE
ENSGALG00000007298	ENSGALG00000007298	mRNA	1	SYF	0.532901	1.36012	0.122135	-0.605806	-0.876447	SYF	FALSE
ENSGALG00000053536	ENSGALG00000053536	mRNA	1	SYF	0.532596	1.43334	-0.264353	-0.274353	-0.894637	SYF	FALSE
ENSGALG00000067674	ENSGALG00000067674	mRNA	1	SYF	0.531886	1.38682	0.0674869	-0.64156	-0.812751	SYF	FALSE
ENSGALG00000005345	ENSGALG00000005345	mRNA	1	SYF	0.53143	1.45711	-0.169757	-0.545275	-0.742079	SYF	FALSE
ENSGALG00000053511	ENSGALG00000053511	mRNA	1	SYF	0.531364	1.35004	-0.0594235	-0.232383	-1.05823	SYF	FALSE
ENSGALG00000007082	CREM	mRNA	1	SYF	0.531355	1.46188	-0.205623	-0.502591	-0.753669	SYF	FALSE
ENSGALG00000063868	ENSGALG00000063868	mRNA	1	SYF	0.531177	1.46015	-0.261521	-0.397794	-0.800833	SYF	FALSE
ENSGALG00000055851	ENSGALG00000055851	mRNA	1	SYF	0.530735	1.37587	0.0924242	-0.632904	-0.835389	SYF	FALSE
ENSGALG00000055094	ENSGALG00000055094	mRNA	1	SYF	0.530726	1.33254	0.0231704	-0.287451	-1.06826	SYF	FALSE
ENSGALG00000062601	ENSGALG00000062601	mRNA	1	SYF	0.529235	1.42889	-0.261385	-0.26095	-0.906558	SYF	FALSE
ENSGALG00000066337	ENSGALG00000066337	mRNA	1	SYF	0.528144	1.41175	0.00227498	-0.646837	-0.767184	SYF	FALSE
ENSGALG00000004929	ENSGALG00000004929	mRNA	1	SYF	0.527986	1.38738	-0.181374	-0.206111	-0.999897	SYF	FALSE
ENSGALG00000037043	ENSGALG00000037043	mRNA	1	SYF	0.527977	1.43637	-0.0773324	-0.618876	-0.740165	SYF	FALSE
ENSGALG00000012766	ENSGALG00000012766	mRNA	1	SYF	0.527944	1.34206	0.148065	-0.562402	-0.92772	SYF	FALSE
ENSGALG00000041413	ENSGALG00000041413	mRNA	1	SYF	0.527694	1.44809	-0.123708	-0.588909	-0.735472	SYF	FALSE
ENSGALG00000066168	ENSGALG00000066168	mRNA	1	SYF	0.527108	1.35348	-0.0774108	-0.220955	-1.05512	SYF	FALSE
ENSGALG00000068220	ENSGALG00000068220	mRNA	1	SYF	0.526435	1.45941	-0.267884	-0.385404	-0.80612	SYF	FALSE
ENSGALG00000031193	ENSGALG00000031193	mRNA	1	SYF	0.526289	1.34282	0.148268	-0.567829	-0.923262	SYF	FALSE
ENSGALG00000066936	ENSGALG00000066936	mRNA	1	SYF	0.526209	1.32592	0.146037	-0.474003	-0.997958	SYF	FALSE
ENSGALG00000045255	ENSGALG00000045255	mRNA	1	SYF	0.52615	1.36323	0.11868	-0.619511	-0.862397	SYF	FALSE
ENSGALG00000006170	ENSGALG00000006170	mRNA	1	SYF	0.526025	1.33338	0.153445	-0.527505	-0.959319	SYF	FALSE
ENSGALG00000066444	ENSGALG00000066444	mRNA	1	SYF	0.525743	1.43806	-0.0832662	-0.616968	-0.737829	SYF	FALSE
ENSGALG00000004870	ENSGALG00000004870	mRNA	1	SYF	0.525666	1.35272	0.136321	-0.598019	-0.891026	SYF	FALSE
ENSGALG00000008812	ENSGALG00000008812	mRNA	1	SYF	0.52557	1.44533	-0.27776	-0.307869	-0.859702	SYF	FALSE
ENSGALG00000036160	ENSGALG00000036160	mRNA	1	SYF	0.525167	1.3399	-0.023297	-0.247578	-1.06903	SYF	FALSE
ENSGALG00000064273	ENSGALG00000064273	mRNA	1	SYF	0.524695	1.37894	0.0869457	-0.641911	-0.82397	SYF	FALSE
ENSGALG00000050943	ENSGALG00000050943	mRNA	1	SYF	0.524516	1.46331	-0.251518	-0.430937	-0.780859	SYF	FALSE
ENSGALG00000064255	ENSGALG00000064255	mRNA	1	SYF	0.524302	1.46396	-0.241975	-0.450295	-0.77169	SYF	FALSE
ENSGALG00000061189	ENSGALG00000061189	mRNA	1	SYF	0.524048	1.4597	-0.183627	-0.534622	-0.741448	SYF	FALSE
ENSGALG00000054002	ENSGALG00000054002	mRNA	1	SYF	0.52393	1.32778	0.152568	-0.497282	-0.983069	SYF	FALSE
ENSGALG00000017156	ENSGALG00000017156	mRNA	1	SYF	0.523867	1.35647	-0.0918115	-0.21289	-1.05177	SYF	FALSE
ENSGALG00000066131	ENSGALG00000066131	mRNA	1	SYF	0.523668	1.33511	0.154993	-0.541032	-0.949072	SYF	FALSE
ENSGALG00000023379	ENSGALG00000023379	mRNA	1	SYF	0.522619	1.42916	-0.0514986	-0.63467	-0.742993	SYF	FALSE
ENSGALG00000055981	ENSGALG00000055981	mRNA	1	SYF	0.522609	1.44711	-0.280187	-0.31281	-0.854115	SYF	FALSE
ENSGALG00000059395	RNF182	mRNA	1	SYF	0.522373	1.34185	-0.0357256	-0.237629	-1.0685	SYF	FALSE
ENSGALG00000068147	ENSGALG00000068147	mRNA	1	SYF	0.522129	1.39024	0.0607661	-0.651909	-0.799096	SYF	FALSE
ENSGALG00000066490	ENSGALG00000066490	mRNA	1	SYF	0.521895	1.45787	-0.17126	-0.549469	-0.73714	SYF	FALSE
ENSGALG00000029702	ENSGALG00000029702	mRNA	1	SYF	0.521647	1.44852	-0.124544	-0.591856	-0.732117	SYF	FALSE
ENSGALG00000004669	ENSGALG00000004669	mRNA	1	SYF	0.521552	1.45635	-0.162505	-0.558598	-0.735251	SYF	FALSE
ENSGALG00000002267	ENSGALG00000002267	mRNA	1	SYF	0.52152	1.36967	0.107374	-0.634539	-0.84251	SYF	TRUE
ENSGALG00000005042	ENSGALG00000005042	mRNA	1	SYF	0.521041	1.38073	0.0835643	-0.646962	-0.817334	SYF	FALSE
ENSGALG00000041790	ENSGALG00000041790	mRNA	1	SYF	0.520874	1.37652	0.0930366	-0.643254	-0.826299	SYF	FALSE
ENSGALG00000058435	ENSGALG00000058435	mRNA	1	SYF	0.520634	1.37508	-0.154499	-0.197761	-1.02282	SYF	FALSE
ENSGALG00000030908	ENSGALG00000030908	mRNA	1	SYF	0.520449	1.44481	-0.281028	-0.30228	-0.861499	SYF	FALSE
ENSGALG00000008497	SLC38A2	mRNA	1	SYF	0.520343	1.32815	0.156979	-0.509562	-0.975565	SYF	FALSE
ENSGALG00000067086	ENSGALG00000067086	mRNA	1	SYF	0.520232	1.42228	-0.0288186	-0.644746	-0.748719	SYF	FALSE
ENSGALG00000017096	ENSGALG00000017096	mRNA	1	SYF	0.519358	1.31967	0.11905	-0.39582	-1.0429	SYF	FALSE
ENSGALG00000023691	ENSGALG00000023691	mRNA	1	SYF	0.518738	1.32522	0.0487425	-0.301283	-1.07268	SYF	FALSE
ENSGALG00000053299	ENSGALG00000053299	mRNA	1	SYF	0.518673	1.3245	0.154586	-0.486607	-0.992479	SYF	FALSE
ENSGALG00000065374	ENSGALG00000065374	mRNA	1	SYF	0.518607	1.37284	-0.149888	-0.196124	-1.02683	SYF	FALSE
ENSGALG00000002432	ENSGALG00000002432	mRNA	1	SYF	0.518605	1.46357	-0.213517	-0.500396	-0.749655	SYF	FALSE
ENSGALG00000060672	ENSGALG00000060672	mRNA	1	SYF	0.518484	1.33373	0.159201	-0.544739	-0.948194	SYF	FALSE
ENSGALG00000068402	ENSGALG00000068402	mRNA	1	SYF	0.518477	1.46393	-0.217997	-0.494107	-0.751826	SYF	FALSE
ENSGALG00000057037	ENSGALG00000057037	mRNA	1	SYF	0.518102	1.33073	0.160002	-0.530406	-0.960326	SYF	FALSE
ENSGALG00000047589	ENSGALG00000047589	mRNA	1	SYF	0.518066	1.42186	-0.259464	-0.238122	-0.924275	SYF	FALSE
ENSGALG00000050539	ENSGALG00000050539	mRNA	1	SYF	0.517902	1.35843	0.12967	-0.620279	-0.86782	SYF	FALSE
ENSGALG00000060058	ENSGALG00000060058	mRNA	1	SYF	0.517833	1.33084	0.0119928	-0.267005	-1.07583	SYF	FALSE
ENSGALG00000057645	ENSGALG00000057645	mRNA	1	SYF	0.517829	1.39274	0.0551266	-0.656521	-0.791343	SYF	FALSE
ENSGALG00000016809	ENSGALG00000016809	mRNA	1	SYF	0.517815	1.43417	-0.0682495	-0.629962	-0.735961	SYF	FALSE
ENSGALG00000047050	ENSGALG00000047050	mRNA	1	SYF	0.517779	1.32111	0.0814001	-0.337569	-1.06494	SYF	FALSE
ENSGALG00000026152	ENSGALG00000026152	mRNA	1	SYF	0.517334	1.45851	-0.277195	-0.369103	-0.812209	SYF	FALSE
ENSGALG00000057679	ENSGALG00000057679	mRNA	1	SYF	0.51718	1.3947	0.05019	-0.657567	-0.787328	SYF	FALSE
ENSGALG00000048827	ENSGALG00000048827	mRNA	1	SYF	0.516567	1.43081	-0.0564451	-0.636421	-0.737945	SYF	FALSE
ENSGALG00000061793	ENSGALG00000061793	mRNA	1	SYF	0.516544	1.34273	0.153279	-0.582805	-0.9132	SYF	FALSE
ENSGALG00000003833	ENSGALG00000003833	mRNA	1	SYF	0.515816	1.45321	-0.145018	-0.578404	-0.72979	SYF	FALSE
ENSGALG00000028975	ENSGALG00000028975	mRNA	1	SYF	0.515689	1.36497	0.118149	-0.634098	-0.849017	SYF	FALSE
ENSGALG00000031824	ENSGALG00000031824	mRNA	1	SYF	0.515617	1.42368	-0.263908	-0.240059	-0.91971	SYF	FALSE
ENSGALG00000009061	ENSGALG00000009061	mRNA	1	SYF	0.515562	1.38707	-0.191195	-0.195193	-1.00069	SYF	FALSE
ENSGALG00000035080	ENSGALG00000035080	mRNA	1	SYF	0.515529	1.31839	0.12772	-0.406903	-1.03921	SYF	FALSE
ENSGALG00000040844	ENSGALG00000040844	mRNA	1	SYF	0.515425	1.32685	0.161299	-0.513686	-0.974463	SYF	FALSE
ENSGALG00000014920	ENSGALG00000014920	mRNA	1	SYF	0.515275	1.46485	-0.249282	-0.44456	-0.771005	SYF	FALSE
ENSGALG00000011442	TGFBR2	mRNA	1	SYF	0.51499	1.44703	-0.117146	-0.601441	-0.728448	SYF	TRUE
ENSGALG00000003333	ENSGALG00000003333	mRNA	1	SYF	0.514675	1.45571	-0.15734	-0.567766	-0.730607	SYF	FALSE
ENSGALG00000047359	ENSGALG00000047359	mRNA	1	SYF	0.514622	1.32068	0.0759556	-0.327686	-1.06895	SYF	FALSE
ENSGALG00000003058	ENSGALG00000003058	mRNA	1	SYF	0.514549	1.33257	0.162458	-0.547142	-0.947889	SYF	TRUE
ENSGALG00000003933	QSOX1	mRNA	1	SYF	0.514398	1.40805	0.0144005	-0.658796	-0.763656	SYF	FALSE
ENSGALG00000066498	ENSGALG00000066498	mRNA	1	SYF	0.514223	1.4512	-0.135274	-0.58771	-0.72822	SYF	FALSE
ENSGALG00000040662	ENSGALG00000040662	mRNA	1	SYF	0.514083	1.45612	-0.159328	-0.566213	-0.730576	SYF	FALSE
ENSGALG00000067269	ENSGALG00000067269	mRNA	1	SYF	0.513704	1.45418	-0.149328	-0.575814	-0.729039	SYF	FALSE
ENSGALG00000035490	ENSGALG00000035490	mRNA	1	SYF	0.513464	1.39796	0.0421729	-0.661111	-0.779019	SYF	FALSE
ENSGALG00000058578	ENSGALG00000058578	mRNA	1	SYF	0.512656	1.35272	0.140958	-0.615014	-0.878661	SYF	FALSE
ENSGALG00000011623	ENSGALG00000011623	mRNA	1	SYF	0.512361	1.32149	0.157997	-0.480646	-0.998841	SYF	FALSE
ENSGALG00000024486	ENSGALG00000024486	mRNA	1	SYF	0.512047	1.42011	-0.261243	-0.230464	-0.928402	SYF	FALSE
ENSGALG00000034124	NLRP3	mRNA	1	SYF	0.511979	1.46501	-0.226286	-0.48648	-0.752246	SYF	FALSE
ENSGALG00000031149	ENSGALG00000031149	mRNA	1	SYF	0.511971	1.32248	0.160614	-0.491104	-0.991995	SYF	FALSE
ENSGALG00000055862	ENSGALG00000055862	mRNA	1	SYF	0.511858	1.46489	-0.255976	-0.434434	-0.774484	SYF	FALSE
ENSGALG00000060091	ENSGALG00000060091	mRNA	1	SYF	0.511555	1.37226	0.104115	-0.648133	-0.828242	SYF	FALSE
ENSGALG00000001849	ENSGALG00000001849	mRNA	1	SYF	0.51136	1.32072	0.157751	-0.476661	-1.00181	SYF	FALSE
ENSGALG00000057471	ENSGALG00000057471	mRNA	1	SYF	0.511207	1.45582	-0.157092	-0.570103	-0.728625	SYF	FALSE
ENSGALG00000007707	ENSGALG00000007707	mRNA	1	SYF	0.511198	1.42884	-0.273971	-0.248414	-0.906452	SYF	FALSE
ENSGALG00000019201	ENSGALG00000019201	mRNA	1	SYF	0.51016	1.46009	-0.279872	-0.374047	-0.806168	SYF	FALSE
ENSGALG00000030466	ENSGALG00000030466	mRNA	1	SYF	0.510101	1.39891	0.040026	-0.663934	-0.775005	SYF	FALSE
ENSGALG00000005425	ENSGALG00000005425	mRNA	1	SYF	0.50998	1.34591	0.152168	-0.602009	-0.896073	SYF	FALSE
ENSGALG00000057257	ENSGALG00000057257	mRNA	1	SYF	0.509781	1.39688	-0.219229	-0.196876	-0.980772	SYF	FALSE
ENSGALG00000008779	ENSGALG00000008779	mRNA	1	SYF	0.50962	1.31998	0.158837	-0.475807	-1.00301	SYF	FALSE
ENSGALG00000000785	ENSGALG00000000785	mRNA	1	SYF	0.509515	1.45681	-0.161929	-0.566456	-0.728428	SYF	FALSE
ENSGALG00000006408	ENSGALG00000006408	mRNA	1	SYF	0.509296	1.34624	-0.070055	-0.208917	-1.06727	SYF	FALSE
ENSGALG00000066285	ENSGALG00000066285	mRNA	1	SYF	0.508929	1.31671	0.143934	-0.431313	-1.02933	SYF	FALSE
ENSGALG00000004801	ENSGALG00000004801	mRNA	1	SYF	0.508905	1.36481	0.120101	-0.641466	-0.843443	SYF	FALSE
ENSGALG00000015290	ENSGALG00000015290	mRNA	1	SYF	0.508883	1.46474	-0.262271	-0.424048	-0.77842	SYF	FALSE
ENSGALG00000065541	ENSGALG00000065541	mRNA	1	SYF	0.508828	1.36398	-0.132642	-0.189132	-1.04221	SYF	FALSE
ENSGALG00000006189	ENSGALG00000006189	mRNA	1	SYF	0.508615	1.31816	0.0826602	-0.329955	-1.07086	SYF	FALSE
ENSGALG00000061270	ENSGALG00000061270	mRNA	1	SYF	0.508263	1.35553	-0.105367	-0.194981	-1.05518	SYF	FALSE
ENSGALG00000011329	ENSGALG00000011329	mRNA	1	SYF	0.508026	1.33512	0.165191	-0.570318	-0.929996	SYF	FALSE
ENSGALG00000019718	ENSGALG00000019718	mRNA	1	SYF	0.506427	1.39532	-0.218646	-0.192736	-0.983937	SYF	FALSE
ENSGALG00000057447	ENSGALG00000057447	mRNA	1	SYF	0.506248	1.45736	-0.287436	-0.351388	-0.818537	SYF	FALSE
ENSGALG00000011872	ENSGALG00000011872	mRNA	1	SYF	0.505349	1.45258	-0.291719	-0.324386	-0.836474	SYF	FALSE
ENSGALG00000026294	ENSGALG00000026294	mRNA	1	SYF	0.505138	1.45247	-0.139487	-0.589682	-0.723298	SYF	FALSE
ENSGALG00000029614	ENSGALG00000029614	mRNA	1	SYF	0.504996	1.33944	-0.0477373	-0.216103	-1.0756	SYF	FALSE
ENSGALG00000045350	ENSGALG00000045350	mRNA	1	SYF	0.504787	1.31606	0.153759	-0.448433	-1.02139	SYF	FALSE
ENSGALG00000056730	ENSGALG00000056730	mRNA	1	SYF	0.504371	1.31869	0.164649	-0.483023	-1.00032	SYF	FALSE
ENSGALG00000056008	ENSGALG00000056008	mRNA	1	SYF	0.504283	1.32875	0.171348	-0.550158	-0.94994	SYF	FALSE
ENSGALG00000003781	ENSGALG00000003781	mRNA	1	SYF	0.504052	1.40252	0.0308959	-0.668588	-0.764831	SYF	FALSE
ENSGALG00000054205	ENSGALG00000054205	mRNA	1	SYF	0.503711	1.45896	-0.287159	-0.359623	-0.812181	SYF	FALSE
ENSGALG00000026297	ENSGALG00000026297	mRNA	1	SYF	0.503345	1.31976	0.0550455	-0.293597	-1.08121	SYF	FALSE
ENSGALG00000028627	TIMP3	mRNA	1	SYF	0.503343	1.40089	0.035416	-0.66943	-0.76688	SYF	FALSE
ENSGALG00000007481	HACD3	mRNA	1	SYF	0.503254	1.42043	-0.0214187	-0.658946	-0.740069	SYF	FALSE
ENSGALG00000007810	ENSGALG00000007810	mRNA	1	SYF	0.503139	1.31404	0.140242	-0.413955	-1.04033	SYF	FALSE
ENSGALG00000063656	ENSGALG00000063656	mRNA	1	SYF	0.5026	1.38516	0.076025	-0.66721	-0.793972	SYF	FALSE
ENSGALG00000067997	ENSGALG00000067997	mRNA	1	SYF	0.502542	1.45148	-0.13454	-0.595438	-0.7215	SYF	FALSE
ENSGALG00000057137	ENSGALG00000057137	mRNA	1	SYF	0.502283	1.31907	0.0577786	-0.295442	-1.0814	SYF	FALSE
ENSGALG00000058641	ENSGALG00000058641	mRNA	1	SYF	0.501804	1.38597	-0.200861	-0.182375	-1.00274	SYF	FALSE
ENSGALG00000060599	ENSGALG00000060599	mRNA	1	SYF	0.501571	1.33316	0.170598	-0.574511	-0.929251	SYF	FALSE
ENSGALG00000029296	ENSGALG00000029296	mRNA	1	SYF	0.501487	1.44137	-0.292603	-0.276897	-0.871872	SYF	FALSE
ENSGALG00000068483	ENSGALG00000068483	mRNA	1	SYF	0.501382	1.46532	-0.21865	-0.50511	-0.741556	SYF	FALSE
ENSGALG00000015208	ENSGALG00000015208	mRNA	1	SYF	0.501249	1.46659	-0.241775	-0.470003	-0.754815	SYF	FALSE
ENSGALG00000037395	ENSGALG00000037395	mRNA	1	SYF	0.500959	1.32353	0.0252448	-0.26327	-1.0855	SYF	FALSE
ENSGALG00000064656	ENSGALG00000064656	mRNA	1	SYF	0.500782	1.33368	0.170627	-0.577919	-0.926388	SYF	FALSE
ENSGALG00000032776	ENSGALG00000032776	mRNA	1	SYF	0.500234	1.4658	-0.223493	-0.499048	-0.743259	SYF	FALSE
ENSGALG00000040241	ENSGALG00000040241	mRNA	1	SYF	0.499913	1.3239	0.175435	-0.534606	-0.96473	SYF	FALSE
ENSGALG00000063584	ENSGALG00000063584	mRNA	1	SYF	0.49982	1.31781	0.170087	-0.49141	-0.996482	SYF	FALSE
ENSGALG00000064806	ENSGALG00000064806	mRNA	1	SYF	0.499332	1.37649	0.0969532	-0.664758	-0.808686	SYF	FALSE
ENSGALG00000005598	ENSGALG00000005598	mRNA	1	SYF	0.498966	1.3185	0.0543728	-0.288806	-1.08407	SYF	FALSE
ENSGALG00000057288	ENSGALG00000057288	mRNA	1	SYF	0.498721	1.45532	-0.295057	-0.333271	-0.826992	SYF	FALSE
ENSGALG00000012130	ENSGALG00000012130	mRNA	1	SYF	0.498476	1.33593	0.169699	-0.589997	-0.915635	SYF	FALSE
ENSGALG00000021592	ENSGALG00000021592	mRNA	1	SYF	0.498048	1.31272	0.10836	-0.353254	-1.06782	SYF	FALSE
ENSGALG00000050944	ENSGALG00000050944	mRNA	1	SYF	0.497933	1.34261	-0.0699529	-0.198902	-1.07375	SYF	FALSE
ENSGALG00000056271	ENSGALG00000056271	mRNA	1	SYF	0.49762	1.35875	0.134673	-0.645407	-0.848011	SYF	FALSE
ENSGALG00000058741	ENSGALG00000058741	mRNA	1	SYF	0.497356	1.34237	-0.0697611	-0.198468	-1.07414	SYF	FALSE
ENSGALG00000036976	ENSGALG00000036976	mRNA	1	SYF	0.497117	1.41744	-0.268706	-0.214606	-0.93413	SYF	FALSE
ENSGALG00000059318	ENSGALG00000059318	mRNA	1	SYF	0.496982	1.40068	0.0366143	-0.674799	-0.762496	SYF	FALSE
ENSGALG00000057029	ENSGALG00000057029	mRNA	1	SYF	0.496952	1.46395	-0.203075	-0.528637	-0.732234	SYF	FALSE
ENSGALG00000041129	ENSGALG00000041129	mRNA	1	SYF	0.496928	1.33867	-0.0552919	-0.205019	-1.07836	SYF	FALSE
ENSGALG00000017197	CNTN5	mRNA	1	SYF	0.496041	1.3656	0.121335	-0.657066	-0.829868	SYF	FALSE
ENSGALG00000041953	ENSGALG00000041953	mRNA	1	SYF	0.495812	1.32374	0.179105	-0.543599	-0.959242	SYF	FALSE
ENSGALG00000016579	RAB9A	mRNA	1	SYF	0.495555	1.31499	0.0738637	-0.306541	-1.08231	SYF	FALSE
ENSGALG00000055905	ENSGALG00000055905	mRNA	1	SYF	0.495474	1.39965	0.0395431	-0.676223	-0.762974	SYF	FALSE
ENSGALG00000050189	ENSGALG00000050189	mRNA	1	SYF	0.495198	1.44805	-0.299594	-0.296809	-0.851646	SYF	FALSE
ENSGALG00000066104	ENSGALG00000066104	mRNA	1	SYF	0.493294	1.33162	-0.0294814	-0.216247	-1.08589	SYF	FALSE
ENSGALG00000061194	ENSGALG00000061194	mRNA	1	SYF	0.492686	1.35144	0.149439	-0.6387	-0.862176	SYF	FALSE
ENSGALG00000002232	ENSGALG00000002232	mRNA	1	SYF	0.492635	1.31435	0.174341	-0.485508	-1.00318	SYF	FALSE
ENSGALG00000049239	ENSGALG00000049239	mRNA	1	SYF	0.492633	1.39883	-0.238402	-0.184511	-0.975913	SYF	FALSE
ENSGALG00000044733	ENSGALG00000044733	mRNA	1	SYF	0.492591	1.4479	-0.117717	-0.614931	-0.715252	SYF	FALSE
ENSGALG00000046375	ENSGALG00000046375	mRNA	1	SYF	0.492118	1.45081	-0.130005	-0.605655	-0.715148	SYF	FALSE
ENSGALG00000014672	ENSGALG00000014672	mRNA	1	SYF	0.492085	1.31046	0.112273	-0.352213	-1.07052	SYF	FALSE
ENSGALG00000068562	ENSGALG00000068562	mRNA	1	SYF	0.491788	1.44609	-0.301736	-0.286701	-0.857656	SYF	FALSE
ENSGALG00000007780	ENSGALG00000007780	mRNA	1	SYF	0.491774	1.45966	-0.295541	-0.353501	-0.810614	SYF	FALSE
ENSGALG00000060911	ENSGALG00000060911	mRNA	1	SYF	0.4916	1.44538	-0.301667	-0.283884	-0.859824	SYF	FALSE
ENSGALG00000033535	RGS16	mRNA	1	SYF	0.490893	1.4489	-0.121676	-0.613006	-0.714218	SYF	FALSE
ENSGALG00000006992	ENSGALG00000006992	mRNA	1	SYF	0.490742	1.42779	-0.0440601	-0.659366	-0.724366	SYF	FALSE
ENSGALG00000056001	ENSGALG00000056001	mRNA	1	SYF	0.490538	1.36183	-0.14569	-0.169506	-1.04664	SYF	FALSE
ENSGALG00000039088	ENSGALG00000039088	mRNA	1	SYF	0.490363	1.34465	-0.0875529	-0.184638	-1.07246	SYF	FALSE
ENSGALG00000023451	ENSGALG00000023451	mRNA	1	SYF	0.490128	1.46393	-0.199868	-0.537043	-0.727016	SYF	FALSE
ENSGALG00000064668	ENSGALG00000064668	mRNA	1	SYF	0.489979	1.45983	-0.296704	-0.353066	-0.810063	SYF	FALSE
ENSGALG00000040890	ENSGALG00000040890	mRNA	1	SYF	0.48985	1.36898	-0.167678	-0.166946	-1.03436	SYF	FALSE
ENSGALG00000042220	ENSGALG00000042220	mRNA	1	SYF	0.489443	1.31358	0.0691622	-0.295308	-1.08744	SYF	FALSE
ENSGALG00000031355	ENSGALG00000031355	mRNA	1	SYF	0.489162	1.30895	0.122161	-0.36364	-1.06747	SYF	FALSE
ENSGALG00000000761	TSKU	mRNA	1	SYF	0.489011	1.45798	-0.163473	-0.577643	-0.716866	SYF	FALSE
ENSGALG00000053232	ENSGALG00000053232	mRNA	1	SYF	0.488655	1.36231	0.129664	-0.661393	-0.830579	SYF	FALSE
ENSGALG00000034918	ENSGALG00000034918	mRNA	1	SYF	0.488458	1.30832	0.137048	-0.387278	-1.05809	SYF	FALSE
ENSGALG00000033730	ENSGALG00000033730	mRNA	1	SYF	0.488227	1.31707	0.184583	-0.523046	-0.978609	SYF	FALSE
ENSGALG00000003356	ENSGALG00000003356	mRNA	1	SYF	0.488186	1.3318	-0.037975	-0.206536	-1.08729	SYF	FALSE
ENSGALG00000048115	ENSGALG00000048115	mRNA	1	SYF	0.487613	1.44681	-0.112681	-0.621851	-0.712278	SYF	FALSE
ENSGALG00000039734	ENSGALG00000039734	mRNA	1	SYF	0.487552	1.37518	0.101775	-0.675909	-0.801044	SYF	FALSE
ENSGALG00000003065	NECAB3	mRNA	1	SYF	0.487384	1.34249	0.165917	-0.626628	-0.881778	SYF	FALSE
ENSGALG00000001062	ENSGALG00000001062	mRNA	1	SYF	0.487329	1.32042	0.186653	-0.546172	-0.960905	SYF	FALSE
ENSGALG00000060932	ENSGALG00000060932	mRNA	1	SYF	0.48723	1.46542	-0.210332	-0.525846	-0.729241	SYF	FALSE
ENSGALG00000050752	ENSGALG00000050752	mRNA	1	SYF	0.486353	1.31585	0.044823	-0.26754	-1.09314	SYF	FALSE
ENSGALG00000055812	ENSGALG00000055812	mRNA	1	SYF	0.486307	1.41035	0.0102024	-0.680001	-0.740549	SYF	FALSE
ENSGALG00000001841	ENSGALG00000001841	mRNA	1	SYF	0.486196	1.3711	-0.177577	-0.162997	-1.03053	SYF	FALSE
ENSGALG00000067801	ENSGALG00000067801	mRNA	1	SYF	0.485978	1.39334	0.0572197	-0.684799	-0.765759	SYF	FALSE
ENSGALG00000055664	ENSGALG00000055664	mRNA	1	SYF	0.485684	1.44037	-0.303757	-0.262416	-0.874194	SYF	FALSE
ENSGALG00000028471	ENSGALG00000028471	mRNA	1	SYF	0.48556	1.3296	-0.0319617	-0.207692	-1.08995	SYF	FALSE
ENSGALG00000006989	ENSGALG00000006989	mRNA	1	SYF	0.485536	1.30818	0.16353	-0.436712	-1.035	SYF	FALSE
ENSGALG00000006344	ENSGALG00000006344	mRNA	1	SYF	0.485427	1.30716	0.143734	-0.395197	-1.0557	SYF	FALSE
ENSGALG00000003254	ENSGALG00000003254	mRNA	1	SYF	0.485283	1.31951	0.0196177	-0.244208	-1.09492	SYF	FALSE
ENSGALG00000057510	ENSGALG00000057510	mRNA	1	SYF	0.484834	1.46805	-0.239176	-0.486823	-0.742048	SYF	FALSE
ENSGALG00000064579	ENSGALG00000064579	mRNA	1	SYF	0.484712	1.46764	-0.232177	-0.497477	-0.737991	SYF	FALSE
ENSGALG00000042073	ENSGALG00000042073	mRNA	1	SYF	0.484641	1.46279	-0.19002	-0.552206	-0.720562	SYF	FALSE
ENSGALG00000064071	ENSGALG00000064071	mRNA	1	SYF	0.484281	1.38265	0.0844334	-0.683734	-0.783354	SYF	FALSE
ENSGALG00000037713	ENSGALG00000037713	mRNA	1	SYF	0.484238	1.43118	-0.297161	-0.235032	-0.898987	SYF	FALSE
ENSGALG00000030849	ENSGALG00000030849	mRNA	1	SYF	0.48418	1.39213	0.0605228	-0.686359	-0.766298	SYF	FALSE
ENSGALG00000047032	ENSGALG00000047032	mRNA	1	SYF	0.48395	1.37019	0.113626	-0.675597	-0.808223	SYF	FALSE
ENSGALG00000045529	ENSGALG00000045529	mRNA	1	SYF	0.483671	1.39945	0.0410702	-0.686472	-0.754053	SYF	FALSE
ENSGALG00000009057	ENSGALG00000009057	mRNA	1	SYF	0.483364	1.31115	0.0729372	-0.293465	-1.09062	SYF	FALSE
ENSGALG00000043405	ENSGALG00000043405	mRNA	1	SYF	0.483023	1.31396	0.188167	-0.516633	-0.985493	SYF	FALSE
ENSGALG00000061077	ENSGALG00000061077	mRNA	1	SYF	0.483002	1.32971	-0.0364035	-0.202672	-1.09063	SYF	FALSE
ENSGALG00000042589	ENSGALG00000042589	mRNA	1	SYF	0.483001	1.39331	-0.23567	-0.170722	-0.986917	SYF	FALSE
ENSGALG00000056946	ENSGALG00000056946	mRNA	1	SYF	0.482951	1.43577	-0.302514	-0.246523	-0.886729	SYF	FALSE
ENSGALG00000057998	ENSGALG00000057998	mRNA	1	SYF	0.482947	1.46411	-0.198328	-0.543584	-0.722197	SYF	FALSE
ENSGALG00000053014	ENSGALG00000053014	mRNA	1	SYF	0.48267	1.31643	0.19038	-0.534837	-0.971969	SYF	FALSE
ENSGALG00000051392	ENSGALG00000051392	mRNA	1	SYF	0.482658	1.44772	-0.11582	-0.622759	-0.709137	SYF	FALSE
ENSGALG00000009752	ENSGALG00000009752	mRNA	1	SYF	0.482643	1.37042	0.113335	-0.677247	-0.806505	SYF	FALSE
ENSGALG00000035935	ENSGALG00000035935	mRNA	1	SYF	0.482529	1.43288	-0.300238	-0.238245	-0.894398	SYF	FALSE
ENSGALG00000009974	ENSGALG00000009974	mRNA	1	SYF	0.482477	1.46818	-0.26952	-0.435922	-0.76274	SYF	FALSE
ENSGALG00000067742	ENSGALG00000067742	mRNA	1	SYF	0.482283	1.36168	-0.154644	-0.159977	-1.04706	SYF	FALSE
ENSGALG00000013371	ENSGALG00000013371	mRNA	1	SYF	0.48187	1.31826	0.0203691	-0.241645	-1.09699	SYF	FALSE
ENSGALG00000015234	ENSGALG00000015234	mRNA	1	SYF	0.481789	1.43781	-0.305047	-0.251689	-0.881076	SYF	FALSE
ENSGALG00000052129	ENSGALG00000052129	mRNA	1	SYF	0.481765	1.46728	-0.224843	-0.510086	-0.732352	SYF	FALSE
ENSGALG00000005198	ENSGALG00000005198	mRNA	1	SYF	0.481436	1.44986	-0.30995	-0.294143	-0.845766	SYF	FALSE
ENSGALG00000020921	ENSGALG00000020921	mRNA	1	SYF	0.480642	1.44015	-0.086361	-0.644182	-0.709606	SYF	FALSE
ENSGALG00000063715	ENSGALG00000063715	mRNA	1	SYF	0.480316	1.30545	0.157587	-0.414704	-1.04833	SYF	FALSE
ENSGALG00000063951	ENSGALG00000063951	mRNA	1	SYF	0.480119	1.36416	-0.164561	-0.156829	-1.04277	SYF	FALSE
ENSGALG00000059446	ENSGALG00000059446	mRNA	1	SYF	0.479875	1.46073	-0.30345	-0.350041	-0.807244	SYF	FALSE
ENSGALG00000055823	ENSGALG00000055823	mRNA	1	SYF	0.479861	1.46636	-0.21455	-0.525313	-0.726498	SYF	FALSE
ENSGALG00000050787	ENSGALG00000050787	mRNA	1	SYF	0.479801	1.43811	-0.0788497	-0.649285	-0.709972	SYF	FALSE
ENSGALG00000066690	ENSGALG00000066690	mRNA	1	SYF	0.479563	1.37906	-0.205733	-0.158002	-1.01533	SYF	FALSE
ENSGALG00000065746	ENSGALG00000065746	mRNA	1	SYF	0.479284	1.4675	-0.225381	-0.511067	-0.731057	SYF	FALSE
ENSGALG00000030548	ENSGALG00000030548	mRNA	1	SYF	0.479224	1.37067	0.113286	-0.68126	-0.802694	SYF	FALSE
ENSGALG00000047947	ENSGALG00000047947	mRNA	1	SYF	0.47898	1.3068	0.101208	-0.32271	-1.0853	SYF	FALSE
ENSGALG00000010133	ENSGALG00000010133	mRNA	1	SYF	0.4785	1.30449	0.149185	-0.395579	-1.0581	SYF	FALSE
ENSGALG00000039203	ENSGALG00000039203	mRNA	1	SYF	0.478315	1.4249	-0.294781	-0.215634	-0.914481	SYF	FALSE
ENSGALG00000021213	ENSGALG00000021213	mRNA	1	SYF	0.47823	1.45663	-0.154634	-0.593001	-0.708994	SYF	FALSE
ENSGALG00000029295	ENSGALG00000029295	mRNA	1	SYF	0.477948	1.35892	0.138799	-0.669899	-0.827824	SYF	FALSE
ENSGALG00000057204	ENSGALG00000057204	mRNA	1	SYF	0.477656	1.42617	-0.037946	-0.671424	-0.716797	SYF	FALSE
ENSGALG00000027536	ENSGALG00000027536	mRNA	1	SYF	0.477635	1.46794	-0.280016	-0.419094	-0.768831	SYF	FALSE
ENSGALG00000002345	ENSGALG00000002345	mRNA	1	SYF	0.477578	1.36021	-0.155729	-0.154912	-1.04957	SYF	FALSE
ENSGALG00000038776	ENSGALG00000038776	mRNA	1	SYF	0.477553	1.34463	-0.104307	-0.166358	-1.07397	SYF	FALSE
ENSGALG00000032458	ENSGALG00000032458	mRNA	1	SYF	0.477481	1.3068	0.181253	-0.468119	-1.01994	SYF	FALSE
ENSGALG00000010282	ENSGALG00000010282	mRNA	1	SYF	0.477474	1.37193	0.110673	-0.684236	-0.798365	SYF	FALSE
ENSGALG00000064931	ENSGALG00000064931	mRNA	1	SYF	0.477094	1.30764	0.18537	-0.480811	-1.0122	SYF	FALSE
ENSGALG00000010721	ENSGALG00000010721	mRNA	1	SYF	0.477063	1.45146	-0.313125	-0.297772	-0.840564	SYF	FALSE
ENSGALG00000004116	TRPM8	mRNA	1	SYF	0.476776	1.31883	0.195971	-0.563777	-0.951022	SYF	FALSE
ENSGALG00000006047	ENSGALG00000006047	mRNA	1	SYF	0.476681	1.39956	-0.254758	-0.171739	-0.97306	SYF	FALSE
ENSGALG00000004640	ENSGALG00000004640	mRNA	1	SYF	0.475787	1.30843	0.0745266	-0.287642	-1.09532	SYF	FALSE
ENSGALG00000030588	ENSGALG00000030588	mRNA	1	SYF	0.475695	1.45279	-0.136525	-0.610805	-0.705461	SYF	FALSE
ENSGALG00000054255	ENSGALG00000054255	mRNA	1	SYF	0.475415	1.30687	0.0875447	-0.302101	-1.09232	SYF	FALSE
ENSGALG00000015297	ENSGALG00000015297	mRNA	1	SYF	0.475013	1.46193	-0.182001	-0.567374	-0.712553	SYF	FALSE
ENSGALG00000023621	ENSGALG00000023621	mRNA	1	SYF	0.474679	1.30773	0.0773575	-0.289658	-1.09543	SYF	FALSE
ENSGALG00000067042	ENSGALG00000067042	mRNA	1	SYF	0.474523	1.43605	-0.309505	-0.24124	-0.885306	SYF	FALSE
ENSGALG00000006207	ENSGALG00000006207	mRNA	1	SYF	0.474269	1.41046	-0.277025	-0.184927	-0.948507	SYF	FALSE
ENSGALG00000031482	ENSGALG00000031482	mRNA	1	SYF	0.474119	1.34047	0.173804	-0.642159	-0.87211	SYF	FALSE
ENSGALG00000058160	ENSGALG00000058160	mRNA	1	SYF	0.473745	1.3388	0.176573	-0.638826	-0.876547	SYF	FALSE
ENSGALG00000012816	ENSGALG00000012816	mRNA	1	SYF	0.473568	1.30451	0.180597	-0.457173	-1.02793	SYF	FALSE
ENSGALG00000063358	ENSGALG00000063358	mRNA	1	SYF	0.472763	1.30364	0.114231	-0.333229	-1.08464	SYF	FALSE
ENSGALG00000055588	ENSGALG00000055588	mRNA	1	SYF	0.47271	1.42782	-0.0431235	-0.672837	-0.711864	SYF	FALSE
ENSGALG00000041861	ENSGALG00000041861	mRNA	1	SYF	0.47234	1.30575	0.189425	-0.481713	-1.01346	SYF	FALSE
ENSGALG00000016917	ENSGALG00000016917	mRNA	1	SYF	0.472329	1.41638	-0.00700963	-0.686737	-0.722636	SYF	FALSE
ENSGALG00000065308	ENSGALG00000065308	mRNA	1	SYF	0.472055	1.30403	0.105821	-0.321202	-1.08864	SYF	FALSE
ENSGALG00000007092	ENSGALG00000007092	mRNA	1	SYF	0.472022	1.44675	-0.1109	-0.633465	-0.702383	SYF	FALSE
ENSGALG00000028145	ENSGALG00000028145	mRNA	1	SYF	0.470784	1.46887	-0.281824	-0.422578	-0.764471	SYF	FALSE
ENSGALG00000004416	ENSGALG00000004416	mRNA	1	SYF	0.470683	1.45371	-0.31744	-0.30316	-0.833106	SYF	FALSE
ENSGALG00000033791	ENSGALG00000033791	mRNA	1	SYF	0.470659	1.38173	0.0881103	-0.697138	-0.7727	SYF	FALSE
ENSGALG00000031270	ENSGALG00000031270	mRNA	1	SYF	0.470654	1.31127	0.0403197	-0.248278	-1.10331	SYF	FALSE
ENSGALG00000059481	ENSGALG00000059481	mRNA	1	SYF	0.470491	1.46654	-0.211402	-0.535694	-0.719444	SYF	FALSE
ENSGALG00000002497	RHOT2	mRNA	1	SYF	0.470474	1.43627	-0.0717122	-0.659945	-0.704608	SYF	FALSE
ENSGALG00000003677	ENSGALG00000003677	mRNA	1	SYF	0.470046	1.34774	0.162398	-0.662989	-0.847151	SYF	FALSE
ENSGALG00000008425	ENSGALG00000008425	mRNA	1	SYF	0.469552	1.3159	0.202785	-0.566866	-0.951817	SYF	FALSE
ENSGALG00000005448	ENSGALG00000005448	mRNA	1	SYF	0.469441	1.46789	-0.290817	-0.404155	-0.772914	SYF	FALSE
ENSGALG00000044668	ENSGALG00000044668	mRNA	1	SYF	0.468745	1.30418	0.192104	-0.480953	-1.01533	SYF	FALSE
ENSGALG00000008037	ENSGALG00000008037	mRNA	1	SYF	0.468563	1.30682	0.0673856	-0.272707	-1.1015	SYF	FALSE
ENSGALG00000003550	ENSGALG00000003550	mRNA	1	SYF	0.468309	1.4664	-0.299109	-0.384986	-0.782302	SYF	FALSE
ENSGALG00000014973	ENSGALG00000014973	mRNA	1	SYF	0.468057	1.46644	-0.299191	-0.385135	-0.782116	SYF	FALSE
ENSGALG00000008859	ENSGALG00000008859	mRNA	1	SYF	0.468007	1.35789	-0.160446	-0.144046	-1.0534	SYF	FALSE
ENSGALG00000064348	ENSGALG00000064348	mRNA	1	SYF	0.46775	1.46917	-0.235414	-0.504958	-0.728796	SYF	FALSE
ENSGALG00000033753	ENSGALG00000033753	mRNA	1	SYF	0.467526	1.47025	-0.263961	-0.459755	-0.746534	SYF	FALSE
ENSGALG00000058077	ENSGALG00000058077	mRNA	1	SYF	0.467183	1.37373	0.107765	-0.696878	-0.784615	SYF	FALSE
ENSGALG00000061811	ENSGALG00000061811	mRNA	1	SYF	0.467075	1.4598	-0.168618	-0.586611	-0.704575	SYF	FALSE
ENSGALG00000058993	ENSGALG00000058993	mRNA	1	SYF	0.466347	1.47028	-0.254165	-0.477231	-0.738879	SYF	FALSE
ENSGALG00000029494	ENSGALG00000029494	mRNA	1	SYF	0.466288	1.33906	0.178723	-0.651273	-0.866506	SYF	FALSE
ENSGALG00000020485	ENSGALG00000020485	mRNA	1	SYF	0.466244	1.44662	-0.109904	-0.638135	-0.698577	SYF	FALSE
ENSGALG00000056356	ENSGALG00000056356	mRNA	1	SYF	0.466144	1.29961	0.158015	-0.394379	-1.06325	SYF	FALSE
ENSGALG00000016443	ENSGALG00000016443	mRNA	1	SYF	0.46591	1.34814	0.162696	-0.669553	-0.841281	SYF	FALSE
ENSGALG00000050440	ENSGALG00000050440	mRNA	1	SYF	0.465822	1.31313	0.206551	-0.561937	-0.95774	SYF	FALSE
ENSGALG00000015876	ENSGALG00000015876	mRNA	1	SYF	0.465738	1.43738	-0.317782	-0.238714	-0.880887	SYF	FALSE
ENSGALG00000034229	ENSGALG00000034229	mRNA	1	SYF	0.465686	1.30107	0.185294	-0.453137	-1.03322	SYF	FALSE
ENSGALG00000058488	ENSGALG00000058488	mRNA	1	SYF	0.465667	1.46264	-0.311946	-0.350255	-0.800437	SYF	FALSE
ENSGALG00000041192	ENSGALG00000041192	mRNA	1	SYF	0.465275	1.32038	0.203418	-0.59723	-0.926569	SYF	FALSE
ENSGALG00000064565	ENSGALG00000064565	mRNA	1	SYF	0.465093	1.46414	-0.309116	-0.361086	-0.793943	SYF	FALSE
ENSGALG00000061130	ENSGALG00000061130	mRNA	1	SYF	0.464836	1.44202	-0.321272	-0.252689	-0.868056	SYF	FALSE
ENSGALG00000040224	ENSGALG00000040224	mRNA	1	SYF	0.464652	1.305	0.0710943	-0.272658	-1.10344	SYF	FALSE
ENSGALG00000052672	ENSGALG00000052672	mRNA	1	SYF	0.464562	1.42147	-0.302438	-0.197687	-0.921344	SYF	FALSE
ENSGALG00000001244	ENSGALG00000001244	mRNA	1	SYF	0.464536	1.47029	-0.24989	-0.485469	-0.73493	SYF	FALSE
ENSGALG00000023468	ENSGALG00000023468	mRNA	1	SYF	0.464145	1.31654	0.206839	-0.583391	-0.939992	SYF	FALSE
ENSGALG00000051812	ENSGALG00000051812	mRNA	1	SYF	0.463968	1.30262	0.197585	-0.48661	-1.01359	SYF	FALSE
ENSGALG00000006976	ENSGALG00000006976	mRNA	1	SYF	0.463828	1.47064	-0.260578	-0.468636	-0.741422	SYF	FALSE
ENSGALG00000011432	ENSGALG00000011432	mRNA	1	SYF	0.463649	1.46872	-0.227111	-0.51959	-0.722019	SYF	FALSE
ENSGALG00000001320	CYP1A2	mRNA	1	SYF	0.463397	1.38358	-0.234192	-0.144403	-1.00499	SYF	FALSE
ENSGALG00000049978	ENSGALG00000049978	mRNA	1	SYF	0.463058	1.30502	0.0664174	-0.266128	-1.1053	SYF	FALSE
ENSGALG00000059551	ENSGALG00000059551	mRNA	1	SYF	0.462756	1.45592	-0.148998	-0.608375	-0.698549	SYF	FALSE
ENSGALG00000026239	ENSGALG00000026239	mRNA	1	SYF	0.462614	1.4694	-0.233805	-0.510947	-0.724652	SYF	FALSE
ENSGALG00000064313	ENSGALG00000064313	mRNA	1	SYF	0.462598	1.3749	0.10544	-0.70264	-0.777703	SYF	FALSE
ENSGALG00000057005	ENSGALG00000057005	mRNA	1	SYF	0.462586	1.39005	-0.24949	-0.148923	-0.991635	SYF	FALSE
ENSGALG00000030605	ENSGALG00000030605	mRNA	1	SYF	0.462244	1.30181	0.0922509	-0.293867	-1.10019	SYF	FALSE
ENSGALG00000052497	ENSGALG00000052497	mRNA	1	SYF	0.46223	1.46035	-0.170557	-0.587837	-0.701955	SYF	FALSE
ENSGALG00000048866	ENSGALG00000048866	mRNA	1	SYF	0.46201	1.39833	-0.267019	-0.157341	-0.97397	SYF	FALSE
ENSGALG00000013660	ENSGALG00000013660	mRNA	1	SYF	0.461819	1.43424	-0.0642742	-0.670387	-0.699577	SYF	FALSE
ENSGALG00000005589	ENSGALG00000005589	mRNA	1	SYF	0.461731	1.33435	-0.0885883	-0.156124	-1.08963	SYF	FALSE
ENSGALG00000034288	ENSGALG00000034288	mRNA	1	SYF	0.461648	1.34421	-0.124744	-0.1439	-1.07556	SYF	FALSE
ENSGALG00000031243	ENSGALG00000031243	mRNA	1	SYF	0.461561	1.36537	-0.190172	-0.135344	-1.03985	SYF	FALSE
ENSGALG00000004295	ENSGALG00000004295	mRNA	1	SYF	0.461326	1.29993	0.109343	-0.313998	-1.09528	SYF	FALSE
ENSGALG00000058940	ENSGALG00000058940	mRNA	1	SYF	0.461279	1.34703	0.165915	-0.674315	-0.838626	SYF	FALSE
ENSGALG00000014675	ENSGALG00000014675	mRNA	1	SYF	0.461158	1.46779	-0.300562	-0.391193	-0.776033	SYF	FALSE
ENSGALG00000002638	ENSGALG00000002638	mRNA	1	SYF	0.46096	1.42219	-0.0246341	-0.689638	-0.707923	SYF	FALSE
ENSGALG00000028119	ENSGALG00000028119	mRNA	1	SYF	0.460829	1.34175	-0.117336	-0.145111	-1.0793	SYF	FALSE
ENSGALG00000011590	TMEM179	mRNA	1	SYF	0.460612	1.30045	0.197588	-0.477233	-1.0208	SYF	FALSE
ENSGALG00000012865	ENSGALG00000012865	mRNA	1	SYF	0.460315	1.29827	0.184486	-0.440394	-1.04236	SYF	FALSE
ENSGALG00000016444	ODC	mRNA	1	SYF	0.459926	1.46971	-0.235257	-0.510795	-0.723661	SYF	FALSE
ENSGALG00000038752	ENSGALG00000038752	mRNA	1	SYF	0.459808	1.46385	-0.31452	-0.353582	-0.795745	SYF	FALSE
ENSGALG00000015286	ENSGALG00000015286	mRNA	1	SYF	0.459764	1.32754	0.198507	-0.632954	-0.89309	SYF	FALSE
ENSGALG00000062528	ENSGALG00000062528	mRNA	1	SYF	0.459645	1.47034	-0.243454	-0.499007	-0.727882	SYF	FALSE
ENSGALG00000063129	ENSGALG00000063129	mRNA	1	SYF	0.459618	1.43089	-0.317627	-0.216038	-0.897221	SYF	FALSE
ENSGALG00000062788	ENSGALG00000062788	mRNA	1	SYF	0.459218	1.42857	-0.0451062	-0.682134	-0.701325	SYF	FALSE
ENSGALG00000057983	ENSGALG00000057983	mRNA	1	SYF	0.458781	1.4687	-0.224027	-0.527175	-0.717502	SYF	FALSE
ENSGALG00000038740	ENSGALG00000038740	mRNA	1	SYF	0.458321	1.34966	0.161467	-0.682713	-0.828409	SYF	FALSE
ENSGALG00000048191	ENSGALG00000048191	mRNA	1	SYF	0.458208	1.46276	-0.182819	-0.577547	-0.702393	SYF	FALSE
ENSGALG00000059632	ENSGALG00000059632	mRNA	1	SYF	0.458196	1.36044	-0.180532	-0.131419	-1.04849	SYF	FALSE
ENSGALG00000065449	ENSGALG00000065449	mRNA	1	SYF	0.457912	1.44374	-0.327772	-0.253462	-0.86251	SYF	FALSE
ENSGALG00000066966	ENSGALG00000066966	mRNA	1	SYF	0.457849	1.46603	-0.202835	-0.554811	-0.708382	SYF	FALSE
ENSGALG00000062184	ENSGALG00000062184	mRNA	1	SYF	0.457725	1.46774	-0.215332	-0.539332	-0.713079	SYF	FALSE
ENSGALG00000062209	ENSGALG00000062209	mRNA	1	SYF	0.457652	1.3232	0.204956	-0.623541	-0.904615	SYF	FALSE
ENSGALG00000059060	ENSGALG00000059060	mRNA	1	SYF	0.457387	1.46767	-0.214587	-0.540519	-0.712562	SYF	FALSE
ENSGALG00000038721	ENSGALG00000038721	mRNA	1	SYF	0.457133	1.3446	-0.132554	-0.13701	-1.07504	SYF	FALSE
ENSGALG00000038301	ENSGALG00000038301	mRNA	1	SYF	0.457012	1.41994	-0.307458	-0.188539	-0.923948	SYF	FALSE
ENSGALG00000053653	ENSGALG00000053653	mRNA	1	SYF	0.456999	1.3074	0.214858	-0.55389	-0.96837	SYF	FALSE
ENSGALG00000026119	ENSGALG00000026119	mRNA	1	SYF	0.456979	1.33132	-0.0841919	-0.153003	-1.09412	SYF	FALSE
ENSGALG00000061681	ENSGALG00000061681	mRNA	1	SYF	0.456739	1.42067	-0.0197878	-0.694901	-0.705983	SYF	FALSE
ENSGALG00000039315	ENSGALG00000039315	mRNA	1	SYF	0.456502	1.29829	0.108019	-0.30697	-1.09934	SYF	FALSE
ENSGALG00000062102	ENSGALG00000062102	mRNA	1	SYF	0.456307	1.29698	0.191211	-0.4492	-1.03899	SYF	FALSE
ENSGALG00000007874	IL18	mRNA	1	SYF	0.456263	1.29587	0.176524	-0.415567	-1.05682	SYF	FALSE
ENSGALG00000063227	ENSGALG00000063227	mRNA	1	SYF	0.456228	1.47094	-0.283082	-0.434704	-0.753152	SYF	FALSE
ENSGALG00000003695	ENSGALG00000003695	mRNA	1	SYF	0.456091	1.30578	0.215228	-0.546181	-0.974831	SYF	FALSE
ENSGALG00000043126	ENSGALG00000043126	mRNA	1	SYF	0.455612	1.4165	-0.304083	-0.180502	-0.931918	SYF	FALSE
ENSGALG00000026332	ENSGALG00000026332	mRNA	1	SYF	0.455452	1.29979	0.0880717	-0.281806	-1.10606	SYF	FALSE
ENSGALG00000050829	ENSGALG00000050829	mRNA	1	SYF	0.455007	1.29635	0.126932	-0.33053	-1.09275	SYF	FALSE
ENSGALG00000026715	ENSGALG00000026715	mRNA	1	SYF	0.454451	1.43491	-0.325727	-0.223099	-0.886088	SYF	FALSE
ENSGALG00000013951	ENSGALG00000013951	mRNA	1	SYF	0.45433	1.44559	-0.331342	-0.257379	-0.856872	SYF	FALSE
ENSGALG00000034939	ENSGALG00000034939	mRNA	1	SYF	0.454046	1.42362	-0.0290285	-0.693391	-0.701198	SYF	FALSE
ENSGALG00000012345	ENSGALG00000012345	mRNA	1	SYF	0.453826	1.46543	-0.197709	-0.563628	-0.704094	SYF	FALSE
ENSGALG00000012595	AGTPBP1	mRNA	1	SYF	0.453653	1.35617	0.148892	-0.697725	-0.807342	SYF	FALSE
ENSGALG00000040832	ENSGALG00000040832	mRNA	1	SYF	0.453631	1.47155	-0.277779	-0.447126	-0.74664	SYF	FALSE
ENSGALG00000017333	ENSGALG00000017333	mRNA	1	SYF	0.453517	1.31928	0.211543	-0.618707	-0.912115	SYF	FALSE
ENSGALG00000002564	ENSGALG00000002564	mRNA	1	SYF	0.453452	1.47167	-0.274377	-0.453445	-0.743845	SYF	FALSE
ENSGALG00000060867	ENSGALG00000060867	mRNA	1	SYF	0.453121	1.40637	-0.290816	-0.160706	-0.954846	SYF	FALSE
ENSGALG00000039347	ENSGALG00000039347	mRNA	1	SYF	0.453103	1.45741	-0.154708	-0.609595	-0.693111	SYF	FALSE
ENSGALG00000060587	ENSGALG00000060587	mRNA	1	SYF	0.453035	1.39097	-0.261948	-0.140691	-0.98833	SYF	FALSE
ENSGALG00000029779	ENSGALG00000029779	mRNA	1	SYF	0.452846	1.36433	0.13105	-0.706808	-0.788573	SYF	FALSE
ENSGALG00000005318	ENSGALG00000005318	mRNA	1	SYF	0.452675	1.36961	0.118891	-0.710867	-0.777631	SYF	FALSE
ENSGALG00000064772	ENSGALG00000064772	mRNA	1	SYF	0.452608	1.36607	0.127116	-0.708478	-0.784705	SYF	FALSE
ENSGALG00000012418	ENSGALG00000012418	mRNA	1	SYF	0.452142	1.4107	0.0104238	-0.70858	-0.712547	SYF	FALSE
ENSGALG00000058200	ENSGALG00000058200	mRNA	1	SYF	0.452106	1.4026	-0.285349	-0.154162	-0.963086	SYF	FALSE
ENSGALG00000052329	ENSGALG00000052329	mRNA	1	SYF	0.452007	1.31442	0.216934	-0.603294	-0.928056	SYF	FALSE
ENSGALG00000068571	ENSGALG00000068571	mRNA	1	SYF	0.451517	1.38853	0.0719463	-0.717926	-0.742552	SYF	FALSE
ENSGALG00000006717	ENSGALG00000006717	mRNA	1	SYF	0.450592	1.41576	-0.00465978	-0.70539	-0.70571	SYF	FALSE
ENSGALG00000055258	ENSGALG00000055258	mRNA	1	SYF	0.450494	1.47029	-0.298573	-0.408882	-0.762835	SYF	FALSE
ENSGALG00000013008	CHUNK-1	mRNA	1	SYF	0.450466	1.39618	0.0515463	-0.717836	-0.729889	SYF	FALSE
ENSGALG00000032004	ENSGALG00000032004	mRNA	1	SYF	0.449876	1.36924	-0.215239	-0.122578	-1.03142	SYF	FALSE
ENSGALG00000055261	ENSGALG00000055261	mRNA	1	SYF	0.449739	1.42509	-0.0337038	-0.694858	-0.696529	SYF	FALSE
ENSGALG00000042079	ENSGALG00000042079	mRNA	1	SYF	0.449675	1.42339	-0.318804	-0.190171	-0.914416	SYF	FALSE
ENSGALG00000009655	ENSGALG00000009655	mRNA	1	SYF	0.449125	1.31694	-0.0355171	-0.169863	-1.11156	SYF	FALSE
ENSGALG00000011902	ENSGALG00000011902	mRNA	1	SYF	0.44908	1.47201	-0.259805	-0.481678	-0.730529	SYF	FALSE
ENSGALG00000000235	PPP2R2A	mRNA	1	SYF	0.44899	1.45379	-0.335222	-0.286776	-0.831792	SYF	FALSE
ENSGALG00000037375	ENSGALG00000037375	mRNA	1	SYF	0.448949	1.30572	0.0251427	-0.213296	-1.11757	SYF	FALSE
ENSGALG00000066599	ENSGALG00000066599	mRNA	1	SYF	0.448903	1.42459	-0.0320942	-0.696247	-0.696247	SYF	FALSE
ENSGALG00000051480	ENSGALG00000051480	mRNA	1	SYF	0.448808	1.37175	0.114119	-0.716649	-0.769219	SYF	FALSE
ENSGALG00000058933	ENSGALG00000058933	mRNA	1	SYF	0.448467	1.29376	0.129019	-0.32578	-1.097	SYF	FALSE
ENSGALG00000046607	ENSGALG00000046607	mRNA	1	SYF	0.448446	1.46419	-0.323902	-0.345308	-0.794981	SYF	FALSE
ENSGALG00000041380	ENSGALG00000041380	mRNA	1	SYF	0.448407	1.30933	0.00243427	-0.194752	-1.11701	SYF	FALSE
ENSGALG00000023443	ENSGALG00000023443	mRNA	1	SYF	0.448364	1.36291	-0.200401	-0.11942	-1.04309	SYF	FALSE
ENSGALG00000040254	ENSGALG00000040254	mRNA	1	SYF	0.448321	1.47226	-0.27284	-0.460564	-0.738851	SYF	FALSE
ENSGALG00000052481	ENSGALG00000052481	mRNA	1	SYF	0.448229	1.39933	0.0428947	-0.718905	-0.723324	SYF	FALSE
ENSGALG00000046879	ENSGALG00000046879	mRNA	1	SYF	0.447886	1.39677	0.0499518	-0.720159	-0.726566	SYF	FALSE
ENSGALG00000065515	ENSGALG00000065515	mRNA	1	SYF	0.447492	1.31943	0.214633	-0.632198	-0.901865	SYF	FALSE
ENSGALG00000004353	TBCA	mRNA	1	SYF	0.447432	1.34386	-0.144397	-0.123378	-1.07609	SYF	FALSE
ENSGALG00000001317	ENSGALG00000001317	mRNA	1	SYF	0.447265	1.29417	0.116609	-0.307664	-1.10312	SYF	FALSE
ENSGALG00000039447	ENSGALG00000039447	mRNA	1	SYF	0.447084	1.38989	0.0684785	-0.722375	-0.735995	SYF	FALSE
ENSGALG00000063985	ENSGALG00000063985	mRNA	1	SYF	0.446561	1.29769	0.0771776	-0.260298	-1.11457	SYF	FALSE
ENSGALG00000001099	EIF4EBP3	mRNA	1	SYF	0.446257	1.35523	0.151969	-0.706604	-0.800598	SYF	FALSE
ENSGALG00000061911	ENSGALG00000061911	mRNA	1	SYF	0.44574	1.47226	-0.284124	-0.44261	-0.745529	SYF	FALSE
ENSGALG00000056767	ENSGALG00000056767	mRNA	1	SYF	0.445664	1.33158	0.197782	-0.669029	-0.860334	SYF	FALSE
ENSGALG00000003745	ENSGALG00000003745	mRNA	1	SYF	0.445216	1.40308	-0.29364	-0.148699	-0.960743	SYF	FALSE
ENSGALG00000009667	ENSGALG00000009667	mRNA	1	SYF	0.445108	1.2981	0.0690814	-0.25024	-1.11694	SYF	FALSE
ENSGALG00000026229	ENSGALG00000026229	mRNA	1	SYF	0.44496	1.30624	0.0124394	-0.198846	-1.11984	SYF	FALSE
ENSGALG00000011005	ENSGALG00000011005	mRNA	1	SYF	0.444869	1.33013	0.200439	-0.667111	-0.863454	SYF	FALSE
ENSGALG00000053324	ENSGALG00000053324	mRNA	1	SYF	0.444825	1.46794	-0.316733	-0.372907	-0.778305	SYF	FALSE
ENSGALG00000010547	YIPF4	mRNA	1	SYF	0.444773	1.44107	-0.338201	-0.23459	-0.868278	SYF	FALSE
ENSGALG00000053353	ENSGALG00000053353	mRNA	1	SYF	0.444737	1.33233	0.196809	-0.672325	-0.856817	SYF	FALSE
ENSGALG00000061632	ENSGALG00000061632	mRNA	1	SYF	0.444686	1.4671	-0.205988	-0.55996	-0.701156	SYF	FALSE
ENSGALG00000044299	ENSGALG00000044299	mRNA	1	SYF	0.444205	1.31426	-0.0322988	-0.166656	-1.1153	SYF	FALSE
ENSGALG00000056351	ENSGALG00000056351	mRNA	1	SYF	0.444066	1.39582	0.052565	-0.724194	-0.724194	SYF	FALSE
ENSGALG00000026383	ENSGALG00000026383	mRNA	1	SYF	0.443903	1.43107	-0.0532476	-0.690095	-0.687728	SYF	FALSE
ENSGALG00000047896	ENSGALG00000047896	mRNA	1	SYF	0.443592	1.47212	-0.291386	-0.430867	-0.74987	SYF	FALSE
ENSGALG00000057163	ENSGALG00000057163	mRNA	1	SYF	0.443566	1.32613	0.207209	-0.659715	-0.873625	SYF	FALSE
ENSGALG00000031718	ENSGALG00000031718	mRNA	1	SYF	0.443521	1.29283	0.21095	-0.474914	-1.02886	SYF	FALSE
ENSGALG00000031216	ENSGALG00000031216	mRNA	1	SYF	0.443066	1.29086	0.196532	-0.436371	-1.05102	SYF	FALSE
ENSGALG00000037413	ENSGALG00000037413	mRNA	1	SYF	0.443029	1.32737	0.205481	-0.663874	-0.868981	SYF	FALSE
ENSGALG00000002690	ENSGALG00000002690	mRNA	1	SYF	0.442991	1.43502	-0.336302	-0.214679	-0.88404	SYF	FALSE
ENSGALG00000060530	ENSGALG00000060530	mRNA	1	SYF	0.44292	1.29841	0.226849	-0.539634	-0.985627	SYF	FALSE
ENSGALG00000055596	ENSGALG00000055596	mRNA	1	SYF	0.442799	1.47147	-0.299728	-0.414929	-0.756815	SYF	FALSE
ENSGALG00000039212	ENSGALG00000039212	mRNA	1	SYF	0.442744	1.38572	-0.262929	-0.125317	-0.997471	SYF	FALSE
ENSGALG00000029142	ENSGALG00000029142	mRNA	1	SYF	0.44263	1.39956	0.042266	-0.724174	-0.71765	SYF	FALSE
ENSGALG00000007065	ENSGALG00000007065	mRNA	1	SYF	0.442592	1.46349	-0.183753	-0.587142	-0.692597	SYF	FALSE
ENSGALG00000011986	ENSGALG00000011986	mRNA	1	SYF	0.442531	1.46576	-0.325643	-0.351437	-0.788675	SYF	FALSE
ENSGALG00000002069	ENSGALG00000002069	mRNA	1	SYF	0.442483	1.42424	-0.326834	-0.186377	-0.911031	SYF	FALSE
ENSGALG00000008417	ENSGALG00000008417	mRNA	1	SYF	0.442268	1.41955	-0.0163182	-0.708309	-0.694921	SYF	FALSE
ENSGALG00000025882	ENSGALG00000025882	mRNA	1	SYF	0.442217	1.46893	-0.315522	-0.37982	-0.773586	SYF	FALSE
ENSGALG00000066345	ENSGALG00000066345	mRNA	1	SYF	0.442211	1.29216	0.211606	-0.4736	-1.03017	SYF	FALSE
ENSGALG00000005205	RNFT1	mRNA	1	SYF	0.442055	1.47107	-0.237204	-0.520837	-0.71303	SYF	FALSE
ENSGALG00000021688	ENSGALG00000021688	mRNA	1	SYF	0.441743	1.31516	-0.041607	-0.15841	-1.11514	SYF	FALSE
ENSGALG00000002517	ENSGALG00000002517	mRNA	1	SYF	0.441669	1.3609	-0.204034	-0.110924	-1.04595	SYF	FALSE
ENSGALG00000017336	ENSGALG00000017336	mRNA	1	SYF	0.441606	1.35781	0.146897	-0.715486	-0.789217	SYF	FALSE
ENSGALG00000067018	ENSGALG00000067018	mRNA	1	SYF	0.441455	1.33816	-0.134462	-0.118739	-1.08496	SYF	FALSE
ENSGALG00000007907	ENSGALG00000007907	mRNA	1	SYF	0.441411	1.36648	0.12711	-0.722521	-0.771067	SYF	FALSE
ENSGALG00000001895	ENSGALG00000001895	mRNA	1	SYF	0.441179	1.30862	-0.00970413	-0.178382	-1.12053	SYF	FALSE
ENSGALG00000067201	ENSGALG00000067201	mRNA	1	SYF	0.440809	1.35912	-0.20033	-0.109692	-1.0491	SYF	FALSE
ENSGALG00000034960	ENSGALG00000034960	mRNA	1	SYF	0.440717	1.47285	-0.263048	-0.483035	-0.726769	SYF	FALSE
ENSGALG00000064820	ENSGALG00000064820	mRNA	1	SYF	0.44021	1.34104	-0.146209	-0.114495	-1.08034	SYF	FALSE
ENSGALG00000003689	ENSGALG00000003689	mRNA	1	SYF	0.439773	1.46847	-0.319861	-0.372298	-0.776315	SYF	FALSE
ENSGALG00000000549	URAH	mRNA	1	SYF	0.439444	1.28944	0.201455	-0.441001	-1.04989	SYF	FALSE
ENSGALG00000039895	ENSGALG00000039895	mRNA	1	SYF	0.439436	1.4663	-0.199363	-0.571543	-0.695391	SYF	FALSE
ENSGALG00000067861	ENSGALG00000067861	mRNA	1	SYF	0.439412	1.41465	-0.00143592	-0.7162	-0.697012	SYF	FALSE
ENSGALG00000003893	ENSGALG00000003893	mRNA	1	SYF	0.43907	1.28896	0.197106	-0.430352	-1.05571	SYF	FALSE
ENSGALG00000055370	ENSGALG00000055370	mRNA	1	SYF	0.438955	1.46543	-0.329766	-0.345468	-0.790199	SYF	FALSE
ENSGALG00000009803	ENSGALG00000009803	mRNA	1	SYF	0.438839	1.32442	-0.0876522	-0.131841	-1.10492	SYF	FALSE
ENSGALG00000047448	ENSGALG00000047448	mRNA	1	SYF	0.438813	1.37859	-0.252126	-0.115212	-1.01126	SYF	FALSE
ENSGALG00000059462	ENSGALG00000059462	mRNA	1	SYF	0.438601	1.28886	0.149198	-0.343152	-1.09491	SYF	FALSE
ENSGALG00000032993	ENSGALG00000032993	mRNA	1	SYF	0.43859	1.34064	0.183174	-0.698226	-0.825592	SYF	FALSE
ENSGALG00000006236	ENSGALG00000006236	mRNA	1	SYF	0.438261	1.45144	-0.127487	-0.644283	-0.679674	SYF	FALSE
ENSGALG00000027902	SYNGR2	mRNA	1	SYF	0.438144	1.46648	-0.327866	-0.352819	-0.785792	SYF	FALSE
ENSGALG00000036873	ENSGALG00000036873	mRNA	1	SYF	0.437596	1.28827	0.153903	-0.349103	-1.09307	SYF	FALSE
ENSGALG00000006506	C5orf15	mRNA	1	SYF	0.437283	1.45996	-0.340594	-0.308658	-0.810707	SYF	FALSE
ENSGALG00000013342	ENSGALG00000013342	mRNA	1	SYF	0.437062	1.4714	-0.237415	-0.524132	-0.709855	SYF	FALSE
ENSGALG00000062653	ENSGALG00000062653	mRNA	1	SYF	0.436854	1.46529	-0.332055	-0.342382	-0.790851	SYF	FALSE
ENSGALG00000002155	HS6ST1	mRNA	1	SYF	0.436548	1.43727	-0.0744004	-0.683899	-0.678971	SYF	FALSE
ENSGALG00000002744	PCDH15	mRNA	1	SYF	0.436478	1.3849	0.081639	-0.733806	-0.732737	SYF	FALSE
ENSGALG00000029304	ENSGALG00000029304	mRNA	1	SYF	0.436455	1.39494	0.0548929	-0.732072	-0.717766	SYF	FALSE
ENSGALG00000003005	CHRNB4	mRNA	1	SYF	0.436036	1.47123	-0.235079	-0.528129	-0.708023	SYF	FALSE
ENSGALG00000059835	ENSGALG00000059835	mRNA	1	SYF	0.435938	1.28978	0.117152	-0.295417	-1.11152	SYF	FALSE
ENSGALG00000058189	ENSGALG00000058189	mRNA	1	SYF	0.435554	1.37299	-0.243328	-0.107863	-1.0218	SYF	FALSE
ENSGALG00000067183	ENSGALG00000067183	mRNA	1	SYF	0.43551	1.36814	-0.23154	-0.105356	-1.03125	SYF	FALSE
ENSGALG00000050596	ENSGALG00000050596	mRNA	1	SYF	0.43541	1.29379	0.0736185	-0.244513	-1.1229	SYF	FALSE
ENSGALG00000063841	ENSGALG00000063841	mRNA	1	SYF	0.435376	1.46923	-0.321411	-0.374785	-0.773036	SYF	FALSE
ENSGALG00000014233	FBLN1	mRNA	1	SYF	0.435299	1.46752	-0.206064	-0.566391	-0.695067	SYF	FALSE
ENSGALG00000011445	ENSGALG00000011445	mRNA	1	SYF	0.435247	1.45876	-0.158974	-0.618002	-0.681782	SYF	FALSE
ENSGALG00000005470	ENSGALG00000005470	mRNA	1	SYF	0.435121	1.32191	0.216815	-0.665226	-0.873503	SYF	FALSE
ENSGALG00000002247	SETD6	mRNA	1	SYF	0.434628	1.44852	-0.115679	-0.656536	-0.6763	SYF	FALSE
ENSGALG00000065483	ENSGALG00000065483	mRNA	1	SYF	0.434424	1.45682	-0.150087	-0.627105	-0.679626	SYF	FALSE
ENSGALG00000002870	ENSGALG00000002870	mRNA	1	SYF	0.434326	1.46674	-0.20088	-0.573315	-0.692548	SYF	FALSE
ENSGALG00000006140	ENSGALG00000006140	mRNA	1	SYF	0.433935	1.46755	-0.328824	-0.357417	-0.781305	SYF	FALSE
ENSGALG00000007701	ENSGALG00000007701	mRNA	1	SYF	0.433457	1.45543	-0.143922	-0.633503	-0.678003	SYF	FALSE
ENSGALG00000061556	ENSGALG00000061556	mRNA	1	SYF	0.433351	1.44208	-0.0915126	-0.675285	-0.675285	SYF	FALSE
ENSGALG00000063118	ENSGALG00000063118	mRNA	1	SYF	0.433123	1.45719	-0.151652	-0.626579	-0.678962	SYF	FALSE
ENSGALG00000008998	FAM179A	mRNA	1	SYF	0.433006	1.28669	0.207861	-0.443659	-1.05089	SYF	FALSE
ENSGALG00000002588	PPARD	mRNA	1	SYF	0.432873	1.28605	0.162924	-0.357215	-1.09176	SYF	FALSE
ENSGALG00000002783	ENSGALG00000002783	mRNA	1	SYF	0.432631	1.46418	-0.185741	-0.591922	-0.686518	SYF	FALSE
ENSGALG00000002431	ENSGALG00000002431	mRNA	1	SYF	0.43242	1.38522	0.0807939	-0.738214	-0.727797	SYF	FALSE
ENSGALG00000058117	ENSGALG00000058117	mRNA	1	SYF	0.432142	1.35703	-0.207114	-0.0982962	-1.05162	SYF	FALSE
ENSGALG00000029264	ENSGALG00000029264	mRNA	1	SYF	0.431898	1.37827	0.0986543	-0.738461	-0.738461	SYF	FALSE
ENSGALG00000063486	ENSGALG00000063486	mRNA	1	SYF	0.43164	1.28551	0.163992	-0.357297	-1.09221	SYF	FALSE
ENSGALG00000000695	ENSGALG00000000695	mRNA	1	SYF	0.431225	1.2903	0.233729	-0.517936	-1.0061	SYF	FALSE
ENSGALG00000059337	ENSGALG00000059337	mRNA	1	SYF	0.431215	1.28805	0.225873	-0.488697	-1.02522	SYF	FALSE
ENSGALG00000053921	ENSGALG00000053921	mRNA	1	SYF	0.430949	1.29813	0.241744	-0.581751	-0.95812	SYF	FALSE
ENSGALG00000020747	ENSGALG00000020747	mRNA	1	SYF	0.430787	1.36442	-0.228772	-0.0981646	-1.03749	SYF	FALSE
ENSGALG00000061760	ENSGALG00000061760	mRNA	1	SYF	0.430628	1.37671	-0.258638	-0.104772	-1.01331	SYF	FALSE
ENSGALG00000065785	ENSGALG00000065785	mRNA	1	SYF	0.430565	1.29314	0.239796	-0.54811	-0.984822	SYF	FALSE
ENSGALG00000068183	ENSGALG00000068183	mRNA	1	SYF	0.430498	1.29088	0.0821387	-0.248162	-1.12486	SYF	FALSE
ENSGALG00000061434	ENSGALG00000061434	mRNA	1	SYF	0.430371	1.28622	0.21749	-0.46225	-1.04146	SYF	FALSE
ENSGALG00000061430	ENSGALG00000061430	mRNA	1	SYF	0.430047	1.29991	0.0136	-0.183787	-1.12972	SYF	FALSE
ENSGALG00000024082	ENSGALG00000024082	mRNA	1	SYF	0.429694	1.39271	0.0607864	-0.739733	-0.713764	SYF	FALSE
ENSGALG00000056916	ENSGALG00000056916	mRNA	1	SYF	0.429527	1.47184	-0.237243	-0.529808	-0.704784	SYF	FALSE
ENSGALG00000063422	ENSGALG00000063422	mRNA	1	SYF	0.42949	1.41317	0.00264249	-0.726586	-0.689223	SYF	FALSE
ENSGALG00000013135	ENSGALG00000013135	mRNA	1	SYF	0.429428	1.28568	0.139697	-0.317931	-1.10744	SYF	FALSE
ENSGALG00000057027	ENSGALG00000057027	mRNA	1	SYF	0.429136	1.35477	-0.205375	-0.0941487	-1.05525	SYF	FALSE
ENSGALG00000042838	ENSGALG00000042838	mRNA	1	SYF	0.429095	1.37511	-0.25707	-0.101865	-1.01617	SYF	FALSE
ENSGALG00000012181	ENSGALG00000012181	mRNA	1	SYF	0.428603	1.38252	0.0877265	-0.74253	-0.727721	SYF	FALSE
ENSGALG00000061214	ENSGALG00000061214	mRNA	1	SYF	0.428562	1.28749	0.10943	-0.277316	-1.1196	SYF	FALSE
ENSGALG00000000156	BRD2	mRNA	1	SYF	0.428437	1.4272	-0.0408906	-0.709277	-0.677028	SYF	FALSE
ENSGALG00000026195	ENSGALG00000026195	mRNA	1	SYF	0.428373	1.28574	0.131828	-0.305817	-1.11175	SYF	FALSE
ENSGALG00000060621	ENSGALG00000060621	mRNA	1	SYF	0.42786	1.28853	0.0947201	-0.259179	-1.12407	SYF	FALSE
ENSGALG00000006826	ENSGALG00000006826	mRNA	1	SYF	0.427658	1.28352	0.192413	-0.401555	-1.07438	SYF	FALSE
ENSGALG00000064561	ENSGALG00000064561	mRNA	1	SYF	0.427165	1.40255	0.0333947	-0.737559	-0.698386	SYF	FALSE
ENSGALG00000053583	ENSGALG00000053583	mRNA	1	SYF	0.427068	1.44293	-0.094629	-0.678095	-0.670209	SYF	FALSE
ENSGALG00000048239	ENSGALG00000048239	mRNA	1	SYF	0.427053	1.42599	-0.0370719	-0.712362	-0.676554	SYF	FALSE
ENSGALG00000031303	ENSGALG00000031303	mRNA	1	SYF	0.426919	1.39393	-0.298799	-0.118594	-0.976535	SYF	FALSE
ENSGALG00000038311	ENSGALG00000038311	mRNA	1	SYF	0.426856	1.44552	-0.104157	-0.671351	-0.670011	SYF	FALSE
ENSGALG00000031987	MYO5A	mRNA	1	SYF	0.42667	1.40757	0.0189711	-0.73434	-0.692198	SYF	FALSE
ENSGALG00000047993	ENSGALG00000047993	mRNA	1	SYF	0.426597	1.28485	0.134409	-0.307185	-1.11208	SYF	FALSE
ENSGALG00000002124	ZDHHC8	mRNA	1	SYF	0.426376	1.46803	-0.207048	-0.571502	-0.689485	SYF	FALSE
ENSGALG00000016479	ENSGALG00000016479	mRNA	1	SYF	0.42636	1.47343	-0.30602	-0.419477	-0.747931	SYF	FALSE
ENSGALG00000021572	ENSGALG00000021572	mRNA	1	SYF	0.42626	1.29322	0.246046	-0.566677	-0.972587	SYF	FALSE
ENSGALG00000015322	ENSGALG00000015322	mRNA	1	SYF	0.425991	1.32359	0.217288	-0.687555	-0.853323	SYF	FALSE
ENSGALG00000039837	CCKBR	mRNA	1	SYF	0.425698	1.47424	-0.295599	-0.439946	-0.738699	SYF	FALSE
ENSGALG00000039479	ENSGALG00000039479	mRNA	1	SYF	0.425676	1.472	-0.318365	-0.394601	-0.759037	SYF	FALSE
ENSGALG00000050277	ENSGALG00000050277	mRNA	1	SYF	0.425563	1.39785	0.0464912	-0.741872	-0.702473	SYF	FALSE
ENSGALG00000035384	ENSGALG00000035384	mRNA	1	SYF	0.425509	1.31809	0.22628	-0.674983	-0.869387	SYF	FALSE
ENSGALG00000003321	ENSGALG00000003321	mRNA	1	SYF	0.425305	1.35934	0.144616	-0.738724	-0.765229	SYF	FALSE
ENSGALG00000024482	ENSGALG00000024482	mRNA	1	SYF	0.425255	1.47382	-0.303364	-0.425775	-0.744678	SYF	FALSE
ENSGALG00000009129	ENSGALG00000009129	mRNA	1	SYF	0.425136	1.47366	-0.255192	-0.507095	-0.711374	SYF	FALSE
ENSGALG00000004329	ENSGALG00000004329	mRNA	1	SYF	0.425024	1.4722	-0.238246	-0.531675	-0.702277	SYF	FALSE
ENSGALG00000029346	ENSGALG00000029346	mRNA	1	SYF	0.42478	1.2827	0.209861	-0.432626	-1.05994	SYF	FALSE
ENSGALG00000061263	ENSGALG00000061263	mRNA	1	SYF	0.424583	1.2876	0.241426	-0.524869	-1.00415	SYF	FALSE
ENSGALG00000042986	ENSGALG00000042986	mRNA	1	SYF	0.424174	1.32368	0.217674	-0.69134	-0.850018	SYF	FALSE
ENSGALG00000030068	ENSGALG00000030068	mRNA	1	SYF	0.424075	1.46055	-0.351882	-0.300953	-0.807714	SYF	FALSE
ENSGALG00000056983	ENSGALG00000056983	mRNA	1	SYF	0.423839	1.47312	-0.312761	-0.408576	-0.751781	SYF	FALSE
ENSGALG00000007093	ENSGALG00000007093	mRNA	1	SYF	0.423764	1.28431	0.231349	-0.485414	-1.03024	SYF	FALSE
ENSGALG00000012704	MYLIP	mRNA	1	SYF	0.42353	1.34307	-0.180003	-0.0878647	-1.0752	SYF	FALSE
ENSGALG00000035923	ENSGALG00000035923	mRNA	1	SYF	0.423299	1.45766	-0.153054	-0.632509	-0.672101	SYF	FALSE
ENSGALG00000005066	ENSGALG00000005066	mRNA	1	SYF	0.422883	1.39601	-0.307655	-0.117413	-0.97094	SYF	FALSE
ENSGALG00000065403	ENSGALG00000065403	mRNA	1	SYF	0.422317	1.37659	0.10276	-0.749468	-0.729885	SYF	FALSE
ENSGALG00000062663	ENSGALG00000062663	mRNA	1	SYF	0.422135	1.46251	-0.350959	-0.310718	-0.800836	SYF	FALSE
ENSGALG00000031281	ENSGALG00000031281	mRNA	1	SYF	0.421945	1.46178	-0.352228	-0.306199	-0.803353	SYF	FALSE
ENSGALG00000004729	ENSGALG00000004729	mRNA	1	SYF	0.421563	1.28158	0.218185	-0.445484	-1.05428	SYF	FALSE
ENSGALG00000005076	ENSGALG00000005076	mRNA	1	SYF	0.421559	1.2952	0.251844	-0.59695	-0.950094	SYF	FALSE
ENSGALG00000035236	ENSGALG00000035236	mRNA	1	SYF	0.421429	1.28457	0.109523	-0.269181	-1.12491	SYF	FALSE
ENSGALG00000032142	ENSGALG00000032142	mRNA	1	SYF	0.421242	1.30907	-0.0567177	-0.126718	-1.12564	SYF	FALSE
ENSGALG00000013907	ENSGALG00000013907	mRNA	1	SYF	0.420988	1.44879	-0.116545	-0.666417	-0.665824	SYF	FALSE
ENSGALG00000065372	ENSGALG00000065372	mRNA	1	SYF	0.420694	1.29197	0.252694	-0.580042	-0.964626	SYF	FALSE
ENSGALG00000039190	ENSGALG00000039190	mRNA	1	SYF	0.420456	1.31121	-0.0683198	-0.119616	-1.12328	SYF	FALSE
ENSGALG00000054524	ENSGALG00000054524	mRNA	1	SYF	0.420146	1.36999	-0.257932	-0.0879073	-1.02415	SYF	FALSE
ENSGALG00000057009	ENSGALG00000057009	mRNA	1	SYF	0.420134	1.47196	-0.325275	-0.386129	-0.760554	SYF	FALSE
ENSGALG00000057076	ENSGALG00000057076	mRNA	1	SYF	0.420056	1.37125	-0.261006	-0.0886299	-1.02161	SYF	FALSE
ENSGALG00000017681	ENSGALG00000017681	mRNA	1	SYF	0.419719	1.44914	-0.363051	-0.244396	-0.841695	SYF	FALSE
ENSGALG00000037480	ENSGALG00000037480	mRNA	1	SYF	0.419282	1.27979	0.189785	-0.383849	-1.08572	SYF	FALSE
ENSGALG00000058213	ENSGALG00000058213	mRNA	1	SYF	0.419049	1.40402	-0.325733	-0.126047	-0.952235	SYF	FALSE
ENSGALG00000052653	ENSGALG00000052653	mRNA	1	SYF	0.418773	1.45547	-0.143358	-0.645073	-0.667039	SYF	FALSE
ENSGALG00000004809	PPIF	mRNA	1	SYF	0.418567	1.45776	-0.359993	-0.281693	-0.816077	SYF	FALSE
ENSGALG00000055524	ENSGALG00000055524	mRNA	1	SYF	0.418477	1.4429	-0.363966	-0.22047	-0.858464	SYF	FALSE
ENSGALG00000039917	ENSGALG00000039917	mRNA	1	SYF	0.418427	1.47057	-0.333838	-0.368486	-0.768244	SYF	FALSE
ENSGALG00000004957	ENSGALG00000004957	mRNA	1	SYF	0.418308	1.2993	0.252674	-0.628248	-0.923728	SYF	FALSE
ENSGALG00000016500	ENSGALG00000016500	mRNA	1	SYF	0.418283	1.46515	-0.188732	-0.598926	-0.677494	SYF	FALSE
ENSGALG00000000067	ENSGALG00000000067	mRNA	1	SYF	0.418071	1.27923	0.193026	-0.387898	-1.08436	SYF	FALSE
ENSGALG00000057943	ENSGALG00000057943	mRNA	1	SYF	0.417957	1.31505	-0.0904171	-0.106044	-1.11859	SYF	FALSE
ENSGALG00000026716	ENSGALG00000026716	mRNA	1	SYF	0.417768	1.45215	-0.364192	-0.255207	-0.832756	SYF	FALSE
ENSGALG00000020316	ENSGALG00000020316	mRNA	1	SYF	0.417548	1.35382	0.157552	-0.74555	-0.765827	SYF	FALSE
ENSGALG00000038217	ENSGALG00000038217	mRNA	1	SYF	0.417432	1.29848	-0.0115845	-0.150628	-1.13627	SYF	FALSE
ENSGALG00000031212	ENSGALG00000031212	mRNA	1	SYF	0.41715	1.32509	-0.131328	-0.0897553	-1.10401	SYF	FALSE
ENSGALG00000060052	ENSGALG00000060052	mRNA	1	SYF	0.417011	1.28777	0.25543	-0.564648	-0.978555	SYF	FALSE
ENSGALG00000042572	ENSGALG00000042572	mRNA	1	SYF	0.417001	1.46843	-0.342895	-0.347468	-0.77807	SYF	FALSE
ENSGALG00000038639	ENSGALG00000038639	mRNA	1	SYF	0.416946	1.30437	0.248712	-0.65258	-0.900501	SYF	FALSE
ENSGALG00000066921	ENSGALG00000066921	mRNA	1	SYF	0.41684	1.2789	0.211399	-0.42169	-1.0686	SYF	FALSE
ENSGALG00000032882	ENSGALG00000032882	mRNA	1	SYF	0.416792	1.29013	0.0404285	-0.191596	-1.13896	SYF	FALSE
ENSGALG00000001238	STX8	mRNA	1	SYF	0.416753	1.47471	-0.307413	-0.42644	-0.740859	SYF	FALSE
ENSGALG00000016899	ENSGALG00000016899	mRNA	1	SYF	0.416444	1.37237	0.113199	-0.755973	-0.729591	SYF	FALSE
ENSGALG00000001146	ENSGALG00000001146	mRNA	1	SYF	0.416114	1.2796	0.229847	-0.462672	-1.04677	SYF	FALSE
ENSGALG00000065494	ENSGALG00000065494	mRNA	1	SYF	0.416099	1.33752	0.193058	-0.730475	-0.800105	SYF	FALSE
ENSGALG00000034453	SAMD11	mRNA	1	SYF	0.415942	1.28684	0.256233	-0.561953	-0.98112	SYF	FALSE
ENSGALG00000045424	ENSGALG00000045424	mRNA	1	SYF	0.415797	1.27822	0.2006	-0.398476	-1.08034	SYF	FALSE
ENSGALG00000058948	ENSGALG00000058948	mRNA	1	SYF	0.415684	1.34139	0.185028	-0.736122	-0.790294	SYF	FALSE
ENSGALG00000008701	ENSGALG00000008701	mRNA	1	SYF	0.41541	1.42277	-0.027635	-0.727352	-0.66778	SYF	FALSE
ENSGALG00000063932	ENSGALG00000063932	mRNA	1	SYF	0.415107	1.2994	0.254925	-0.638189	-0.916132	SYF	FALSE
ENSGALG00000028444	TMEM178B	mRNA	1	SYF	0.415061	1.30412	0.250072	-0.656679	-0.897508	SYF	FALSE
ENSGALG00000049119	ENSGALG00000049119	mRNA	1	SYF	0.415027	1.39703	0.0480514	-0.753177	-0.691902	SYF	FALSE
ENSGALG00000063725	ENSGALG00000063725	mRNA	1	SYF	0.414937	1.41481	-0.345798	-0.14249	-0.92652	SYF	FALSE
ENSGALG00000003821	ENSGALG00000003821	mRNA	1	SYF	0.414915	1.4731	-0.32472	-0.393716	-0.754665	SYF	FALSE
ENSGALG00000067585	ENSGALG00000067585	mRNA	1	SYF	0.414818	1.47561	-0.292189	-0.455744	-0.727673	SYF	FALSE
ENSGALG00000005478	ENSGALG00000005478	mRNA	1	SYF	0.4145	1.42897	-0.0474401	-0.718153	-0.663372	SYF	FALSE
ENSGALG00000042741	ENSGALG00000042741	mRNA	1	SYF	0.414443	1.27845	0.160698	-0.329603	-1.10955	SYF	FALSE
ENSGALG00000010612	ENSGALG00000010612	mRNA	1	SYF	0.414329	1.47303	-0.240514	-0.53633	-0.696188	SYF	FALSE
ENSGALG00000020975	ENSGALG00000020975	mRNA	1	SYF	0.414126	1.42634	-0.359019	-0.168222	-0.899095	SYF	FALSE
ENSGALG00000002033	NDUFB6	mRNA	1	SYF	0.414043	1.28191	0.10422	-0.254224	-1.13191	SYF	FALSE
ENSGALG00000016581	ENSGALG00000016581	mRNA	1	SYF	0.413894	1.27837	0.157304	-0.323845	-1.11183	SYF	FALSE
ENSGALG00000001163	ENSGALG00000001163	mRNA	1	SYF	0.413708	1.42169	-0.355051	-0.156559	-0.910076	SYF	FALSE
ENSGALG00000042122	ENSGALG00000042122	mRNA	1	SYF	0.413707	1.42559	-0.0366647	-0.72452	-0.664401	SYF	FALSE
ENSGALG00000002407	HYDIN	mRNA	1	SYF	0.413304	1.34792	0.170998	-0.746834	-0.772082	SYF	FALSE
ENSGALG00000066695	ENSGALG00000066695	mRNA	1	SYF	0.412803	1.30125	0.254602	-0.652275	-0.90358	SYF	FALSE
ENSGALG00000062913	ENSGALG00000062913	mRNA	1	SYF	0.412544	1.27728	0.17031	-0.341826	-1.10576	SYF	FALSE
ENSGALG00000001864	ENSGALG00000001864	mRNA	1	SYF	0.412531	1.4677	-0.202035	-0.587636	-0.678029	SYF	FALSE
ENSGALG00000003391	EIF2AK1	mRNA	1	SYF	0.412383	1.47344	-0.32566	-0.394707	-0.753075	SYF	FALSE
ENSGALG00000051534	ENSGALG00000051534	mRNA	1	SYF	0.412182	1.33682	-0.180611	-0.0721947	-1.08401	SYF	FALSE
ENSGALG00000039818	ENSGALG00000039818	mRNA	1	SYF	0.411959	1.42841	-0.0458615	-0.721314	-0.661238	SYF	FALSE
ENSGALG00000002070	ENSGALG00000002070	mRNA	1	SYF	0.411828	1.40169	0.0346671	-0.753503	-0.682856	SYF	FALSE
ENSGALG00000039327	ENSGALG00000039327	mRNA	1	SYF	0.411737	1.31574	0.234746	-0.69876	-0.85173	SYF	FALSE
ENSGALG00000063931	ENSGALG00000063931	mRNA	1	SYF	0.411462	1.28176	0.0933669	-0.238741	-1.13639	SYF	FALSE
ENSGALG00000059252	ENSGALG00000059252	mRNA	1	SYF	0.411224	1.28317	0.077975	-0.221744	-1.1394	SYF	FALSE
ENSGALG00000020528	ENSGALG00000020528	mRNA	1	SYF	0.410937	1.30145	-0.0445579	-0.121323	-1.13557	SYF	FALSE
ENSGALG00000061598	ENSGALG00000061598	mRNA	1	SYF	0.410925	1.29127	0.0135541	-0.161935	-1.14289	SYF	FALSE
ENSGALG00000062411	ENSGALG00000062411	mRNA	1	SYF	0.410923	1.34252	-0.200339	-0.0684838	-1.0737	SYF	FALSE
ENSGALG00000040270	ENSGALG00000040270	mRNA	1	SYF	0.410909	1.30081	-0.0413608	-0.123224	-1.13622	SYF	FALSE
ENSGALG00000058879	ENSGALG00000058879	mRNA	1	SYF	0.410863	1.32206	-0.132914	-0.0810333	-1.10811	SYF	FALSE
ENSGALG00000064588	ENSGALG00000064588	mRNA	1	SYF	0.410805	1.35915	0.145201	-0.758663	-0.74569	SYF	FALSE
ENSGALG00000060635	ENSGALG00000060635	mRNA	1	SYF	0.410422	1.28923	0.264517	-0.602425	-0.951319	SYF	FALSE
ENSGALG00000011515	ENSGALG00000011515	mRNA	1	SYF	0.410375	1.33748	-0.186037	-0.068948	-1.08249	SYF	FALSE
ENSGALG00000008262	ENSGALG00000008262	mRNA	1	SYF	0.410182	1.46935	-0.346963	-0.348171	-0.774215	SYF	FALSE
ENSGALG00000056432	ENSGALG00000056432	mRNA	1	SYF	0.410059	1.35328	0.158927	-0.756102	-0.756102	SYF	FALSE
ENSGALG00000058652	ENSGALG00000058652	mRNA	1	SYF	0.410047	1.4758	-0.273709	-0.490172	-0.711919	SYF	FALSE
ENSGALG00000007102	ENSGALG00000007102	mRNA	1	SYF	0.409553	1.33271	0.203656	-0.735101	-0.801267	SYF	FALSE
ENSGALG00000015813	ENSGALG00000015813	mRNA	1	SYF	0.409551	1.339	-0.19226	-0.0671036	-1.07964	SYF	FALSE
ENSGALG00000063166	ENSGALG00000063166	mRNA	1	SYF	0.409441	1.44145	-0.089942	-0.696062	-0.655451	SYF	FALSE
ENSGALG00000062326	ENSGALG00000062326	mRNA	1	SYF	0.409186	1.43057	-0.0530995	-0.719826	-0.657646	SYF	FALSE
ENSGALG00000065943	ENSGALG00000065943	mRNA	1	SYF	0.409179	1.28027	0.0987454	-0.242129	-1.13689	SYF	FALSE
ENSGALG00000001664	PTPN9	mRNA	1	SYF	0.409118	1.43467	-0.06665	-0.711817	-0.656201	SYF	FALSE
ENSGALG00000030979	ENSGALG00000030979	mRNA	1	SYF	0.40903	1.45472	-0.371529	-0.259527	-0.823659	SYF	FALSE
ENSGALG00000055996	ENSGALG00000055996	mRNA	1	SYF	0.40899	1.35493	-0.238278	-0.0664297	-1.05022	SYF	FALSE
ENSGALG00000046858	ENSGALG00000046858	mRNA	1	SYF	0.408912	1.47613	-0.298153	-0.450539	-0.727436	SYF	FALSE
ENSGALG00000006167	ENSGALG00000006167	mRNA	1	SYF	0.408832	1.46612	-0.357029	-0.322182	-0.786908	SYF	FALSE
ENSGALG00000011918	ENSGALG00000011918	mRNA	1	SYF	0.408747	1.27794	0.126212	-0.274818	-1.12934	SYF	FALSE
ENSGALG00000043971	ENSGALG00000043971	mRNA	1	SYF	0.408688	1.27766	0.130148	-0.279813	-1.12799	SYF	FALSE
ENSGALG00000017186	ENSGALG00000017186	mRNA	1	SYF	0.408619	1.38577	-0.308234	-0.0892837	-0.988257	SYF	FALSE
ENSGALG00000063194	ENSGALG00000063194	mRNA	1	SYF	0.408536	1.47259	-0.234122	-0.549429	-0.689043	SYF	FALSE
ENSGALG00000056197	ENSGALG00000056197	mRNA	1	SYF	0.408464	1.41246	-0.350813	-0.13185	-0.929793	SYF	FALSE
ENSGALG00000006757	ENSGALG00000006757	mRNA	1	SYF	0.408113	1.47495	-0.257178	-0.516953	-0.700818	SYF	FALSE
ENSGALG00000002639	TRPC1	mRNA	1	SYF	0.407971	1.47571	-0.310363	-0.429456	-0.735888	SYF	FALSE
ENSGALG00000006078	ENSGALG00000006078	mRNA	1	SYF	0.407919	1.47184	-0.228036	-0.55809	-0.685718	SYF	FALSE
ENSGALG00000038684	ENSGALG00000038684	mRNA	1	SYF	0.407612	1.27847	0.112221	-0.256081	-1.13461	SYF	FALSE
ENSGALG00000063843	ENSGALG00000063843	mRNA	1	SYF	0.407571	1.29371	0.265178	-0.636351	-0.922532	SYF	FALSE
ENSGALG00000056886	ENSGALG00000056886	mRNA	1	SYF	0.407486	1.45459	-0.139519	-0.657535	-0.657535	SYF	FALSE
ENSGALG00000066661	ENSGALG00000066661	mRNA	1	SYF	0.407346	1.35797	-0.248858	-0.0652134	-1.0439	SYF	FALSE
ENSGALG00000055886	ENSGALG00000055886	mRNA	1	SYF	0.407326	1.47623	-0.300876	-0.447174	-0.728182	SYF	FALSE
ENSGALG00000029484	ENSGALG00000029484	mRNA	1	SYF	0.407149	1.27556	0.155609	-0.312714	-1.11846	SYF	FALSE
ENSGALG00000052829	ENSGALG00000052829	mRNA	1	SYF	0.406997	1.34368	0.180602	-0.752726	-0.771559	SYF	FALSE
ENSGALG00000017715	ENSGALG00000017715	mRNA	1	SYF	0.406924	1.3257	-0.154056	-0.0698649	-1.10178	SYF	FALSE
ENSGALG00000007492	ENSGALG00000007492	mRNA	1	SYF	0.406722	1.43326	-0.372497	-0.180819	-0.879947	SYF	FALSE
ENSGALG00000009935	ENSGALG00000009935	mRNA	1	SYF	0.406448	1.30065	0.258943	-0.667805	-0.89179	SYF	FALSE
ENSGALG00000041520	ENSGALG00000041520	mRNA	1	SYF	0.406415	1.4336	-0.373039	-0.181538	-0.879022	SYF	FALSE
ENSGALG00000003143	ENSGALG00000003143	mRNA	1	SYF	0.406352	1.45572	-0.373541	-0.261986	-0.820191	SYF	FALSE
ENSGALG00000029795	ENSGALG00000029795	mRNA	1	SYF	0.406192	1.46473	-0.18506	-0.612158	-0.667514	SYF	FALSE
ENSGALG00000064793	ENSGALG00000064793	mRNA	1	SYF	0.40608	1.28377	0.0516967	-0.189445	-1.14602	SYF	FALSE
ENSGALG00000059830	ENSGALG00000059830	mRNA	1	SYF	0.405937	1.29089	0.268401	-0.628195	-0.931094	SYF	FALSE
ENSGALG00000045093	ENSGALG00000045093	mRNA	1	SYF	0.405891	1.4735	-0.240713	-0.542299	-0.690486	SYF	FALSE
ENSGALG00000028673	ENSGALG00000028673	mRNA	1	SYF	0.405764	1.27397	0.227803	-0.436698	-1.06508	SYF	FALSE
ENSGALG00000001639	ENSGALG00000001639	mRNA	1	SYF	0.405732	1.47276	-0.234419	-0.551104	-0.68724	SYF	FALSE
ENSGALG00000049529	ENSGALG00000049529	mRNA	1	SYF	0.405726	1.47065	-0.218948	-0.571629	-0.680071	SYF	FALSE
ENSGALG00000067085	ENSGALG00000067085	mRNA	1	SYF	0.405517	1.47584	-0.267538	-0.503308	-0.704991	SYF	FALSE
ENSGALG00000041802	ENSGALG00000041802	mRNA	1	SYF	0.405418	1.38596	0.0772005	-0.768465	-0.694699	SYF	FALSE
ENSGALG00000053991	ENSGALG00000053991	mRNA	1	SYF	0.4052	1.46185	-0.170957	-0.628332	-0.662557	SYF	FALSE
ENSGALG00000048620	ENSGALG00000048620	mRNA	1	SYF	0.405047	1.45385	-0.37605	-0.252463	-0.825334	SYF	FALSE
ENSGALG00000027562	ENSGALG00000027562	mRNA	1	SYF	0.404912	1.28147	0.268938	-0.57072	-0.979688	SYF	FALSE
ENSGALG00000016258	ENSGALG00000016258	mRNA	1	SYF	0.404901	1.46022	-0.163505	-0.636338	-0.660377	SYF	FALSE
ENSGALG00000048723	ENSGALG00000048723	mRNA	1	SYF	0.404877	1.30506	-0.0771858	-0.0957672	-1.13211	SYF	FALSE
ENSGALG00000053103	ENSGALG00000053103	mRNA	1	SYF	0.404674	1.31345	-0.113341	-0.0795466	-1.12057	SYF	FALSE
ENSGALG00000043280	ENSGALG00000043280	mRNA	1	SYF	0.404669	1.45105	-0.125521	-0.672273	-0.653256	SYF	FALSE
ENSGALG00000002439	ENSGALG00000002439	mRNA	1	SYF	0.404442	1.29724	-0.0402263	-0.115908	-1.1411	SYF	FALSE
ENSGALG00000027423	ENSGALG00000027423	mRNA	1	SYF	0.40434	1.27295	0.209043	-0.396221	-1.08577	SYF	FALSE
ENSGALG00000003235	ENSGALG00000003235	mRNA	1	SYF	0.404317	1.27403	0.162377	-0.318918	-1.11749	SYF	FALSE
ENSGALG00000056650	ENSGALG00000056650	mRNA	1	SYF	0.404162	1.43687	-0.377203	-0.189483	-0.870183	SYF	FALSE
ENSGALG00000050260	ENSGALG00000050260	mRNA	1	SYF	0.404099	1.44583	-0.10596	-0.688768	-0.651105	SYF	FALSE
ENSGALG00000067565	ENSGALG00000067565	mRNA	1	SYF	0.403792	1.46759	-0.199958	-0.59669	-0.670941	SYF	FALSE
ENSGALG00000060775	ENSGALG00000060775	mRNA	1	SYF	0.403283	1.27643	0.262066	-0.525792	-1.01271	SYF	FALSE
ENSGALG00000023338	ENSGALG00000023338	mRNA	1	SYF	0.40316	1.2746	0.253406	-0.495877	-1.03213	SYF	FALSE
ENSGALG00000030966	ENSGALG00000030966	mRNA	1	SYF	0.403128	1.44939	-0.119214	-0.678913	-0.65126	SYF	FALSE
ENSGALG00000061399	ENSGALG00000061399	mRNA	1	SYF	0.403039	1.47441	-0.331079	-0.394298	-0.749028	SYF	FALSE
ENSGALG00000013892	ENSGALG00000013892	mRNA	1	SYF	0.402947	1.47164	-0.225015	-0.565796	-0.680827	SYF	FALSE
ENSGALG00000058520	ENSGALG00000058520	mRNA	1	SYF	0.402587	1.45783	-0.375598	-0.269031	-0.813197	SYF	FALSE
ENSGALG00000061470	ENSGALG00000061470	mRNA	1	SYF	0.402513	1.47605	-0.316131	-0.424048	-0.735874	SYF	FALSE
ENSGALG00000012583	ENSGALG00000012583	mRNA	1	SYF	0.402413	1.27897	0.0798934	-0.213287	-1.14558	SYF	FALSE
ENSGALG00000040041	ENSGALG00000040041	mRNA	1	SYF	0.402229	1.34314	-0.218122	-0.0547757	-1.07024	SYF	FALSE
ENSGALG00000013882	ENSGALG00000013882	mRNA	1	SYF	0.402043	1.30454	0.255742	-0.692028	-0.868255	SYF	FALSE
ENSGALG00000050806	ENSGALG00000050806	mRNA	1	SYF	0.401593	1.35904	-0.261299	-0.0578388	-1.0399	SYF	FALSE
ENSGALG00000008933	ENSGALG00000008933	mRNA	1	SYF	0.401202	1.46453	-0.367897	-0.304887	-0.791743	SYF	FALSE
ENSGALG00000002394	RGP1	mRNA	1	SYF	0.401163	1.29335	-0.0285913	-0.119232	-1.14552	SYF	FALSE
ENSGALG00000008427	GNAT3	mRNA	1	SYF	0.400951	1.27651	0.268588	-0.543726	-1.00137	SYF	FALSE
ENSGALG00000058196	ENSGALG00000058196	mRNA	1	SYF	0.400788	1.27176	0.236496	-0.446485	-1.06177	SYF	FALSE
ENSGALG00000049131	ENSGALG00000049131	mRNA	1	SYF	0.400643	1.45485	-0.14063	-0.662141	-0.652078	SYF	FALSE
ENSGALG00000061363	ENSGALG00000061363	mRNA	1	SYF	0.400361	1.36457	0.131543	-0.775292	-0.720817	SYF	FALSE
ENSGALG00000020534	ENSGALG00000020534	mRNA	1	SYF	0.400198	1.4755	-0.326128	-0.407355	-0.74202	SYF	FALSE
ENSGALG00000063125	ENSGALG00000063125	mRNA	1	SYF	0.400094	1.30012	0.262853	-0.683579	-0.87939	SYF	FALSE
ENSGALG00000012791	ENSGALG00000012791	mRNA	1	SYF	0.399823	1.27117	0.188552	-0.353568	-1.10615	SYF	FALSE
ENSGALG00000004965	ENSGALG00000004965	mRNA	1	SYF	0.39974	1.46058	-0.164952	-0.638978	-0.656654	SYF	FALSE
ENSGALG00000006904	ENSGALG00000006904	mRNA	1	SYF	0.399664	1.42967	-0.0511818	-0.729819	-0.648673	SYF	FALSE
ENSGALG00000067211	ENSGALG00000067211	mRNA	1	SYF	0.399523	1.2821	0.0396416	-0.17038	-1.15136	SYF	FALSE
ENSGALG00000044574	ENSGALG00000044574	mRNA	1	SYF	0.399499	1.28591	0.0116174	-0.146517	-1.15101	SYF	FALSE
ENSGALG00000047534	ENSGALG00000047534	mRNA	1	SYF	0.39946	1.43979	-0.0848819	-0.708478	-0.646426	SYF	FALSE
ENSGALG00000059929	ENSGALG00000059929	mRNA	1	SYF	0.39935	1.28971	-0.0131453	-0.127574	-1.149	SYF	FALSE
ENSGALG00000017004	ENSGALG00000017004	mRNA	1	SYF	0.399254	1.43184	-0.058267	-0.726028	-0.647547	SYF	FALSE
ENSGALG00000003103	MST1R	mRNA	1	SYF	0.399104	1.43077	-0.0547851	-0.728248	-0.647733	SYF	FALSE
ENSGALG00000046843	ENSGALG00000046843	mRNA	1	SYF	0.399023	1.27067	0.194546	-0.362404	-1.10282	SYF	FALSE
ENSGALG00000014851	ENSGALG00000014851	mRNA	1	SYF	0.398894	1.27656	0.0880402	-0.217777	-1.14683	SYF	FALSE
ENSGALG00000000086	ENSGALG00000000086	mRNA	1	SYF	0.398868	1.30743	-0.102473	-0.0761034	-1.12886	SYF	FALSE
ENSGALG00000053071	ENSGALG00000053071	mRNA	1	SYF	0.398859	1.47083	-0.21853	-0.577338	-0.674965	SYF	FALSE
ENSGALG00000023193	SOCS1L	mRNA	1	SYF	0.398727	1.47703	-0.306515	-0.444973	-0.725546	SYF	FALSE
ENSGALG00000052976	ENSGALG00000052976	mRNA	1	SYF	0.398613	1.3084	-0.107159	-0.0737938	-1.12745	SYF	FALSE
ENSGALG00000055422	ENSGALG00000055422	mRNA	1	SYF	0.398548	1.31217	0.244511	-0.719972	-0.836705	SYF	FALSE
ENSGALG00000012462	ENSGALG00000012462	mRNA	1	SYF	0.3982	1.47602	-0.2629	-0.515963	-0.697158	SYF	FALSE
ENSGALG00000056654	ENSGALG00000056654	mRNA	1	SYF	0.398083	1.47146	-0.222487	-0.572785	-0.676186	SYF	FALSE
ENSGALG00000041700	ENSGALG00000041700	mRNA	1	SYF	0.398007	1.28735	-0.00291123	-0.13338	-1.15106	SYF	FALSE
ENSGALG00000029077	CBL	mRNA	1	SYF	0.39763	1.46463	-0.183786	-0.620276	-0.660566	SYF	FALSE
ENSGALG00000033338	ENSGALG00000033338	mRNA	1	SYF	0.397271	1.27041	0.175714	-0.329644	-1.11648	SYF	FALSE
ENSGALG00000055598	DIO3	mRNA	1	SYF	0.397175	1.27437	0.104511	-0.234242	-1.14464	SYF	FALSE
ENSGALG00000058236	ENSGALG00000058236	mRNA	1	SYF	0.396999	1.27918	0.279824	-0.592211	-0.966792	SYF	FALSE
ENSGALG00000056200	ENSGALG00000056200	mRNA	1	SYF	0.39694	1.47071	-0.217354	-0.580315	-0.673046	SYF	FALSE
ENSGALG00000005696	ENSGALG00000005696	mRNA	1	SYF	0.396898	1.40314	-0.35373	-0.103132	-0.946277	SYF	FALSE
ENSGALG00000061900	ENSGALG00000061900	mRNA	1	SYF	0.396889	1.47717	-0.308576	-0.443013	-0.725586	SYF	FALSE
ENSGALG00000061158	ENSGALG00000061158	mRNA	1	SYF	0.396833	1.39351	0.0556186	-0.774898	-0.674227	SYF	FALSE
ENSGALG00000050803	ENSGALG00000050803	mRNA	1	SYF	0.396689	1.46618	-0.36916	-0.31154	-0.78548	SYF	FALSE
ENSGALG00000050178	ENSGALG00000050178	mRNA	1	SYF	0.396525	1.31667	-0.144366	-0.0577574	-1.11454	SYF	FALSE
ENSGALG00000062272	ENSGALG00000062272	mRNA	1	SYF	0.396351	1.30129	0.262826	-0.697401	-0.866716	SYF	FALSE
ENSGALG00000002958	ENSGALG00000002958	mRNA	1	SYF	0.396204	1.37769	0.0978399	-0.781429	-0.694098	SYF	FALSE
ENSGALG00000052268	ENSGALG00000052268	mRNA	1	SYF	0.39613	1.45552	-0.143422	-0.663318	-0.648777	SYF	FALSE
ENSGALG00000016357	ENSGALG00000016357	mRNA	1	SYF	0.395932	1.47665	-0.320376	-0.42264	-0.733639	SYF	FALSE
ENSGALG00000005128	ENSGALG00000005128	mRNA	1	SYF	0.395554	1.47451	-0.245085	-0.543923	-0.685499	SYF	FALSE
ENSGALG00000039336	ENSGALG00000039336	mRNA	1	SYF	0.395296	1.47513	-0.336082	-0.393023	-0.746029	SYF	FALSE
ENSGALG00000064776	ENSGALG00000064776	mRNA	1	SYF	0.395159	1.39926	-0.350577	-0.0946261	-0.954054	SYF	FALSE
ENSGALG00000024039	ENSGALG00000024039	mRNA	1	SYF	0.39515	1.35473	0.154909	-0.779178	-0.730465	SYF	FALSE
ENSGALG00000012229	RPS29	mRNA	1	SYF	0.395109	1.40793	-0.36267	-0.110357	-0.934899	SYF	FALSE
ENSGALG00000011908	ENSGALG00000011908	mRNA	1	SYF	0.395107	1.4653	-0.372635	-0.30436	-0.7883	SYF	FALSE
ENSGALG00000063333	ENSGALG00000063333	mRNA	1	SYF	0.395079	1.44917	-0.118829	-0.686214	-0.644127	SYF	FALSE
ENSGALG00000003986	ENSGALG00000003986	mRNA	1	SYF	0.394857	1.2699	0.161013	-0.304557	-1.12635	SYF	FALSE
ENSGALG00000051012	ENSGALG00000051012	mRNA	1	SYF	0.394755	1.30035	-0.0820144	-0.0799364	-1.1384	SYF	FALSE
ENSGALG00000064337	ENSGALG00000064337	mRNA	1	SYF	0.39466	1.45604	-0.385341	-0.254038	-0.816659	SYF	FALSE
ENSGALG00000006995	ENSGALG00000006995	mRNA	1	SYF	0.394656	1.2779	0.28268	-0.594072	-0.966509	SYF	FALSE
ENSGALG00000040959	ENSGALG00000040959	mRNA	1	SYF	0.394548	1.4606	-0.38078	-0.276612	-0.803207	SYF	FALSE
ENSGALG00000061615	ENSGALG00000061615	mRNA	1	SYF	0.39439	1.33638	0.196811	-0.766598	-0.766598	SYF	FALSE
ENSGALG00000026279	ENSGALG00000026279	mRNA	1	SYF	0.394368	1.3985	-0.350592	-0.0925426	-0.955365	SYF	FALSE
ENSGALG00000003199	ENSGALG00000003199	mRNA	1	SYF	0.394351	1.2683	0.230241	-0.420931	-1.07761	SYF	FALSE
ENSGALG00000056434	ENSGALG00000056434	mRNA	1	SYF	0.394007	1.30869	-0.119704	-0.0624321	-1.12655	SYF	FALSE
ENSGALG00000062579	ENSGALG00000062579	mRNA	1	SYF	0.39394	1.47633	-0.327702	-0.410909	-0.737716	SYF	FALSE
ENSGALG00000059440	ENSGALG00000059440	mRNA	1	SYF	0.393779	1.38483	-0.328859	-0.0716106	-0.984361	SYF	FALSE
ENSGALG00000006430	ENSGALG00000006430	mRNA	1	SYF	0.393674	1.41323	-0.00126262	-0.760515	-0.651454	SYF	FALSE
ENSGALG00000000417	ENSGALG00000000417	mRNA	1	SYF	0.393652	1.45996	-0.162088	-0.646935	-0.650937	SYF	FALSE
ENSGALG00000001486	ZAP70	mRNA	1	SYF	0.393514	1.26843	0.248946	-0.460456	-1.05692	SYF	FALSE
ENSGALG00000009670	ENSGALG00000009670	mRNA	1	SYF	0.393477	1.32663	0.21755	-0.75643	-0.787747	SYF	FALSE
ENSGALG00000058804	ENSGALG00000058804	mRNA	1	SYF	0.393415	1.45267	-0.132256	-0.675966	-0.644452	SYF	FALSE
ENSGALG00000007528	ENSGALG00000007528	mRNA	1	SYF	0.393413	1.28733	0.281301	-0.655188	-0.913443	SYF	FALSE
ENSGALG00000001651	ENSGALG00000001651	mRNA	1	SYF	0.393338	1.47377	-0.347036	-0.372576	-0.754158	SYF	FALSE
ENSGALG00000028801	ENSGALG00000028801	mRNA	1	SYF	0.393278	1.46372	-0.179112	-0.629001	-0.655602	SYF	FALSE
ENSGALG00000036040	ENSGALG00000036040	mRNA	1	SYF	0.393105	1.33254	0.205134	-0.76467	-0.773004	SYF	FALSE
ENSGALG00000066723	ENSGALG00000066723	mRNA	1	SYF	0.393087	1.45941	-0.159711	-0.64985	-0.64985	SYF	FALSE
ENSGALG00000015970	ENSGALG00000015970	mRNA	1	SYF	0.3928	1.42429	-0.382936	-0.144821	-0.896536	SYF	FALSE
ENSGALG00000063262	ENSGALG00000063262	mRNA	1	SYF	0.392709	1.47027	-0.362333	-0.338039	-0.7699	SYF	FALSE
ENSGALG00000012277	ENSGALG00000012277	mRNA	1	SYF	0.392637	1.28248	0.010462	-0.13692	-1.15602	SYF	FALSE
ENSGALG00000060912	ENSGALG00000060912	mRNA	1	SYF	0.392588	1.46716	-0.37118	-0.314455	-0.781526	SYF	FALSE
ENSGALG00000008120	ENSGALG00000008120	mRNA	1	SYF	0.392527	1.26744	0.209568	-0.378729	-1.09828	SYF	FALSE
ENSGALG00000007310	ENSGALG00000007310	mRNA	1	SYF	0.39251	1.27703	0.285492	-0.598314	-0.964211	SYF	FALSE
ENSGALG00000065111	ENSGALG00000065111	mRNA	1	SYF	0.392452	1.47048	-0.361916	-0.339514	-0.769049	SYF	FALSE
ENSGALG00000052425	ENSGALG00000052425	mRNA	1	SYF	0.392401	1.40865	-0.367346	-0.109184	-0.932119	SYF	FALSE
ENSGALG00000057112	ENSGALG00000057112	mRNA	1	SYF	0.392396	1.42944	-0.387141	-0.158085	-0.884213	SYF	FALSE
ENSGALG00000013605	CARMIL1	mRNA	1	SYF	0.392331	1.47765	-0.309954	-0.44471	-0.722987	SYF	FALSE
ENSGALG00000023937	ENSGALG00000023937	mRNA	1	SYF	0.392272	1.27187	0.278633	-0.548659	-1.00184	SYF	FALSE
ENSGALG00000010486	ENSGALG00000010486	mRNA	1	SYF	0.392052	1.47779	-0.29012	-0.478285	-0.709381	SYF	FALSE
ENSGALG00000007702	ENSGALG00000007702	mRNA	1	SYF	0.391886	1.41346	-0.00225901	-0.761997	-0.649209	SYF	FALSE
ENSGALG00000054523	ENSGALG00000054523	mRNA	1	SYF	0.391811	1.28172	0.286332	-0.63271	-0.935347	SYF	FALSE
ENSGALG00000059220	ENSGALG00000059220	mRNA	1	SYF	0.391706	1.26697	0.228461	-0.412736	-1.0827	SYF	FALSE
ENSGALG00000054361	ENSGALG00000054361	mRNA	1	SYF	0.391691	1.47672	-0.266715	-0.515227	-0.694775	SYF	FALSE
ENSGALG00000065938	ENSGALG00000065938	mRNA	1	SYF	0.39144	1.3507	0.164151	-0.782794	-0.732054	SYF	FALSE
ENSGALG00000002504	ENSGALG00000002504	mRNA	1	SYF	0.391232	1.4167	-0.01205	-0.758411	-0.646239	SYF	FALSE
ENSGALG00000061280	ENSGALG00000061280	mRNA	1	SYF	0.391169	1.46552	-0.187724	-0.620962	-0.656831	SYF	FALSE
ENSGALG00000063080	ENSGALG00000063080	mRNA	1	SYF	0.391155	1.42889	-0.388342	-0.155521	-0.885028	SYF	FALSE
ENSGALG00000006750	ENSGALG00000006750	mRNA	1	SYF	0.390998	1.3468	0.173212	-0.781149	-0.738867	SYF	FALSE
ENSGALG00000043823	ENSGALG00000043823	mRNA	1	SYF	0.390837	1.40217	-0.361051	-0.0953481	-0.945768	SYF	FALSE
ENSGALG00000010088	ENSGALG00000010088	mRNA	1	SYF	0.390697	1.29063	0.279774	-0.678144	-0.892259	SYF	FALSE
ENSGALG00000059854	ENSGALG00000059854	mRNA	1	SYF	0.390667	1.38774	-0.338873	-0.0720501	-0.976813	SYF	FALSE
ENSGALG00000012166	ENSGALG00000012166	mRNA	1	SYF	0.390253	1.47624	-0.334206	-0.402338	-0.739695	SYF	FALSE
ENSGALG00000016391	ENSGALG00000016391	mRNA	1	SYF	0.390217	1.44399	-0.394596	-0.201754	-0.847637	SYF	FALSE
ENSGALG00000015226	ENSGALG00000015226	mRNA	1	SYF	0.390131	1.2895	0.281409	-0.675598	-0.895307	SYF	FALSE
ENSGALG00000010446	ENSGALG00000010446	mRNA	1	SYF	0.389969	1.2777	0.289213	-0.615783	-0.95113	SYF	FALSE
ENSGALG00000031426	ENSGALG00000031426	mRNA	1	SYF	0.389853	1.26781	0.156848	-0.292073	-1.13258	SYF	FALSE
ENSGALG00000004237	PRKAR1A	mRNA	1	SYF	0.389771	1.30003	0.267205	-0.711506	-0.855732	SYF	FALSE
ENSGALG00000011221	ENSGALG00000011221	mRNA	1	SYF	0.389497	1.45558	-0.1439	-0.668564	-0.643117	SYF	FALSE
ENSGALG00000056262	ENSGALG00000056262	mRNA	1	SYF	0.389473	1.29548	0.274106	-0.698812	-0.870777	SYF	FALSE
ENSGALG00000041833	ENSGALG00000041833	mRNA	1	SYF	0.389391	1.4781	-0.303459	-0.458426	-0.716218	SYF	FALSE
ENSGALG00000064226	ENSGALG00000064226	mRNA	1	SYF	0.38929	1.47716	-0.270839	-0.510824	-0.695494	SYF	FALSE
ENSGALG00000006027	TM6SF1	mRNA	1	SYF	0.388865	1.27562	0.0484328	-0.165103	-1.15895	SYF	FALSE
ENSGALG00000068431	ENSGALG00000068431	mRNA	1	SYF	0.388692	1.41729	-0.01426	-0.760077	-0.642948	SYF	FALSE
ENSGALG00000015917	ENSGALG00000015917	mRNA	1	SYF	0.388525	1.45532	-0.392486	-0.245757	-0.817074	SYF	FALSE
ENSGALG00000045738	ENSGALG00000045738	mRNA	1	SYF	0.388463	1.41157	-0.376343	-0.111431	-0.9238	SYF	FALSE
ENSGALG00000038102	ENSGALG00000038102	mRNA	1	SYF	0.388079	1.40752	-0.372075	-0.102759	-0.932683	SYF	FALSE
ENSGALG00000049517	CHMP2A	mRNA	1	SYF	0.388066	1.27342	0.0652788	-0.18044	-1.15826	SYF	FALSE
ENSGALG00000055117	ENSGALG00000055117	mRNA	1	SYF	0.388033	1.47584	-0.340616	-0.392254	-0.742972	SYF	FALSE
ENSGALG00000051577	ENSGALG00000051577	mRNA	1	SYF	0.387518	1.41093	0.0044138	-0.769468	-0.64588	SYF	FALSE
ENSGALG00000065548	ENSGALG00000065548	mRNA	1	SYF	0.387396	1.46326	-0.17678	-0.636433	-0.650049	SYF	FALSE
ENSGALG00000007097	ENSGALG00000007097	mRNA	1	SYF	0.387331	1.27594	0.0386726	-0.154129	-1.16048	SYF	FALSE
ENSGALG00000062672	ENSGALG00000062672	mRNA	1	SYF	0.387293	1.43754	-0.0786681	-0.724253	-0.63462	SYF	FALSE
ENSGALG00000055945	ENSGALG00000055945	mRNA	1	SYF	0.387092	1.46118	-0.167387	-0.646895	-0.646895	SYF	FALSE
ENSGALG00000008003	ENSGALG00000008003	mRNA	1	SYF	0.386742	1.43431	-0.396704	-0.16733	-0.870276	SYF	FALSE
ENSGALG00000054208	ENSGALG00000054208	mRNA	1	SYF	0.386699	1.43505	-0.397048	-0.169524	-0.868477	SYF	FALSE
ENSGALG00000041823	ENSGALG00000041823	mRNA	1	SYF	0.386671	1.26482	0.252235	-0.453653	-1.0634	SYF	FALSE
ENSGALG00000008604	ENSGALG00000008604	mRNA	1	SYF	0.386323	1.39781	0.0417917	-0.783677	-0.655923	SYF	FALSE
ENSGALG00000068443	FAM46D	mRNA	1	SYF	0.386203	1.27695	0.0255098	-0.141057	-1.1614	SYF	FALSE
ENSGALG00000004319	ENSGALG00000004319	mRNA	1	SYF	0.386052	1.46846	-0.202523	-0.607481	-0.658459	SYF	FALSE
ENSGALG00000058733	ENSGALG00000058733	mRNA	1	SYF	0.385764	1.3836	-0.339591	-0.0608331	-0.983174	SYF	FALSE
ENSGALG00000011494	ENSGALG00000011494	mRNA	1	SYF	0.385367	1.26481	0.181391	-0.322099	-1.1241	SYF	FALSE
ENSGALG00000060066	ENSGALG00000060066	mRNA	1	SYF	0.385363	1.38346	0.0807937	-0.793331	-0.670922	SYF	FALSE
ENSGALG00000065972	ENSGALG00000065972	mRNA	1	SYF	0.384742	1.41693	-0.38717	-0.119783	-0.909978	SYF	FALSE
ENSGALG00000038948	ENSGALG00000038948	mRNA	1	SYF	0.384736	1.36885	0.118713	-0.797266	-0.6903	SYF	FALSE
ENSGALG00000061823	ENSGALG00000061823	mRNA	1	SYF	0.384701	1.32391	-0.196456	-0.0284179	-1.09903	SYF	FALSE
ENSGALG00000058626	ENSGALG00000058626	mRNA	1	SYF	0.384663	1.28648	0.288172	-0.682093	-0.892562	SYF	FALSE
ENSGALG00000005924	ENSGALG00000005924	mRNA	1	SYF	0.384604	1.33046	-0.216981	-0.0262221	-1.08725	SYF	FALSE
ENSGALG00000062189	ENSGALG00000062189	mRNA	1	SYF	0.384544	1.31167	-0.154917	-0.0368657	-1.11989	SYF	FALSE
ENSGALG00000065516	ENSGALG00000065516	mRNA	1	SYF	0.384473	1.33342	-0.226023	-0.0256139	-1.08178	SYF	FALSE
ENSGALG00000038598	ENSGALG00000038598	mRNA	1	SYF	0.3844	1.29406	0.27828	-0.709273	-0.86307	SYF	FALSE
ENSGALG00000062474	ENSGALG00000062474	mRNA	1	SYF	0.38436	1.27071	0.0736134	-0.184179	-1.16015	SYF	FALSE
ENSGALG00000052487	ENSGALG00000052487	mRNA	1	SYF	0.38409	1.46883	-0.375938	-0.318424	-0.774471	SYF	FALSE
ENSGALG00000032223	ENSGALG00000032223	mRNA	1	SYF	0.384049	1.35215	-0.276794	-0.0293058	-1.04605	SYF	FALSE
ENSGALG00000049081	ENSGALG00000049081	mRNA	1	SYF	0.38247	1.35974	0.141149	-0.799753	-0.701133	SYF	FALSE
ENSGALG00000059527	ENSGALG00000059527	mRNA	1	SYF	0.382254	1.26245	0.252486	-0.445239	-1.06969	SYF	FALSE
ENSGALG00000067846	ENSGALG00000067846	mRNA	1	SYF	0.382206	1.27133	0.0554544	-0.163164	-1.16362	SYF	FALSE
ENSGALG00000066704	ENSGALG00000066704	mRNA	1	SYF	0.381963	1.45249	-0.401703	-0.228048	-0.822739	SYF	FALSE
ENSGALG00000049063	ENSGALG00000049063	mRNA	1	SYF	0.381932	1.38763	-0.352807	-0.0621201	-0.972703	SYF	FALSE
ENSGALG00000002316	ENSGALG00000002316	mRNA	1	SYF	0.381701	1.47534	-0.352298	-0.376268	-0.746776	SYF	FALSE
ENSGALG00000011306	ENSGALG00000011306	mRNA	1	SYF	0.381464	1.38548	0.0745522	-0.797228	-0.662805	SYF	FALSE
ENSGALG00000045611	ENSGALG00000045611	mRNA	1	SYF	0.381438	1.28811	-0.0620471	-0.0720505	-1.15401	SYF	FALSE
ENSGALG00000062150	ENSGALG00000062150	mRNA	1	SYF	0.380787	1.26171	0.2552	-0.448269	-1.06865	SYF	FALSE
ENSGALG00000063320	ENSGALG00000063320	mRNA	1	SYF	0.380702	1.26206	0.267192	-0.476102	-1.05315	SYF	FALSE
ENSGALG00000012374	ENSGALG00000012374	mRNA	1	SYF	0.38062	1.26796	0.298573	-0.588205	-0.978333	SYF	FALSE
ENSGALG00000048565	ENSGALG00000048565	mRNA	1	SYF	0.380489	1.26364	0.151823	-0.272777	-1.14269	SYF	FALSE
ENSGALG00000056723	ENSGALG00000056723	mRNA	1	SYF	0.380391	1.42032	-0.396277	-0.123866	-0.900176	SYF	FALSE
ENSGALG00000067310	ENSGALG00000067310	mRNA	1	SYF	0.380267	1.42166	-0.0291894	-0.761659	-0.630808	SYF	FALSE
ENSGALG00000002647	ENSGALG00000002647	mRNA	1	SYF	0.380238	1.2616	0.213725	-0.367251	-1.10807	SYF	FALSE
ENSGALG00000017611	ENSGALG00000017611	mRNA	1	SYF	0.380114	1.26192	0.196681	-0.338719	-1.11988	SYF	FALSE
ENSGALG00000058205	ENSGALG00000058205	mRNA	1	SYF	0.379831	1.26966	0.0592945	-0.16378	-1.16517	SYF	FALSE
ENSGALG00000057462	ENSGALG00000057462	mRNA	1	SYF	0.379825	1.28288	0.295243	-0.684656	-0.89347	SYF	FALSE
ENSGALG00000029226	ENSGALG00000029226	mRNA	1	SYF	0.379751	1.46744	-0.384227	-0.304652	-0.778566	SYF	FALSE
ENSGALG00000063019	ENSGALG00000063019	mRNA	1	SYF	0.379454	1.30861	-0.156797	-0.0283579	-1.12346	SYF	FALSE
ENSGALG00000007169	ENSGALG00000007169	mRNA	1	SYF	0.379389	1.46735	-0.384853	-0.303676	-0.778819	SYF	FALSE
ENSGALG00000042016	ENSGALG00000042016	mRNA	1	SYF	0.379385	1.2645	0.123871	-0.23489	-1.15348	SYF	FALSE
ENSGALG00000063367	ENSGALG00000063367	mRNA	1	SYF	0.379357	1.26851	0.301647	-0.601766	-0.968388	SYF	FALSE
ENSGALG00000065695	ENSGALG00000065695	mRNA	1	SYF	0.379234	1.46661	-0.192454	-0.625275	-0.648881	SYF	FALSE
ENSGALG00000066685	ENSGALG00000066685	mRNA	1	SYF	0.37877	1.32052	0.230636	-0.777759	-0.773392	SYF	FALSE
ENSGALG00000013900	MAP7	mRNA	1	SYF	0.378734	1.28453	0.293955	-0.695036	-0.883452	SYF	FALSE
ENSGALG00000063969	ENSGALG00000063969	mRNA	1	SYF	0.37862	1.36581	0.125229	-0.805886	-0.685152	SYF	FALSE
ENSGALG00000047215	ENSGALG00000047215	mRNA	1	SYF	0.37838	1.28097	0.298256	-0.681997	-0.897233	SYF	FALSE
ENSGALG00000068494	ENSGALG00000068494	mRNA	1	SYF	0.378215	1.34397	0.178406	-0.800584	-0.721792	SYF	FALSE
ENSGALG00000033376	ENSGALG00000033376	mRNA	1	SYF	0.37817	1.26466	0.110995	-0.217662	-1.15799	SYF	FALSE
ENSGALG00000003355	ENSGALG00000003355	mRNA	1	SYF	0.377756	1.31373	-0.179506	-0.0199934	-1.11423	SYF	FALSE
ENSGALG00000067452	ENSGALG00000067452	mRNA	1	SYF	0.377638	1.42038	-0.0258844	-0.766257	-0.628242	SYF	FALSE
ENSGALG00000001845	ENSGALG00000001845	mRNA	1	SYF	0.377548	1.25995	0.249726	-0.430326	-1.07935	SYF	FALSE
ENSGALG00000064647	ENSGALG00000064647	mRNA	1	SYF	0.377488	1.44513	-0.106077	-0.713141	-0.625915	SYF	FALSE
ENSGALG00000064526	ENSGALG00000064526	mRNA	1	SYF	0.377328	1.46805	-0.385397	-0.306553	-0.776098	SYF	FALSE
ENSGALG00000051811	ENSGALG00000051811	mRNA	1	SYF	0.377167	1.47264	-0.370972	-0.342414	-0.759253	SYF	FALSE
ENSGALG00000009790	RAB33B	mRNA	1	SYF	0.377143	1.32921	-0.230216	-0.0126966	-1.0863	SYF	FALSE
ENSGALG00000063585	ENSGALG00000063585	mRNA	1	SYF	0.377002	1.31741	0.23709	-0.777248	-0.777248	SYF	FALSE
ENSGALG00000002219	WBP2	mRNA	1	SYF	0.376811	1.32847	-0.22881	-0.0121517	-1.08751	SYF	FALSE
ENSGALG00000061659	ENSGALG00000061659	mRNA	1	SYF	0.376475	1.28229	0.297969	-0.694428	-0.885835	SYF	FALSE
ENSGALG00000002204	ENSGALG00000002204	mRNA	1	SYF	0.376448	1.43825	-0.410846	-0.171032	-0.856376	SYF	FALSE
ENSGALG00000058267	ENSGALG00000058267	mRNA	1	SYF	0.376365	1.32868	0.212967	-0.792089	-0.749561	SYF	FALSE
ENSGALG00000061444	ENSGALG00000061444	mRNA	1	SYF	0.376319	1.45199	-0.131008	-0.692649	-0.628332	SYF	FALSE
ENSGALG00000033092	ENSGALG00000033092	mRNA	1	SYF	0.376172	1.26004	0.197372	-0.334175	-1.12324	SYF	FALSE
ENSGALG00000057990	ENSGALG00000057990	mRNA	1	SYF	0.376136	1.26246	0.131721	-0.240481	-1.1537	SYF	FALSE
ENSGALG00000053846	ENSGALG00000053846	mRNA	1	SYF	0.375923	1.26014	0.189295	-0.321127	-1.12831	SYF	FALSE
ENSGALG00000059785	ENSGALG00000059785	mRNA	1	SYF	0.375776	1.31841	-0.200198	-0.012971	-1.10524	SYF	FALSE
ENSGALG00000013726	PAICS	mRNA	1	SYF	0.375445	1.47292	-0.37181	-0.343152	-0.757961	SYF	FALSE
ENSGALG00000010476	ENSGALG00000010476	mRNA	1	SYF	0.375154	1.2613	0.145934	-0.257719	-1.14952	SYF	FALSE
ENSGALG00000035492	ENSGALG00000035492	mRNA	1	SYF	0.375063	1.457	-0.150427	-0.675123	-0.631451	SYF	FALSE
ENSGALG00000067696	ENSGALG00000067696	mRNA	1	SYF	0.374838	1.46852	-0.386929	-0.307562	-0.774033	SYF	FALSE
ENSGALG00000065316	ENSGALG00000065316	mRNA	1	SYF	0.374687	1.32868	-0.23441	-0.00817066	-1.0861	SYF	FALSE
ENSGALG00000001409	ENSGALG00000001409	mRNA	1	SYF	0.374539	1.4094	0.00599089	-0.784801	-0.63059	SYF	FALSE
ENSGALG00000046796	ENSGALG00000046796	mRNA	1	SYF	0.374493	1.3175	0.236856	-0.782821	-0.771539	SYF	FALSE
ENSGALG00000049515	ENSGALG00000049515	mRNA	1	SYF	0.374458	1.45959	-0.403899	-0.254683	-0.801005	SYF	FALSE
ENSGALG00000028290	C21orf91	mRNA	1	SYF	0.374423	1.26905	0.035775	-0.134269	-1.17056	SYF	FALSE
ENSGALG00000016894	DNAJC3	mRNA	1	SYF	0.37426	1.27446	-0.00762583	-0.0980311	-1.1688	SYF	FALSE
ENSGALG00000054776	ENSGALG00000054776	mRNA	1	SYF	0.37423	1.41488	-0.0101809	-0.777902	-0.626798	SYF	FALSE
ENSGALG00000002142	ENSGALG00000002142	mRNA	1	SYF	0.374137	1.4409	-0.0920642	-0.727558	-0.621279	SYF	FALSE
ENSGALG00000043671	ENSGALG00000043671	mRNA	1	SYF	0.374065	1.27623	0.30606	-0.677699	-0.904592	SYF	FALSE
ENSGALG00000028821	ENSGALG00000028821	mRNA	1	SYF	0.373521	1.38199	-0.357871	-0.0442918	-0.979829	SYF	FALSE
ENSGALG00000001364	CSNK1A1	mRNA	1	SYF	0.373377	1.25925	0.17842	-0.30109	-1.13658	SYF	FALSE
ENSGALG00000060984	ENSGALG00000060984	mRNA	1	SYF	0.372962	1.33376	-0.252835	-0.00523405	-1.0757	SYF	FALSE
ENSGALG00000013878	ENSGALG00000013878	mRNA	1	SYF	0.372839	1.39862	0.0363079	-0.798198	-0.636729	SYF	FALSE
ENSGALG00000056804	ENSGALG00000056804	mRNA	1	SYF	0.37283	1.2652	0.310909	-0.614077	-0.962034	SYF	FALSE
ENSGALG00000009848	ENSGALG00000009848	mRNA	1	SYF	0.372694	1.39377	0.0497684	-0.802499	-0.641037	SYF	FALSE
ENSGALG00000058308	ENSGALG00000058308	mRNA	1	SYF	0.372656	1.47298	-0.374816	-0.340671	-0.75749	SYF	FALSE
ENSGALG00000063961	ENSGALG00000063961	mRNA	1	SYF	0.372571	1.37518	0.0996597	-0.812761	-0.662083	SYF	FALSE
ENSGALG00000052526	ENSGALG00000052526	mRNA	1	SYF	0.372488	1.46679	-0.193082	-0.630296	-0.64341	SYF	FALSE
ENSGALG00000040971	ENSGALG00000040971	mRNA	1	SYF	0.372231	1.3942	0.0484473	-0.802703	-0.639944	SYF	FALSE
ENSGALG00000004355	ENSGALG00000004355	mRNA	1	SYF	0.37222	1.32539	-0.230656	-0.00379902	-1.09093	SYF	FALSE
ENSGALG00000042809	ENSGALG00000042809	mRNA	1	SYF	0.372131	1.27766	-0.0372603	-0.0739046	-1.1665	SYF	FALSE
ENSGALG00000014767	ENSGALG00000014767	mRNA	1	SYF	0.372035	1.47004	-0.385806	-0.315887	-0.768345	SYF	FALSE
ENSGALG00000000201	PLEKHM1	mRNA	1	SYF	0.371825	1.26059	0.305682	-0.570009	-0.996268	SYF	FALSE
ENSGALG00000009520	ENSGALG00000009520	mRNA	1	SYF	0.371203	1.25763	0.198628	-0.329038	-1.12723	SYF	FALSE
ENSGALG00000063896	ENSGALG00000063896	mRNA	1	SYF	0.370789	1.44841	-0.416969	-0.20241	-0.829027	SYF	FALSE
ENSGALG00000058192	ENSGALG00000058192	mRNA	1	SYF	0.370779	1.25787	0.182386	-0.303397	-1.13686	SYF	FALSE
ENSGALG00000005907	ENSGALG00000005907	mRNA	1	SYF	0.3706	1.46709	-0.395225	-0.294091	-0.777779	SYF	FALSE
ENSGALG00000064685	ENSGALG00000064685	mRNA	1	SYF	0.370488	1.26431	0.0603195	-0.152142	-1.17249	SYF	FALSE
ENSGALG00000010275	ENSGALG00000010275	mRNA	1	SYF	0.370391	1.45484	-0.413554	-0.228841	-0.81244	SYF	FALSE
ENSGALG00000036219	ENSGALG00000036219	mRNA	1	SYF	0.370339	1.34991	0.162748	-0.816245	-0.696415	SYF	FALSE
ENSGALG00000031940	ORMDL2	mRNA	1	SYF	0.370324	1.39888	-0.38864	-0.0682044	-0.942038	SYF	FALSE
ENSGALG00000011330	ENSGALG00000011330	mRNA	1	SYF	0.370065	1.38082	0.0841163	-0.813877	-0.651055	SYF	FALSE
ENSGALG00000001350	ENSGALG00000001350	mRNA	1	SYF	0.369834	1.47244	-0.380211	-0.332947	-0.759282	SYF	FALSE
ENSGALG00000066742	ENSGALG00000066742	mRNA	1	SYF	0.369254	1.45286	-0.416441	-0.219298	-0.81712	SYF	FALSE
ENSGALG00000006143	ENSGALG00000006143	mRNA	1	SYF	0.369154	1.25566	0.275585	-0.469816	-1.06143	SYF	FALSE
ENSGALG00000004002	ENSGALG00000004002	mRNA	1	SYF	0.369045	1.25604	0.22249	-0.365222	-1.11331	SYF	FALSE
ENSGALG00000008896	ENSGALG00000008896	mRNA	1	SYF	0.368951	1.25601	0.222156	-0.364504	-1.11366	SYF	FALSE
ENSGALG00000067834	ENSGALG00000067834	mRNA	1	SYF	0.368716	1.33871	-0.275791	0.00093006	-1.06385	SYF	FALSE
ENSGALG00000060809	ENSGALG00000060809	mRNA	1	SYF	0.368668	1.412	-0.40615	-0.093392	-0.912457	SYF	FALSE
ENSGALG00000063103	ENSGALG00000063103	mRNA	1	SYF	0.368457	1.44847	-0.419849	-0.200769	-0.827855	SYF	FALSE
ENSGALG00000037597	ENSGALG00000037597	mRNA	1	SYF	0.368433	1.3917	-0.382049	-0.0534215	-0.956225	SYF	FALSE
ENSGALG00000043628	ENSGALG00000043628	mRNA	1	SYF	0.367461	1.33109	-0.258508	0.00506594	-1.07765	SYF	FALSE
ENSGALG00000003703	ENSGALG00000003703	mRNA	1	SYF	0.367297	1.40376	-0.399634	-0.0745084	-0.92962	SYF	FALSE
ENSGALG00000066535	ENSGALG00000066535	mRNA	1	SYF	0.367207	1.2594	0.101725	-0.192084	-1.16904	SYF	FALSE
ENSGALG00000066799	ENSGALG00000066799	mRNA	1	SYF	0.367163	1.40427	0.0187076	-0.798835	-0.624139	SYF	FALSE
ENSGALG00000034948	ENSGALG00000034948	mRNA	1	SYF	0.367104	1.25483	0.235787	-0.385565	-1.10505	SYF	FALSE
ENSGALG00000057487	ENSGALG00000057487	mRNA	1	SYF	0.367101	1.29724	0.277213	-0.766294	-0.808158	SYF	FALSE
ENSGALG00000050108	ENSGALG00000050108	mRNA	1	SYF	0.367013	1.3792	0.0874993	-0.818638	-0.648062	SYF	FALSE
ENSGALG00000062157	ENSGALG00000062157	mRNA	1	SYF	0.367006	1.42921	-0.420854	-0.135506	-0.872852	SYF	FALSE
ENSGALG00000058148	ENSGALG00000058148	mRNA	1	SYF	0.366943	1.37034	0.110672	-0.821865	-0.659143	SYF	FALSE
ENSGALG00000063973	ENSGALG00000063973	mRNA	1	SYF	0.366696	1.41667	-0.01751	-0.783005	-0.616154	SYF	FALSE
ENSGALG00000002622	ENSGALG00000002622	mRNA	1	SYF	0.366676	1.36908	0.113824	-0.822535	-0.660372	SYF	FALSE
ENSGALG00000007205	ENSGALG00000007205	mRNA	1	SYF	0.366628	1.26704	0.0119621	-0.102583	-1.17642	SYF	FALSE
ENSGALG00000031343	ECE1	mRNA	1	SYF	0.366472	1.46293	-0.408209	-0.265672	-0.789054	SYF	FALSE
ENSGALG00000062007	ENSGALG00000062007	mRNA	1	SYF	0.36629	1.27048	-0.0157633	-0.0803304	-1.17439	SYF	FALSE
ENSGALG00000014673	ENSGALG00000014673	mRNA	1	SYF	0.366239	1.33654	-0.275956	0.00593659	-1.06652	SYF	FALSE
ENSGALG00000067346	ENSGALG00000067346	mRNA	1	SYF	0.366065	1.32512	-0.245139	0.00809639	-1.08807	SYF	FALSE
ENSGALG00000021589	ENSGALG00000021589	mRNA	1	SYF	0.365911	1.27403	0.314083	-0.701423	-0.886687	SYF	FALSE
ENSGALG00000006710	ENSGALG00000006710	mRNA	1	SYF	0.36591	1.42594	-0.0457725	-0.768105	-0.612061	SYF	FALSE
ENSGALG00000061648	ENSGALG00000061648	mRNA	1	SYF	0.365659	1.30017	0.271766	-0.77598	-0.795958	SYF	FALSE
ENSGALG00000008839	ENSGALG00000008839	mRNA	1	SYF	0.365529	1.26063	0.0696127	-0.154646	-1.1756	SYF	FALSE
ENSGALG00000042661	ENSGALG00000042661	mRNA	1	SYF	0.364927	1.28309	-0.0939244	-0.0298769	-1.15929	SYF	FALSE
ENSGALG00000007199	ENSGALG00000007199	mRNA	1	SYF	0.364618	1.44824	-0.424818	-0.196713	-0.826707	SYF	FALSE
ENSGALG00000003563	ENSGALG00000003563	mRNA	1	SYF	0.364344	1.26576	0.0103001	-0.0978518	-1.17821	SYF	FALSE
ENSGALG00000028009	ENSGALG00000028009	mRNA	1	SYF	0.363871	1.2552	0.156716	-0.256979	-1.15494	SYF	FALSE
ENSGALG00000016462	ENSGALG00000016462	mRNA	1	SYF	0.363772	1.25887	0.0795658	-0.162647	-1.17579	SYF	FALSE
ENSGALG00000019276	ENSGALG00000019276	mRNA	1	SYF	0.363595	1.41161	-0.00355229	-0.793567	-0.614491	SYF	FALSE
ENSGALG00000052219	ENSGALG00000052219	mRNA	1	SYF	0.36307	1.36891	0.113149	-0.827737	-0.654322	SYF	FALSE
ENSGALG00000047704	ENSGALG00000047704	mRNA	1	SYF	0.362982	1.30356	-0.184685	0.00654484	-1.12542	SYF	FALSE
ENSGALG00000006836	ENSGALG00000006836	mRNA	1	SYF	0.362901	1.27418	-0.0543615	-0.0488646	-1.17095	SYF	FALSE
ENSGALG00000042814	MCRIP1	mRNA	1	SYF	0.362648	1.25295	0.2207	-0.3524	-1.12125	SYF	FALSE
ENSGALG00000030569	ENSGALG00000030569	mRNA	1	SYF	0.362589	1.46929	-0.398814	-0.301607	-0.768871	SYF	FALSE
ENSGALG00000039284	ENSGALG00000039284	mRNA	1	SYF	0.362531	1.25197	0.284288	-0.475106	-1.06115	SYF	FALSE
ENSGALG00000057252	ENSGALG00000057252	mRNA	1	SYF	0.362167	1.391	0.0541214	-0.817382	-0.627744	SYF	FALSE
ENSGALG00000037869	ENSGALG00000037869	mRNA	1	SYF	0.361988	1.31989	-0.24042	0.0158962	-1.09537	SYF	FALSE
ENSGALG00000042994	ENSGALG00000042994	mRNA	1	SYF	0.361871	1.2518	0.257862	-0.417962	-1.0917	SYF	FALSE
ENSGALG00000033532	ENSGALG00000033532	mRNA	1	SYF	0.361856	1.30098	-0.178808	0.0071673	-1.12934	SYF	FALSE
ENSGALG00000008709	ENSGALG00000008709	mRNA	1	SYF	0.361687	1.25285	0.204388	-0.324379	-1.13286	SYF	FALSE
ENSGALG00000012606	ENSGALG00000012606	mRNA	1	SYF	0.361498	1.44276	-0.43054	-0.173852	-0.838366	SYF	FALSE
ENSGALG00000014841	ENSGALG00000014841	mRNA	1	SYF	0.361464	1.41587	-0.0167162	-0.789641	-0.609511	SYF	FALSE
ENSGALG00000055718	ENSGALG00000055718	mRNA	1	SYF	0.360885	1.44908	-0.429234	-0.196981	-0.822868	SYF	FALSE
ENSGALG00000049287	ENSGALG00000049287	mRNA	1	SYF	0.360654	1.26031	0.0385698	-0.117196	-1.18169	SYF	FALSE
ENSGALG00000016708	ENSGALG00000016708	mRNA	1	SYF	0.36017	1.28846	0.294063	-0.766811	-0.815715	SYF	FALSE
ENSGALG00000006860	ENSGALG00000006860	mRNA	1	SYF	0.360032	1.28503	-0.120634	-0.00938288	-1.15501	SYF	FALSE
ENSGALG00000063511	ENSGALG00000063511	mRNA	1	SYF	0.359836	1.38513	-0.388113	-0.032812	-0.964208	SYF	FALSE
ENSGALG00000058707	ENSGALG00000058707	mRNA	1	SYF	0.359652	1.40037	0.0272741	-0.811639	-0.616005	SYF	FALSE
ENSGALG00000067148	ENSGALG00000067148	mRNA	1	SYF	0.359488	1.29408	0.283725	-0.780974	-0.79683	SYF	FALSE
ENSGALG00000032815	ENSGALG00000032815	mRNA	1	SYF	0.359477	1.25204	0.31928	-0.566629	-1.00469	SYF	FALSE
ENSGALG00000058529	ENSGALG00000058529	mRNA	1	SYF	0.358804	1.42657	-0.0497418	-0.773842	-0.602987	SYF	FALSE
ENSGALG00000055542	ENSGALG00000055542	mRNA	1	SYF	0.358637	1.31811	-0.244196	0.0226385	-1.09656	SYF	FALSE
ENSGALG00000024112	ENSGALG00000024112	mRNA	1	SYF	0.358462	1.28269	-0.115708	-0.00886329	-1.15812	SYF	FALSE
ENSGALG00000066761	ENSGALG00000066761	mRNA	1	SYF	0.358341	1.43188	-0.434354	-0.135756	-0.861766	SYF	FALSE
ENSGALG00000017334	ENSGALG00000017334	mRNA	1	SYF	0.358155	1.29663	0.278815	-0.789522	-0.785921	SYF	FALSE
ENSGALG00000067300	ENSGALG00000067300	mRNA	1	SYF	0.358152	1.42773	-0.0535022	-0.772201	-0.602025	SYF	FALSE
ENSGALG00000004759	ENSGALG00000004759	mRNA	1	SYF	0.358071	1.25217	0.325864	-0.588026	-0.990006	SYF	FALSE
ENSGALG00000041285	ENSGALG00000041285	mRNA	1	SYF	0.357671	1.25252	0.137098	-0.222122	-1.1675	SYF	FALSE
ENSGALG00000068344	ENSGALG00000068344	mRNA	1	SYF	0.357528	1.26864	-0.0445717	-0.0466057	-1.17746	SYF	FALSE
ENSGALG00000011650	ENSGALG00000011650	mRNA	1	SYF	0.357495	1.46263	-0.419404	-0.256427	-0.786801	SYF	FALSE
ENSGALG00000010507	ENSGALG00000010507	mRNA	1	SYF	0.357418	1.25981	0.022242	-0.0976287	-1.18442	SYF	FALSE
ENSGALG00000038128	ENSGALG00000038128	mRNA	1	SYF	0.357237	1.42458	-0.433229	-0.113921	-0.877435	SYF	FALSE
ENSGALG00000053973	ENSGALG00000053973	mRNA	1	SYF	0.357181	1.25345	0.331545	-0.615248	-0.969747	SYF	FALSE
ENSGALG00000063807	ENSGALG00000063807	mRNA	1	SYF	0.356559	1.46435	-0.41743	-0.265183	-0.781736	SYF	FALSE
ENSGALG00000060095	ENSGALG00000060095	mRNA	1	SYF	0.356454	1.35192	0.15385	-0.839444	-0.666323	SYF	FALSE
ENSGALG00000026914	ENSGALG00000026914	mRNA	1	SYF	0.356261	1.24986	0.323472	-0.568129	-1.00521	SYF	FALSE
ENSGALG00000053336	ENSGALG00000053336	mRNA	1	SYF	0.356131	1.26486	0.330745	-0.703545	-0.892058	SYF	FALSE
ENSGALG00000002880	ENSGALG00000002880	mRNA	1	SYF	0.356124	1.30825	-0.220859	0.0257348	-1.11312	SYF	FALSE
ENSGALG00000014877	EMB	mRNA	1	SYF	0.356004	1.43925	-0.0905669	-0.748161	-0.600518	SYF	FALSE
ENSGALG00000064726	ENSGALG00000064726	mRNA	1	SYF	0.355033	1.4147	-0.0154447	-0.798212	-0.601041	SYF	FALSE
ENSGALG00000056651	ENSGALG00000056651	mRNA	1	SYF	0.354921	1.292	0.287806	-0.789904	-0.789904	SYF	FALSE
ENSGALG00000001998	ENSGALG00000001998	mRNA	1	SYF	0.354843	1.2546	0.0620694	-0.131408	-1.18526	SYF	FALSE
ENSGALG00000067753	ENSGALG00000067753	mRNA	1	SYF	0.354807	1.35519	0.145124	-0.842208	-0.658102	SYF	FALSE
ENSGALG00000042001	ENSGALG00000042001	mRNA	1	SYF	0.354786	1.24779	0.273496	-0.435776	-1.08551	SYF	FALSE
ENSGALG00000047979	ENSGALG00000047979	mRNA	1	SYF	0.354775	1.26475	0.331829	-0.70949	-0.887087	SYF	FALSE
ENSGALG00000031853	ENSGALG00000031853	mRNA	1	SYF	0.354735	1.31026	-0.231336	0.0296095	-1.10853	SYF	FALSE
ENSGALG00000046704	ENSGALG00000046704	mRNA	1	SYF	0.354581	1.2534	0.0776606	-0.147316	-1.18375	SYF	FALSE
ENSGALG00000005971	ENSGALG00000005971	mRNA	1	SYF	0.35455	1.31138	0.247852	-0.820028	-0.7392	SYF	FALSE
ENSGALG00000028790	ENSGALG00000028790	mRNA	1	SYF	0.354533	1.38398	0.0703507	-0.832323	-0.622007	SYF	FALSE
ENSGALG00000055477	ENSGALG00000055477	mRNA	1	SYF	0.354282	1.42967	-0.439822	-0.125652	-0.864191	SYF	FALSE
ENSGALG00000009169	ENSGALG00000009169	mRNA	1	SYF	0.354075	1.39017	-0.40623	-0.0346248	-0.949317	SYF	FALSE
ENSGALG00000049377	ENSGALG00000049377	mRNA	1	SYF	0.353954	1.25059	0.132447	-0.210838	-1.1722	SYF	FALSE
ENSGALG00000041604	ENSGALG00000041604	mRNA	1	SYF	0.353826	1.40335	0.0167076	-0.814983	-0.605079	SYF	FALSE
ENSGALG00000057092	ENSGALG00000057092	mRNA	1	SYF	0.353693	1.2853	-0.144665	0.0112908	-1.15193	SYF	FALSE
ENSGALG00000058697	ENSGALG00000058697	mRNA	1	SYF	0.353552	1.33958	-0.314256	0.0263679	-1.0517	SYF	FALSE
ENSGALG00000001901	ARIH1	mRNA	1	SYF	0.353456	1.26963	0.326385	-0.735313	-0.860707	SYF	FALSE
ENSGALG00000039803	ENSGALG00000039803	mRNA	1	SYF	0.353331	1.38295	-0.39755	-0.0215786	-0.963818	SYF	FALSE
ENSGALG00000068121	ENSGALG00000068121	mRNA	1	SYF	0.35315	1.43225	-0.442194	-0.132398	-0.857662	SYF	FALSE
ENSGALG00000066499	ENSGALG00000066499	mRNA	1	SYF	0.353138	1.24824	0.219786	-0.336494	-1.13153	SYF	FALSE
ENSGALG00000056632	ENSGALG00000056632	mRNA	1	SYF	0.353075	1.25736	0.339528	-0.678567	-0.918321	SYF	FALSE
ENSGALG00000043164	ENSGALG00000043164	mRNA	1	SYF	0.353004	1.26343	0.334494	-0.71185	-0.886075	SYF	FALSE
ENSGALG00000061068	IER3IP1	mRNA	1	SYF	0.352852	1.36952	-0.376976	-0.00143524	-0.99111	SYF	FALSE
ENSGALG00000005483	ENSGALG00000005483	mRNA	1	SYF	0.352527	1.24666	0.322435	-0.549127	-1.01997	SYF	FALSE
ENSGALG00000060830	ENSGALG00000060830	mRNA	1	SYF	0.35243	1.39583	-0.416493	-0.0432144	-0.936122	SYF	FALSE
ENSGALG00000060920	ENSGALG00000060920	mRNA	1	SYF	0.352261	1.35024	0.156465	-0.846326	-0.66038	SYF	FALSE
ENSGALG00000024391	ENSGALG00000024391	mRNA	1	SYF	0.352218	1.24718	0.245219	-0.378233	-1.11416	SYF	FALSE
ENSGALG00000009443	ENSGALG00000009443	mRNA	1	SYF	0.352161	1.29553	0.280733	-0.804021	-0.772238	SYF	FALSE
ENSGALG00000049034	ENSGALG00000049034	mRNA	1	SYF	0.351847	1.24919	0.338617	-0.614591	-0.973214	SYF	FALSE
ENSGALG00000044125	ENSGALG00000044125	mRNA	1	SYF	0.351316	1.30648	-0.229677	0.0363212	-1.11312	SYF	FALSE
ENSGALG00000042309	ENSGALG00000042309	mRNA	1	SYF	0.35117	1.38465	-0.40434	-0.0217854	-0.958526	SYF	FALSE
ENSGALG00000010053	ENSGALG00000010053	mRNA	1	SYF	0.35106	1.31222	0.245249	-0.829045	-0.728427	SYF	FALSE
ENSGALG00000059883	ENSGALG00000059883	mRNA	1	SYF	0.350845	1.24515	0.29624	-0.475829	-1.06556	SYF	FALSE
ENSGALG00000000707	ENSGALG00000000707	mRNA	1	SYF	0.350532	1.33715	-0.316157	0.0330333	-1.05403	SYF	FALSE
ENSGALG00000000583	ENSGALG00000000583	mRNA	1	SYF	0.350394	1.24669	0.227047	-0.344283	-1.12946	SYF	FALSE
ENSGALG00000007992	ENSGALG00000007992	mRNA	1	SYF	0.349847	1.27606	0.317352	-0.769378	-0.824031	SYF	FALSE
ENSGALG00000000478	ENSGALG00000000478	mRNA	1	SYF	0.349422	1.24693	0.187183	-0.280151	-1.15397	SYF	FALSE
ENSGALG00000035047	ENSGALG00000035047	mRNA	1	SYF	0.349093	1.24612	0.222998	-0.335622	-1.1335	SYF	FALSE
ENSGALG00000006512	HSPA8	mRNA	1	SYF	0.349056	1.36696	-0.3808	0.00700897	-0.993165	SYF	FALSE
ENSGALG00000016512	ENSGALG00000016512	mRNA	1	SYF	0.34898	1.24388	0.3143	-0.514504	-1.04368	SYF	FALSE
ENSGALG00000061614	ENSGALG00000061614	mRNA	1	SYF	0.34879	1.27565	-0.120649	0.0103625	-1.16536	SYF	FALSE
ENSGALG00000058245	ENSGALG00000058245	mRNA	1	SYF	0.348748	1.36818	-0.383605	0.00582639	-0.990402	SYF	FALSE
ENSGALG00000047167	ENSGALG00000047167	mRNA	1	SYF	0.348721	1.36192	-0.372527	0.0137067	-1.0031	SYF	FALSE
ENSGALG00000064276	ENSGALG00000064276	mRNA	1	SYF	0.348474	1.25904	0.34244	-0.713592	-0.887887	SYF	FALSE
ENSGALG00000037962	ENSGALG00000037962	mRNA	1	SYF	0.348464	1.24444	0.273548	-0.424023	-1.09396	SYF	FALSE
ENSGALG00000004526	ENSGALG00000004526	mRNA	1	SYF	0.348455	1.24368	0.300651	-0.480293	-1.06404	SYF	FALSE
ENSGALG00000063800	ENSGALG00000063800	mRNA	1	SYF	0.348392	1.32789	-0.299092	0.0414906	-1.07029	SYF	FALSE
ENSGALG00000055432	ENSGALG00000055432	mRNA	1	SYF	0.348258	1.28795	0.2955	-0.801705	-0.781747	SYF	FALSE
ENSGALG00000064439	ENSGALG00000064439	mRNA	1	SYF	0.348069	1.25328	0.347418	-0.683121	-0.917575	SYF	FALSE
ENSGALG00000057078	ENSGALG00000057078	mRNA	1	SYF	0.347813	1.24519	0.235438	-0.354342	-1.12628	SYF	FALSE
ENSGALG00000017183	ENSGALG00000017183	mRNA	1	SYF	0.347795	1.45038	-0.130066	-0.722918	-0.597393	SYF	FALSE
ENSGALG00000003172	SLC16A9	mRNA	1	SYF	0.34769	1.24509	0.237063	-0.356902	-1.12525	SYF	FALSE
ENSGALG00000010399	ENSGALG00000010399	mRNA	1	SYF	0.347626	1.44081	-0.450491	-0.155499	-0.834824	SYF	FALSE
ENSGALG00000046846	ENSGALG00000046846	mRNA	1	SYF	0.347604	1.25334	0.0177268	-0.0782886	-1.19277	SYF	FALSE
ENSGALG00000002123	ENSGALG00000002123	mRNA	1	SYF	0.347122	1.29178	0.287786	-0.811866	-0.767699	SYF	FALSE
ENSGALG00000003861	ENSGALG00000003861	mRNA	1	SYF	0.346426	1.3711	-0.393629	0.00494404	-0.982411	SYF	FALSE
ENSGALG00000040666	ENSGALG00000040666	mRNA	1	SYF	0.346048	1.4311	-0.0678865	-0.776968	-0.58624	SYF	FALSE
ENSGALG00000041362	ENSGALG00000041362	mRNA	1	SYF	0.34556	1.27566	0.318585	-0.783572	-0.810678	SYF	FALSE
ENSGALG00000059075	ENSGALG00000059075	mRNA	1	SYF	0.345389	1.41574	-0.0222263	-0.806895	-0.586615	SYF	FALSE
ENSGALG00000002798	WDR59	mRNA	1	SYF	0.345152	1.3055	0.258493	-0.835994	-0.727995	SYF	FALSE
ENSGALG00000031265	MTIF2	mRNA	1	SYF	0.34464	1.28147	-0.162712	0.0345705	-1.15333	SYF	FALSE
ENSGALG00000043736	ENSGALG00000043736	mRNA	1	SYF	0.344253	1.24947	0.353814	-0.682559	-0.92073	SYF	FALSE
ENSGALG00000064730	ENSGALG00000064730	mRNA	1	SYF	0.344112	1.34077	0.176338	-0.859589	-0.657523	SYF	FALSE
ENSGALG00000065594	ENSGALG00000065594	mRNA	1	SYF	0.344044	1.37286	-0.401735	0.00552674	-0.976649	SYF	FALSE
ENSGALG00000047060	ENSGALG00000047060	mRNA	1	SYF	0.343875	1.24407	0.3525	-0.634722	-0.96185	SYF	FALSE
ENSGALG00000036418	ENSGALG00000036418	mRNA	1	SYF	0.3438	1.25447	0.350688	-0.715821	-0.889338	SYF	FALSE
ENSGALG00000038714	ENSGALG00000038714	mRNA	1	SYF	0.343548	1.37577	-0.407327	0.00178172	-0.970225	SYF	FALSE
ENSGALG00000035028	ENSGALG00000035028	mRNA	1	SYF	0.34272	1.34812	0.157637	-0.862592	-0.643164	SYF	FALSE
ENSGALG00000003509	ENSGALG00000003509	mRNA	1	SYF	0.342602	1.32196	0.220494	-0.855604	-0.686846	SYF	FALSE
ENSGALG00000067258	ENSGALG00000067258	mRNA	1	SYF	0.342431	1.43404	-0.0783109	-0.773766	-0.581964	SYF	FALSE
ENSGALG00000040582	ENSGALG00000040582	mRNA	1	SYF	0.341695	1.36566	-0.395358	0.0187925	-0.989096	SYF	FALSE
ENSGALG00000034971	ENSGALG00000034971	mRNA	1	SYF	0.340855	1.23848	0.333151	-0.540677	-1.03095	SYF	FALSE
ENSGALG00000039455	ENSGALG00000039455	mRNA	1	SYF	0.340133	1.43605	-0.462631	-0.133174	-0.840242	SYF	FALSE
ENSGALG00000006241	ENSGALG00000006241	mRNA	1	SYF	0.340119	1.42804	-0.462059	-0.108389	-0.85759	SYF	FALSE
ENSGALG00000013006	ENSGALG00000013006	mRNA	1	SYF	0.340082	1.30721	-0.267262	0.0627048	-1.10265	SYF	FALSE
ENSGALG00000010307	ENSGALG00000010307	mRNA	1	SYF	0.33996	1.26562	-0.110552	0.0220111	-1.17708	SYF	FALSE
ENSGALG00000065317	ENSGALG00000065317	mRNA	1	SYF	0.339784	1.4295	-0.0654185	-0.78665	-0.577433	SYF	FALSE
ENSGALG00000036373	ENSGALG00000036373	mRNA	1	SYF	0.339772	1.27544	-0.157127	0.0422057	-1.16051	SYF	FALSE
ENSGALG00000005303	HHATL	mRNA	1	SYF	0.339729	1.24392	0.0684182	-0.114476	-1.19786	SYF	FALSE
ENSGALG00000028284	ENSGALG00000028284	mRNA	1	SYF	0.339624	1.44962	-0.458126	-0.181747	-0.809747	SYF	FALSE
ENSGALG00000068559	ENSGALG00000068559	mRNA	1	SYF	0.339549	1.31818	0.227988	-0.859944	-0.686228	SYF	FALSE
ENSGALG00000056640	ENSGALG00000056640	mRNA	1	SYF	0.339459	1.30005	-0.24762	0.063176	-1.1156	SYF	FALSE
ENSGALG00000054920	ENSGALG00000054920	mRNA	1	SYF	0.339083	1.27391	0.321992	-0.802236	-0.793663	SYF	FALSE
ENSGALG00000011889	ENSGALG00000011889	mRNA	1	SYF	0.338941	1.32082	-0.308101	0.0627135	-1.07544	SYF	FALSE
ENSGALG00000057035	ENSGALG00000057035	mRNA	1	SYF	0.338687	1.43841	-0.464609	-0.139779	-0.834018	SYF	FALSE
ENSGALG00000029480	ENSGALG00000029480	mRNA	1	SYF	0.338604	1.26483	-0.113049	0.0258236	-1.17761	SYF	FALSE
ENSGALG00000064625	ENSGALG00000064625	mRNA	1	SYF	0.338512	1.33178	0.195483	-0.868239	-0.659023	SYF	FALSE
ENSGALG00000058373	ENSGALG00000058373	mRNA	1	SYF	0.337901	1.42231	-0.0447592	-0.803209	-0.574346	SYF	FALSE
ENSGALG00000002651	ENSGALG00000002651	mRNA	1	SYF	0.337859	1.40249	0.0119932	-0.834748	-0.579731	SYF	FALSE
ENSGALG00000060266	ENSGALG00000060266	mRNA	1	SYF	0.33723	1.23859	0.362996	-0.640172	-0.961412	SYF	FALSE
ENSGALG00000006563	ENSGALG00000006563	mRNA	1	SYF	0.336852	1.36667	0.107559	-0.867442	-0.606787	SYF	FALSE
ENSGALG00000003245	ENSGALG00000003245	mRNA	1	SYF	0.33635	1.24005	0.120932	-0.169854	-1.19113	SYF	FALSE
ENSGALG00000000652	ENSGALG00000000652	mRNA	1	SYF	0.335663	1.29507	0.278268	-0.848579	-0.724759	SYF	FALSE
ENSGALG00000060681	ENSGALG00000060681	mRNA	1	SYF	0.335493	1.26994	-0.151802	0.0488352	-1.16697	SYF	FALSE
ENSGALG00000005535	ENSGALG00000005535	mRNA	1	SYF	0.335382	1.25354	0.356789	-0.75646	-0.853873	SYF	FALSE
ENSGALG00000066359	ENSGALG00000066359	mRNA	1	SYF	0.335231	1.39533	-0.44995	-0.0233927	-0.921985	SYF	FALSE
ENSGALG00000056068	ENSGALG00000056068	mRNA	1	SYF	0.334866	1.44985	-0.464944	-0.178826	-0.806084	SYF	FALSE
ENSGALG00000060307	ENSGALG00000060307	mRNA	1	SYF	0.334829	1.31087	0.242758	-0.865776	-0.687847	SYF	FALSE
ENSGALG00000002341	ENSGALG00000002341	mRNA	1	SYF	0.334739	1.42403	-0.47031	-0.0920493	-0.86167	SYF	FALSE
ENSGALG00000009017	ENSGALG00000009017	mRNA	1	SYF	0.33452	1.23476	0.361908	-0.611633	-0.985035	SYF	FALSE
ENSGALG00000059761	ENSGALG00000059761	mRNA	1	SYF	0.334206	1.30401	-0.277371	0.0764486	-1.10308	SYF	FALSE
ENSGALG00000037274	ENSGALG00000037274	mRNA	1	SYF	0.334173	1.39983	0.017404	-0.842577	-0.574659	SYF	FALSE
ENSGALG00000041514	ENSGALG00000041514	mRNA	1	SYF	0.333729	1.33398	-0.354596	0.0649138	-1.0443	SYF	FALSE
ENSGALG00000042159	ENSGALG00000042159	mRNA	1	SYF	0.33301	1.24979	0.363043	-0.753354	-0.859473	SYF	FALSE
ENSGALG00000052858	ENSGALG00000052858	mRNA	1	SYF	0.332865	1.38681	0.0521415	-0.85865	-0.580304	SYF	FALSE
ENSGALG00000065339	ENSGALG00000065339	mRNA	1	SYF	0.332343	1.25888	-0.113813	0.0384779	-1.18355	SYF	FALSE
ENSGALG00000058758	ENSGALG00000058758	mRNA	1	SYF	0.332182	1.3811	0.0669995	-0.86471	-0.583392	SYF	FALSE
ENSGALG00000064446	ENSGALG00000064446	mRNA	1	SYF	0.331865	1.39012	0.0426212	-0.85665	-0.576096	SYF	FALSE
ENSGALG00000061938	ENSGALG00000061938	mRNA	1	SYF	0.331347	1.32649	-0.344775	0.074674	-1.05639	SYF	FALSE
ENSGALG00000059681	ENSGALG00000059681	mRNA	1	SYF	0.330715	1.4179	-0.475469	-0.0715878	-0.870842	SYF	FALSE
ENSGALG00000055748	ENSGALG00000055748	mRNA	1	SYF	0.330675	1.24631	-0.0449854	0.000633201	-1.20195	SYF	FALSE
ENSGALG00000041522	ENSGALG00000041522	mRNA	1	SYF	0.3303	1.23848	0.376842	-0.708874	-0.90645	SYF	FALSE
ENSGALG00000057313	ENSGALG00000057313	mRNA	1	SYF	0.330238	1.28839	-0.243471	0.083702	-1.12862	SYF	FALSE
ENSGALG00000055453	ENSGALG00000055453	mRNA	1	SYF	0.330155	1.35436	0.135064	-0.883021	-0.606408	SYF	FALSE
ENSGALG00000046828	ENSGALG00000046828	mRNA	1	SYF	0.330051	1.3883	-0.453616	-0.00363077	-0.931049	SYF	FALSE
ENSGALG00000066671	ENSGALG00000066671	mRNA	1	SYF	0.329945	1.27607	0.316431	-0.837948	-0.754555	SYF	FALSE
ENSGALG00000063559	ENSGALG00000063559	mRNA	1	SYF	0.329727	1.39971	0.0151964	-0.84816	-0.566747	SYF	FALSE
ENSGALG00000056152	ENSGALG00000056152	mRNA	1	SYF	0.3295	1.37677	0.0768205	-0.871983	-0.581602	SYF	FALSE
ENSGALG00000026627	ENSGALG00000026627	mRNA	1	SYF	0.32942	1.36257	0.113681	-0.880982	-0.59527	SYF	FALSE
ENSGALG00000013183	ENSGALG00000013183	mRNA	1	SYF	0.329198	1.32609	0.204128	-0.885599	-0.644619	SYF	FALSE
ENSGALG00000053499	ENSGALG00000053499	mRNA	1	SYF	0.329071	1.43925	-0.479943	-0.134648	-0.824664	SYF	FALSE
ENSGALG00000035230	ENSGALG00000035230	mRNA	1	SYF	0.329065	1.23588	0.379622	-0.69925	-0.916256	SYF	FALSE
ENSGALG00000005181	ENSGALG00000005181	mRNA	1	SYF	0.329002	1.28712	-0.244068	0.086665	-1.12971	SYF	FALSE
ENSGALG00000012117	ENSGALG00000012117	mRNA	1	SYF	0.328971	1.23099	0.375537	-0.640204	-0.966322	SYF	FALSE
ENSGALG00000057567	ENSGALG00000057567	mRNA	1	SYF	0.328891	1.25404	0.35772	-0.789809	-0.821956	SYF	FALSE
ENSGALG00000048290	ENSGALG00000048290	mRNA	1	SYF	0.328744	1.25868	0.349696	-0.804188	-0.804188	SYF	FALSE
ENSGALG00000019509	ENSGALG00000019509	mRNA	1	SYF	0.328591	1.23084	0.376792	-0.644417	-0.963216	SYF	FALSE
ENSGALG00000053925	ENSGALG00000053925	mRNA	1	SYF	0.327764	1.42189	-0.482397	-0.0797452	-0.859747	SYF	FALSE
ENSGALG00000063667	ENSGALG00000063667	mRNA	1	SYF	0.327729	1.23671	0.381024	-0.717091	-0.900641	SYF	FALSE
ENSGALG00000035575	ENSGALG00000035575	mRNA	1	SYF	0.327584	1.40839	-0.476525	-0.0445189	-0.887345	SYF	FALSE
ENSGALG00000059192	ENSGALG00000059192	mRNA	1	SYF	0.327535	1.38607	0.0508637	-0.866519	-0.570413	SYF	FALSE
ENSGALG00000063075	ENSGALG00000063075	mRNA	1	SYF	0.327095	1.32446	0.206762	-0.889585	-0.641636	SYF	FALSE
ENSGALG00000058158	ENSGALG00000058158	mRNA	1	SYF	0.326142	1.32124	-0.348814	0.088167	-1.0606	SYF	FALSE
ENSGALG00000062038	ENSGALG00000062038	mRNA	1	SYF	0.326088	1.29264	-0.272772	0.0961248	-1.11599	SYF	FALSE
ENSGALG00000029761	ENSGALG00000029761	mRNA	1	SYF	0.325482	1.25255	-0.117988	0.0546409	-1.1892	SYF	FALSE
ENSGALG00000052530	ENSGALG00000052530	mRNA	1	SYF	0.325378	1.31544	0.227111	-0.890253	-0.652297	SYF	FALSE
ENSGALG00000038789	ENSGALG00000038789	mRNA	1	SYF	0.325366	1.25912	-0.151525	0.0700092	-1.17761	SYF	FALSE
ENSGALG00000057932	ENSGALG00000057932	mRNA	1	SYF	0.325329	1.29568	0.272504	-0.877264	-0.690918	SYF	FALSE
ENSGALG00000039633	ENSGALG00000039633	mRNA	1	SYF	0.325018	1.41925	-0.0424212	-0.822734	-0.554099	SYF	FALSE
ENSGALG00000004326	ENSGALG00000004326	mRNA	1	SYF	0.324687	1.41418	-0.485509	-0.0561864	-0.872482	SYF	FALSE
ENSGALG00000010157	ENSGALG00000010157	mRNA	1	SYF	0.324673	1.25196	-0.119504	0.0571021	-1.18956	SYF	FALSE
ENSGALG00000007934	KCTD2	mRNA	1	SYF	0.324627	1.41148	-0.0205903	-0.836905	-0.553983	SYF	FALSE
ENSGALG00000027056	ENSGALG00000027056	mRNA	1	SYF	0.324607	1.43057	-0.489231	-0.102537	-0.838806	SYF	FALSE
ENSGALG00000049718	ENSGALG00000049718	mRNA	1	SYF	0.324328	1.42092	-0.0475998	-0.820282	-0.55304	SYF	FALSE
ENSGALG00000064481	ENSGALG00000064481	mRNA	1	SYF	0.324167	1.41037	-0.0177552	-0.839248	-0.553364	SYF	FALSE
ENSGALG00000007825	KIAA1841	mRNA	1	SYF	0.323942	1.23245	0.0471834	-0.0653026	-1.21433	SYF	FALSE
ENSGALG00000059028	ENSGALG00000059028	mRNA	1	SYF	0.323896	1.252	0.361559	-0.806778	-0.806778	SYF	FALSE
ENSGALG00000041955	ENSGALG00000041955	mRNA	1	SYF	0.323759	1.26664	0.333784	-0.842253	-0.75817	SYF	FALSE
ENSGALG00000039648	ENSGALG00000039648	mRNA	1	SYF	0.323634	1.39286	0.0300305	-0.864294	-0.558598	SYF	FALSE
ENSGALG00000059223	ENSGALG00000059223	mRNA	1	SYF	0.32351	1.33838	-0.393637	0.0787751	-1.02352	SYF	FALSE
ENSGALG00000059051	ENSGALG00000059051	mRNA	1	SYF	0.323442	1.42226	-0.490658	-0.0769061	-0.854698	SYF	FALSE
ENSGALG00000002967	ZNF365	mRNA	1	SYF	0.323404	1.23248	0.0357849	-0.0529956	-1.21527	SYF	FALSE
ENSGALG00000052538	ENSGALG00000052538	mRNA	1	SYF	0.323327	1.29138	-0.279549	0.10331	-1.11514	SYF	FALSE
ENSGALG00000042488	ENSGALG00000042488	mRNA	1	SYF	0.323176	1.42468	-0.491585	-0.0836027	-0.849493	SYF	FALSE
ENSGALG00000057685	ENSGALG00000057685	mRNA	1	SYF	0.322625	1.3673	-0.444874	0.0423451	-0.964771	SYF	FALSE
ENSGALG00000032456	ENSGALG00000032456	mRNA	1	SYF	0.322013	1.37764	-0.460068	0.0257097	-0.943283	SYF	FALSE
ENSGALG00000060900	ENSGALG00000060900	mRNA	1	SYF	0.321452	1.32286	0.206877	-0.901227	-0.628512	SYF	FALSE
ENSGALG00000012796	ENSGALG00000012796	mRNA	1	SYF	0.321301	1.37919	0.0648721	-0.881669	-0.562393	SYF	FALSE
ENSGALG00000000619	ENSGALG00000000619	mRNA	1	SYF	0.321035	1.24449	0.374554	-0.79702	-0.822022	SYF	FALSE
ENSGALG00000032029	ENSGALG00000032029	mRNA	1	SYF	0.320881	1.24277	0.377378	-0.791748	-0.8284	SYF	FALSE
ENSGALG00000000048	ENSGALG00000000048	mRNA	1	SYF	0.320642	1.26194	-0.188013	0.0937102	-1.16764	SYF	FALSE
ENSGALG00000000273	ENSGALG00000000273	mRNA	1	SYF	0.32054	1.23241	0.391774	-0.746189	-0.877996	SYF	FALSE
ENSGALG00000044053	ENSGALG00000044053	mRNA	1	SYF	0.3204	1.42371	-0.0579073	-0.818867	-0.546939	SYF	FALSE
ENSGALG00000034001	ENSGALG00000034001	mRNA	1	SYF	0.320233	1.28047	0.303404	-0.875698	-0.708171	SYF	FALSE
ENSGALG00000047818	ENSGALG00000047818	mRNA	1	SYF	0.31999	1.34508	-0.416582	0.0771217	-1.00562	SYF	FALSE
ENSGALG00000001387	ENSGALG00000001387	mRNA	1	SYF	0.319708	1.22818	0.0700635	-0.0816931	-1.21655	SYF	FALSE
ENSGALG00000065854	ENSGALG00000065854	mRNA	1	SYF	0.319516	1.2937	0.273655	-0.891315	-0.676035	SYF	FALSE
ENSGALG00000066138	ENSGALG00000066138	mRNA	1	SYF	0.319502	1.23245	-0.0172403	0.00165004	-1.21686	SYF	FALSE
ENSGALG00000063463	ENSGALG00000063463	mRNA	1	SYF	0.319248	1.27026	-0.227042	0.107173	-1.15039	SYF	FALSE
ENSGALG00000065011	ENSGALG00000065011	mRNA	1	SYF	0.319216	1.36711	0.0948276	-0.894341	-0.567598	SYF	FALSE
ENSGALG00000007769	FOXP1	mRNA	1	SYF	0.31884	1.36483	0.10041	-0.896442	-0.568802	SYF	FALSE
ENSGALG00000061564	ENSGALG00000061564	mRNA	1	SYF	0.318791	1.38103	-0.471986	0.0233981	-0.93244	SYF	FALSE
ENSGALG00000038355	ENSGALG00000038355	mRNA	1	SYF	0.318768	1.23656	0.387435	-0.779425	-0.844573	SYF	FALSE
ENSGALG00000031666	ENSGALG00000031666	mRNA	1	SYF	0.318627	1.37173	0.0823972	-0.891855	-0.562275	SYF	FALSE
ENSGALG00000063403	ENSGALG00000063403	mRNA	1	SYF	0.317884	1.22688	0.0545935	-0.0616364	-1.21983	SYF	FALSE
ENSGALG00000067296	ENSGALG00000067296	mRNA	1	SYF	0.317621	1.25532	0.354441	-0.84285	-0.76691	SYF	FALSE
ENSGALG00000065904	ENSGALG00000065904	mRNA	1	SYF	0.317364	1.35134	-0.434935	0.0732132	-0.98962	SYF	FALSE
ENSGALG00000014845	ENSGALG00000014845	mRNA	1	SYF	0.317131	1.34926	0.13868	-0.907193	-0.580747	SYF	FALSE
ENSGALG00000043415	ENSGALG00000043415	mRNA	1	SYF	0.316532	1.34038	0.160382	-0.910893	-0.589867	SYF	FALSE
ENSGALG00000008438	ENSGALG00000008438	mRNA	1	SYF	0.316464	1.38778	0.038507	-0.879622	-0.546666	SYF	FALSE
ENSGALG00000027484	ENSGALG00000027484	mRNA	1	SYF	0.316344	1.24804	-0.148537	0.0889556	-1.18846	SYF	FALSE
ENSGALG00000066331	ENSGALG00000066331	mRNA	1	SYF	0.316111	1.2369	-0.0858765	0.0570502	-1.20808	SYF	FALSE
ENSGALG00000059142	ENSGALG00000059142	mRNA	1	SYF	0.314698	1.43342	-0.507004	-0.10325	-0.823165	SYF	FALSE
ENSGALG00000057331	ENSGALG00000057331	mRNA	1	SYF	0.314671	1.32945	0.185754	-0.915928	-0.599276	SYF	FALSE
ENSGALG00000057343	ENSGALG00000057343	mRNA	1	SYF	0.31441	1.33597	-0.417054	0.0968961	-1.01581	SYF	FALSE
ENSGALG00000054689	ENSGALG00000054689	mRNA	1	SYF	0.314358	1.38388	-0.486035	0.0230949	-0.920936	SYF	FALSE
ENSGALG00000003929	ENSGALG00000003929	mRNA	1	SYF	0.314175	1.33981	-0.424812	0.0928701	-1.00787	SYF	FALSE
ENSGALG00000036659	ENSGALG00000036659	mRNA	1	SYF	0.314001	1.27678	-0.273085	0.127258	-1.13095	SYF	FALSE
ENSGALG00000006838	ENSGALG00000006838	mRNA	1	SYF	0.313908	1.33303	0.176344	-0.917186	-0.592192	SYF	FALSE
ENSGALG00000005947	ENSGALG00000005947	mRNA	1	SYF	0.313576	1.32356	0.199166	-0.918164	-0.604562	SYF	FALSE
ENSGALG00000027899	ENSGALG00000027899	mRNA	1	SYF	0.313147	1.25155	-0.183586	0.110087	-1.17805	SYF	FALSE
ENSGALG00000016491	ENSGALG00000016491	mRNA	1	SYF	0.312748	1.28161	0.296387	-0.899917	-0.678077	SYF	FALSE
ENSGALG00000065482	ENSGALG00000065482	mRNA	1	SYF	0.312431	1.31712	0.213734	-0.919976	-0.610874	SYF	FALSE
ENSGALG00000012683	ENSGALG00000012683	mRNA	1	SYF	0.312062	1.21858	0.411671	-0.723679	-0.906574	SYF	FALSE
ENSGALG00000054235	ENSGALG00000054235	mRNA	1	SYF	0.311953	1.37682	0.063739	-0.897319	-0.543243	SYF	FALSE
ENSGALG00000068172	ENSGALG00000068172	mRNA	1	SYF	0.311904	1.26145	-0.230208	0.126261	-1.1575	SYF	FALSE
ENSGALG00000052354	ENSGALG00000052354	mRNA	1	SYF	0.311761	1.37594	0.0658722	-0.898428	-0.543387	SYF	FALSE
ENSGALG00000062806	SFT2D3	mRNA	1	SYF	0.311614	1.41728	-0.513376	-0.0524381	-0.85147	SYF	FALSE
ENSGALG00000013881	ENSGALG00000013881	mRNA	1	SYF	0.311376	1.41217	-0.512464	-0.038512	-0.861198	SYF	FALSE
ENSGALG00000060288	ENSGALG00000060288	mRNA	1	SYF	0.311295	1.21478	0.411256	-0.684227	-0.94181	SYF	FALSE
ENSGALG00000033051	ENSGALG00000033051	mRNA	1	SYF	0.311258	1.25628	-0.213728	0.123942	-1.1665	SYF	FALSE
ENSGALG00000003340	GBGT1	mRNA	1	SYF	0.310566	1.23902	0.383675	-0.834429	-0.788263	SYF	FALSE
ENSGALG00000046950	ENSGALG00000046950	mRNA	1	SYF	0.310436	1.21625	0.415015	-0.720766	-0.910496	SYF	FALSE
ENSGALG00000039013	ENSGALG00000039013	mRNA	1	SYF	0.310435	1.3124	-0.382501	0.126216	-1.05611	SYF	FALSE
ENSGALG00000059360	ENSGALG00000059360	mRNA	1	SYF	0.310433	1.36073	-0.469044	0.0693576	-0.961043	SYF	FALSE
ENSGALG00000047953	ENSGALG00000047953	mRNA	1	SYF	0.310269	1.31536	0.216079	-0.924578	-0.606864	SYF	FALSE
ENSGALG00000063680	ENSGALG00000063680	mRNA	1	SYF	0.310202	1.2247	0.407426	-0.783015	-0.849113	SYF	FALSE
ENSGALG00000009112	ENSGALG00000009112	mRNA	1	SYF	0.310096	1.29896	-0.352058	0.135014	-1.08191	SYF	FALSE
ENSGALG00000063009	ENSGALG00000063009	mRNA	1	SYF	0.309331	1.40869	-0.0233937	-0.859289	-0.526004	SYF	FALSE
ENSGALG00000056231	ENSGALG00000056231	mRNA	1	SYF	0.309095	1.21168	0.412521	-0.666076	-0.958124	SYF	FALSE
ENSGALG00000004190	RNF34	mRNA	1	SYF	0.309048	1.22114	-0.0134739	0.0204285	-1.22809	SYF	FALSE
ENSGALG00000004491	ENSGALG00000004491	mRNA	1	SYF	0.308626	1.21938	0.415031	-0.766178	-0.868234	SYF	FALSE
ENSGALG00000038133	ENSGALG00000038133	mRNA	1	SYF	0.308407	1.31631	-0.398392	0.127264	-1.04518	SYF	FALSE
ENSGALG00000026780	ENSGALG00000026780	mRNA	1	SYF	0.308293	1.24514	-0.183672	0.122149	-1.18362	SYF	FALSE
ENSGALG00000058516	ENSGALG00000058516	mRNA	1	SYF	0.308073	1.21743	0.417535	-0.758437	-0.876528	SYF	FALSE
ENSGALG00000057967	ENSGALG00000057967	mRNA	1	SYF	0.30794	1.31278	0.220167	-0.929507	-0.603443	SYF	FALSE
ENSGALG00000067987	ENSGALG00000067987	mRNA	1	SYF	0.307851	1.35888	0.106269	-0.918059	-0.547093	SYF	FALSE
ENSGALG00000056839	ENSGALG00000056839	mRNA	1	SYF	0.307774	1.28797	0.278174	-0.919715	-0.646431	SYF	FALSE
ENSGALG00000019527	ENSGALG00000019527	mRNA	1	SYF	0.307641	1.22109	-0.0333868	0.0395887	-1.22729	SYF	FALSE
ENSGALG00000005849	ENSGALG00000005849	mRNA	1	SYF	0.30763	1.2128	0.420747	-0.722264	-0.91128	SYF	FALSE
ENSGALG00000002160	ENSGALG00000002160	mRNA	1	SYF	0.307615	1.23413	-0.132836	0.102358	-1.20366	SYF	FALSE
ENSGALG00000009488	ENSGALG00000009488	mRNA	1	SYF	0.307403	1.34546	0.139698	-0.926134	-0.559021	SYF	FALSE
ENSGALG00000027918	ENSGALG00000027918	mRNA	1	SYF	0.3073	1.38632	-0.506239	0.0260988	-0.906179	SYF	FALSE
ENSGALG00000066592	ENSGALG00000066592	mRNA	1	SYF	0.307139	1.3067	-0.38203	0.137286	-1.06195	SYF	FALSE
ENSGALG00000000808	ENSGALG00000000808	mRNA	1	SYF	0.306612	1.41228	-0.523032	-0.0344348	-0.854816	SYF	FALSE
ENSGALG00000036412	ENSGALG00000036412	mRNA	1	SYF	0.306491	1.23859	0.383295	-0.853982	-0.767908	SYF	FALSE
ENSGALG00000006516	MTHFS	mRNA	1	SYF	0.306468	1.22792	-0.103675	0.0896042	-1.21385	SYF	FALSE
ENSGALG00000053543	ENSGALG00000053543	mRNA	1	SYF	0.306349	1.37062	0.0748145	-0.91136	-0.534072	SYF	FALSE
ENSGALG00000039830	ENSGALG00000039830	mRNA	1	SYF	0.306306	1.22907	0.400891	-0.827077	-0.802882	SYF	FALSE
ENSGALG00000007835	PUS10	mRNA	1	SYF	0.306292	1.2329	-0.135653	0.106965	-1.20421	SYF	FALSE
ENSGALG00000058481	ENSGALG00000058481	mRNA	1	SYF	0.306054	1.3726	0.0694325	-0.910009	-0.532019	SYF	FALSE
ENSGALG00000001668	UBE2R2	mRNA	1	SYF	0.305065	1.2308	-0.132973	0.108675	-1.2065	SYF	FALSE
ENSGALG00000010614	ENSGALG00000010614	mRNA	1	SYF	0.304314	1.3612	-0.487598	0.0768964	-0.950503	SYF	FALSE
ENSGALG00000029599	ENSGALG00000029599	mRNA	1	SYF	0.303905	1.20816	0.428517	-0.725206	-0.911476	SYF	FALSE
ENSGALG00000037777	ENSGALG00000037777	mRNA	1	SYF	0.303588	1.31111	-0.405326	0.141454	-1.04723	SYF	FALSE
ENSGALG00000035185	ENSGALG00000035185	mRNA	1	SYF	0.30349	1.30535	-0.393203	0.146188	-1.05834	SYF	FALSE
ENSGALG00000049026	ENSGALG00000049026	mRNA	1	SYF	0.303351	1.30432	0.235954	-0.938761	-0.601509	SYF	FALSE
ENSGALG00000060163	ENSGALG00000060163	mRNA	1	SYF	0.303124	1.21547	-0.0299491	0.0471635	-1.23268	SYF	FALSE
ENSGALG00000006138	ENSGALG00000006138	mRNA	1	SYF	0.303098	1.37884	0.0504319	-0.908088	-0.521184	SYF	FALSE
ENSGALG00000065081	ENSGALG00000065081	mRNA	1	SYF	0.302929	1.28962	0.270023	-0.934296	-0.625348	SYF	FALSE
ENSGALG00000030457	ENSGALG00000030457	mRNA	1	SYF	0.302743	1.31988	-0.426336	0.135003	-1.02855	SYF	FALSE
ENSGALG00000062675	ENSGALG00000062675	mRNA	1	SYF	0.302487	1.28253	0.285951	-0.931334	-0.63715	SYF	FALSE
ENSGALG00000006834	ENSGALG00000006834	mRNA	1	SYF	0.302338	1.21025	0.429806	-0.766791	-0.873265	SYF	FALSE
ENSGALG00000065510	ENSGALG00000065510	mRNA	1	SYF	0.302325	1.2338	0.390891	-0.863048	-0.761641	SYF	FALSE
ENSGALG00000066637	ENSGALG00000066637	mRNA	1	SYF	0.302146	1.35642	-0.487956	0.0877499	-0.956209	SYF	FALSE
ENSGALG00000059665	ENSGALG00000059665	mRNA	1	SYF	0.302011	1.31056	0.219706	-0.943034	-0.587235	SYF	FALSE
ENSGALG00000059736	ENSGALG00000059736	mRNA	1	SYF	0.301922	1.23998	0.37836	-0.879169	-0.739166	SYF	FALSE
ENSGALG00000030776	ENSGALG00000030776	mRNA	1	SYF	0.301714	1.38391	-0.518928	0.0373056	-0.902286	SYF	FALSE
ENSGALG00000041643	ENSGALG00000041643	mRNA	1	SYF	0.301456	1.25478	0.346948	-0.906671	-0.695056	SYF	FALSE
ENSGALG00000063773	ENSGALG00000063773	mRNA	1	SYF	0.301124	1.22787	-0.147027	0.125394	-1.20623	SYF	FALSE
ENSGALG00000049270	ENSGALG00000049270	mRNA	1	SYF	0.300971	1.2875	-0.36123	0.162506	-1.08878	SYF	FALSE
ENSGALG00000006117	ENSGALG00000006117	mRNA	1	SYF	0.300922	1.2852	-0.355549	0.163551	-1.0932	SYF	FALSE
ENSGALG00000020575	ENSGALG00000020575	mRNA	1	SYF	0.300864	1.32038	0.19483	-0.945642	-0.569566	SYF	FALSE
ENSGALG00000037889	ENSGALG00000037889	mRNA	1	SYF	0.300785	1.20905	0.432354	-0.775152	-0.866256	SYF	FALSE
ENSGALG00000009056	ENSGALG00000009056	mRNA	1	SYF	0.300765	1.20297	0.433739	-0.705801	-0.930906	SYF	FALSE
ENSGALG00000041867	ENSGALG00000041867	mRNA	1	SYF	0.300636	1.20531	0.435499	-0.744771	-0.896039	SYF	FALSE
ENSGALG00000062980	ENSGALG00000062980	mRNA	1	SYF	0.300545	1.38354	-0.521788	0.0393649	-0.901116	SYF	FALSE
ENSGALG00000029047	ENSGALG00000029047	mRNA	1	SYF	0.299801	1.31699	-0.431686	0.143572	-1.02887	SYF	FALSE
ENSGALG00000054244	ENSGALG00000054244	mRNA	1	SYF	0.298116	1.23422	-0.200495	0.154774	-1.1885	SYF	FALSE
ENSGALG00000008621	NRP2	mRNA	1	SYF	0.297816	1.28402	-0.366509	0.172142	-1.08965	SYF	FALSE
ENSGALG00000063335	ENSGALG00000063335	mRNA	1	SYF	0.297734	1.22551	0.404841	-0.866264	-0.764084	SYF	FALSE
ENSGALG00000039169	ENSGALG00000039169	mRNA	1	SYF	0.297613	1.214	-0.0875734	0.101666	-1.22809	SYF	FALSE
ENSGALG00000051072	ENSGALG00000051072	mRNA	1	SYF	0.297576	1.21011	-0.0505571	0.0762676	-1.23582	SYF	FALSE
ENSGALG00000053517	ENSGALG00000053517	mRNA	1	SYF	0.297552	1.36288	-0.510077	0.0828854	-0.935688	SYF	FALSE
ENSGALG00000036293	ENSGALG00000036293	mRNA	1	SYF	0.297131	1.22244	-0.148908	0.136747	-1.21028	SYF	FALSE
ENSGALG00000002210	PPIB	mRNA	1	SYF	0.297086	1.36355	-0.512263	0.0822905	-0.933573	SYF	FALSE
ENSGALG00000063077	ENSGALG00000063077	mRNA	1	SYF	0.296633	1.20287	0.442327	-0.777216	-0.86798	SYF	FALSE
ENSGALG00000007593	ENSGALG00000007593	mRNA	1	SYF	0.296308	1.24966	0.353699	-0.919718	-0.683642	SYF	FALSE
ENSGALG00000062758	ENSGALG00000062758	mRNA	1	SYF	0.29615	1.22633	0.402365	-0.877193	-0.7515	SYF	FALSE
ENSGALG00000016088	ENSGALG00000016088	mRNA	1	SYF	0.295892	1.37092	-0.52365	0.0700391	-0.917311	SYF	FALSE
ENSGALG00000002750	ENSGALG00000002750	mRNA	1	SYF	0.295436	1.23787	-0.233767	0.172092	-1.17619	SYF	FALSE
ENSGALG00000029172	ENSGALG00000029172	mRNA	1	SYF	0.295353	1.39674	-0.544285	0.0150946	-0.867549	SYF	FALSE
ENSGALG00000061126	ENSGALG00000061126	mRNA	1	SYF	0.295297	1.25131	-0.283917	0.181766	-1.14916	SYF	FALSE
ENSGALG00000012830	ENSGALG00000012830	mRNA	1	SYF	0.295138	1.19696	0.447794	-0.738218	-0.906535	SYF	FALSE
ENSGALG00000009792	ENSGALG00000009792	mRNA	1	SYF	0.2951	1.2097	-0.0807158	0.103648	-1.23263	SYF	FALSE
ENSGALG00000031960	ENSGALG00000031960	mRNA	1	SYF	0.294896	1.33121	0.161596	-0.955606	-0.537201	SYF	FALSE
ENSGALG00000064212	ENSGALG00000064212	mRNA	1	SYF	0.294811	1.36286	0.0825567	-0.93621	-0.509211	SYF	FALSE
ENSGALG00000028960	ENSGALG00000028960	mRNA	1	SYF	0.294559	1.24351	-0.260889	0.180571	-1.16319	SYF	FALSE
ENSGALG00000027722	ENSGALG00000027722	mRNA	1	SYF	0.294524	1.21439	-0.123147	0.130653	-1.22189	SYF	FALSE
ENSGALG00000038405	ENSGALG00000038405	mRNA	1	SYF	0.294455	1.2162	0.421063	-0.858853	-0.778413	SYF	FALSE
ENSGALG00000063184	ENSGALG00000063184	mRNA	1	SYF	0.294401	1.32749	0.170115	-0.957861	-0.539746	SYF	FALSE
ENSGALG00000016562	ENSGALG00000016562	mRNA	1	SYF	0.294046	1.19574	0.450382	-0.744048	-0.902078	SYF	FALSE
ENSGALG00000067114	ENSGALG00000067114	mRNA	1	SYF	0.293925	1.26	-0.319231	0.188398	-1.12916	SYF	FALSE
ENSGALG00000041390	ENSGALG00000041390	mRNA	1	SYF	0.293848	1.20319	-0.0215236	0.0625144	-1.24418	SYF	FALSE
ENSGALG00000054126	ENSGALG00000054126	mRNA	1	SYF	0.293485	1.36137	-0.52107	0.0907791	-0.931081	SYF	FALSE
ENSGALG00000063158	ENSGALG00000063158	mRNA	1	SYF	0.293376	1.2933	-0.408528	0.177721	-1.06249	SYF	FALSE
ENSGALG00000037744	ENSGALG00000037744	mRNA	1	SYF	0.293019	1.19555	0.452534	-0.761692	-0.886394	SYF	FALSE
ENSGALG00000052202	ENSGALG00000052202	mRNA	1	SYF	0.292922	1.30805	-0.441392	0.166095	-1.03276	SYF	FALSE
ENSGALG00000005900	ENSGALG00000005900	mRNA	1	SYF	0.292841	1.27644	-0.370584	0.188578	-1.09444	SYF	FALSE
ENSGALG00000003261	ENSGALG00000003261	mRNA	1	SYF	0.292704	1.36585	-0.52828	0.0835265	-0.921092	SYF	FALSE
ENSGALG00000012731	ENSGALG00000012731	mRNA	1	SYF	0.29234	1.31857	0.189304	-0.964509	-0.543368	SYF	FALSE
ENSGALG00000040453	SRA1	mRNA	1	SYF	0.292228	1.39975	-0.553752	0.0107043	-0.856704	SYF	FALSE
ENSGALG00000004065	ENSGALG00000004065	mRNA	1	SYF	0.291987	1.3305	-0.484711	0.141528	-0.987317	SYF	FALSE
ENSGALG00000053308	ENSGALG00000053308	mRNA	1	SYF	0.291934	1.30369	0.224643	-0.9667	-0.56163	SYF	FALSE
ENSGALG00000006231	ENSGALG00000006231	mRNA	1	SYF	0.291758	1.26149	0.322756	-0.949522	-0.634726	SYF	FALSE
ENSGALG00000065879	ENSGALG00000065879	mRNA	1	SYF	0.291391	1.25762	-0.325844	0.196725	-1.1285	SYF	FALSE
ENSGALG00000000275	KCTD9	mRNA	1	SYF	0.291362	1.28852	-0.406773	0.185839	-1.06758	SYF	FALSE
ENSGALG00000064241	ENSGALG00000064241	mRNA	1	SYF	0.291262	1.21835	0.415093	-0.884678	-0.74877	SYF	FALSE
ENSGALG00000003348	ENSGALG00000003348	mRNA	1	SYF	0.290778	1.23601	-0.25699	0.191289	-1.17031	SYF	FALSE
ENSGALG00000060633	ENSGALG00000060633	mRNA	1	SYF	0.290727	1.19613	0.454147	-0.799434	-0.850842	SYF	FALSE
ENSGALG00000039532	ENSGALG00000039532	mRNA	1	SYF	0.290092	1.3431	-0.509976	0.126097	-0.959222	SYF	FALSE
ENSGALG00000012171	ENSGALG00000012171	mRNA	1	SYF	0.289846	1.24434	0.358904	-0.938734	-0.664512	SYF	FALSE
ENSGALG00000019866	ENSGALG00000019866	mRNA	1	SYF	0.289704	1.23815	0.372293	-0.930964	-0.679478	SYF	FALSE
ENSGALG00000006899	ENSGALG00000006899	mRNA	1	SYF	0.289551	1.25821	-0.337697	0.202774	-1.12328	SYF	FALSE
ENSGALG00000000349	PSMC5	mRNA	1	SYF	0.289373	1.25977	-0.343193	0.203204	-1.11978	SYF	FALSE
ENSGALG00000050680	ENSGALG00000050680	mRNA	1	SYF	0.289324	1.39555	-0.559826	0.0236351	-0.859354	SYF	FALSE
ENSGALG00000034050	ENSGALG00000034050	mRNA	1	SYF	0.289141	1.30822	-0.457405	0.173504	-1.02432	SYF	FALSE
ENSGALG00000001655	ENSGALG00000001655	mRNA	1	SYF	0.288605	1.32083	-0.48195	0.159911	-0.998786	SYF	FALSE
ENSGALG00000034769	ENSGALG00000034769	mRNA	1	SYF	0.288306	1.20507	-0.1248	0.148611	-1.22888	SYF	FALSE
ENSGALG00000064044	ENSGALG00000064044	mRNA	1	SYF	0.286974	1.37107	-0.551047	0.0800358	-0.900059	SYF	FALSE
ENSGALG00000058306	ENSGALG00000058306	mRNA	1	SYF	0.286704	1.19622	-0.0691796	0.118084	-1.24512	SYF	FALSE
ENSGALG00000062680	ENSGALG00000062680	mRNA	1	SYF	0.286535	1.40078	-0.569182	0.0132061	-0.844799	SYF	FALSE
ENSGALG00000031222	ENSGALG00000031222	mRNA	1	SYF	0.286418	1.20597	-0.150924	0.167572	-1.22261	SYF	FALSE
ENSGALG00000039080	ENSGALG00000039080	mRNA	1	SYF	0.285504	1.18352	0.470788	-0.759038	-0.895268	SYF	FALSE
ENSGALG00000066917	ENSGALG00000066917	mRNA	1	SYF	0.285442	1.21785	0.411255	-0.916378	-0.712723	SYF	FALSE
ENSGALG00000065705	ENSGALG00000065705	mRNA	1	SYF	0.284901	1.35599	-0.543479	0.11135	-0.923862	SYF	FALSE
ENSGALG00000033957	ENSGALG00000033957	mRNA	1	SYF	0.284757	1.31488	0.188025	-0.982073	-0.520833	SYF	FALSE
ENSGALG00000067221	ENSGALG00000067221	mRNA	1	SYF	0.284189	1.29556	0.233528	-0.985821	-0.543268	SYF	FALSE
ENSGALG00000068268	ENSGALG00000068268	mRNA	1	SYF	0.283746	1.36946	-0.559954	0.0868768	-0.896379	SYF	FALSE
ENSGALG00000064366	ENSGALG00000064366	mRNA	1	SYF	0.283437	1.18716	0.468714	-0.827937	-0.827937	SYF	FALSE
ENSGALG00000060036	ENSGALG00000060036	mRNA	1	SYF	0.283278	1.3423	0.118946	-0.971919	-0.489331	SYF	FALSE
ENSGALG00000031397	ENSGALG00000031397	mRNA	1	SYF	0.28316	1.29511	0.233096	-0.988444	-0.53976	SYF	FALSE
ENSGALG00000000793	ENSGALG00000000793	mRNA	1	SYF	0.282982	1.22042	-0.251138	0.21456	-1.18384	SYF	FALSE
ENSGALG00000006306	ENSGALG00000006306	mRNA	1	SYF	0.282817	1.25365	0.329272	-0.974676	-0.608242	SYF	FALSE
ENSGALG00000068221	ENSGALG00000068221	mRNA	1	SYF	0.282712	1.22941	-0.287203	0.2225	-1.16471	SYF	FALSE
ENSGALG00000057808	ENSGALG00000057808	mRNA	1	SYF	0.282401	1.22087	-0.257344	0.217909	-1.18143	SYF	FALSE
ENSGALG00000026584	ENSGALG00000026584	mRNA	1	SYF	0.282151	1.18109	0.477476	-0.800753	-0.857811	SYF	FALSE
ENSGALG00000052471	ENSGALG00000052471	mRNA	1	SYF	0.282035	1.26004	-0.384361	0.225914	-1.1016	SYF	FALSE
ENSGALG00000059310	ENSGALG00000059310	mRNA	1	SYF	0.281707	1.17923	0.479746	-0.789632	-0.86934	SYF	FALSE
ENSGALG00000014387	ENSGALG00000014387	mRNA	1	SYF	0.281671	1.31961	-0.507981	0.17351	-0.985135	SYF	FALSE
ENSGALG00000057376	ENSGALG00000057376	mRNA	1	SYF	0.281576	1.31697	0.178261	-0.988409	-0.506819	SYF	FALSE
ENSGALG00000039322	ENSGALG00000039322	mRNA	1	SYF	0.281352	1.35636	-0.556078	0.115057	-0.915335	SYF	FALSE
ENSGALG00000007594	ENSGALG00000007594	mRNA	1	SYF	0.281249	1.27996	0.266019	-0.991969	-0.554011	SYF	FALSE
ENSGALG00000002525	ENSGALG00000002525	mRNA	1	SYF	0.281229	1.39048	-0.580607	0.0431211	-0.852994	SYF	FALSE
ENSGALG00000038769	ENSGALG00000038769	mRNA	1	SYF	0.281222	1.19032	-0.0997502	0.154186	-1.24476	SYF	FALSE
ENSGALG00000057075	ENSGALG00000057075	mRNA	1	SYF	0.28105	1.22902	-0.297368	0.229543	-1.1612	SYF	FALSE
ENSGALG00000006843	NCBP2	mRNA	1	SYF	0.280846	1.2416	-0.339528	0.233173	-1.13524	SYF	FALSE
ENSGALG00000066884	ENSGALG00000066884	mRNA	1	SYF	0.280785	1.2424	0.351892	-0.972821	-0.621473	SYF	FALSE
ENSGALG00000063798	ENSGALG00000063798	mRNA	1	SYF	0.280603	1.27956	-0.438453	0.21849	-1.0596	SYF	FALSE
ENSGALG00000032234	ENSGALG00000032234	mRNA	1	SYF	0.280423	1.19214	-0.126648	0.172629	-1.23812	SYF	FALSE
ENSGALG00000055311	ENSGALG00000055311	mRNA	1	SYF	0.280134	1.32024	0.168108	-0.990247	-0.498104	SYF	FALSE
ENSGALG00000026039	ENSGALG00000026039	mRNA	1	SYF	0.28	1.26681	-0.41243	0.228601	-1.08298	SYF	FALSE
ENSGALG00000037510	ENSGALG00000037510	mRNA	1	SYF	0.279901	1.34606	-0.55035	0.135373	-0.931082	SYF	FALSE
ENSGALG00000052702	ENSGALG00000052702	mRNA	1	SYF	0.27972	1.18619	-0.0835041	0.147951	-1.25064	SYF	FALSE
ENSGALG00000013722	ENSGALG00000013722	mRNA	1	SYF	0.279475	1.30395	0.206317	-0.996687	-0.513579	SYF	FALSE
ENSGALG00000002554	ENSGALG00000002554	mRNA	1	SYF	0.279443	1.32075	0.16579	-0.991487	-0.495055	SYF	FALSE
ENSGALG00000051396	ENSGALG00000051396	mRNA	1	SYF	0.278965	1.21252	0.415297	-0.941265	-0.686549	SYF	FALSE
ENSGALG00000056141	ENSGALG00000056141	mRNA	1	SYF	0.278801	1.2292	-0.313567	0.239154	-1.15479	SYF	FALSE
ENSGALG00000002413	ENSGALG00000002413	mRNA	1	SYF	0.278373	1.17757	0.483495	-0.830532	-0.830532	SYF	FALSE
ENSGALG00000063131	ENSGALG00000063131	mRNA	1	SYF	0.278214	1.18492	0.470732	-0.871361	-0.78429	SYF	FALSE
ENSGALG00000050621	MRPS16	mRNA	1	SYF	0.277785	1.24119	-0.357644	0.244231	-1.12778	SYF	FALSE
ENSGALG00000003757	ENSGALG00000003757	mRNA	1	SYF	0.27763	1.29823	0.217008	-1.0021	-0.513133	SYF	FALSE
ENSGALG00000002524	UCHL5	mRNA	1	SYF	0.277144	1.3561	-0.570633	0.120533	-0.906001	SYF	FALSE
ENSGALG00000064303	ENSGALG00000064303	mRNA	1	SYF	0.276924	1.17368	0.48936	-0.823053	-0.839989	SYF	FALSE
ENSGALG00000058310	ENSGALG00000058310	mRNA	1	SYF	0.276791	1.23756	0.356884	-0.984229	-0.610218	SYF	FALSE
ENSGALG00000041205	ENSGALG00000041205	mRNA	1	SYF	0.276775	1.38228	-0.590463	0.0662545	-0.858067	SYF	FALSE
ENSGALG00000042116	FUT9	mRNA	1	SYF	0.276742	1.30006	0.21116	-1.00397	-0.50725	SYF	FALSE
ENSGALG00000013510	ENSGALG00000013510	mRNA	1	SYF	0.276736	1.37251	-0.58502	0.0878556	-0.87535	SYF	FALSE
ENSGALG00000033925	ENSGALG00000033925	mRNA	1	SYF	0.276705	1.18102	-0.0840671	0.157379	-1.25433	SYF	FALSE
ENSGALG00000021025	ENSGALG00000021025	mRNA	1	SYF	0.276613	1.25277	-0.396576	0.24524	-1.10143	SYF	FALSE
ENSGALG00000064591	ENSGALG00000064591	mRNA	1	SYF	0.276484	1.28001	0.25828	-1.00547	-0.532814	SYF	FALSE
ENSGALG00000058093	ENSGALG00000058093	mRNA	1	SYF	0.2758	1.30267	0.203323	-1.00567	-0.500326	SYF	FALSE
ENSGALG00000003122	ENSGALG00000003122	mRNA	1	SYF	0.275296	1.30655	-0.514776	0.201817	-0.993587	SYF	FALSE
ENSGALG00000031821	ENSGALG00000031821	mRNA	1	SYF	0.274703	1.19064	0.456142	-0.91924	-0.72754	SYF	FALSE
ENSGALG00000020386	ENSGALG00000020386	mRNA	1	SYF	0.272924	1.27889	0.254727	-1.01537	-0.518249	SYF	FALSE
ENSGALG00000057268	ENSGALG00000057268	mRNA	1	SYF	0.272786	1.19132	-0.210359	0.235938	-1.2169	SYF	FALSE
ENSGALG00000006522	ENSGALG00000006522	mRNA	1	SYF	0.272753	1.27089	-0.460871	0.244752	-1.05477	SYF	FALSE
ENSGALG00000039245	ENSGALG00000039245	mRNA	1	SYF	0.272632	1.24398	0.335388	-1.00511	-0.574258	SYF	FALSE
ENSGALG00000002919	ENSGALG00000002919	mRNA	1	SYF	0.27257	1.18807	-0.195501	0.230929	-1.2235	SYF	FALSE
ENSGALG00000050725	ENSGALG00000050725	mRNA	1	SYF	0.272168	1.28779	-0.497286	0.229991	-1.02049	SYF	FALSE
ENSGALG00000068333	ENSGALG00000068333	mRNA	1	SYF	0.271323	1.18631	0.460893	-0.932264	-0.714937	SYF	FALSE
ENSGALG00000004483	ENSGALG00000004483	mRNA	1	SYF	0.271009	1.24603	-0.413381	0.26553	-1.09818	SYF	FALSE
ENSGALG00000059157	ENSGALG00000059157	mRNA	1	SYF	0.270922	1.35502	0.068288	-0.98217	-0.441137	SYF	FALSE
ENSGALG00000060467	ENSGALG00000060467	mRNA	1	SYF	0.270911	1.26597	-0.460532	0.253359	-1.05879	SYF	FALSE
ENSGALG00000011128	ENSGALG00000011128	mRNA	1	SYF	0.270462	1.3476	-0.587418	0.144296	-0.904481	SYF	FALSE
ENSGALG00000039756	ENSGALG00000039756	mRNA	1	SYF	0.270335	1.17108	0.490603	-0.891207	-0.770476	SYF	FALSE
ENSGALG00000057709	ENSGALG00000057709	mRNA	1	SYF	0.270088	1.16169	0.5074	-0.841244	-0.827847	SYF	FALSE
ENSGALG00000049385	ENSGALG00000049385	mRNA	1	SYF	0.270003	1.20931	0.409099	-0.983256	-0.635152	SYF	FALSE
ENSGALG00000059219	ENSGALG00000059219	mRNA	1	SYF	0.269955	1.35597	-0.596612	0.12879	-0.88815	SYF	FALSE
ENSGALG00000016089	ENSGALG00000016089	mRNA	1	SYF	0.269798	1.18851	-0.227727	0.252417	-1.2132	SYF	FALSE
ENSGALG00000002797	PGD	mRNA	1	SYF	0.2696	1.1708	-0.117203	0.201364	-1.25496	SYF	FALSE
ENSGALG00000058168	ENSGALG00000058168	mRNA	1	SYF	0.269397	1.16233	0.506088	-0.857227	-0.81119	SYF	FALSE
ENSGALG00000011834	ENSGALG00000011834	mRNA	1	SYF	0.269361	1.15947	0.510726	-0.835616	-0.834583	SYF	FALSE
ENSGALG00000066001	ENSGALG00000066001	mRNA	1	SYF	0.269217	1.21838	0.387466	-0.997922	-0.607923	SYF	FALSE
ENSGALG00000036284	ENSGALG00000036284	mRNA	1	SYF	0.269052	1.17515	0.481003	-0.918199	-0.737952	SYF	FALSE
ENSGALG00000027375	ENSGALG00000027375	mRNA	1	SYF	0.269018	1.19876	-0.279938	0.26945	-1.18828	SYF	FALSE
ENSGALG00000026225	ENSGALG00000026225	mRNA	1	SYF	0.268793	1.32261	-0.566734	0.189446	-0.94532	SYF	FALSE
ENSGALG00000052849	ENSGALG00000052849	mRNA	1	SYF	0.268701	1.17821	0.474206	-0.930351	-0.722071	SYF	FALSE
ENSGALG00000057923	ENSGALG00000057923	mRNA	1	SYF	0.267402	1.21233	0.397737	-0.999828	-0.610243	SYF	FALSE
ENSGALG00000010609	ENSGALG00000010609	mRNA	1	SYF	0.267192	1.33899	-0.591986	0.163919	-0.910925	SYF	FALSE
ENSGALG00000060295	ENSGALG00000060295	mRNA	1	SYF	0.266711	1.2145	0.391566	-1.00544	-0.600632	SYF	FALSE
ENSGALG00000029856	TOMM7	mRNA	1	SYF	0.266614	1.30987	-0.559621	0.212088	-0.962335	SYF	FALSE
ENSGALG00000055145	ENSGALG00000055145	mRNA	1	SYF	0.266391	1.34843	-0.603919	0.147293	-0.891806	SYF	FALSE
ENSGALG00000037716	UBA52	mRNA	1	SYF	0.266335	1.18793	-0.260427	0.274784	-1.20229	SYF	FALSE
ENSGALG00000009070	HSPE1	mRNA	1	SYF	0.265729	1.18513	-0.254263	0.275365	-1.20623	SYF	FALSE
ENSGALG00000062595	ENSGALG00000062595	mRNA	1	SYF	0.265694	1.24588	0.317857	-1.03098	-0.532758	SYF	FALSE
ENSGALG00000034671	ENSGALG00000034671	mRNA	1	SYF	0.265624	1.17953	-0.229074	0.267923	-1.21838	SYF	FALSE
ENSGALG00000059367	ENSGALG00000059367	mRNA	1	SYF	0.265577	1.16739	0.492244	-0.92391	-0.735723	SYF	FALSE
ENSGALG00000015021	ENSGALG00000015021	mRNA	1	SYF	0.26557	1.2085	0.402871	-1.00437	-0.607004	SYF	FALSE
ENSGALG00000065299	MRPL36	mRNA	1	SYF	0.26555	1.28721	-0.529997	0.244098	-1.00131	SYF	FALSE
ENSGALG00000055152	ENSGALG00000055152	mRNA	1	SYF	0.265382	1.31767	-0.575609	0.202168	-0.944225	SYF	FALSE
ENSGALG00000056562	ENSGALG00000056562	mRNA	1	SYF	0.265151	1.27762	0.242669	-1.03687	-0.483415	SYF	FALSE
ENSGALG00000068561	ENSGALG00000068561	mRNA	1	SYF	0.265131	1.19814	0.425181	-0.993474	-0.629843	SYF	FALSE
ENSGALG00000014638	ENSGALG00000014638	mRNA	1	SYF	0.264912	1.15491	0.516194	-0.877063	-0.794037	SYF	FALSE
ENSGALG00000056095	ENSGALG00000056095	mRNA	1	SYF	0.264544	1.15309	0.519223	-0.871328	-0.800985	SYF	FALSE
ENSGALG00000066533	ENSGALG00000066533	mRNA	1	SYF	0.264111	1.21087	0.394659	-1.0139	-0.591629	SYF	FALSE
ENSGALG00000057283	ENSGALG00000057283	mRNA	1	SYF	0.263913	1.18004	0.462689	-0.969939	-0.672788	SYF	FALSE
ENSGALG00000062028	ENSGALG00000062028	mRNA	1	SYF	0.263806	1.18266	0.456794	-0.975854	-0.663599	SYF	FALSE
ENSGALG00000040857	ENSGALG00000040857	mRNA	1	SYF	0.263709	1.15427	0.516155	-0.890316	-0.780112	SYF	FALSE
ENSGALG00000059342	ENSGALG00000059342	mRNA	1	SYF	0.26367	1.17028	0.483243	-0.948938	-0.704584	SYF	FALSE
ENSGALG00000012414	ENSGALG00000012414	mRNA	1	SYF	0.263661	1.17963	-0.251286	0.282291	-1.21064	SYF	FALSE
ENSGALG00000055280	ENSGALG00000055280	mRNA	1	SYF	0.263603	1.16094	-0.141359	0.236026	-1.2556	SYF	FALSE
ENSGALG00000058251	ENSGALG00000058251	mRNA	1	SYF	0.263135	1.2377	-0.44356	0.294318	-1.08846	SYF	FALSE
ENSGALG00000035104	ENSGALG00000035104	mRNA	1	SYF	0.262981	1.15962	-0.141878	0.238538	-1.25628	SYF	FALSE
ENSGALG00000047583	ENSGALG00000047583	mRNA	1	SYF	0.262924	1.25254	0.296571	-1.04224	-0.506875	SYF	FALSE
ENSGALG00000055762	ENSGALG00000055762	mRNA	1	SYF	0.262599	1.28313	-0.538676	0.254794	-0.999246	SYF	FALSE
ENSGALG00000063001	ENSGALG00000063001	mRNA	1	SYF	0.262546	1.14883	0.525275	-0.875517	-0.798588	SYF	FALSE
ENSGALG00000056598	ENSGALG00000056598	mRNA	1	SYF	0.262071	1.21209	0.387673	-1.02451	-0.575261	SYF	FALSE
ENSGALG00000048601	ENSGALG00000048601	mRNA	1	SYF	0.261999	1.23078	0.344845	-1.03777	-0.537854	SYF	FALSE
ENSGALG00000034475	ENSGALG00000034475	mRNA	1	SYF	0.261662	1.18668	-0.301247	0.301943	-1.18738	SYF	FALSE
ENSGALG00000058319	ENSGALG00000058319	mRNA	1	SYF	0.261615	1.25396	0.290384	-1.04671	-0.497636	SYF	FALSE
ENSGALG00000038129	ENSGALG00000038129	mRNA	1	SYF	0.260416	1.24584	-0.480023	0.296875	-1.06269	SYF	FALSE
ENSGALG00000003304	ENSGALG00000003304	mRNA	1	SYF	0.259644	1.31834	0.13455	-1.03339	-0.419501	SYF	FALSE
ENSGALG00000050075	ENSGALG00000050075	mRNA	1	SYF	0.259471	1.15715	0.50387	-0.948039	-0.712981	SYF	FALSE
ENSGALG00000058126	ENSGALG00000058126	mRNA	1	SYF	0.259389	1.27557	-0.543509	0.270191	-1.00225	SYF	FALSE
ENSGALG00000043178	ENSGALG00000043178	mRNA	1	SYF	0.258971	1.28279	0.216959	-1.05217	-0.44758	SYF	FALSE
ENSGALG00000035013	ENSGALG00000035013	mRNA	1	SYF	0.258966	1.15233	0.513159	-0.937314	-0.728177	SYF	FALSE
ENSGALG00000056581	ENSGALG00000056581	mRNA	1	SYF	0.258082	1.21352	-0.417914	0.321996	-1.1176	SYF	FALSE
ENSGALG00000000713	ZFHX3	mRNA	1	SYF	0.258053	1.16036	0.494285	-0.969312	-0.685333	SYF	FALSE
ENSGALG00000038801	ENSGALG00000038801	mRNA	1	SYF	0.257937	1.19626	-0.368625	0.324617	-1.15226	SYF	FALSE
ENSGALG00000008066	ENSGALG00000008066	mRNA	1	SYF	0.25773	1.20645	-0.400999	0.325046	-1.1305	SYF	FALSE
[truncated: 21,432 more rows]
