# Supplementary material for: Stage-Specific lncRNA–mRNA Co-Expression Networks in Chicken Granulosa Cells Across Hierarchical Follicle Development
Source: Animals (Basel). 2026 Apr 28;16(9):1351. doi: 10.3390/ani16091351 (PMC13162649; doi:10.3390/ani16091351)
Supplement: Supplementary file 1 [file animals-16-01351-s001.zip › Table_S8_Mfuzz_cluster_enrichment.xlsx]

## Sheet: S8_Mfuzz_cluster_enrichment
cluster	peak_stage	n_total	n_mRNA	n_lncRNA	top_enrichments
1	SYF	2790	2237	553	positive regulation of transforming growth factor beta receptor signaling pathway (P=2.77e-04, Signaling); negative regulation of axon extension involved in axon guidance (P=5.23e-04, Other); Iron uptake and transport (P=6.10e-04, Other); transforming growth factor beta-activated receptor activity (P=1.05e-03, Signaling); ubiquitin conjugating enzyme binding (P=1.07e-03, Other)
2	SYF	2558	2020	538	Transport of small molecules (P=2.40e-05, Other); sterol biosynthetic process (P=2.72e-05, Lipid/Steroid); Steroid biosynthesis (P=4.76e-05, Lipid/Steroid); PPAR signaling pathway (P=6.94e-05, Lipid/Steroid); Metabolism of steroids (P=1.50e-04, Lipid/Steroid)
3	SYF	3199	2468	731	MAPK signaling pathway (P=4.97e-04, Signaling); positive regulation of vascular endothelial growth factor production (P=9.76e-04, Differentiation); peptidyl-tyrosine dephosphorylation (P=9.96e-04, Signaling); chemical synaptic transmission (P=1.08e-03, Other); protein dephosphorylation (P=1.58e-03, Signaling)
4	F5	2353	1715	638	mitotic cytokinesis (P=5.76e-05, Cell growth); beta-catenin binding (P=8.23e-05, Signaling); negative regulation of I-kappaB kinase/NF-kappaB signaling (P=2.99e-04, Signaling); lamellipodium assembly (P=9.99e-04, Other); TRAF6 mediated NF-kB activation (P=1.16e-03, ECM/Inflammation)
5	F1	2839	2233	606	eukaryotic translation initiation factor 3 complex, eIF3m (P=4.18e-04, Other); methylated histone binding (P=5.24e-04, Other); eukaryotic 48S preinitiation complex (P=1.55e-03, Other); formation of cytoplasmic translation initiation complex (P=2.00e-03, Other); viral translational termination-reinitiation (P=2.16e-03, Other)
6	F5	2104	1536	568	Endocytosis (P=1.56e-03, Other); vasoactive intestinal polypeptide receptor activity (P=2.15e-03, Signaling); inositol metabolic process (P=2.15e-03, Other); positive regulation of interleukin-6 production (P=3.24e-03, ECM/Inflammation); electron transfer activity (P=3.57e-03, Other)
7	F1	2732	2180	552	mitotic cell cycle phase transition (P=2.58e-04, Cell growth); DNA repair (P=4.45e-04, Cell growth); interstrand cross-link repair (P=4.86e-04, Other); base-excision repair (P=5.89e-04, Other); centrosome (P=6.53e-04, Other)
8	SYF	2230	1714	516	positive regulation of cell division (P=2.71e-03, Other); paranodal junction assembly (P=3.66e-03, Other); equatorial microtubule organizing center (P=3.66e-03, Other); positive regulation of interleukin-5 production (P=3.66e-03, ECM/Inflammation); microtubule-based movement (P=3.97e-03, Other)
9	F1	2626	2018	608	nucleolus (P=4.51e-04, Other); regulation of DNA-templated transcription, elongation (P=1.26e-03, Other); histone H3-K14 acetylation (P=1.85e-03, Other); peroxisome (P=1.99e-03, Other); cell aging (P=2.00e-03, Other)
