# Supplementary material for: Stage-Specific lncRNA–mRNA Co-Expression Networks in Chicken Granulosa Cells Across Hierarchical Follicle Development
Source: Animals (Basel). 2026 Apr 28;16(9):1351. doi: 10.3390/ani16091351 (PMC13162649; doi:10.3390/ani16091351)
Supplement: Supplementary file 1 [file animals-16-01351-s001.zip › Table_S9_WGCNA_module_assignments.xlsx]

## Sheet: S9_WGCNA_module_assignments
gene_id	module	gene_type
ENSGALG00000001525	tan	lncRNA
ENSGALG00000002102	brown	lncRNA
ENSGALG00000020985	brown	lncRNA
ENSGALG00000021405	brown	lncRNA
ENSGALG00000029198	cyan	lncRNA
ENSGALG00000029333	blue	lncRNA
ENSGALG00000029680	red	lncRNA
ENSGALG00000029970	blue	lncRNA
ENSGALG00000030111	red	lncRNA
ENSGALG00000030678	red	lncRNA
ENSGALG00000030849	red	lncRNA
ENSGALG00000031196	red	lncRNA
ENSGALG00000031400	pink	lncRNA
ENSGALG00000031548	black	lncRNA
ENSGALG00000031850	brown	lncRNA
ENSGALG00000034279	pink	lncRNA
ENSGALG00000034536	brown	lncRNA
ENSGALG00000034549	pink	lncRNA
ENSGALG00000035554	red	lncRNA
ENSGALG00000035783	brown	lncRNA
ENSGALG00000035828	blue	lncRNA
ENSGALG00000036040	red	lncRNA
ENSGALG00000036383	blue	lncRNA
ENSGALG00000036550	red	lncRNA
ENSGALG00000036877	tan	lncRNA
ENSGALG00000037717	brown	lncRNA
ENSGALG00000037894	pink	lncRNA
ENSGALG00000038549	red	lncRNA
ENSGALG00000039097	pink	lncRNA
ENSGALG00000039107	red	lncRNA
ENSGALG00000039256	red	lncRNA
ENSGALG00000039919	brown	lncRNA
ENSGALG00000040680	blue	lncRNA
ENSGALG00000041688	pink	lncRNA
ENSGALG00000041838	red	lncRNA
ENSGALG00000042265	brown	lncRNA
ENSGALG00000042336	pink	lncRNA
ENSGALG00000042338	red	lncRNA
ENSGALG00000042431	brown	lncRNA
ENSGALG00000042587	tan	lncRNA
ENSGALG00000042613	cyan	lncRNA
ENSGALG00000043611	brown	lncRNA
ENSGALG00000043988	black	lncRNA
ENSGALG00000044007	red	lncRNA
ENSGALG00000045235	blue	lncRNA
ENSGALG00000045458	red	lncRNA
ENSGALG00000046054	blue	lncRNA
ENSGALG00000046481	red	lncRNA
ENSGALG00000046705	pink	lncRNA
ENSGALG00000046706	red	lncRNA
ENSGALG00000046711	brown	lncRNA
ENSGALG00000046744	brown	lncRNA
ENSGALG00000046758	blue	lncRNA
ENSGALG00000046759	tan	lncRNA
ENSGALG00000046775	red	lncRNA
ENSGALG00000046778	blue	lncRNA
ENSGALG00000046813	red	lncRNA
ENSGALG00000046832	blue	lncRNA
ENSGALG00000046846	pink	lncRNA
ENSGALG00000046919	tan	lncRNA
ENSGALG00000046948	red	lncRNA
ENSGALG00000046971	red	lncRNA
ENSGALG00000046975	brown	lncRNA
ENSGALG00000046978	brown	lncRNA
ENSGALG00000046985	red	lncRNA
ENSGALG00000047008	tan	lncRNA
ENSGALG00000047020	brown	lncRNA
ENSGALG00000047029	midnightblue	lncRNA
ENSGALG00000047048	blue	lncRNA
ENSGALG00000047057	red	lncRNA
ENSGALG00000047074	blue	lncRNA
ENSGALG00000047076	tan	lncRNA
ENSGALG00000047108	blue	lncRNA
ENSGALG00000047153	brown	lncRNA
ENSGALG00000047156	red	lncRNA
ENSGALG00000047168	blue	lncRNA
ENSGALG00000047189	red	lncRNA
ENSGALG00000047206	red	lncRNA
ENSGALG00000047251	brown	lncRNA
ENSGALG00000047279	tan	lncRNA
ENSGALG00000047309	brown	lncRNA
ENSGALG00000047365	blue	lncRNA
ENSGALG00000047373	brown	lncRNA
ENSGALG00000047400	black	lncRNA
ENSGALG00000047467	brown	lncRNA
ENSGALG00000047529	blue	lncRNA
ENSGALG00000047676	brown	lncRNA
ENSGALG00000047705	brown	lncRNA
ENSGALG00000047816	black	lncRNA
ENSGALG00000047819	pink	lncRNA
ENSGALG00000047852	brown	lncRNA
ENSGALG00000047876	blue	lncRNA
ENSGALG00000047884	blue	lncRNA
ENSGALG00000047914	red	lncRNA
ENSGALG00000048083	brown	lncRNA
ENSGALG00000048096	red	lncRNA
ENSGALG00000048112	blue	lncRNA
ENSGALG00000048134	red	lncRNA
ENSGALG00000048166	blue	lncRNA
ENSGALG00000048256	pink	lncRNA
ENSGALG00000048274	blue	lncRNA
ENSGALG00000048313	black	lncRNA
ENSGALG00000048424	red	lncRNA
ENSGALG00000048462	red	lncRNA
ENSGALG00000048473	tan	lncRNA
ENSGALG00000048476	pink	lncRNA
ENSGALG00000048484	tan	lncRNA
ENSGALG00000048540	brown	lncRNA
ENSGALG00000048550	red	lncRNA
ENSGALG00000048560	pink	lncRNA
ENSGALG00000048585	tan	lncRNA
ENSGALG00000048628	pink	lncRNA
ENSGALG00000048679	blue	lncRNA
ENSGALG00000048694	brown	lncRNA
ENSGALG00000048734	blue	lncRNA
ENSGALG00000048806	pink	lncRNA
ENSGALG00000048807	blue	lncRNA
ENSGALG00000048825	pink	lncRNA
ENSGALG00000048861	blue	lncRNA
ENSGALG00000048867	blue	lncRNA
ENSGALG00000048893	brown	lncRNA
ENSGALG00000048898	brown	lncRNA
ENSGALG00000048978	red	lncRNA
ENSGALG00000049011	blue	lncRNA
ENSGALG00000049015	pink	lncRNA
ENSGALG00000049043	pink	lncRNA
ENSGALG00000049059	red	lncRNA
ENSGALG00000049070	brown	lncRNA
ENSGALG00000049077	red	lncRNA
ENSGALG00000049081	red	lncRNA
ENSGALG00000049087	brown	lncRNA
ENSGALG00000049090	red	lncRNA
ENSGALG00000049100	red	lncRNA
ENSGALG00000049180	tan	lncRNA
ENSGALG00000049183	brown	lncRNA
ENSGALG00000049244	red	lncRNA
ENSGALG00000049251	brown	lncRNA
ENSGALG00000049284	brown	lncRNA
ENSGALG00000049296	red	lncRNA
ENSGALG00000049300	blue	lncRNA
ENSGALG00000049310	blue	lncRNA
ENSGALG00000049328	brown	lncRNA
ENSGALG00000049405	pink	lncRNA
ENSGALG00000049425	pink	lncRNA
ENSGALG00000049430	brown	lncRNA
ENSGALG00000049457	brown	lncRNA
ENSGALG00000049561	blue	lncRNA
ENSGALG00000049566	red	lncRNA
ENSGALG00000049575	brown	lncRNA
ENSGALG00000049585	brown	lncRNA
ENSGALG00000049635	blue	lncRNA
ENSGALG00000049696	red	lncRNA
ENSGALG00000049749	blue	lncRNA
ENSGALG00000049765	red	lncRNA
ENSGALG00000049818	brown	lncRNA
ENSGALG00000049826	red	lncRNA
ENSGALG00000049864	brown	lncRNA
ENSGALG00000049889	pink	lncRNA
ENSGALG00000049945	tan	lncRNA
ENSGALG00000049954	red	lncRNA
ENSGALG00000049967	red	lncRNA
ENSGALG00000049990	blue	lncRNA
ENSGALG00000050007	blue	lncRNA
ENSGALG00000050076	brown	lncRNA
ENSGALG00000050093	brown	lncRNA
ENSGALG00000050100	red	lncRNA
ENSGALG00000050220	brown	lncRNA
ENSGALG00000050270	pink	lncRNA
ENSGALG00000050275	blue	lncRNA
ENSGALG00000050312	blue	lncRNA
ENSGALG00000050341	brown	lncRNA
ENSGALG00000050353	red	lncRNA
ENSGALG00000050369	brown	lncRNA
ENSGALG00000050382	brown	lncRNA
ENSGALG00000050387	brown	lncRNA
ENSGALG00000050389	pink	lncRNA
ENSGALG00000050430	brown	lncRNA
ENSGALG00000050497	brown	lncRNA
ENSGALG00000050526	pink	lncRNA
ENSGALG00000050529	brown	lncRNA
ENSGALG00000050540	pink	lncRNA
ENSGALG00000050556	blue	lncRNA
ENSGALG00000050597	blue	lncRNA
ENSGALG00000050643	brown	lncRNA
ENSGALG00000050651	red	lncRNA
ENSGALG00000050680	red	lncRNA
ENSGALG00000050716	brown	lncRNA
ENSGALG00000050798	brown	lncRNA
ENSGALG00000050810	blue	lncRNA
ENSGALG00000050829	pink	lncRNA
ENSGALG00000050848	blue	lncRNA
ENSGALG00000050850	brown	lncRNA
ENSGALG00000050873	pink	lncRNA
ENSGALG00000050914	tan	lncRNA
ENSGALG00000050954	blue	lncRNA
ENSGALG00000051048	brown	lncRNA
ENSGALG00000051112	tan	lncRNA
ENSGALG00000051116	blue	lncRNA
ENSGALG00000051153	brown	lncRNA
ENSGALG00000051165	black	lncRNA
ENSGALG00000051295	red	lncRNA
ENSGALG00000051323	brown	lncRNA
ENSGALG00000051344	pink	lncRNA
ENSGALG00000051379	brown	lncRNA
ENSGALG00000051384	brown	lncRNA
ENSGALG00000051402	brown	lncRNA
ENSGALG00000051409	blue	lncRNA
ENSGALG00000051416	pink	lncRNA
ENSGALG00000051439	brown	lncRNA
ENSGALG00000051507	red	lncRNA
ENSGALG00000051510	red	lncRNA
ENSGALG00000051618	blue	lncRNA
ENSGALG00000051642	blue	lncRNA
ENSGALG00000051688	brown	lncRNA
ENSGALG00000051696	blue	lncRNA
ENSGALG00000051709	blue	lncRNA
ENSGALG00000051743	blue	lncRNA
ENSGALG00000051788	red	lncRNA
ENSGALG00000051793	brown	lncRNA
ENSGALG00000051795	blue	lncRNA
ENSGALG00000051887	black	lncRNA
ENSGALG00000051889	brown	lncRNA
ENSGALG00000051968	blue	lncRNA
ENSGALG00000051982	blue	lncRNA
ENSGALG00000051989	brown	lncRNA
ENSGALG00000052034	brown	lncRNA
ENSGALG00000052080	pink	lncRNA
ENSGALG00000052081	blue	lncRNA
ENSGALG00000052097	brown	lncRNA
ENSGALG00000052148	blue	lncRNA
ENSGALG00000052175	red	lncRNA
ENSGALG00000052176	blue	lncRNA
ENSGALG00000052179	black	lncRNA
ENSGALG00000052211	blue	lncRNA
ENSGALG00000052212	red	lncRNA
ENSGALG00000052219	red	lncRNA
ENSGALG00000052255	blue	lncRNA
ENSGALG00000052282	pink	lncRNA
ENSGALG00000052290	brown	lncRNA
ENSGALG00000052352	brown	lncRNA
ENSGALG00000052362	tan	lncRNA
ENSGALG00000052386	brown	lncRNA
ENSGALG00000052394	brown	lncRNA
ENSGALG00000052424	black	lncRNA
ENSGALG00000052466	blue	lncRNA
ENSGALG00000052487	red	lncRNA
ENSGALG00000052534	black	lncRNA
ENSGALG00000052561	red	lncRNA
ENSGALG00000052578	black	lncRNA
ENSGALG00000052597	blue	lncRNA
ENSGALG00000052637	pink	lncRNA
ENSGALG00000052716	brown	lncRNA
ENSGALG00000052742	tan	lncRNA
ENSGALG00000052761	red	lncRNA
ENSGALG00000052831	brown	lncRNA
ENSGALG00000052877	red	lncRNA
ENSGALG00000052961	red	lncRNA
ENSGALG00000052962	blue	lncRNA
ENSGALG00000053012	black	lncRNA
ENSGALG00000053016	blue	lncRNA
ENSGALG00000053018	brown	lncRNA
ENSGALG00000053045	brown	lncRNA
ENSGALG00000053059	pink	lncRNA
ENSGALG00000053069	tan	lncRNA
ENSGALG00000053101	brown	lncRNA
ENSGALG00000053134	red	lncRNA
ENSGALG00000053142	red	lncRNA
ENSGALG00000053145	red	lncRNA
ENSGALG00000053150	red	lncRNA
ENSGALG00000053167	brown	lncRNA
ENSGALG00000053249	blue	lncRNA
ENSGALG00000053272	red	lncRNA
ENSGALG00000053330	tan	lncRNA
ENSGALG00000053414	pink	lncRNA
ENSGALG00000053419	blue	lncRNA
ENSGALG00000053440	brown	lncRNA
ENSGALG00000053486	blue	lncRNA
ENSGALG00000053489	red	lncRNA
ENSGALG00000053491	brown	lncRNA
ENSGALG00000053496	black	lncRNA
ENSGALG00000053499	red	lncRNA
ENSGALG00000053503	tan	lncRNA
ENSGALG00000053529	brown	lncRNA
ENSGALG00000053536	red	lncRNA
ENSGALG00000053581	brown	lncRNA
ENSGALG00000053632	red	lncRNA
ENSGALG00000053643	red	lncRNA
ENSGALG00000053660	red	lncRNA
ENSGALG00000053786	brown	lncRNA
ENSGALG00000053800	pink	lncRNA
ENSGALG00000053844	blue	lncRNA
ENSGALG00000053930	tan	lncRNA
ENSGALG00000053941	red	lncRNA
ENSGALG00000053948	brown	lncRNA
ENSGALG00000053987	red	lncRNA
ENSGALG00000054030	brown	lncRNA
ENSGALG00000054058	brown	lncRNA
ENSGALG00000054068	black	lncRNA
ENSGALG00000054093	blue	lncRNA
ENSGALG00000054126	red	lncRNA
ENSGALG00000054134	black	lncRNA
ENSGALG00000054168	blue	lncRNA
ENSGALG00000054199	brown	lncRNA
ENSGALG00000054213	red	lncRNA
ENSGALG00000054225	brown	lncRNA
ENSGALG00000054239	red	lncRNA
ENSGALG00000054276	blue	lncRNA
ENSGALG00000054309	blue	lncRNA
ENSGALG00000054326	blue	lncRNA
ENSGALG00000054327	blue	lncRNA
ENSGALG00000054353	blue	lncRNA
ENSGALG00000054429	blue	lncRNA
ENSGALG00000054455	red	lncRNA
ENSGALG00000054470	red	lncRNA
ENSGALG00000054524	red	lncRNA
ENSGALG00000054555	pink	lncRNA
ENSGALG00000054608	tan	lncRNA
ENSGALG00000054683	blue	lncRNA
ENSGALG00000054694	blue	lncRNA
ENSGALG00000054740	pink	lncRNA
ENSGALG00000054817	brown	lncRNA
ENSGALG00000054845	brown	lncRNA
ENSGALG00000054853	blue	lncRNA
ENSGALG00000054925	brown	lncRNA
ENSGALG00000054932	blue	lncRNA
ENSGALG00000055011	tan	lncRNA
ENSGALG00000055033	blue	lncRNA
ENSGALG00000055043	blue	lncRNA
ENSGALG00000055095	pink	lncRNA
ENSGALG00000055152	red	lncRNA
ENSGALG00000055157	pink	lncRNA
ENSGALG00000055162	blue	lncRNA
ENSGALG00000055182	blue	lncRNA
ENSGALG00000055184	brown	lncRNA
ENSGALG00000055192	brown	lncRNA
ENSGALG00000055196	brown	lncRNA
ENSGALG00000055204	red	lncRNA
ENSGALG00000055205	tan	lncRNA
ENSGALG00000055208	brown	lncRNA
ENSGALG00000055234	brown	lncRNA
ENSGALG00000055237	red	lncRNA
ENSGALG00000055245	tan	lncRNA
ENSGALG00000055249	brown	lncRNA
ENSGALG00000055252	red	lncRNA
ENSGALG00000055255	brown	lncRNA
ENSGALG00000055268	pink	lncRNA
ENSGALG00000055280	red	lncRNA
ENSGALG00000055291	red	lncRNA
ENSGALG00000055298	tan	lncRNA
ENSGALG00000055311	red	lncRNA
ENSGALG00000055317	brown	lncRNA
ENSGALG00000055326	tan	lncRNA
ENSGALG00000055348	red	lncRNA
ENSGALG00000055349	pink	lncRNA
ENSGALG00000055362	blue	lncRNA
ENSGALG00000055388	blue	lncRNA
ENSGALG00000055389	black	lncRNA
ENSGALG00000055394	brown	lncRNA
ENSGALG00000055395	pink	lncRNA
ENSGALG00000055399	brown	lncRNA
ENSGALG00000055415	red	lncRNA
ENSGALG00000055422	red	lncRNA
ENSGALG00000055448	brown	lncRNA
ENSGALG00000055464	red	lncRNA
ENSGALG00000055471	red	lncRNA
ENSGALG00000055476	red	lncRNA
ENSGALG00000055487	brown	lncRNA
ENSGALG00000055498	red	lncRNA
ENSGALG00000055513	blue	lncRNA
ENSGALG00000055514	red	lncRNA
ENSGALG00000055515	brown	lncRNA
ENSGALG00000055531	brown	lncRNA
ENSGALG00000055533	brown	lncRNA
ENSGALG00000055543	brown	lncRNA
ENSGALG00000055551	red	lncRNA
ENSGALG00000055552	black	lncRNA
ENSGALG00000055571	tan	lncRNA
ENSGALG00000055580	pink	lncRNA
ENSGALG00000055594	midnightblue	lncRNA
ENSGALG00000055633	brown	lncRNA
ENSGALG00000055638	brown	lncRNA
ENSGALG00000055644	blue	lncRNA
ENSGALG00000055652	red	lncRNA
ENSGALG00000055666	pink	lncRNA
ENSGALG00000055673	brown	lncRNA
ENSGALG00000055678	brown	lncRNA
ENSGALG00000055685	blue	lncRNA
ENSGALG00000055688	pink	lncRNA
ENSGALG00000055692	brown	lncRNA
ENSGALG00000055699	brown	lncRNA
ENSGALG00000055709	pink	lncRNA
ENSGALG00000055722	black	lncRNA
ENSGALG00000055725	brown	lncRNA
ENSGALG00000055731	red	lncRNA
ENSGALG00000055733	blue	lncRNA
ENSGALG00000055739	brown	lncRNA
ENSGALG00000055742	pink	lncRNA
ENSGALG00000055762	red	lncRNA
ENSGALG00000055766	brown	lncRNA
ENSGALG00000055769	brown	lncRNA
ENSGALG00000055771	blue	lncRNA
ENSGALG00000055777	salmon	lncRNA
ENSGALG00000055778	blue	lncRNA
ENSGALG00000055783	tan	lncRNA
ENSGALG00000055784	red	lncRNA
ENSGALG00000055800	brown	lncRNA
ENSGALG00000055838	blue	lncRNA
ENSGALG00000055847	tan	lncRNA
ENSGALG00000055862	red	lncRNA
ENSGALG00000055874	brown	lncRNA
ENSGALG00000055888	black	lncRNA
ENSGALG00000055890	pink	lncRNA
ENSGALG00000055898	red	lncRNA
ENSGALG00000055905	red	lncRNA
ENSGALG00000055916	brown	lncRNA
ENSGALG00000055920	brown	lncRNA
ENSGALG00000055927	tan	lncRNA
ENSGALG00000055932	blue	lncRNA
ENSGALG00000055937	red	lncRNA
ENSGALG00000055949	brown	lncRNA
ENSGALG00000055952	pink	lncRNA
ENSGALG00000055958	red	lncRNA
ENSGALG00000055967	brown	lncRNA
ENSGALG00000055968	blue	lncRNA
ENSGALG00000055971	brown	lncRNA
ENSGALG00000055984	blue	lncRNA
ENSGALG00000055986	blue	lncRNA
ENSGALG00000055992	red	lncRNA
ENSGALG00000055993	brown	lncRNA
ENSGALG00000056001	red	lncRNA
ENSGALG00000056003	blue	lncRNA
ENSGALG00000056047	brown	lncRNA
ENSGALG00000056059	brown	lncRNA
ENSGALG00000056064	pink	lncRNA
ENSGALG00000056072	black	lncRNA
ENSGALG00000056100	brown	lncRNA
ENSGALG00000056108	brown	lncRNA
ENSGALG00000056114	blue	lncRNA
ENSGALG00000056118	pink	lncRNA
ENSGALG00000056142	blue	lncRNA
ENSGALG00000056154	blue	lncRNA
ENSGALG00000056156	brown	lncRNA
ENSGALG00000056159	red	lncRNA
ENSGALG00000056166	blue	lncRNA
ENSGALG00000056184	brown	lncRNA
ENSGALG00000056217	blue	lncRNA
ENSGALG00000056222	brown	lncRNA
ENSGALG00000056230	red	lncRNA
ENSGALG00000056231	pink	lncRNA
ENSGALG00000056238	red	lncRNA
ENSGALG00000056256	brown	lncRNA
ENSGALG00000056262	red	lncRNA
ENSGALG00000056273	brown	lncRNA
ENSGALG00000056285	brown	lncRNA
ENSGALG00000056287	blue	lncRNA
ENSGALG00000056288	tan	lncRNA
ENSGALG00000056291	brown	lncRNA
ENSGALG00000056333	blue	lncRNA
ENSGALG00000056335	brown	lncRNA
ENSGALG00000056339	brown	lncRNA
ENSGALG00000056348	pink	lncRNA
ENSGALG00000056357	pink	lncRNA
ENSGALG00000056358	pink	lncRNA
ENSGALG00000056382	pink	lncRNA
ENSGALG00000056396	red	lncRNA
ENSGALG00000056402	red	lncRNA
ENSGALG00000056407	pink	lncRNA
ENSGALG00000056416	blue	lncRNA
ENSGALG00000056426	red	lncRNA
ENSGALG00000056436	red	lncRNA
ENSGALG00000056442	brown	lncRNA
ENSGALG00000056445	red	lncRNA
ENSGALG00000056458	pink	lncRNA
ENSGALG00000056465	red	lncRNA
ENSGALG00000056467	brown	lncRNA
ENSGALG00000056469	blue	lncRNA
ENSGALG00000056480	pink	lncRNA
ENSGALG00000056497	tan	lncRNA
ENSGALG00000056500	red	lncRNA
ENSGALG00000056504	brown	lncRNA
ENSGALG00000056520	brown	lncRNA
ENSGALG00000056521	brown	lncRNA
ENSGALG00000056554	pink	lncRNA
ENSGALG00000056564	blue	lncRNA
ENSGALG00000056572	blue	lncRNA
ENSGALG00000056575	black	lncRNA
ENSGALG00000056580	blue	lncRNA
ENSGALG00000056581	red	lncRNA
ENSGALG00000056602	red	lncRNA
ENSGALG00000056610	tan	lncRNA
ENSGALG00000056615	red	lncRNA
ENSGALG00000056632	red	lncRNA
ENSGALG00000056633	brown	lncRNA
ENSGALG00000056666	brown	lncRNA
ENSGALG00000056685	red	lncRNA
ENSGALG00000056691	pink	lncRNA
ENSGALG00000056693	brown	lncRNA
ENSGALG00000056694	red	lncRNA
ENSGALG00000056695	red	lncRNA
ENSGALG00000056700	brown	lncRNA
ENSGALG00000056713	brown	lncRNA
ENSGALG00000056714	brown	lncRNA
ENSGALG00000056742	red	lncRNA
ENSGALG00000056749	brown	lncRNA
ENSGALG00000056768	brown	lncRNA
ENSGALG00000056774	brown	lncRNA
ENSGALG00000056777	blue	lncRNA
ENSGALG00000056790	blue	lncRNA
ENSGALG00000056793	brown	lncRNA
ENSGALG00000056794	black	lncRNA
ENSGALG00000056809	cyan	lncRNA
ENSGALG00000056820	brown	lncRNA
ENSGALG00000056828	red	lncRNA
ENSGALG00000056841	pink	lncRNA
ENSGALG00000056848	red	lncRNA
ENSGALG00000056852	brown	lncRNA
ENSGALG00000056853	blue	lncRNA
ENSGALG00000056855	pink	lncRNA
ENSGALG00000056875	blue	lncRNA
ENSGALG00000056879	pink	lncRNA
ENSGALG00000056884	blue	lncRNA
ENSGALG00000056888	blue	lncRNA
ENSGALG00000056899	blue	lncRNA
ENSGALG00000056901	blue	lncRNA
ENSGALG00000056912	red	lncRNA
ENSGALG00000056941	brown	lncRNA
ENSGALG00000056945	brown	lncRNA
ENSGALG00000056949	tan	lncRNA
ENSGALG00000056953	brown	lncRNA
ENSGALG00000056956	salmon	lncRNA
ENSGALG00000056965	brown	lncRNA
ENSGALG00000056969	red	lncRNA
ENSGALG00000056974	pink	lncRNA
ENSGALG00000057005	red	lncRNA
ENSGALG00000057011	pink	lncRNA
ENSGALG00000057015	pink	lncRNA
ENSGALG00000057021	blue	lncRNA
ENSGALG00000057044	red	lncRNA
ENSGALG00000057059	blue	lncRNA
ENSGALG00000057062	red	lncRNA
ENSGALG00000057075	red	lncRNA
ENSGALG00000057090	blue	lncRNA
ENSGALG00000057095	blue	lncRNA
ENSGALG00000057098	red	lncRNA
ENSGALG00000057102	pink	lncRNA
ENSGALG00000057109	blue	lncRNA
ENSGALG00000057119	blue	lncRNA
ENSGALG00000057128	tan	lncRNA
ENSGALG00000057133	brown	lncRNA
ENSGALG00000057168	red	lncRNA
ENSGALG00000057171	black	lncRNA
ENSGALG00000057183	tan	lncRNA
ENSGALG00000057189	red	lncRNA
ENSGALG00000057190	red	lncRNA
ENSGALG00000057193	pink	lncRNA
ENSGALG00000057212	red	lncRNA
ENSGALG00000057216	blue	lncRNA
ENSGALG00000057218	red	lncRNA
ENSGALG00000057234	red	lncRNA
ENSGALG00000057240	red	lncRNA
ENSGALG00000057257	red	lncRNA
ENSGALG00000057258	blue	lncRNA
ENSGALG00000057267	brown	lncRNA
ENSGALG00000057269	blue	lncRNA
ENSGALG00000057285	blue	lncRNA
ENSGALG00000057288	red	lncRNA
ENSGALG00000057291	red	lncRNA
ENSGALG00000057292	blue	lncRNA
ENSGALG00000057304	red	lncRNA
ENSGALG00000057307	tan	lncRNA
ENSGALG00000057318	blue	lncRNA
ENSGALG00000057322	brown	lncRNA
ENSGALG00000057323	black	lncRNA
ENSGALG00000057329	blue	lncRNA
ENSGALG00000057332	blue	lncRNA
ENSGALG00000057344	brown	lncRNA
ENSGALG00000057345	blue	lncRNA
ENSGALG00000057348	blue	lncRNA
ENSGALG00000057355	brown	lncRNA
ENSGALG00000057364	brown	lncRNA
ENSGALG00000057382	brown	lncRNA
ENSGALG00000057388	blue	lncRNA
ENSGALG00000057390	red	lncRNA
ENSGALG00000057411	blue	lncRNA
ENSGALG00000057416	brown	lncRNA
ENSGALG00000057417	salmon	lncRNA
ENSGALG00000057485	brown	lncRNA
ENSGALG00000057486	red	lncRNA
ENSGALG00000057492	blue	lncRNA
ENSGALG00000057494	brown	lncRNA
ENSGALG00000057502	black	lncRNA
ENSGALG00000057510	red	lncRNA
ENSGALG00000057512	blue	lncRNA
ENSGALG00000057529	brown	lncRNA
ENSGALG00000057533	blue	lncRNA
ENSGALG00000057534	pink	lncRNA
ENSGALG00000057536	red	lncRNA
ENSGALG00000057554	red	lncRNA
ENSGALG00000057557	brown	lncRNA
ENSGALG00000057568	blue	lncRNA
ENSGALG00000057569	red	lncRNA
ENSGALG00000057576	pink	lncRNA
ENSGALG00000057586	red	lncRNA
ENSGALG00000057590	pink	lncRNA
ENSGALG00000057594	red	lncRNA
ENSGALG00000057595	black	lncRNA
ENSGALG00000057610	brown	lncRNA
ENSGALG00000057616	brown	lncRNA
ENSGALG00000057620	red	lncRNA
ENSGALG00000057632	pink	lncRNA
ENSGALG00000057638	pink	lncRNA
ENSGALG00000057645	red	lncRNA
ENSGALG00000057664	tan	lncRNA
ENSGALG00000057675	pink	lncRNA
ENSGALG00000057712	red	lncRNA
ENSGALG00000057727	brown	lncRNA
ENSGALG00000057736	brown	lncRNA
ENSGALG00000057755	brown	lncRNA
ENSGALG00000057786	red	lncRNA
ENSGALG00000057799	blue	lncRNA
ENSGALG00000057803	blue	lncRNA
ENSGALG00000057807	brown	lncRNA
ENSGALG00000057830	brown	lncRNA
ENSGALG00000057854	blue	lncRNA
ENSGALG00000057866	blue	lncRNA
ENSGALG00000057878	red	lncRNA
ENSGALG00000057879	red	lncRNA
ENSGALG00000057895	blue	lncRNA
ENSGALG00000057977	tan	lncRNA
ENSGALG00000057983	red	lncRNA
ENSGALG00000057993	red	lncRNA
ENSGALG00000058000	brown	lncRNA
ENSGALG00000058011	pink	lncRNA
ENSGALG00000058018	blue	lncRNA
ENSGALG00000058032	red	lncRNA
ENSGALG00000058033	tan	lncRNA
ENSGALG00000058037	red	lncRNA
ENSGALG00000058041	red	lncRNA
ENSGALG00000058047	blue	lncRNA
ENSGALG00000058052	brown	lncRNA
ENSGALG00000058075	brown	lncRNA
ENSGALG00000058079	pink	lncRNA
ENSGALG00000058089	blue	lncRNA
ENSGALG00000058108	pink	lncRNA
ENSGALG00000058113	brown	lncRNA
ENSGALG00000058121	midnightblue	lncRNA
ENSGALG00000058123	red	lncRNA
ENSGALG00000058136	red	lncRNA
ENSGALG00000058144	blue	lncRNA
ENSGALG00000058154	blue	lncRNA
ENSGALG00000058160	red	lncRNA
ENSGALG00000058168	pink	lncRNA
ENSGALG00000058178	brown	lncRNA
ENSGALG00000058180	black	lncRNA
ENSGALG00000058184	blue	lncRNA
ENSGALG00000058187	brown	lncRNA
ENSGALG00000058212	red	lncRNA
ENSGALG00000058218	blue	lncRNA
ENSGALG00000058243	blue	lncRNA
ENSGALG00000058244	pink	lncRNA
ENSGALG00000058267	red	lncRNA
ENSGALG00000058269	blue	lncRNA
ENSGALG00000058271	lightcyan	lncRNA
ENSGALG00000058275	brown	lncRNA
ENSGALG00000058276	brown	lncRNA
ENSGALG00000058297	brown	lncRNA
ENSGALG00000058309	brown	lncRNA
ENSGALG00000058313	brown	lncRNA
ENSGALG00000058317	blue	lncRNA
ENSGALG00000058318	tan	lncRNA
ENSGALG00000058319	red	lncRNA
ENSGALG00000058326	brown	lncRNA
ENSGALG00000058332	brown	lncRNA
ENSGALG00000058333	red	lncRNA
ENSGALG00000058343	brown	lncRNA
ENSGALG00000058348	brown	lncRNA
ENSGALG00000058358	blue	lncRNA
ENSGALG00000058371	red	lncRNA
ENSGALG00000058378	brown	lncRNA
ENSGALG00000058396	blue	lncRNA
ENSGALG00000058415	red	lncRNA
ENSGALG00000058444	brown	lncRNA
ENSGALG00000058479	brown	lncRNA
ENSGALG00000058481	red	lncRNA
ENSGALG00000058485	blue	lncRNA
ENSGALG00000058493	brown	lncRNA
ENSGALG00000058496	blue	lncRNA
ENSGALG00000058511	red	lncRNA
ENSGALG00000058527	brown	lncRNA
ENSGALG00000058539	red	lncRNA
ENSGALG00000058545	brown	lncRNA
ENSGALG00000058549	blue	lncRNA
ENSGALG00000058567	red	lncRNA
ENSGALG00000058573	red	lncRNA
ENSGALG00000058623	pink	lncRNA
ENSGALG00000058640	brown	lncRNA
ENSGALG00000058644	brown	lncRNA
ENSGALG00000058653	red	lncRNA
ENSGALG00000058661	brown	lncRNA
ENSGALG00000058680	pink	lncRNA
ENSGALG00000058695	pink	lncRNA
ENSGALG00000058702	tan	lncRNA
ENSGALG00000058718	blue	lncRNA
ENSGALG00000058725	brown	lncRNA
ENSGALG00000058732	blue	lncRNA
ENSGALG00000058734	pink	lncRNA
ENSGALG00000058741	red	lncRNA
ENSGALG00000058753	blue	lncRNA
ENSGALG00000058757	brown	lncRNA
ENSGALG00000058778	pink	lncRNA
ENSGALG00000058783	pink	lncRNA
ENSGALG00000058784	pink	lncRNA
ENSGALG00000058803	blue	lncRNA
ENSGALG00000058804	red	lncRNA
ENSGALG00000058817	black	lncRNA
ENSGALG00000058832	blue	lncRNA
ENSGALG00000058834	red	lncRNA
ENSGALG00000058836	blue	lncRNA
ENSGALG00000058851	brown	lncRNA
ENSGALG00000058856	brown	lncRNA
ENSGALG00000058860	red	lncRNA
ENSGALG00000058863	blue	lncRNA
ENSGALG00000058874	brown	lncRNA
ENSGALG00000058879	red	lncRNA
ENSGALG00000058884	blue	lncRNA
ENSGALG00000058895	red	lncRNA
ENSGALG00000058914	brown	lncRNA
ENSGALG00000058948	red	lncRNA
ENSGALG00000058980	brown	lncRNA
ENSGALG00000058993	red	lncRNA
ENSGALG00000058994	red	lncRNA
ENSGALG00000059006	red	lncRNA
ENSGALG00000059014	brown	lncRNA
ENSGALG00000059033	pink	lncRNA
ENSGALG00000059036	pink	lncRNA
ENSGALG00000059056	brown	lncRNA
ENSGALG00000059064	blue	lncRNA
ENSGALG00000059069	red	lncRNA
ENSGALG00000059075	red	lncRNA
ENSGALG00000059084	red	lncRNA
ENSGALG00000059085	brown	lncRNA
ENSGALG00000059122	red	lncRNA
ENSGALG00000059148	brown	lncRNA
ENSGALG00000059160	blue	lncRNA
ENSGALG00000059169	salmon	lncRNA
ENSGALG00000059170	pink	lncRNA
ENSGALG00000059178	red	lncRNA
ENSGALG00000059189	blue	lncRNA
ENSGALG00000059190	brown	lncRNA
ENSGALG00000059192	red	lncRNA
ENSGALG00000059215	red	lncRNA
ENSGALG00000059218	pink	lncRNA
ENSGALG00000059223	red	lncRNA
ENSGALG00000059226	red	lncRNA
ENSGALG00000059251	red	lncRNA
ENSGALG00000059252	pink	lncRNA
ENSGALG00000059266	blue	lncRNA
ENSGALG00000059287	blue	lncRNA
ENSGALG00000059295	brown	lncRNA
ENSGALG00000059300	brown	lncRNA
ENSGALG00000059310	pink	lncRNA
ENSGALG00000059334	red	lncRNA
ENSGALG00000059339	brown	lncRNA
ENSGALG00000059340	tan	lncRNA
ENSGALG00000059345	black	lncRNA
ENSGALG00000059350	brown	lncRNA
ENSGALG00000059360	red	lncRNA
ENSGALG00000059363	blue	lncRNA
ENSGALG00000059398	brown	lncRNA
ENSGALG00000059412	blue	lncRNA
ENSGALG00000059418	cyan	lncRNA
ENSGALG00000059420	pink	lncRNA
ENSGALG00000059447	red	lncRNA
ENSGALG00000059465	lightcyan	lncRNA
ENSGALG00000059479	brown	lncRNA
ENSGALG00000059493	blue	lncRNA
ENSGALG00000059506	blue	lncRNA
ENSGALG00000059508	midnightblue	lncRNA
ENSGALG00000059527	pink	lncRNA
ENSGALG00000059528	blue	lncRNA
ENSGALG00000059537	brown	lncRNA
ENSGALG00000059545	brown	lncRNA
ENSGALG00000059565	red	lncRNA
ENSGALG00000059568	blue	lncRNA
ENSGALG00000059570	tan	lncRNA
ENSGALG00000059577	red	lncRNA
ENSGALG00000059580	black	lncRNA
ENSGALG00000059586	blue	lncRNA
ENSGALG00000059588	blue	lncRNA
ENSGALG00000059595	tan	lncRNA
ENSGALG00000059600	blue	lncRNA
ENSGALG00000059609	red	lncRNA
ENSGALG00000059616	pink	lncRNA
ENSGALG00000059623	brown	lncRNA
ENSGALG00000059655	brown	lncRNA
ENSGALG00000059665	red	lncRNA
ENSGALG00000059674	blue	lncRNA
ENSGALG00000059677	red	lncRNA
ENSGALG00000059680	cyan	lncRNA
ENSGALG00000059698	cyan	lncRNA
ENSGALG00000059702	red	lncRNA
ENSGALG00000059707	tan	lncRNA
ENSGALG00000059711	blue	lncRNA
ENSGALG00000059714	blue	lncRNA
ENSGALG00000059720	red	lncRNA
ENSGALG00000059722	tan	lncRNA
ENSGALG00000059731	blue	lncRNA
ENSGALG00000059762	blue	lncRNA
ENSGALG00000059770	blue	lncRNA
ENSGALG00000059774	brown	lncRNA
ENSGALG00000059780	brown	lncRNA
ENSGALG00000059785	red	lncRNA
ENSGALG00000059788	brown	lncRNA
ENSGALG00000059790	red	lncRNA
ENSGALG00000059822	blue	lncRNA
ENSGALG00000059823	red	lncRNA
ENSGALG00000059829	brown	lncRNA
ENSGALG00000059832	black	lncRNA
ENSGALG00000059841	red	lncRNA
ENSGALG00000059845	red	lncRNA
ENSGALG00000059849	blue	lncRNA
ENSGALG00000059864	brown	lncRNA
ENSGALG00000059880	brown	lncRNA
ENSGALG00000059897	brown	lncRNA
ENSGALG00000059900	pink	lncRNA
ENSGALG00000059904	brown	lncRNA
ENSGALG00000059924	pink	lncRNA
ENSGALG00000059928	pink	lncRNA
ENSGALG00000059932	blue	lncRNA
ENSGALG00000059961	pink	lncRNA
ENSGALG00000059972	brown	lncRNA
ENSGALG00000059999	brown	lncRNA
ENSGALG00000060008	brown	lncRNA
ENSGALG00000060063	brown	lncRNA
ENSGALG00000060066	red	lncRNA
ENSGALG00000060084	brown	lncRNA
ENSGALG00000060089	brown	lncRNA
ENSGALG00000060130	red	lncRNA
ENSGALG00000060142	tan	lncRNA
ENSGALG00000060145	brown	lncRNA
ENSGALG00000060169	brown	lncRNA
ENSGALG00000060172	brown	lncRNA
ENSGALG00000060174	blue	lncRNA
ENSGALG00000060185	blue	lncRNA
ENSGALG00000060226	blue	lncRNA
ENSGALG00000060228	brown	lncRNA
ENSGALG00000060230	red	lncRNA
ENSGALG00000060231	blue	lncRNA
ENSGALG00000060238	brown	lncRNA
ENSGALG00000060241	blue	lncRNA
ENSGALG00000060248	red	lncRNA
ENSGALG00000060257	brown	lncRNA
ENSGALG00000060273	brown	lncRNA
ENSGALG00000060292	pink	lncRNA
ENSGALG00000060299	red	lncRNA
ENSGALG00000060331	black	lncRNA
ENSGALG00000060341	blue	lncRNA
ENSGALG00000060343	red	lncRNA
ENSGALG00000060345	red	lncRNA
ENSGALG00000060347	pink	lncRNA
ENSGALG00000060348	brown	lncRNA
ENSGALG00000060351	pink	lncRNA
ENSGALG00000060353	blue	lncRNA
ENSGALG00000060371	brown	lncRNA
ENSGALG00000060378	pink	lncRNA
ENSGALG00000060382	brown	lncRNA
ENSGALG00000060403	blue	lncRNA
ENSGALG00000060409	blue	lncRNA
ENSGALG00000060414	blue	lncRNA
ENSGALG00000060444	brown	lncRNA
ENSGALG00000060451	black	lncRNA
ENSGALG00000060452	red	lncRNA
ENSGALG00000060455	brown	lncRNA
ENSGALG00000060458	brown	lncRNA
ENSGALG00000060470	tan	lncRNA
ENSGALG00000060472	brown	lncRNA
ENSGALG00000060477	brown	lncRNA
ENSGALG00000060480	pink	lncRNA
ENSGALG00000060483	blue	lncRNA
ENSGALG00000060496	tan	lncRNA
ENSGALG00000060519	blue	lncRNA
ENSGALG00000060522	brown	lncRNA
ENSGALG00000060532	red	lncRNA
ENSGALG00000060539	black	lncRNA
ENSGALG00000060541	blue	lncRNA
ENSGALG00000060568	brown	lncRNA
ENSGALG00000060580	blue	lncRNA
ENSGALG00000060584	brown	lncRNA
ENSGALG00000060616	brown	lncRNA
ENSGALG00000060631	black	lncRNA
ENSGALG00000060632	red	lncRNA
ENSGALG00000060633	red	lncRNA
ENSGALG00000060642	blue	lncRNA
ENSGALG00000060652	tan	lncRNA
ENSGALG00000060653	blue	lncRNA
ENSGALG00000060658	brown	lncRNA
ENSGALG00000060666	black	lncRNA
ENSGALG00000060668	brown	lncRNA
ENSGALG00000060669	brown	lncRNA
ENSGALG00000060698	red	lncRNA
ENSGALG00000060709	brown	lncRNA
ENSGALG00000060723	brown	lncRNA
ENSGALG00000060726	black	lncRNA
ENSGALG00000060729	brown	lncRNA
ENSGALG00000060734	blue	lncRNA
ENSGALG00000060747	tan	lncRNA
ENSGALG00000060753	brown	lncRNA
ENSGALG00000060755	brown	lncRNA
ENSGALG00000060765	brown	lncRNA
ENSGALG00000060784	pink	lncRNA
ENSGALG00000060794	brown	lncRNA
ENSGALG00000060803	pink	lncRNA
ENSGALG00000060813	blue	lncRNA
ENSGALG00000060818	blue	lncRNA
ENSGALG00000060852	red	lncRNA
ENSGALG00000060855	brown	lncRNA
ENSGALG00000060858	blue	lncRNA
ENSGALG00000060859	brown	lncRNA
ENSGALG00000060860	tan	lncRNA
ENSGALG00000060862	brown	lncRNA
ENSGALG00000060868	red	lncRNA
ENSGALG00000060874	blue	lncRNA
ENSGALG00000060879	red	lncRNA
ENSGALG00000060896	blue	lncRNA
ENSGALG00000060900	red	lncRNA
ENSGALG00000060902	tan	lncRNA
ENSGALG00000060904	pink	lncRNA
ENSGALG00000060905	blue	lncRNA
ENSGALG00000060940	tan	lncRNA
ENSGALG00000060947	tan	lncRNA
ENSGALG00000060950	brown	lncRNA
ENSGALG00000060971	brown	lncRNA
ENSGALG00000060981	red	lncRNA
ENSGALG00000060984	pink	lncRNA
ENSGALG00000061023	brown	lncRNA
ENSGALG00000061027	red	lncRNA
ENSGALG00000061033	red	lncRNA
ENSGALG00000061036	red	lncRNA
ENSGALG00000061057	brown	lncRNA
ENSGALG00000061064	brown	lncRNA
ENSGALG00000061071	black	lncRNA
ENSGALG00000061078	pink	lncRNA
ENSGALG00000061101	brown	lncRNA
ENSGALG00000061114	brown	lncRNA
ENSGALG00000061116	brown	lncRNA
ENSGALG00000061118	brown	lncRNA
ENSGALG00000061124	brown	lncRNA
ENSGALG00000061125	blue	lncRNA
ENSGALG00000061130	red	lncRNA
ENSGALG00000061150	pink	lncRNA
ENSGALG00000061164	red	lncRNA
ENSGALG00000061183	blue	lncRNA
ENSGALG00000061187	blue	lncRNA
ENSGALG00000061196	blue	lncRNA
ENSGALG00000061202	red	lncRNA
ENSGALG00000061206	red	lncRNA
ENSGALG00000061212	pink	lncRNA
ENSGALG00000061235	brown	lncRNA
ENSGALG00000061240	tan	lncRNA
ENSGALG00000061243	blue	lncRNA
ENSGALG00000061265	brown	lncRNA
ENSGALG00000061286	pink	lncRNA
ENSGALG00000061292	brown	lncRNA
ENSGALG00000061293	blue	lncRNA
ENSGALG00000061301	pink	lncRNA
ENSGALG00000061314	cyan	lncRNA
ENSGALG00000061316	pink	lncRNA
ENSGALG00000061317	brown	lncRNA
ENSGALG00000061321	brown	lncRNA
ENSGALG00000061323	blue	lncRNA
ENSGALG00000061326	brown	lncRNA
ENSGALG00000061339	midnightblue	lncRNA
ENSGALG00000061352	blue	lncRNA
ENSGALG00000061366	brown	lncRNA
ENSGALG00000061379	tan	lncRNA
ENSGALG00000061407	blue	lncRNA
ENSGALG00000061413	brown	lncRNA
ENSGALG00000061417	pink	lncRNA
ENSGALG00000061420	tan	lncRNA
ENSGALG00000061435	brown	lncRNA
ENSGALG00000061441	brown	lncRNA
ENSGALG00000061462	red	lncRNA
ENSGALG00000061464	red	lncRNA
ENSGALG00000061476	pink	lncRNA
ENSGALG00000061481	black	lncRNA
ENSGALG00000061492	blue	lncRNA
ENSGALG00000061502	pink	lncRNA
ENSGALG00000061503	blue	lncRNA
ENSGALG00000061510	tan	lncRNA
ENSGALG00000061512	pink	lncRNA
ENSGALG00000061545	red	lncRNA
ENSGALG00000061558	blue	lncRNA
ENSGALG00000061561	blue	lncRNA
ENSGALG00000061571	blue	lncRNA
ENSGALG00000061583	pink	lncRNA
ENSGALG00000061605	brown	lncRNA
ENSGALG00000061634	red	lncRNA
ENSGALG00000061643	pink	lncRNA
ENSGALG00000061644	red	lncRNA
ENSGALG00000061645	brown	lncRNA
ENSGALG00000061654	brown	lncRNA
ENSGALG00000061659	red	lncRNA
ENSGALG00000061677	brown	lncRNA
ENSGALG00000061678	red	lncRNA
ENSGALG00000061679	blue	lncRNA
ENSGALG00000061681	red	lncRNA
ENSGALG00000061688	pink	lncRNA
ENSGALG00000061692	brown	lncRNA
ENSGALG00000061717	pink	lncRNA
ENSGALG00000061721	brown	lncRNA
ENSGALG00000061739	red	lncRNA
ENSGALG00000061762	pink	lncRNA
ENSGALG00000061789	salmon	lncRNA
ENSGALG00000061791	black	lncRNA
ENSGALG00000061807	blue	lncRNA
ENSGALG00000061810	blue	lncRNA
ENSGALG00000061822	blue	lncRNA
ENSGALG00000061830	pink	lncRNA
ENSGALG00000061853	tan	lncRNA
ENSGALG00000061866	brown	lncRNA
ENSGALG00000061896	red	lncRNA
ENSGALG00000061897	brown	lncRNA
ENSGALG00000061914	blue	lncRNA
ENSGALG00000061935	salmon	lncRNA
ENSGALG00000061950	black	lncRNA
ENSGALG00000061960	blue	lncRNA
ENSGALG00000061983	brown	lncRNA
ENSGALG00000061984	red	lncRNA
ENSGALG00000061992	brown	lncRNA
ENSGALG00000061997	blue	lncRNA
ENSGALG00000062034	brown	lncRNA
ENSGALG00000062038	red	lncRNA
ENSGALG00000062048	red	lncRNA
ENSGALG00000062060	red	lncRNA
ENSGALG00000062062	blue	lncRNA
ENSGALG00000062072	blue	lncRNA
ENSGALG00000062088	midnightblue	lncRNA
ENSGALG00000062112	tan	lncRNA
ENSGALG00000062121	red	lncRNA
ENSGALG00000062124	blue	lncRNA
ENSGALG00000062129	pink	lncRNA
ENSGALG00000062138	brown	lncRNA
ENSGALG00000062148	red	lncRNA
ENSGALG00000062173	black	lncRNA
ENSGALG00000062179	pink	lncRNA
ENSGALG00000062189	red	lncRNA
ENSGALG00000062199	brown	lncRNA
ENSGALG00000062214	brown	lncRNA
ENSGALG00000062222	brown	lncRNA
ENSGALG00000062233	brown	lncRNA
ENSGALG00000062254	blue	lncRNA
ENSGALG00000062257	black	lncRNA
ENSGALG00000062267	brown	lncRNA
ENSGALG00000062272	red	lncRNA
ENSGALG00000062287	pink	lncRNA
ENSGALG00000062292	brown	lncRNA
ENSGALG00000062296	red	lncRNA
ENSGALG00000062303	blue	lncRNA
ENSGALG00000062325	black	lncRNA
ENSGALG00000062336	brown	lncRNA
ENSGALG00000062337	pink	lncRNA
ENSGALG00000062341	brown	lncRNA
ENSGALG00000062346	blue	lncRNA
ENSGALG00000062354	brown	lncRNA
ENSGALG00000062370	red	lncRNA
ENSGALG00000062381	brown	lncRNA
ENSGALG00000062399	blue	lncRNA
ENSGALG00000062400	black	lncRNA
ENSGALG00000062409	brown	lncRNA
ENSGALG00000062425	brown	lncRNA
ENSGALG00000062430	red	lncRNA
ENSGALG00000062431	brown	lncRNA
ENSGALG00000062452	blue	lncRNA
ENSGALG00000062457	brown	lncRNA
ENSGALG00000062460	midnightblue	lncRNA
ENSGALG00000062468	tan	lncRNA
ENSGALG00000062474	red	lncRNA
ENSGALG00000062476	pink	lncRNA
ENSGALG00000062479	tan	lncRNA
ENSGALG00000062493	blue	lncRNA
ENSGALG00000062498	brown	lncRNA
ENSGALG00000062503	blue	lncRNA
ENSGALG00000062513	tan	lncRNA
ENSGALG00000062519	blue	lncRNA
ENSGALG00000062547	red	lncRNA
ENSGALG00000062559	tan	lncRNA
ENSGALG00000062562	brown	lncRNA
ENSGALG00000062565	brown	lncRNA
ENSGALG00000062566	blue	lncRNA
ENSGALG00000062568	blue	lncRNA
ENSGALG00000062569	brown	lncRNA
ENSGALG00000062601	red	lncRNA
ENSGALG00000062618	pink	lncRNA
ENSGALG00000062626	black	lncRNA
ENSGALG00000062633	brown	lncRNA
ENSGALG00000062635	blue	lncRNA
ENSGALG00000062643	brown	lncRNA
ENSGALG00000062645	red	lncRNA
ENSGALG00000062650	blue	lncRNA
ENSGALG00000062662	blue	lncRNA
ENSGALG00000062675	red	lncRNA
ENSGALG00000062677	tan	lncRNA
ENSGALG00000062679	red	lncRNA
ENSGALG00000062690	brown	lncRNA
ENSGALG00000062698	black	lncRNA
ENSGALG00000062704	blue	lncRNA
ENSGALG00000062710	brown	lncRNA
ENSGALG00000062735	blue	lncRNA
ENSGALG00000062757	blue	lncRNA
ENSGALG00000062758	red	lncRNA
ENSGALG00000062772	tan	lncRNA
ENSGALG00000062791	red	lncRNA
ENSGALG00000062821	blue	lncRNA
ENSGALG00000062823	tan	lncRNA
ENSGALG00000062825	red	lncRNA
ENSGALG00000062827	pink	lncRNA
ENSGALG00000062838	midnightblue	lncRNA
ENSGALG00000062841	brown	lncRNA
ENSGALG00000062843	red	lncRNA
ENSGALG00000062852	pink	lncRNA
ENSGALG00000062855	salmon	lncRNA
ENSGALG00000062860	red	lncRNA
ENSGALG00000062861	blue	lncRNA
ENSGALG00000062879	red	lncRNA
ENSGALG00000062905	black	lncRNA
ENSGALG00000062910	red	lncRNA
ENSGALG00000062921	red	lncRNA
ENSGALG00000062962	red	lncRNA
ENSGALG00000062963	black	lncRNA
ENSGALG00000062967	blue	lncRNA
ENSGALG00000062986	red	lncRNA
ENSGALG00000062989	blue	lncRNA
ENSGALG00000062990	pink	lncRNA
ENSGALG00000063003	red	lncRNA
ENSGALG00000063015	brown	lncRNA
ENSGALG00000063018	brown	lncRNA
ENSGALG00000063026	brown	lncRNA
ENSGALG00000063040	blue	lncRNA
ENSGALG00000063042	red	lncRNA
ENSGALG00000063046	blue	lncRNA
ENSGALG00000063047	brown	lncRNA
ENSGALG00000063062	red	lncRNA
ENSGALG00000063081	blue	lncRNA
ENSGALG00000063082	blue	lncRNA
ENSGALG00000063097	blue	lncRNA
ENSGALG00000063105	red	lncRNA
ENSGALG00000063108	blue	lncRNA
ENSGALG00000063127	brown	lncRNA
ENSGALG00000063143	red	lncRNA
ENSGALG00000063149	brown	lncRNA
ENSGALG00000063158	red	lncRNA
ENSGALG00000063177	red	lncRNA
ENSGALG00000063180	brown	lncRNA
ENSGALG00000063183	pink	lncRNA
ENSGALG00000063184	red	lncRNA
ENSGALG00000063186	red	lncRNA
ENSGALG00000063187	red	lncRNA
ENSGALG00000063188	brown	lncRNA
ENSGALG00000063209	brown	lncRNA
ENSGALG00000063214	blue	lncRNA
ENSGALG00000063227	red	lncRNA
ENSGALG00000063245	red	lncRNA
ENSGALG00000063250	pink	lncRNA
ENSGALG00000063274	blue	lncRNA
ENSGALG00000063292	red	lncRNA
ENSGALG00000063302	red	lncRNA
ENSGALG00000063307	blue	lncRNA
ENSGALG00000063321	blue	lncRNA
ENSGALG00000063324	brown	lncRNA
ENSGALG00000063336	brown	lncRNA
ENSGALG00000063343	brown	lncRNA
ENSGALG00000063349	pink	lncRNA
ENSGALG00000063366	blue	lncRNA
ENSGALG00000063384	salmon	lncRNA
ENSGALG00000063398	brown	lncRNA
ENSGALG00000063422	red	lncRNA
ENSGALG00000063439	red	lncRNA
ENSGALG00000063442	blue	lncRNA
ENSGALG00000063459	red	lncRNA
ENSGALG00000063468	blue	lncRNA
ENSGALG00000063475	brown	lncRNA
ENSGALG00000063476	pink	lncRNA
ENSGALG00000063481	tan	lncRNA
ENSGALG00000063488	blue	lncRNA
ENSGALG00000063502	blue	lncRNA
ENSGALG00000063508	brown	lncRNA
ENSGALG00000063522	blue	lncRNA
ENSGALG00000063524	tan	lncRNA
ENSGALG00000063529	blue	lncRNA
ENSGALG00000063538	blue	lncRNA
ENSGALG00000063542	tan	lncRNA
ENSGALG00000063548	brown	lncRNA
ENSGALG00000063553	brown	lncRNA
ENSGALG00000063568	red	lncRNA
ENSGALG00000063577	red	lncRNA
ENSGALG00000063580	brown	lncRNA
ENSGALG00000063583	tan	lncRNA
ENSGALG00000063588	brown	lncRNA
ENSGALG00000063605	pink	lncRNA
ENSGALG00000063624	brown	lncRNA
ENSGALG00000063635	pink	lncRNA
ENSGALG00000063651	pink	lncRNA
ENSGALG00000063656	red	lncRNA
ENSGALG00000063666	tan	lncRNA
ENSGALG00000063678	brown	lncRNA
ENSGALG00000063679	brown	lncRNA
ENSGALG00000063699	brown	lncRNA
ENSGALG00000063715	pink	lncRNA
ENSGALG00000063727	brown	lncRNA
ENSGALG00000063788	brown	lncRNA
ENSGALG00000063796	tan	lncRNA
ENSGALG00000063801	midnightblue	lncRNA
ENSGALG00000063839	red	lncRNA
ENSGALG00000063841	red	lncRNA
ENSGALG00000063842	red	lncRNA
ENSGALG00000063920	brown	lncRNA
ENSGALG00000063934	black	lncRNA
ENSGALG00000063956	pink	lncRNA
ENSGALG00000063962	black	lncRNA
ENSGALG00000063973	red	lncRNA
ENSGALG00000063987	red	lncRNA
ENSGALG00000064003	pink	lncRNA
ENSGALG00000064010	brown	lncRNA
ENSGALG00000064024	brown	lncRNA
ENSGALG00000064026	brown	lncRNA
ENSGALG00000064041	pink	lncRNA
ENSGALG00000064046	pink	lncRNA
ENSGALG00000064049	brown	lncRNA
ENSGALG00000064053	pink	lncRNA
ENSGALG00000064066	black	lncRNA
ENSGALG00000064088	tan	lncRNA
ENSGALG00000064097	brown	lncRNA
ENSGALG00000064098	red	lncRNA
ENSGALG00000064111	brown	lncRNA
ENSGALG00000064114	tan	lncRNA
ENSGALG00000064122	red	lncRNA
ENSGALG00000064124	brown	lncRNA
ENSGALG00000064150	pink	lncRNA
ENSGALG00000064153	pink	lncRNA
ENSGALG00000064156	red	lncRNA
ENSGALG00000064167	brown	lncRNA
ENSGALG00000064203	pink	lncRNA
ENSGALG00000064212	red	lncRNA
ENSGALG00000064216	pink	lncRNA
ENSGALG00000064218	blue	lncRNA
ENSGALG00000064220	pink	lncRNA
ENSGALG00000064221	brown	lncRNA
ENSGALG00000064226	red	lncRNA
ENSGALG00000064250	red	lncRNA
ENSGALG00000064267	red	lncRNA
ENSGALG00000064274	blue	lncRNA
ENSGALG00000064275	blue	lncRNA
ENSGALG00000064276	red	lncRNA
ENSGALG00000064304	salmon	lncRNA
ENSGALG00000064308	brown	lncRNA
ENSGALG00000064309	red	lncRNA
ENSGALG00000064318	brown	lncRNA
ENSGALG00000064358	brown	lncRNA
ENSGALG00000064361	blue	lncRNA
ENSGALG00000064365	pink	lncRNA
ENSGALG00000064371	brown	lncRNA
ENSGALG00000064387	blue	lncRNA
ENSGALG00000064407	pink	lncRNA
ENSGALG00000064413	salmon	lncRNA
ENSGALG00000064432	black	lncRNA
ENSGALG00000064443	red	lncRNA
ENSGALG00000064446	red	lncRNA
ENSGALG00000064460	red	lncRNA
ENSGALG00000064501	red	lncRNA
ENSGALG00000064503	red	lncRNA
ENSGALG00000064511	pink	lncRNA
ENSGALG00000064525	red	lncRNA
ENSGALG00000064532	brown	lncRNA
ENSGALG00000064549	salmon	lncRNA
ENSGALG00000064559	blue	lncRNA
ENSGALG00000064563	brown	lncRNA
ENSGALG00000064565	red	lncRNA
ENSGALG00000064568	tan	lncRNA
ENSGALG00000064570	red	lncRNA
ENSGALG00000064580	brown	lncRNA
ENSGALG00000064582	brown	lncRNA
ENSGALG00000064594	red	lncRNA
ENSGALG00000064644	brown	lncRNA
ENSGALG00000064656	red	lncRNA
ENSGALG00000064658	brown	lncRNA
ENSGALG00000064669	salmon	lncRNA
ENSGALG00000064685	pink	lncRNA
ENSGALG00000064688	tan	lncRNA
ENSGALG00000064689	blue	lncRNA
ENSGALG00000064700	brown	lncRNA
ENSGALG00000064703	blue	lncRNA
ENSGALG00000064717	brown	lncRNA
ENSGALG00000064731	brown	lncRNA
ENSGALG00000064734	brown	lncRNA
ENSGALG00000064753	blue	lncRNA
ENSGALG00000064768	brown	lncRNA
ENSGALG00000064772	red	lncRNA
ENSGALG00000064776	red	lncRNA
ENSGALG00000064777	red	lncRNA
ENSGALG00000064785	red	lncRNA
ENSGALG00000064793	red	lncRNA
ENSGALG00000064794	tan	lncRNA
ENSGALG00000064803	pink	lncRNA
ENSGALG00000064805	brown	lncRNA
ENSGALG00000064809	red	lncRNA
ENSGALG00000064812	pink	lncRNA
ENSGALG00000064819	brown	lncRNA
ENSGALG00000064827	red	lncRNA
ENSGALG00000064828	brown	lncRNA
ENSGALG00000064836	red	lncRNA
ENSGALG00000064838	brown	lncRNA
ENSGALG00000064840	pink	lncRNA
ENSGALG00000064848	tan	lncRNA
ENSGALG00000064859	blue	lncRNA
ENSGALG00000064860	blue	lncRNA
ENSGALG00000064865	pink	lncRNA
ENSGALG00000064891	brown	lncRNA
ENSGALG00000064894	red	lncRNA
ENSGALG00000064914	blue	lncRNA
ENSGALG00000064920	red	lncRNA
ENSGALG00000064928	brown	lncRNA
ENSGALG00000064939	brown	lncRNA
ENSGALG00000064950	brown	lncRNA
ENSGALG00000064951	brown	lncRNA
ENSGALG00000064958	tan	lncRNA
ENSGALG00000064961	red	lncRNA
ENSGALG00000064965	brown	lncRNA
ENSGALG00000064968	brown	lncRNA
ENSGALG00000064975	pink	lncRNA
ENSGALG00000064981	red	lncRNA
ENSGALG00000064985	blue	lncRNA
ENSGALG00000065011	red	lncRNA
ENSGALG00000065013	pink	lncRNA
ENSGALG00000065037	red	lncRNA
ENSGALG00000065038	pink	lncRNA
ENSGALG00000065063	blue	lncRNA
ENSGALG00000065101	red	lncRNA
ENSGALG00000065107	pink	lncRNA
ENSGALG00000065113	blue	lncRNA
ENSGALG00000065118	pink	lncRNA
ENSGALG00000065119	red	lncRNA
ENSGALG00000065122	blue	lncRNA
ENSGALG00000065133	brown	lncRNA
ENSGALG00000065141	brown	lncRNA
ENSGALG00000065152	brown	lncRNA
ENSGALG00000065206	red	lncRNA
ENSGALG00000065226	pink	lncRNA
ENSGALG00000065227	brown	lncRNA
ENSGALG00000065231	red	lncRNA
ENSGALG00000065232	red	lncRNA
ENSGALG00000065237	brown	lncRNA
ENSGALG00000065251	brown	lncRNA
ENSGALG00000065256	red	lncRNA
ENSGALG00000065269	brown	lncRNA
ENSGALG00000065283	pink	lncRNA
ENSGALG00000065287	blue	lncRNA
ENSGALG00000065290	tan	lncRNA
ENSGALG00000065291	brown	lncRNA
ENSGALG00000065300	red	lncRNA
ENSGALG00000065350	pink	lncRNA
ENSGALG00000065355	red	lncRNA
ENSGALG00000065357	red	lncRNA
ENSGALG00000065372	red	lncRNA
ENSGALG00000065373	brown	lncRNA
ENSGALG00000065374	red	lncRNA
ENSGALG00000065401	black	lncRNA
ENSGALG00000065411	brown	lncRNA
ENSGALG00000065416	brown	lncRNA
ENSGALG00000065431	red	lncRNA
ENSGALG00000065437	blue	lncRNA
ENSGALG00000065438	brown	lncRNA
ENSGALG00000065449	red	lncRNA
ENSGALG00000065456	red	lncRNA
ENSGALG00000065459	red	lncRNA
ENSGALG00000065468	black	lncRNA
ENSGALG00000065489	red	lncRNA
ENSGALG00000065495	brown	lncRNA
ENSGALG00000065510	red	lncRNA
ENSGALG00000065515	red	lncRNA
ENSGALG00000065518	red	lncRNA
ENSGALG00000065531	red	lncRNA
ENSGALG00000065542	pink	lncRNA
ENSGALG00000065549	black	lncRNA
ENSGALG00000065551	red	lncRNA
ENSGALG00000065568	red	lncRNA
ENSGALG00000065571	brown	lncRNA
ENSGALG00000065577	brown	lncRNA
ENSGALG00000065588	red	lncRNA
ENSGALG00000065591	blue	lncRNA
ENSGALG00000065598	tan	lncRNA
ENSGALG00000065600	blue	lncRNA
ENSGALG00000065606	red	lncRNA
ENSGALG00000065621	pink	lncRNA
ENSGALG00000065633	red	lncRNA
ENSGALG00000065650	brown	lncRNA
ENSGALG00000065661	blue	lncRNA
ENSGALG00000065672	red	lncRNA
ENSGALG00000065682	tan	lncRNA
ENSGALG00000065702	pink	lncRNA
ENSGALG00000065713	blue	lncRNA
ENSGALG00000065720	brown	lncRNA
ENSGALG00000065723	brown	lncRNA
ENSGALG00000065730	tan	lncRNA
ENSGALG00000065746	red	lncRNA
ENSGALG00000065753	tan	lncRNA
ENSGALG00000065754	blue	lncRNA
ENSGALG00000065761	tan	lncRNA
ENSGALG00000065769	pink	lncRNA
ENSGALG00000065773	pink	lncRNA
ENSGALG00000065792	red	lncRNA
ENSGALG00000065794	pink	lncRNA
ENSGALG00000065797	black	lncRNA
ENSGALG00000065799	tan	lncRNA
ENSGALG00000065802	blue	lncRNA
ENSGALG00000065805	red	lncRNA
ENSGALG00000065812	black	lncRNA
ENSGALG00000065813	brown	lncRNA
ENSGALG00000065824	pink	lncRNA
ENSGALG00000065839	blue	lncRNA
ENSGALG00000065861	blue	lncRNA
ENSGALG00000065862	pink	lncRNA
ENSGALG00000065865	pink	lncRNA
ENSGALG00000065875	pink	lncRNA
ENSGALG00000065876	blue	lncRNA
ENSGALG00000065886	red	lncRNA
ENSGALG00000065899	blue	lncRNA
ENSGALG00000065902	blue	lncRNA
ENSGALG00000065911	brown	lncRNA
ENSGALG00000065912	blue	lncRNA
ENSGALG00000065922	blue	lncRNA
ENSGALG00000065937	brown	lncRNA
ENSGALG00000065943	pink	lncRNA
ENSGALG00000065954	brown	lncRNA
ENSGALG00000065962	blue	lncRNA
ENSGALG00000065965	red	lncRNA
ENSGALG00000065978	red	lncRNA
ENSGALG00000065979	black	lncRNA
ENSGALG00000065987	blue	lncRNA
ENSGALG00000065994	red	lncRNA
ENSGALG00000066003	brown	lncRNA
ENSGALG00000066020	blue	lncRNA
ENSGALG00000066027	pink	lncRNA
ENSGALG00000066032	blue	lncRNA
ENSGALG00000066041	tan	lncRNA
ENSGALG00000066047	red	lncRNA
ENSGALG00000066060	blue	lncRNA
ENSGALG00000066068	brown	lncRNA
ENSGALG00000066072	red	lncRNA
ENSGALG00000066074	brown	lncRNA
ENSGALG00000066075	blue	lncRNA
ENSGALG00000066093	brown	lncRNA
ENSGALG00000066105	brown	lncRNA
ENSGALG00000066106	brown	lncRNA
ENSGALG00000066108	blue	lncRNA
ENSGALG00000066110	black	lncRNA
ENSGALG00000066121	blue	lncRNA
ENSGALG00000066131	red	lncRNA
ENSGALG00000066138	red	lncRNA
ENSGALG00000066154	brown	lncRNA
ENSGALG00000066170	brown	lncRNA
ENSGALG00000066185	pink	lncRNA
ENSGALG00000066196	brown	lncRNA
ENSGALG00000066221	red	lncRNA
ENSGALG00000066223	brown	lncRNA
ENSGALG00000066226	brown	lncRNA
ENSGALG00000066265	blue	lncRNA
ENSGALG00000066274	red	lncRNA
ENSGALG00000066282	blue	lncRNA
ENSGALG00000066284	brown	lncRNA
ENSGALG00000066287	red	lncRNA
ENSGALG00000066289	tan	lncRNA
ENSGALG00000066309	red	lncRNA
ENSGALG00000066346	blue	lncRNA
ENSGALG00000066362	black	lncRNA
ENSGALG00000066378	red	lncRNA
ENSGALG00000066386	blue	lncRNA
ENSGALG00000066394	pink	lncRNA
ENSGALG00000066402	brown	lncRNA
ENSGALG00000066419	tan	lncRNA
ENSGALG00000066430	tan	lncRNA
ENSGALG00000066478	blue	lncRNA
ENSGALG00000066507	brown	lncRNA
ENSGALG00000066508	black	lncRNA
ENSGALG00000066523	brown	lncRNA
ENSGALG00000066550	blue	lncRNA
ENSGALG00000066551	pink	lncRNA
ENSGALG00000066574	black	lncRNA
ENSGALG00000066579	pink	lncRNA
ENSGALG00000066583	brown	lncRNA
ENSGALG00000066587	tan	lncRNA
ENSGALG00000066589	brown	lncRNA
ENSGALG00000066597	tan	lncRNA
ENSGALG00000066637	red	lncRNA
ENSGALG00000066649	blue	lncRNA
ENSGALG00000066652	brown	lncRNA
ENSGALG00000066671	red	lncRNA
ENSGALG00000066673	brown	lncRNA
ENSGALG00000066678	midnightblue	lncRNA
ENSGALG00000066681	tan	lncRNA
ENSGALG00000066685	red	lncRNA
ENSGALG00000066706	blue	lncRNA
ENSGALG00000066707	blue	lncRNA
ENSGALG00000066709	brown	lncRNA
ENSGALG00000066725	blue	lncRNA
ENSGALG00000066732	brown	lncRNA
ENSGALG00000066740	pink	lncRNA
ENSGALG00000066743	brown	lncRNA
ENSGALG00000066757	red	lncRNA
ENSGALG00000066770	pink	lncRNA
ENSGALG00000066772	red	lncRNA
ENSGALG00000066776	blue	lncRNA
ENSGALG00000066779	tan	lncRNA
ENSGALG00000066786	tan	lncRNA
ENSGALG00000066799	red	lncRNA
ENSGALG00000066807	tan	lncRNA
ENSGALG00000066809	brown	lncRNA
ENSGALG00000066816	tan	lncRNA
ENSGALG00000066823	tan	lncRNA
ENSGALG00000066827	blue	lncRNA
ENSGALG00000066828	red	lncRNA
ENSGALG00000066837	brown	lncRNA
ENSGALG00000066849	pink	lncRNA
ENSGALG00000066853	red	lncRNA
ENSGALG00000066877	brown	lncRNA
ENSGALG00000066879	blue	lncRNA
ENSGALG00000066885	brown	lncRNA
ENSGALG00000066887	brown	lncRNA
ENSGALG00000066913	brown	lncRNA
ENSGALG00000066916	blue	lncRNA
ENSGALG00000066921	pink	lncRNA
ENSGALG00000066929	red	lncRNA
ENSGALG00000066931	red	lncRNA
ENSGALG00000066933	brown	lncRNA
ENSGALG00000066935	red	lncRNA
ENSGALG00000066944	blue	lncRNA
ENSGALG00000066949	pink	lncRNA
ENSGALG00000066951	brown	lncRNA
ENSGALG00000066953	brown	lncRNA
ENSGALG00000067002	blue	lncRNA
ENSGALG00000067004	brown	lncRNA
ENSGALG00000067016	red	lncRNA
ENSGALG00000067026	blue	lncRNA
ENSGALG00000067037	brown	lncRNA
ENSGALG00000067040	brown	lncRNA
ENSGALG00000067057	red	lncRNA
ENSGALG00000067085	red	lncRNA
ENSGALG00000067086	red	lncRNA
ENSGALG00000067090	red	lncRNA
ENSGALG00000067108	pink	lncRNA
ENSGALG00000067120	blue	lncRNA
ENSGALG00000067121	red	lncRNA
ENSGALG00000067125	red	lncRNA
ENSGALG00000067147	blue	lncRNA
ENSGALG00000067151	blue	lncRNA
ENSGALG00000067171	blue	lncRNA
ENSGALG00000067205	brown	lncRNA
ENSGALG00000067206	brown	lncRNA
ENSGALG00000067212	brown	lncRNA
ENSGALG00000067218	blue	lncRNA
ENSGALG00000067224	red	lncRNA
ENSGALG00000067229	brown	lncRNA
ENSGALG00000067230	pink	lncRNA
ENSGALG00000067239	blue	lncRNA
ENSGALG00000067241	pink	lncRNA
ENSGALG00000067242	red	lncRNA
ENSGALG00000067257	red	lncRNA
ENSGALG00000067282	blue	lncRNA
ENSGALG00000067309	blue	lncRNA
ENSGALG00000067333	pink	lncRNA
ENSGALG00000067336	red	lncRNA
ENSGALG00000067342	midnightblue	lncRNA
ENSGALG00000067357	brown	lncRNA
ENSGALG00000067359	brown	lncRNA
ENSGALG00000067377	blue	lncRNA
ENSGALG00000067381	tan	lncRNA
ENSGALG00000067382	blue	lncRNA
ENSGALG00000067389	pink	lncRNA
ENSGALG00000067399	brown	lncRNA
ENSGALG00000067410	red	lncRNA
ENSGALG00000067419	red	lncRNA
ENSGALG00000067421	tan	lncRNA
ENSGALG00000067441	tan	lncRNA
ENSGALG00000067454	pink	lncRNA
ENSGALG00000067467	brown	lncRNA
ENSGALG00000067468	black	lncRNA
ENSGALG00000067482	pink	lncRNA
ENSGALG00000067486	red	lncRNA
ENSGALG00000067487	tan	lncRNA
ENSGALG00000067507	brown	lncRNA
ENSGALG00000067509	black	lncRNA
ENSGALG00000067531	brown	lncRNA
ENSGALG00000067543	pink	lncRNA
ENSGALG00000067547	brown	lncRNA
ENSGALG00000067553	pink	lncRNA
ENSGALG00000067554	blue	lncRNA
ENSGALG00000067557	pink	lncRNA
ENSGALG00000067558	blue	lncRNA
ENSGALG00000067562	brown	lncRNA
ENSGALG00000067587	pink	lncRNA
ENSGALG00000067588	brown	lncRNA
ENSGALG00000067591	red	lncRNA
ENSGALG00000067595	tan	lncRNA
ENSGALG00000067603	brown	lncRNA
ENSGALG00000067609	brown	lncRNA
ENSGALG00000067625	blue	lncRNA
ENSGALG00000067643	pink	lncRNA
ENSGALG00000067647	red	lncRNA
ENSGALG00000067660	tan	lncRNA
ENSGALG00000067664	brown	lncRNA
ENSGALG00000067666	tan	lncRNA
ENSGALG00000067698	brown	lncRNA
ENSGALG00000067723	brown	lncRNA
ENSGALG00000067726	red	lncRNA
ENSGALG00000067739	black	lncRNA
ENSGALG00000067740	red	lncRNA
ENSGALG00000067756	pink	lncRNA
ENSGALG00000067765	blue	lncRNA
ENSGALG00000067770	blue	lncRNA
ENSGALG00000067771	red	lncRNA
ENSGALG00000067781	tan	lncRNA
ENSGALG00000067782	blue	lncRNA
ENSGALG00000067788	blue	lncRNA
ENSGALG00000067794	brown	lncRNA
ENSGALG00000067807	blue	lncRNA
ENSGALG00000067815	blue	lncRNA
ENSGALG00000067827	blue	lncRNA
ENSGALG00000067834	red	lncRNA
ENSGALG00000067838	brown	lncRNA
ENSGALG00000067846	pink	lncRNA
ENSGALG00000067848	brown	lncRNA
ENSGALG00000067855	brown	lncRNA
ENSGALG00000067859	blue	lncRNA
ENSGALG00000067885	red	lncRNA
ENSGALG00000067886	tan	lncRNA
ENSGALG00000067888	brown	lncRNA
ENSGALG00000067911	cyan	lncRNA
ENSGALG00000067924	blue	lncRNA
ENSGALG00000067928	brown	lncRNA
ENSGALG00000067929	red	lncRNA
ENSGALG00000067953	red	lncRNA
ENSGALG00000067955	brown	lncRNA
ENSGALG00000067960	brown	lncRNA
ENSGALG00000067975	pink	lncRNA
ENSGALG00000067989	blue	lncRNA
ENSGALG00000067993	red	lncRNA
ENSGALG00000067995	pink	lncRNA
ENSGALG00000068015	black	lncRNA
ENSGALG00000068023	black	lncRNA
ENSGALG00000068030	tan	lncRNA
ENSGALG00000068047	red	lncRNA
ENSGALG00000068060	pink	lncRNA
ENSGALG00000068062	blue	lncRNA
ENSGALG00000068064	blue	lncRNA
ENSGALG00000068076	brown	lncRNA
ENSGALG00000068077	cyan	lncRNA
ENSGALG00000068085	blue	lncRNA
ENSGALG00000068094	brown	lncRNA
ENSGALG00000068099	blue	lncRNA
ENSGALG00000068106	black	lncRNA
ENSGALG00000068109	tan	lncRNA
ENSGALG00000068111	brown	lncRNA
ENSGALG00000068121	red	lncRNA
ENSGALG00000068128	pink	lncRNA
ENSGALG00000068134	brown	lncRNA
ENSGALG00000068140	brown	lncRNA
ENSGALG00000068141	pink	lncRNA
ENSGALG00000068149	tan	lncRNA
ENSGALG00000068155	red	lncRNA
ENSGALG00000068181	red	lncRNA
ENSGALG00000068200	blue	lncRNA
ENSGALG00000068213	red	lncRNA
ENSGALG00000068231	tan	lncRNA
ENSGALG00000068240	red	lncRNA
ENSGALG00000068241	blue	lncRNA
ENSGALG00000068243	blue	lncRNA
ENSGALG00000068247	brown	lncRNA
ENSGALG00000068259	blue	lncRNA
ENSGALG00000068262	brown	lncRNA
ENSGALG00000068265	red	lncRNA
ENSGALG00000068268	red	lncRNA
ENSGALG00000068272	pink	lncRNA
ENSGALG00000068274	red	lncRNA
ENSGALG00000068282	pink	lncRNA
ENSGALG00000068288	brown	lncRNA
ENSGALG00000068294	red	lncRNA
ENSGALG00000068298	brown	lncRNA
ENSGALG00000068326	tan	lncRNA
ENSGALG00000068340	brown	lncRNA
ENSGALG00000068359	blue	lncRNA
ENSGALG00000068365	brown	lncRNA
ENSGALG00000068372	blue	lncRNA
ENSGALG00000068390	brown	lncRNA
ENSGALG00000068401	tan	lncRNA
ENSGALG00000068402	red	lncRNA
ENSGALG00000068437	salmon	lncRNA
ENSGALG00000068441	blue	lncRNA
ENSGALG00000068459	brown	lncRNA
ENSGALG00000068463	brown	lncRNA
ENSGALG00000068470	blue	lncRNA
ENSGALG00000068474	black	lncRNA
ENSGALG00000068479	brown	lncRNA
ENSGALG00000068485	tan	lncRNA
ENSGALG00000068496	brown	lncRNA
ENSGALG00000068523	brown	lncRNA
ENSGALG00000068537	brown	lncRNA
ENSGALG00000068548	brown	lncRNA
ENSGALG00000068555	red	lncRNA
ENSGALG00000068561	red	lncRNA
ENSGALG00000068575	brown	lncRNA
G10018	blue	lncRNA
G10064	red	lncRNA
G1007	pink	lncRNA
G10072	red	lncRNA
G10082	black	lncRNA
G10085	blue	lncRNA
G10086	red	lncRNA
G10088	red	lncRNA
G10091	red	lncRNA
G10092	red	lncRNA
G10096	red	lncRNA
G10098	black	lncRNA
G10106	black	lncRNA
G10107	blue	lncRNA
G10113	pink	lncRNA
G10117	black	lncRNA
G10119	brown	lncRNA
G10121	red	lncRNA
G10124	red	lncRNA
G10129	black	lncRNA
G10130	blue	lncRNA
G10131	blue	lncRNA
G10133	blue	lncRNA
G10135	red	lncRNA
G1014	red	lncRNA
G10146	red	lncRNA
G10148	blue	lncRNA
G10150	blue	lncRNA
G10151	red	lncRNA
G10152	midnightblue	lncRNA
G10154	red	lncRNA
G10159	brown	lncRNA
G10169	red	lncRNA
G10170	blue	lncRNA
G10172	red	lncRNA
G10178	red	lncRNA
G1018	blue	lncRNA
G10181	red	lncRNA
G10182	red	lncRNA
G10184	red	lncRNA
G10192	red	lncRNA
G102	pink	lncRNA
G10203	blue	lncRNA
G10205	red	lncRNA
G10213	black	lncRNA
G10218	blue	lncRNA
G10220	brown	lncRNA
G10224	brown	lncRNA
G10232	red	lncRNA
G10259	pink	lncRNA
G10265	brown	lncRNA
G10274	blue	lncRNA
G10276	red	lncRNA
G1029	red	lncRNA
G1032	brown	lncRNA
G10327	brown	lncRNA
G10337	brown	lncRNA
G10360	red	lncRNA
G10361	red	lncRNA
G10430	cyan	lncRNA
G10451	brown	lncRNA
G10452	red	lncRNA
G10453	pink	lncRNA
G1047	brown	lncRNA
G10477	red	lncRNA
G10499	brown	lncRNA
G10500	brown	lncRNA
G10507	pink	lncRNA
G10515	red	lncRNA
G10619	red	lncRNA
G10623	brown	lncRNA
G10625	red	lncRNA
G10634	blue	lncRNA
G10654	brown	lncRNA
G10659	tan	lncRNA
G10666	red	lncRNA
G10669	red	lncRNA
G10676	brown	lncRNA
G10708	blue	lncRNA
G10727	black	lncRNA
G10729	red	lncRNA
G10730	blue	lncRNA
G1074	tan	lncRNA
G10801	brown	lncRNA
G10823	red	lncRNA
G10825	pink	lncRNA
G10832	pink	lncRNA
G10843	blue	lncRNA
G10845	brown	lncRNA
G10861	red	lncRNA
G10865	brown	lncRNA
G10880	pink	lncRNA
G1089	blue	lncRNA
G10890	blue	lncRNA
G10891	red	lncRNA
G10892	red	lncRNA
G10901	blue	lncRNA
G10902	black	lncRNA
G10903	red	lncRNA
G10904	blue	lncRNA
G10925	brown	lncRNA
G10945	brown	lncRNA
G10958	brown	lncRNA
G10961	blue	lncRNA
G10967	salmon	lncRNA
G1098	brown	lncRNA
G10985	blue	lncRNA
G1099	brown	lncRNA
G11	pink	lncRNA
G11031	blue	lncRNA
G11036	blue	lncRNA
G11038	black	lncRNA
G11047	red	lncRNA
G11049	red	lncRNA
G111	red	lncRNA
G11122	red	lncRNA
G1113	red	lncRNA
G11154	red	lncRNA
G1119	blue	lncRNA
G11190	brown	lncRNA
G11201	brown	lncRNA
G11222	blue	lncRNA
G11261	pink	lncRNA
G11284	red	lncRNA
G11290	brown	lncRNA
G11292	cyan	lncRNA
G11306	red	lncRNA
G11314	pink	lncRNA
G11322	red	lncRNA
G11346	pink	lncRNA
G11362	brown	lncRNA
G11373	red	lncRNA
G11447	red	lncRNA
G11451	red	lncRNA
G11452	red	lncRNA
G11459	red	lncRNA
G1149	brown	lncRNA
G1150	black	lncRNA
G11530	brown	lncRNA
G11531	brown	lncRNA
G11535	brown	lncRNA
G11536	blue	lncRNA
G11538	blue	lncRNA
G11539	brown	lncRNA
G11540	brown	lncRNA
G11545	brown	lncRNA
G11551	tan	lncRNA
G11555	salmon	lncRNA
G11556	pink	lncRNA
G11558	tan	lncRNA
G11559	tan	lncRNA
G11560	pink	lncRNA
G11561	pink	lncRNA
G11562	red	lncRNA
G11572	blue	lncRNA
G11583	brown	lncRNA
G1159	cyan	lncRNA
G11617	brown	lncRNA
G11643	blue	lncRNA
G11654	tan	lncRNA
G11655	blue	lncRNA
G11686	pink	lncRNA
G11696	brown	lncRNA
G11701	brown	lncRNA
G11717	black	lncRNA
G1174	red	lncRNA
G11748	red	lncRNA
G11786	tan	lncRNA
G11789	red	lncRNA
G11795	brown	lncRNA
G118	red	lncRNA
G11803	blue	lncRNA
G11804	brown	lncRNA
G11814	blue	lncRNA
G11838	red	lncRNA
G11843	red	lncRNA
G11844	red	lncRNA
G1185	red	lncRNA
G11869	red	lncRNA
G11900	red	lncRNA
G11907	brown	lncRNA
G11911	pink	lncRNA
G11919	red	lncRNA
G11936	brown	lncRNA
G1196	brown	lncRNA
G11985	salmon	lncRNA
G11986	pink	lncRNA
G11988	pink	lncRNA
G11989	pink	lncRNA
G11992	red	lncRNA
G11999	pink	lncRNA
G12007	pink	lncRNA
G12008	red	lncRNA
G12010	pink	lncRNA
G12012	red	lncRNA
G12013	red	lncRNA
G12077	brown	lncRNA
G12087	pink	lncRNA
G1209	pink	lncRNA
G12094	tan	lncRNA
G12104	pink	lncRNA
G12105	red	lncRNA
G12108	red	lncRNA
G12109	blue	lncRNA
G1214	cyan	lncRNA
G12143	brown	lncRNA
G1219	brown	lncRNA
G12194	blue	lncRNA
G1221	blue	lncRNA
G1222	tan	lncRNA
G123	blue	lncRNA
G12343	brown	lncRNA
G12380	brown	lncRNA
G12388	blue	lncRNA
G12397	blue	lncRNA
G12423	red	lncRNA
G1243	red	lncRNA
G12439	black	lncRNA
G12454	brown	lncRNA
G12460	red	lncRNA
G12501	brown	lncRNA
G12544	blue	lncRNA
G12561	blue	lncRNA
G12565	red	lncRNA
G12617	blue	lncRNA
G12620	brown	lncRNA
G12624	brown	lncRNA
G12668	brown	lncRNA
G12669	pink	lncRNA
G12672	brown	lncRNA
G12684	blue	lncRNA
G12692	pink	lncRNA
G12693	red	lncRNA
G12712	pink	lncRNA
G12718	pink	lncRNA
G12733	blue	lncRNA
G12751	brown	lncRNA
G12753	red	lncRNA
G12776	brown	lncRNA
G12792	brown	lncRNA
G12797	brown	lncRNA
G12814	pink	lncRNA
G12818	red	lncRNA
G12819	pink	lncRNA
G12841	red	lncRNA
G12846	pink	lncRNA
G12848	black	lncRNA
G12850	pink	lncRNA
G12902	blue	lncRNA
G12912	brown	lncRNA
G12917	red	lncRNA
G12971	blue	lncRNA
G13	brown	lncRNA
G13003	red	lncRNA
G13009	brown	lncRNA
G13033	red	lncRNA
G13061	red	lncRNA
G13091	brown	lncRNA
G13099	tan	lncRNA
G13102	tan	lncRNA
G13108	brown	lncRNA
G13121	brown	lncRNA
G13122	brown	lncRNA
G13126	brown	lncRNA
G13129	brown	lncRNA
G13163	black	lncRNA
G13182	blue	lncRNA
G13222	blue	lncRNA
G13225	brown	lncRNA
G13254	red	lncRNA
G13263	pink	lncRNA
G13264	blue	lncRNA
G13275	pink	lncRNA
G13276	brown	lncRNA
G13281	blue	lncRNA
G13341	blue	lncRNA
G1335	tan	lncRNA
G13357	blue	lncRNA
G13358	blue	lncRNA
G1336	brown	lncRNA
G13365	pink	lncRNA
G1337	pink	lncRNA
G134	blue	lncRNA
G13413	red	lncRNA
G1343	red	lncRNA
G13438	brown	lncRNA
G13442	red	lncRNA
G13463	blue	lncRNA
G13464	blue	lncRNA
G13465	black	lncRNA
[truncated: 16,675 more rows]
